# Supplementary material for: Lipid-lowering effect of combined therapy with high-intensity statins and CETP inhibitors: a Systematic Review and meta-analysis
Source: Front Endocrinol (Lausanne). 2025 May 1;16:1512670. doi: 10.3389/fendo.2025.1512670 (PMC12078159; doi:10.3389/fendo.2025.1512670)
Supplement: Supplementary file 1 [file DataSheet1.zip]

Archive with 72 entries (62 files):
- Raw Data/
- Raw Data/Raw Data/
- Raw Data/Raw Data/fundamental characteristic.xlsx
- Raw Data/Raw Data/5. Risk of bias/
- Raw Data/Raw Data/5. Risk of bias/ROB-2复件/
- Raw Data/Raw Data/5. Risk of bias/ROB-2复件/随机对照试验偏倚风险评价工...B2(2019修订版)解读_刘津池.pdf
- Raw Data/Raw Data/5. Risk of bias/ROB-2复件/20190822_RoB_2.0_guidance_parallel_trial.pdf
- Raw Data/Raw Data/5. Risk of bias/ROB-2复件/20190822_RoB_2.0_template_parallel_trial.docx
- Raw Data/Raw Data/5. Risk of bias/ROB-2复件/ROB 2_IRPG_2018_beta_v6_25Jun2019.xlsm
- Raw Data/Raw Data/5. Risk of bias/ROB-2复件/Risk of Bias 2.0具体项目.pdf
- Raw Data/Raw Data/5. Risk of bias/ROB-2复件/20190814_RoB_2.0_cribsheet_parallel_trial .pdf
- Raw Data/Raw Data/5. Risk of bias/1.jpg
- Raw Data/Raw Data/5. Risk of bias/2.jpg
- Raw Data/Raw Data/Information extraction form.xlsx
- Raw Data/Raw Data/retrieve/
- Raw Data/Raw Data/retrieve/embase.csv
- Raw Data/Raw Data/retrieve/Cochrane-119.ris
- Raw Data/Raw Data/retrieve/Cochrane_search_manager_search.txt
- Raw Data/Raw Data/retrieve/WOS-search-history.xlsx
- Raw Data/Raw Data/retrieve/501-600.ris
- Raw Data/Raw Data/retrieve/1-500.ris
- Raw Data/Raw Data/retrieve/WOS-522.ciw
- Raw Data/Raw Data/retrieve/601-1000.ris
- Raw Data/Raw Data/retrieve/PubMedSearchHistory.csv
- Raw Data/Raw Data/retrieve/pubmed-471.nbib
- Raw Data/Raw Data/retrieve/1001-1440.ris
- Raw Data/Raw Data/2. Funnel chart/
- Raw Data/Raw Data/2. Funnel chart/TG.gph
- Raw Data/Raw Data/2. Funnel chart/ApoB.gph
- Raw Data/Raw Data/2. Funnel chart/AE.gph
- Raw Data/Raw Data/2. Funnel chart/ApoAI.gph
- Raw Data/Raw Data/2. Funnel chart/TC.gph
- Raw Data/Raw Data/2. Funnel chart/HDL-C.gph
- Raw Data/Raw Data/2. Funnel chart/LDL.gph
- Raw Data/Raw Data/Endings Extraction.xlsx
- Raw Data/Raw Data/3. Publication bias/
- Raw Data/Raw Data/3. Publication bias/TG.jpg
- Raw Data/Raw Data/3. Publication bias/ApoB.gph
- Raw Data/Raw Data/3. Publication bias/AE.jpg
- Raw Data/Raw Data/3. Publication bias/ApoB.png
- Raw Data/Raw Data/3. Publication bias/HDL-C.png
- Raw Data/Raw Data/3. Publication bias/ApoAI.jpg
- Raw Data/Raw Data/3. Publication bias/TC.jpg
- Raw Data/Raw Data/3. Publication bias/LDL.png
- Raw Data/Raw Data/4. Sensitivity analyses/
- Raw Data/Raw Data/4. Sensitivity analyses/TG.gph
- Raw Data/Raw Data/4. Sensitivity analyses/ApoB.gph
- Raw Data/Raw Data/4. Sensitivity analyses/AE.gph
- Raw Data/Raw Data/4. Sensitivity analyses/ApoAI.gph
- Raw Data/Raw Data/4. Sensitivity analyses/TC.gph
- Raw Data/Raw Data/4. Sensitivity analyses/HDL-C.gph
- Raw Data/Raw Data/4. Sensitivity analyses/LDL.gph
- Raw Data/Raw Data/1. Forest maps/
- Raw Data/Raw Data/1. Forest maps/TG.gph
- Raw Data/Raw Data/1. Forest maps/LDL-亚组.gph
- Raw Data/Raw Data/1. Forest maps/ApoB.gph
- Raw Data/Raw Data/1. Forest maps/AE.gph
- Raw Data/Raw Data/1. Forest maps/HDL.gph
- Raw Data/Raw Data/1. Forest maps/ApoAI.gph
- Raw Data/Raw Data/1. Forest maps/TC.gph
- Raw Data/Raw Data/1. Forest maps/HDL-亚组.gph
- Raw Data/Raw Data/1. Forest maps/LDL.gph
- Raw Data/Raw Data/flow chart.pptx
- Raw Data/Raw Data/Original Documentation Fruit/
- Raw Data/Raw Data/Original Documentation Fruit/Nicholls2017✔.pdf
- Raw Data/Raw Data/Original Documentation Fruit/Derks2010(1)✔.pdf
- Raw Data/Raw Data/Original Documentation Fruit/Barter2012✔.pdf
- Raw Data/Raw Data/Original Documentation Fruit/Furtado2022✔.pdf
- Raw Data/Raw Data/Original Documentation Fruit/Kastelein2007✔.pdf
- Raw Data/Raw Data/Original Documentation Fruit/Derks2010(2)✔.pdf
- Raw Data/Raw Data/Original Documentation Fruit/Nicholls2022✔.pdf
- Raw Data/Raw Data/references.enlx
