# Supplementary material for: Lipid-lowering effect of combined therapy with high-intensity statins and CETP inhibitors: a Systematic Review and meta-analysis
Source: Front Endocrinol (Lausanne). 2025 May 1;16:1512670. doi: 10.3389/fendo.2025.1512670 (PMC12078159; doi:10.3389/fendo.2025.1512670)
Supplement: Supplementary file 1 [file DataSheet1.zip › Raw Data/Raw Data/fundamental characteristic.xlsx]

## Sheet: Sheet1
Study	Year	Region	Study type	Intervention		Sample size		Gender(M/F)		Age		Follow-up	Dosage/per day	Outcomes
				Experimental	Control	Experimental group	Control group	Experimental group	Control group	Experimental group	Control group
Barter	2012	Australia	RCT	torcetrapib plus atorvastatin	placebo plus atorvastatin	1508	1559	1174/334	1212/347	60.6 ± 7.6	60.6 ± 7.6	3 months	torcetrapib 60mg atorvastatin 40mg	1.HDL-C 2.LDL-C 3.ApoAI 4.ApoB
Barter	2012	Australia	RCT	torcetrapib plus atorvastatin	placebo plus atorvastatin	771	674	612/159	534/140	59.8 ± 7.6	60.4 ± 7.5	3 months	torcetrapib 60mg atorvastatin 80mg
Derks(1)	2010	Switzerland	Crossover study	dalcetrapib plus atorvastatin	atorvastatin	26	26	26/0	26/0	33.9 ± 12.2	33.9 ± 12.2	7-14 days	dalcetrapib 900mg atorvastatin 40mg	1.HDL-C 2.LDL-C 3.TC 4.TG 5.AEs
Derks(2)	2010	Switzerland	Crossover study	dalcetrapib plus rosuvastatin	dalcetrapib	31	31	31/0	31/0	30.0 ± 1.93	30.0 ± 1.93	8 days	dalcetrapib 900mg rosuvastatin 40mg	1.HDL-C 2.LDL-C 3.ApoAI 4.ApoB 5.TC 6.TG 7.AEs
Furtado	2022	USA	RCT	evacetrapib plus atorvastatin	placebo plus atorvastatin	81	36	55/26	26/10	63±8	63±8	3 months	evacetrapib 130mg atorvastatin 40mg	1.ApoAI
Kastelein	2007	Netherlands	RCT	torcetrapib plus atorvastatin	placebo plus atorvastatin	450	454	214/236	232/222	46.8±12.0	45.2±12.9	24 months	torcetrapib 60mg atorvastatin 56.5mg	1.HDL-C 2.LDL-C 3.TC 4.TG 5.AEs
Nicholls	2017	Australia	RCT	evacetrapib plus atorvastatin	atorvastatin	86	40	NR	NR	NR	NR	90 days	evacetrapib 130mg atorvastatin 40mg	1.HDL-C 2.LDL-C 3.TG 4.ApoAI 5.ApoB 6.AEs
Nicholls	2022	Australia	RCT	obicetrapib plus atorvastatin/ rosuvastatin	atorvastatin or rosuvastatin	40	40	23/17	19/21	61.1 ± 8.13	61.3 ± 8.77	8 weeks	obicetrapib 5mg atorvastatin(40)80mg/ rosuvastatin20(40)	1.HDL-C 2.LDL-C 3.TG 4.ApoAI 5.ApoB 6.AEs
Nicholls	2022	Australia	RCT	obicetrapib plus atorvastatin/ rosuvastatin	atorvastatin or rosuvastatin	40	40	25/15	19/21	62.9 ± 8.48	61.3 ± 8.77	8 weeks	obicetrapib 10mg atorvastatin(40)80mg/ rosuvastatin20(40)
