# Supplementary material for: Lipid-lowering effect of combined therapy with high-intensity statins and CETP inhibitors: a Systematic Review and meta-analysis
Source: Front Endocrinol (Lausanne). 2025 May 1;16:1512670. doi: 10.3389/fendo.2025.1512670 (PMC12078159; doi:10.3389/fendo.2025.1512670)
Supplement: Supplementary file 1 [file DataSheet1.zip › Raw Data/Raw Data/Information extraction form.xlsx]

## Sheet: 1.文章基本信息
No.	第一作者	发表年限	国家	研究类型	干预方式		病例数		性别(M/F)		年龄		随访时间	给药剂量/每日	结局指标	others
					实验组	对照组	实验组	对照组	实验组	对照组	实验组	对照组
1	Barter	2012	Australia	RCT	torcetrapib plus atorvastatin	placebo plus atorvastatin	1508	1559	1174/334	1212/347	60.6 ± 7.6	60.6 ± 7.6	3 months	torcetrapib 60mg atorvastatin 40mg	1.主要心血管事件 2.全因死亡率 3.HDL\LDL\ApoAI\ApoB 4.收缩压 5.钾/钠/碳酸氢盐 6.醛固酮 7.CRP
2	Barter	2012	Australia	RCT	torcetrapib plus atorvastatin	placebo plus atorvastatin	771	674	612/159	534/140	59.8 ± 7.6	60.4 ± 7.5	3 months	torcetrapib 60mg atorvastatin 80mg
3	Derks(1)	2010	Switzerland	Crossover study	dalcetrapib plus atorvastatin	atorvastatin	26	26	26/0	26/0	33.9 ± 12.2	33.9 ± 12.2	7-14 days	dalcetrapib 900mg atorvastatin 40mg	1.HDL\LDL\VLDL\TC\TG 2.HMG-CoA 还原酶活性和 PON1 活性 3.不良事件 4.CRP 5.Blood pressure
4	Derks(2)	2010	Switzerland	Crossover study	dalcetrapib plus rosuvastatin	dalcetrapib	31	31	31/0	31/0	30.0 ± 1.93	30.0 ± 1.93	8 days	dalcetrapib 900mg rosuvastatin 40mg	1. CETP activity and mass 2.HDL\LDL\VLDL\ApoAI\ApoAII\ApoB\TC\TG 3.HMG-CoA 还原酶活性 4.不良事件 5.血压升高的人数
5	Furtado	2022	USA	RCT	evacetrapib plus atorvastatin	placebo plus atorvastatin	81	36	55/26	26/10	63±8	63±8	3 months	evacetrapib 130mg atorvastatin 40mg	1.ApoAI\ApoAE
6	Kastelein	2007	Netherlands	RCT	torcetrapib plus atorvastatin	placebo plus atorvastatin	450	454	214/236	232/222	46.8±12.0	45.2±12.9	24 months	torcetrapib 60mg atorvastatin 56.5mg	1.HDL\LDL\TC\TG 2.CRP 3.blood pressure 4.颈动脉内膜中层厚度 5.不良事件
7	Nicholls	2017	Australia	RCT	evacetrapib plus atorvastatin	atorvastatin	86	40	NR	NR	NR	NR	90 days	evacetrapib 130mg atorvastatin 40mg	1.HDL\LDL\TG\ApoAI\ApoAII\ApoB\Lp(a)\ApoE 2.CRP 3.收缩压 4.不良事件
8	Nicholls	2022	Australia	RCT	obicetrapib plus atorvastatin/ rosuvastatin	atorvastatin or rosuvastatin	40	40	23/17	19/21	61.1 ± 8.13	61.3 ± 8.77	8 weeks	obicetrapib 5mg atorvastatin(40)80mg/ rosuvastatin20(40)	1.HDL\LDL\VLDL\TG\ApoAI\ApoB\Lp(a) 2.不良反应
9	Nicholls	2022	Australia	RCT	obicetrapib plus atorvastatin/ rosuvastatin	atorvastatin or rosuvastatin	40	40	25/15	19/21	62.9 ± 8.48	61.3 ± 8.77	8 weeks	obicetrapib 10mg atorvastatin(40)80mg/ rosuvastatin20(40)

## Sheet: 2.Cochrane风险偏倚评价
No	Title	Author	Year	selection bias(选择偏倚)		performance bias(实施偏倚)	detection bias(测量偏倚)	attrition bias(失访偏倚)	reporting bias(报告偏倚)	Other bias
				Random sequence generation	Allocation concealment	Blinding of participants and personnel	Blinding of outcome assessment	Incomplete outcome data	Selective reporting
1
2
3
4
5
6
7
8
9
10
11
12
13
14
15
16
17

## Sheet: 数据
数据
序号	作者	年份	单位	试验组			对照组				备注
				T_total	T_mean	T_SD	C_total	C_mean	C_SD
1
2
3
4
5
6
7
8
9
