# Supplementary material for: Lipid-lowering effect of combined therapy with high-intensity statins and CETP inhibitors: a Systematic Review and meta-analysis
Source: Front Endocrinol (Lausanne). 2025 May 1;16:1512670. doi: 10.3389/fendo.2025.1512670 (PMC12078159; doi:10.3389/fendo.2025.1512670)
Supplement: Supplementary file 1 [file DataSheet1.zip › Raw Data/Raw Data/retrieve/embase.csv]

No.	Query	Results	Date
#7	#3 AND #6	1440	11 May 2024
#6	#4 OR #5	6672	11 May 2024
#5	'cholesterol ester transfer proteins'/exp OR 'cholesterol ester transfer proteins' OR (('cholesterol'/exp OR cholesterol) AND ('ester'/exp OR ester) AND ('transfer'/exp OR transfer) AND ('proteins'/exp OR proteins)) OR 'cholesterol ester transport protein, cetp':ab,ti OR 'cholesteryl ester transfer protein':ab,ti OR 'cholesterol ester transfer protein':ab,ti OR 'cholesteryl ester exchange protein…	6672	11 May 2024
#4	'cholesterol ester transfer protein'/exp	5160	11 May 2024
#3	#1 OR #2	207389	11 May 2024
#2	'hydroxymethylglutaryl-coa reductase inhibitors'/exp OR 'hydroxymethylglutaryl-coa reductase inhibitors' OR ('hydroxymethylglutaryl coa' AND ('reductase'/exp OR reductase) AND ('inhibitors'/exp OR inhibitors)) OR 'hydroxymethylglutaryl coa reductase inhibitors':ab,ti OR 'hmg-coa reductase inhibitor':ab,ti OR statin:ab,ti OR 'hmg-coa statins':ab,ti OR 'hmg-coa reductase inhibitors':ab,ti OR 'hydro…	207389	11 May 2024
#1	'hydroxymethylglutaryl coenzyme a reductase inhibitor'/exp	199984	11 May 2024
