# Supplementary material for: Lipid-lowering effect of combined therapy with high-intensity statins and CETP inhibitors: a Systematic Review and meta-analysis
Source: Front Endocrinol (Lausanne). 2025 May 1;16:1512670. doi: 10.3389/fendo.2025.1512670 (PMC12078159; doi:10.3389/fendo.2025.1512670)
Supplement: Supplementary file 1 [file DataSheet1.zip › Raw Data/Raw Data/retrieve/Cochrane-119.ris]

Record #1 of 119
Provider: John Wiley & Sons, Ltd.
Content: text/plain; charset="UTF-8"

TY  -  JOUR
AN  -  CN-00154109
AU  -  Napoli, C
AU  -  Leccese, M
AU  -  Palumbo, G
AU  -  de Nigris, F
AU  -  Chiariello, P
AU  -  Zuliani, P
AU  -  Somma, P
AU  -  Di Loreto, M
AU  -  De Matteis, C
AU  -  Cacciatore, F
AU  -  et al.
TI  -  Effects of vitamin E and HMG-CoA reductase inhibition on cholesteryl ester transfer protein and lecithin-cholesterol acyltransferase in hypercholesterolemia
JA  -  Coronary artery disease
PY  -  1998
VL  -  9
IS  -  5
CC  -  Cystic Fibrosis and Genetic Disorders
CC  -  Complementary Medicine
SP  -  257‐264
C3  -  PUBMED 9710685,EMBASE 28342616
M3  -  Journal article
KW  -  Antioxidants [*administration & dosage]
KW  -  Carrier Proteins [*blood]
KW  -  Cholesterol Ester Transfer Proteins
KW  -  Combined Modality Therapy
KW  -  Drug Therapy, Combination
KW  -  Female
KW  -  Glycoproteins
KW  -  Humans
KW  -  Hydroxymethylglutaryl‐CoA Reductase Inhibitors [*administration & dosage]
KW  -  Hypercholesterolemia [*blood, diet therapy, drug therapy]
KW  -  Male
KW  -  Phosphatidylcholine‐Sterol O‐Acyltransferase [*blood]
KW  -  Pravastatin [*administration & dosage]
KW  -  Vitamin E [*administration & dosage]
DO  -  10.1097/00019501-199809050-00003
AB  -  BACKGROUND: The enzyme lecithin‐cholesterol acyl transferase (LCAT) esterifies free cholesterol on high‐density lipoprotein (HDL) and the cholesteryl ester transfer protein (CETP) transfers cholesteryl ester to very‐low‐density lipoprotein (VLDL) and low‐density lipoproteins (LDL). Using statins, contradictory findings have been made regarding CETP activity in normolipidemic individuals and in those with familial dysbetalipoproteinemia. In contrast, LCAT activity appears to be unaffected by simvastatin. Antioxidants have also been proposed for the use of anti‐atherosclerotic treatment, because the oxidation of LDL may have a key role in the pathophysiology of atherogenesis. OBJECTIVE: To investigate, in hypercholesterolemic patients, whether a combination of pravastatin with the antioxidant, vitamin E, has greater effects on the activity of CETP and of LCAT than does pravastatin alone. METHODS: This placebo‐diet‐controlled multicenter trial included 220 hypercholesterolemic patients who were assigned randomly to groups to receive: diet and 20‐40 mg pravastatin (n = 52), diet and alpha‐tocopherol (n = 60), or diet associated with placebo (n = 52). Plasma LCAT activity was determined using excess exogenous substrate, containing [3H]cholesterol. Plasma CETP activity was measured in the supernatant fraction after precipitation of endogenous apo B‐containing lipoproteins with phosphotungstate‐Mg2+. The exchange of cholesteryl esters between [14C]cholesteryl ester‐labeled LDL and unlabeled HDL was measured during a 16‐h incubation, while LCAT was inhibited. RESULTS: The addition of pravastatin to the diet induced a significant decrease in plasma CETP activity (P < 0.05); this effect was less evident in the group cotreated with vitamin E. For the first time, it was shown that CETP concentrations increased significantly after vitamin E alone (P < 0.05). No significant differences in the plasma activity of LCAT were observed among the groups. CONCLUSIONS: Pravastatin reduced CETP activity, but not that of LCAT. Addition of vitamin E prevented the decrease in CETP activity and had no effect on LCAT activity. The mechanism responsible for these effects is unknown, but could involve the prevention of radical‐induced damage to CETP by vitamin E.
UR  -  https://www.cochranelibrary.com/central/doi/10.1002/central/CN-00154109/full
ER  -  


Record #2 of 119
Provider: John Wiley & Sons, Ltd.
Content: text/plain; charset="UTF-8"

TY  -  JOUR
AN  -  CN-01431889
AU  -  Christen, T
AU  -  Trompet, S
AU  -  Noordam, R
AU  -  Blauw, LL
AU  -  Gast, KB
AU  -  Rensen, PCN
AU  -  Willems van Dijk, K
AU  -  Rosendaal, FR
AU  -  de Mutsert, R
AU  -  Jukema, JW
TI  -  Mendelian randomization analysis of cholesteryl ester transfer protein and subclinical atherosclerosis: a population-based study
JA  -  Journal of clinical lipidology
PY  -  2018
VL  -  12
IS  -  1
SP  -  137‐144.e1
C3  -  PUBMED 29174438,EMBASE 619425351
M3  -  Journal article
KW  -  *Carotid Intima‐Media Thickness
KW  -  *Mendelian randomization analysis
KW  -  *atherosclerosis
KW  -  *cholesterol ester transfer protein
KW  -  *cholesterol transport
KW  -  Adult
KW  -  Aged
KW  -  Alleles
KW  -  Arterial wall thickness
KW  -  Atherosclerosis [*pathology]
KW  -  Body Mass Index
KW  -  Body mass
KW  -  Cardiometabolic risk
KW  -  Cholesterol Ester Transfer Proteins [blood, *genetics]
KW  -  Cholesterol [blood]
KW  -  Cohort Studies
KW  -  Cohort analysis
KW  -  Echography
KW  -  Endogenous compound
KW  -  Female
KW  -  Framingham risk score
KW  -  Gene mutation
KW  -  Genetic risk
KW  -  Genetic susceptibility
KW  -  Genotype
KW  -  High density lipoprotein cholesterol
KW  -  Human
KW  -  Human tissue
KW  -  Humans
KW  -  Hydroxymethylglutaryl coenzyme A reductase inhibitor
KW  -  Impaired glucose tolerance
KW  -  Major clinical study
KW  -  Male
KW  -  Mendelian Randomization Analysis
KW  -  Middle Aged
KW  -  Middle aged
KW  -  Netherlands
KW  -  Obesity
KW  -  Polymorphism, Single Nucleotide
KW  -  Randomized controlled trial
KW  -  Risk Factors
KW  -  Single nucleotide polymorphism
KW  -  Triacylglycerol
KW  -  Triglycerides [blood]
KW  -  Ultrasonography
DO  -  10.1016/j.jacl.2017.10.023
AB  -  Background: Several trials to prevent cardiovascular disease by inhibiting cholesteryl ester transfer protein (CETP) have failed, except Randomized EValuation of the Effects of Anacetrapib through Lipid‐modification. Thus far, it is unclear to what extent CETP is causally related to measures of atherosclerosis. Objective: The aim of the article was to study the causal relationship between genetically determined CETP concentration and carotid intima‐media thickness (cIMT) in a population‐based cohort study. Methods: In the Netherlands Epidemiology of Obesity study, participants were genotyped, and cIMT was measured by ultrasonography. We examined the relation between a weighted genetic risk score for CETP concentration, based on 3 single‐nucleotide polymorphisms that have previously been shown to largely determine CETP concentration and cIMT using Mendelian randomization in the total population and in strata by sex, Framingham 10‐year risk, (pre)diabetes, high‐density lipoprotein cholesterol, triglycerides, and statin use. Results: We analyzed 5655 participants (56% women) with a mean age of 56 (range 44–66) years, body mass index of 26 (range 17–61) kg/m2, and serum CETP of 2.47 (range 0.68–5.33) μg/mL. There was no evidence for a causal relation between genetically determined CETP and cIMT in the total population, but associations were differently directed in men (16 μm per μg/mL increase in genetically determined CETP; 95% confidence interval: −8, 39) and women (−8 μm; −25, 9). Genetically determined CETP appeared to be associated with cIMT in normoglycemic men (26 μm; −1, 52) and in (pre)diabetic women (48 μm; −2, 98). Conclusion: In this population‐based study, there was no causal relation between genetically determined CETP concentration and cIMT in the total population although we observed directionally differing effects in men and women. Stratified results suggested associations in individuals with different cardiometabolic risk factor profiles, which require replication.
UR  -  https://www.cochranelibrary.com/central/doi/10.1002/central/CN-01431889/full
ER  -  


Record #3 of 119
Provider: John Wiley & Sons, Ltd.
Content: text/plain; charset="UTF-8"

TY  -  JOUR
AN  -  CN-00112427
AU  -  Bhatnagar, D
AU  -  Durrington, PN
AU  -  Kumar, S
AU  -  Mackness, MI
AU  -  Dean, J
AU  -  Boulton, AJ
TI  -  Effect of treatment with a hydroxymethylglutaryl coenzyme A reductase inhibitor on fasting and postprandial plasma lipoproteins and cholesteryl ester transfer activity in patients with NIDDM
JA  -  Diabetes
PY  -  1995
VL  -  44
IS  -  4
CC  -  Metabolic and Endocrine Disorders
CC  -  Hypertension
SP  -  460‐465
C3  -  PUBMED 7698516,EMBASE 25110127
M3  -  Journal article
KW  -  Adult
KW  -  Carrier Proteins [*metabolism]
KW  -  Cholesterol Ester Transfer Proteins
KW  -  Cholesterol Esters [*metabolism]
KW  -  Diabetes Mellitus, Type 2 [drug therapy, *metabolism]
KW  -  Double‐Blind Method
KW  -  Fasting
KW  -  Glycoproteins
KW  -  Humans
KW  -  Hydroxymethylglutaryl‐CoA Reductase Inhibitors
KW  -  Lipoproteins [*blood]
KW  -  Middle Aged
KW  -  Phosphatidylcholine‐Sterol O‐Acyltransferase [metabolism]
KW  -  Pravastatin [*pharmacology, therapeutic use]
DO  -  10.2337/diab.44.4.460
AB  -  Patients with non‐insulin‐dependent diabetes mellitus (NIDDM) have a greater risk of developing coronary heart disease than would be expected from a similar degree of hyperlipidemia in nondiabetic populations. Accelerated transfer of cholesteryl esters (CET) from high‐density lipoprotein (HDL) to low‐density lipoprotein (LDL) and very‐low‐density lipoprotein (VLDL), a process that is associated with atherosclerosis, may be a possible explanation for this. CET, plasma lipoprotein concentration, and mass in the fasting and postprandial state have been examined in 31 hyperlipidemic patients with NIDDM before and after 8 weeks of treatment with the hydroxymethylglutaryl (HMG)‐coenzyme A (CoA) reductase inhibitor pravastatin in a double‐blind, placebo‐controlled, parallel group study. Body mass index, glycemic control, and blood pressure remained unaltered during the study period. Compared with placebo, pravastatin decreased fasting serum cholesterol (P < 0.001) and LDL cholesterol (P < 0.002) levels. The high basal CET (34.4 +/‐ 13.1 nmol.ml‐1.h‐1) was decreased significantly by pravastatin treatment (27.5 +/‐ 13.7 nmol.ml‐1.h‐1, P = 0.013). There was a fall in the total cholesterol, free cholesterol, and phospholipid content of the Sf 0‐12, 20‐60, and 60‐400 lipoproteins (all P = 0.001). Lecithin: cholesterol acyl transferase activity was not altered. The postprandial increase in VLDL cholesterol 5 h after a standardized mixed meal was attenuated after pravastatin treatment (P = 0.011). Inhibition of hepatic cholesterol synthesis with an HMG‐CoA reductase inhibitor in hyperlipidemic patients with NIDDM decreased serum cholesterol content of triglyceride‐rich lipoprotein, thereby decreasing the transfer of cholesteryl ester from HDL to LDL and VLDL.
UR  -  https://www.cochranelibrary.com/central/doi/10.1002/central/CN-00112427/full
ER  -  


Record #4 of 119
Provider: John Wiley & Sons, Ltd.
Content: text/plain; charset="UTF-8"

TY  -  JOUR
AN  -  CN-00471341
AU  -  Brousseau, ME
AU  -  Schaefer, EJ
AU  -  Wolfe, ML
AU  -  Bloedon, LT
AU  -  Digenio, AG
AU  -  Clark, RW
AU  -  Mancuso, JP
AU  -  Rader, DJ
TI  -  Effects of an inhibitor of cholesteryl ester transfer protein on HDL cholesterol
JA  -  New England journal of medicine
PY  -  2004
VL  -  350
IS  -  15
CC  -  Heart
SP  -  1505‐1515
C3  -  PUBMED 15071125
M3  -  Journal article
KW  -  Adult
KW  -  Aged
KW  -  Anticholesteremic Agents [*therapeutic use]
KW  -  Apolipoprotein A‐I [blood]
KW  -  Apolipoprotein A‐II [blood]
KW  -  Atorvastatin
KW  -  Carrier Proteins [*antagonists & inhibitors]
KW  -  Cholesterol Ester Transfer Proteins
KW  -  Cholesterol, HDL [*blood]
KW  -  Cholesterol, LDL [blood]
KW  -  Drug Therapy, Combination
KW  -  Female
KW  -  Glycoproteins
KW  -  Heptanoic Acids [therapeutic use]
KW  -  Humans
KW  -  Hydroxymethylglutaryl‐CoA Reductase Inhibitors [therapeutic use]
KW  -  Male
KW  -  Middle Aged
KW  -  Pyrroles [therapeutic use]
KW  -  Quinolines [adverse effects, pharmacology, *therapeutic use]
KW  -  Single‐Blind Method
KW  -  Triglycerides [blood]
DO  -  10.1056/NEJMoa031766
AB  -  BACKGROUND: Decreased high‐density lipoprotein (HDL) cholesterol levels constitute a major risk factor for coronary heart disease; however, there are no therapies that substantially raise HDL cholesterol levels. Inhibition of cholesteryl ester transfer protein (CETP) has been proposed as a strategy to raise HDL cholesterol levels. METHODS: We conducted a single‐blind, placebo‐controlled study to examine the effects of torcetrapib, a potent inhibitor of CETP, on plasma lipoprotein levels in 19 subjects with low levels of HDL cholesterol (<40 mg per deciliter [1.0 mmol per liter]), 9 of whom were also treated with 20 mg of atorvastatin daily. All the subjects received placebo for four weeks and then received 120 mg of torcetrapib daily for the following four weeks. Six of the subjects who did not receive atorvastatin also participated in a third phase, in which they received 120 mg of torcetrapib twice daily for four weeks. RESULTS: Treatment with 120 mg of torcetrapib daily increased plasma concentrations of HDL cholesterol by 61 percent (P<0.001) and 46 percent (P=0.001) in the atorvastatin and non‐atorvastatin cohorts, respectively, and treatment with 120 mg twice daily increased HDL cholesterol by 106 percent (P<0.001). Torcetrapib also reduced low‐density lipoprotein (LDL) cholesterol levels by 17 percent in the atorvastatin cohort (P=0.02). Finally, torcetrapib significantly altered the distribution of cholesterol among HDL and LDL subclasses, resulting in increases in the mean particle size of HDL and LDL in each cohort. CONCLUSIONS: In subjects with low HDL cholesterol levels, CETP inhibition with torcetrapib markedly increased HDL cholesterol levels and also decreased LDL cholesterol levels, both when administered as monotherapy and when administered in combination with a statin.
UR  -  https://www.cochranelibrary.com/central/doi/10.1002/central/CN-00471341/full
ER  -  


Record #5 of 119
Provider: John Wiley & Sons, Ltd.
Content: text/plain; charset="UTF-8"

TY  -  JOUR
AN  -  CN-00761898
AU  -  Khera, AV
AU  -  Wolfe, ML
AU  -  Cannon, CP
AU  -  Qin, J
AU  -  Rader, DJ
TI  -  On-statin cholesteryl ester transfer protein mass and risk of recurrent coronary events (from the pravastatin or atorvastatin evaluation and infection therapy-thrombolysis in myocardial infarction 22 [PROVE IT-TIMI 22] study)
JA  -  American journal of cardiology
PY  -  2010
VL  -  106
IS  -  4
CC  -  Heart
SP  -  451‐456
C3  -  PUBMED 20691300
M3  -  Journal article
KW  -  Acute Coronary Syndrome [*blood, drug therapy]
KW  -  Atorvastatin
KW  -  Cholesterol Ester Transfer Proteins [*blood]
KW  -  Cholesterol, HDL [blood]
KW  -  Cholesterol, LDL [blood]
KW  -  C‐Reactive Protein [analysis]
KW  -  Female
KW  -  Heptanoic Acids [therapeutic use]
KW  -  Humans
KW  -  Hydroxymethylglutaryl‐CoA Reductase Inhibitors [therapeutic use]
KW  -  Male
KW  -  Middle Aged
KW  -  Pravastatin [therapeutic use]
KW  -  Proportional Hazards Models
KW  -  Pyrroles [therapeutic use]
KW  -  Recurrence
KW  -  Risk Factors
KW  -  Triglycerides [blood]
DO  -  10.1016/j.amjcard.2010.03.057
AB  -  Although cholesteryl ester transfer protein (CETP) plays an important role in human lipoprotein metabolism, its relation to coronary artery disease remains controversial. The present study evaluated the relation between on‐statin CETP mass and recurrent coronary events. The plasma CETP mass, measured after 4 months of statin therapy, was quantified in 3,218 patients enrolled in the Pravastatin or Atorvastatin Evaluation and Infection Therapy‐Thrombolysis in Myocardial Infarction 22 (PROVE IT‐TIMI 22) study. Of the 3,218 patients, 150 experienced the combined end point of recurrent myocardial infarction or death from coronary causes during a mean follow‐up of 1.8 years. An increasing on‐statin CETP mass was inversely related to the risk of coronary events in both unadjusted (hazard ratio [HR] per SD increase 0.77, 95% confidence interval 0.65 to 0.92, p = 0.005) and fully adjusted (HR per SD increase 0.81, 95% confidence interval 0.67 to 0.98, p = 0.027) analyses that included traditional cardiovascular risk factors. A similar trend was observed across increasing CETP mass quartiles (p trend = 0.07). A significant interaction between the CETP mass and on‐treatment low‐density lipoprotein (LDL) cholesterol was noted (p interaction = 0.007). A CETP mass greater than the median was associated with a decreased risk in patients with LDL cholesterol less than the median of 80 mg/dl (HR 0.52, 95% confidence interval 0.31 to 0.89, p = 0.02), but not in patients with LDL cholesterol greater than the median. In conclusion, an increasing on‐statin CETP mass was inversely related to the coronary outcomes in this large clinical trial‐based cohort, particularly among those with low LDL cholesterol levels. This finding is consistent with CETP facilitating reverse cholesterol transport in the setting of robust LDL clearance and might have important implications for efforts to optimally target patients with pharmacologic CETP inhibition.
UR  -  https://www.cochranelibrary.com/central/doi/10.1002/central/CN-00761898/full
ER  -  


Record #6 of 119
Provider: John Wiley & Sons, Ltd.
Content: text/plain; charset="UTF-8"

TY  -  JOUR
AN  -  CN-00866615
AU  -  Guerin, M
AU  -  Lassel, TS
AU  -  Le Goff, W
AU  -  Farnier, M
AU  -  Chapman, MJ
TI  -  Action of atorvastatin in combined hyperlipidemia : preferential reduction of cholesteryl ester transfer from HDL to VLDL1 particles
JA  -  Arteriosclerosis, thrombosis, and vascular biology
PY  -  2000
VL  -  20
IS  -  1
CC  -  Heart
CC  -  Hypertension
SP  -  189‐197
C3  -  PUBMED 10634817
M3  -  Journal article
KW  -  *Glycoproteins
KW  -  Apolipoproteins B [blood]
KW  -  Atorvastatin
KW  -  Biological Transport, Active [drug effects]
KW  -  Carrier Proteins [blood]
KW  -  Cholesterol Ester Transfer Proteins
KW  -  Cholesterol Esters [*blood]
KW  -  Heptanoic Acids [*pharmacology]
KW  -  Humans
KW  -  Hydroxymethylglutaryl‐CoA Reductase Inhibitors [*pharmacology]
KW  -  Hyperlipidemias [*blood, *drug therapy]
KW  -  Lipids [blood]
KW  -  Lipoproteins [blood, chemistry]
KW  -  Lipoproteins, HDL [*blood]
KW  -  Lipoproteins, VLDL [*blood]
KW  -  Pyrroles [*pharmacology]
DO  -  10.1161/01.atv.20.1.189
AB  -  Combined hyperlipidemia (CHL) is characterized by a concomitant elevation of plasma levels of triglyceride‐rich, very low density lipoproteins (VLDLs) and cholesterol‐rich, low density lipoproteins (LDLs). The predominance of small, dense LDLs contributes significantly to the premature development of coronary artery disease in patients with this atherogenic dyslipoproteinemia. In the present study, we evaluated the impact of atorvastatin, a newly developed inhibitor of 3‐hydroxy‐3‐methylglutaryl coenzyme A (HMGCoA) reductase, on the cholesteryl ester transfer protein (CETP)‐mediated remodeling of apolipoprotein (apo) B‐containing lipoprotein subspecies, and more specifically, the particle subpopulations of VLDL and LDL in CHL. In parallel, we evaluated the atorvastatin‐induced modulation of the quantitative and qualitative features of atherogenic apo B‐containing and cardioprotective apo AI‐containing lipoprotein subspecies. Atorvastatin therapy (10 mg/d for a 6‐week period) in patients with a lipid phenotype typical of CHL (n=18) induced reductions of 31% (P<0.0001) and 36% (P<0.0001) in plasma total cholesterol and LDL cholesterol, respectively. In addition, atorvastatin significantly reduced VLDL cholesterol, triglycerides, and apo B levels by 43% (P<0.0001), 27% (P=0.0006), and 31% (P<0.0001), respectively. The plasma concentrations of triglyceride‐rich lipoproteins (VLDL1, Sf 60 to 400; VLDL2, Sf 20 to 60; and intermediate density lipoproteins, Sf 12 to 20) and of LDL, as determined by chemical analysis, were markedly diminished after drug therapy (‐30% and ‐28%, respectively; P<0.0007). Atorvastatin significantly reduced circulating levels of all major LDL subspecies, ie, light (‐28%, P<0.0008), intermediate (‐27%, P<0.0008), and dense (‐32%, P<0.0008) LDL; moreover, in terms of absolute lipoprotein mass, the reduction in dense LDL levels (mean ‐62 mg/dL) was preponderant. In addition, the reduction in plasma dense LDL concentration after therapy was significantly correlated with a reduction in plasma VLDL1 levels (r=0.429, P=0.0218). Atorvastatin induced a significant reduction (‐7%, P=0.0039) in total CETP‐dependent CET activity, which accurately reflects a reduction in plasma CETP mass concentration. Total CETP‐mediated CET from high density lipoproteins to apo B‐containing lipoproteins was significantly reduced (‐26%, P<0.0001) with drug therapy. Furthermore, CETP activity was significantly correlated with the atorvastatin‐induced reduction in plasma VLDL1 levels (r=0.456, P=0. 0138). Indeed, atorvastatin significantly and preferentially decreased CET from HDL to the VLDL1 subfraction (‐37%, P=0.0064), thereby reducing both the levels (‐37%, P=0.0001) and the CE content (‐20%, P<0.005) of VLDL1. We interpret our data to indicate that 2 independent but complementary mechanisms may be operative in the atorvastatin‐induced reduction of atherogenic LDL levels in CHL: first, a significant degree of normalization of both the circulating levels and the quality of their key precursors, ie, VLDL1, and second, enhanced catabolism of the major LDL particle subclasses (ie, light, intermediate, and dense LDL) due to upregulation of hepatic LDL receptors.
UR  -  https://www.cochranelibrary.com/central/doi/10.1002/central/CN-00866615/full
ER  -  


Record #7 of 119
Provider: John Wiley & Sons, Ltd.
Content: text/plain; charset="UTF-8"

TY  -  JOUR
AN  -  CN-01370729
AU  -  Nicholls, SJ
AU  -  Ray, KK
AU  -  Ballantyne, CM
AU  -  Beacham, LA
AU  -  Miller, DL
AU  -  Ruotolo, G
AU  -  Nissen, SE
AU  -  Riesmeyer, JS
TI  -  Comparative effects of cholesteryl ester transfer protein inhibition, statin or ezetimibe on lipid factors: the ACCENTUATE trial
JA  -  Atherosclerosis
PY  -  2017
VL  -  261
SP  -  12‐18
C3  -  PUBMED 28412650,EMBASE 615328340
M3  -  Journal article
KW  -  *apolipoprotein A
KW  -  *atorvastatin
KW  -  *cholesterol ester transfer protein
KW  -  *coronary artery atherosclerosis
KW  -  *ezetimibe
KW  -  *gene inactivation
KW  -  ABC transporter A1
KW  -  Aged
KW  -  Anticholesteremic Agents [*administration & dosage, adverse effects]
KW  -  Apolipoprotein B
KW  -  Atherosclerosis [blood, diagnosis, *drug therapy]
KW  -  Atorvastatin [*administration & dosage, adverse effects]
KW  -  Benzodiazepines [*administration & dosage, adverse effects]
KW  -  Biomarkers [blood]
KW  -  Cholesterol Ester Transfer Proteins [*antagonists & inhibitors, metabolism]
KW  -  Clinical trial
KW  -  Controlled clinical trial
KW  -  Controlled study
KW  -  Diabetes mellitus
KW  -  Double‐Blind Method
KW  -  Drug Therapy, Combination
KW  -  Drug therapy
KW  -  Dyslipidemias [blood, diagnosis, *drug therapy]
KW  -  Endogenous compound
KW  -  Evacetrapib
KW  -  Ezetimibe [*administration & dosage, adverse effects]
KW  -  Female
KW  -  High density lipoprotein cholesterol
KW  -  Human
KW  -  Humans
KW  -  Hydroxymethylglutaryl‐CoA Reductase Inhibitors [*administration & dosage, adverse effects]
KW  -  Inflammation Mediators [blood]
KW  -  Lipids [*blood]
KW  -  Lipoprotein A
KW  -  Low density lipoprotein cholesterol
KW  -  Major clinical study
KW  -  Male
KW  -  Middle Aged
KW  -  Pharmacokinetics
KW  -  Placebo
KW  -  Randomization
KW  -  Randomized controlled trial
KW  -  Risk factor
KW  -  Safety
KW  -  Time Factors
KW  -  Treatment Outcome
KW  -  United States
DO  -  10.1016/j.atherosclerosis.2017.04.008
AB  -  BACKGROUND AND AIMS: The optimal approaches to management of patients treated with moderate statin doses on lipid parameters are unknown. The ACCENTUATE study aimed to compare the effects of adding the cholesteryl ester transfer protein inhibitor (CETP) evacetrapib, ezetimibe or increasing statin dose in atorvastatin‐treated high‐vascular risk patients on lipid parameters. METHODS: 366 patients with atherosclerotic cardiovascular disease (ASCVD) and/or diabetes were treated with atorvastatin 40 mg/day for 28 days prior to randomization to atorvastatin 40 mg plus evacetrapib 130 mg, atorvastatin 80 mg, atorvastatin 40 mg plus ezetimibe 10 mg or atorvastatin 40 mg plus placebo, daily for 90 days at 64 centers in the United States. Lipid parameters, safety and tolerability were measured. RESULTS: Addition of evacetrapib significantly reduced LDL‐C (‐33%) compared with ezetimibe (‐27%, p=0.045), increasing statin dose (‐6%) and statin alone (0%, p<0.001). Evacetrapib also decreased apoB by 23% compared to 19% with ezetimibe (p=0.06) and 7% with increased statin dose (p<0.001), and reduced Lp(a) by 29% (p<0.001 vs. other groups). Evacetrapib increased HDL‐C (+125%), apoA‐I (+46%), apoC‐III (+50%) and apoE (+28%) (p<0.001 vs. other groups). Non‐ABCA1‐mediated efflux increased by 53% (p<0.001 vs. other groups) with evacetrapib. ABCA1‐mediated efflux also increased by 13% with evacetrapib (p<0.001 vs. ezetimibe, p=0.002 vs. increasing statin dose, and p=0.004 vs. statin alone). Addition of evacetrapib to atorvastatin produced an increase in hsCRP compared with ezetimibe (p=0.02). CONCLUSIONS: While evacetrapib improved traditional atherogenic and putative protective lipid measures compared with ezetimibe and increasing statin dose in patients with ASCVD and/or diabetes, it also adversely affected novel atherogenic risk factors. These findings may contribute to the lack of clinical benefit observed in the ACCELERATE trial.
UR  -  https://www.cochranelibrary.com/central/doi/10.1002/central/CN-01370729/full
ER  -  


Record #8 of 119
Provider: John Wiley & Sons, Ltd.
Content: text/plain; charset="UTF-8"

TY  -  JOUR
AN  -  CN-00879243
AU  -  Tani, S
AU  -  Nagao, K
AU  -  Hirayama, A
TI  -  Association of cholesteryl ester transfer protein mass with peripheral leukocyte count following statin therapy: a pilot study
JA  -  American journal of cardiovascular drugs
PY  -  2012
VL  -  12
IS  -  5
SP  -  349‐354
C3  -  PUBMED 22900989
M3  -  Journal article
KW  -  Aged
KW  -  Atorvastatin
KW  -  Cholesterol Ester Transfer Proteins [*drug effects, metabolism]
KW  -  Cholesterol, LDL [blood]
KW  -  Enzyme‐Linked Immunosorbent Assay
KW  -  Female
KW  -  Follow‐Up Studies
KW  -  Heptanoic Acids [*adverse effects, therapeutic use]
KW  -  Humans
KW  -  Hydroxymethylglutaryl‐CoA Reductase Inhibitors [*adverse effects, therapeutic use]
KW  -  Hypercholesterolemia [drug therapy]
KW  -  Leukocyte Count
KW  -  Lipids [blood]
KW  -  Male
KW  -  Middle Aged
KW  -  Multivariate Analysis
KW  -  Pilot Projects
KW  -  Pravastatin [*adverse effects, therapeutic use]
KW  -  Pyrroles [*adverse effects, therapeutic use]
KW  -  Regression Analysis
KW  -  Risk Factors
DO  -  10.1007/BF03261844
AB  -  BACKGROUND: HMG‐CoA reductase inhibitors (statins) can effectively reduce serum low‐density lipoprotein cholesterol (LDL‐C) levels in the majority of patients at increased cardiovascular risk. However, some patients at increased cardiovascular risk have a high peripheral leukocyte count and this inflammatory marker has correlated with an increased incidence of coronary events. Recently, in a large clinical trial‐based cohort, an increasing on‐statin cholesteryl ester transfer protein (CETP) mass was inversely related to coronary events, particularly among those with a low serum LDL‐C level. However, the role of the CETP mass in the development of atherosclerosis is still unclear. OBJECTIVE: We investigated the possibility of whether the CETP mass was associated with the peripheral leukocyte count after intensive statin therapy, and whether the CETP mass was changed by switching statins. METHODS: This study was an open‐label lipid interventional study switching from atorvastatin to pitavastatin without a washout period. Between 1 April 2010 and 31 March 2011, 32 patients (mean age 64.0 ± 9.0 years, 63% male) with hypercholesterolemia receiving atorvastatin (10 mg/day) were enrolled. Next, they were switched to pitavastatin (2 mg/day) for 6 months. The peripheral leukocyte count, the CETP mass measured by enzyme‐linked immunosorbent assay, and lipid parameters were measured at baseline and at follow‐up. The type and dosage of concomitant drugs were not changed during the study periods. RESULTS: The on‐atorvastatin LDL‐C level was well controlled with 94.4 ± 23.1 mg/dL, and peripheral leukocyte count was 6209 ± 1142 cells/μL. On atorvastatin therapy, the CETP mass correlated negatively with the peripheral leukocyte count (r = ‐0.418, p = 0.02). In univariate regression analysis, on‐atorvastatin peripheral leukocyte count was significantly correlated with high‐density lipoprotein cholesterol (β = ‐42.1, p = 0.008), triglycerides (β = 8.2, p = 0.005), and the CETP mass (β = ‐1296.3, p = 0.02). In a multivariate analysis after adjusting for traditional risk factors, the CETP mass remained an independent negative determinant of the peripheral leukocyte count (β = ‐1162, p = 0.02). By switching atorvastatin to pitavastatin, the CETP mass was significantly increased from 1.9 to 2.1 μg/mL (8.8%, p = 0.007), and the peripheral leukocyte count was significantly decreased from 6209 to 5778 cells/μL (‐5.9%, p = 0.005). As a result, the relationship between CETP mass and peripheral leukocyte count after pitavastatin treatment was diminished (r = ‐0.276, p = 0.13). Moreover, the change in peripheral leukocyte count was negatively correlated with the change in the CETP mass (r = ‐0.39, p = 0.03), suggesting that a decreased CETP mass may be closely associated with an elevated peripheral leukocyte count in atorvastatin‐treated patients. CONCLUSION: The results suggest that residual cardiovascular risk after atorvastatin treatment may be associated with the CETP mass, which may be increased by switching to pitavastatin. Furthermore, a CETP mass‐activating strategy may assist the therapeutic efficacy of statins.
UR  -  https://www.cochranelibrary.com/central/doi/10.1002/central/CN-00879243/full
ER  -  


Record #9 of 119
Provider: John Wiley & Sons, Ltd.
Content: text/plain; charset="UTF-8"

TY  -  JOUR
AN  -  CN-00489255
AU  -  de Grooth, GJ
AU  -  Smilde, TJ
AU  -  Van Wissen, S
AU  -  Klerkx, AH
AU  -  Zwinderman, AH
AU  -  Fruchart, JC
AU  -  Kastelein, JJ
AU  -  Stalenhoef, AF
AU  -  Kuivenhoven, JA
TI  -  The relationship between cholesteryl ester transfer protein levels and risk factor profile in patients with familial hypercholesterolemia
JA  -  Atherosclerosis
PY  -  2004
VL  -  173
IS  -  2
CC  -  Cystic Fibrosis and Genetic Disorders
CC  -  Heart
SP  -  261‐267
C3  -  PUBMED 15064100
M3  -  Journal article
KW  -  Administration, Oral
KW  -  Analysis of Variance
KW  -  Arteriosclerosis [*pathology, prevention & control]
KW  -  Atorvastatin
KW  -  Carrier Proteins [blood, *metabolism]
KW  -  Cholesterol Ester Transfer Proteins
KW  -  Dose‐Response Relationship, Drug
KW  -  Double‐Blind Method
KW  -  Drug Administration Schedule
KW  -  Female
KW  -  Follow‐Up Studies
KW  -  Glycoproteins [blood, *metabolism]
KW  -  Heptanoic Acids [*administration & dosage]
KW  -  Humans
KW  -  Hyperlipoproteinemia Type II [*blood, diagnosis, *drug therapy]
KW  -  Linear Models
KW  -  Lipoproteins, HDL [blood]
KW  -  Lipoproteins, LDL [blood]
KW  -  Male
KW  -  Middle Aged
KW  -  Probability
KW  -  Prognosis
KW  -  Pyrroles [*administration & dosage]
KW  -  Reference Values
KW  -  Risk Assessment
KW  -  Severity of Illness Index
KW  -  Simvastatin [*administration & dosage]
KW  -  Treatment Outcome
KW  -  Tunica Media [drug effects, pathology]
DO  -  10.1016/j.atherosclerosis.2003.11.020
AB  -  BACKGROUND: Cholesteryl ester transfer protein (CETP) mediates the transfer of neutral lipids between lipoproteins. The role of CETP in atherogenesis is controversial. To better understand the relationships between plasma CETP levels, lipoproteins and atherosclerosis, we assessed these parameters in patients with an enhanced risk for atherosclerosis. METHODS AND RESULTS: We investigated 281 patients with familial hypercholesterolemia (FH) in which the effects of two statins were compared in a 2‐year, randomized, double‐blinded study. Patients were stratified in quartiles according to their CETP baseline levels. In addition to correlations with decreased high‐density lipoprotein cholesterol (HDL‐c), increased low‐density lipoprotein cholesterol (LDL‐c) and enhanced triglyceride levels, higher CETP levels were also associated with reduced HDL particle size, and smaller and denser LDL. Statins reduced plasma CETP levels and atherogenic lipoproteins. Nevertheless, baseline CETP concentration was positively associated with IMT after 2 years of therapy. CONCLUSION: This study provides evidence that CETP levels are associated with a more atherogenic lipid profile and increased progression of atherosclerosis. Statin treatment improved the lipoprotein profile in FH patients, but to a lesser extent in those with high CETP levels. These findings might imply that statin treatment does not entirely counteract the lipoprotein abnormalities associated with high CETP levels.
UR  -  https://www.cochranelibrary.com/central/doi/10.1002/central/CN-00489255/full
ER  -  


Record #10 of 119
Provider: John Wiley & Sons, Ltd.
Content: text/plain; charset="UTF-8"

TY  -  JOUR
AN  -  CN-00436193
AU  -  van Venrooij, FV
AU  -  Stolk, RP
AU  -  Banga, JD
AU  -  Sijmonsma, TP
AU  -  van Tol, A
AU  -  Erkelens, DW
AU  -  Dallinga-Thie, GM
TI  -  Common cholesteryl ester transfer protein gene polymorphisms and the effect of atorvastatin therapy in type 2 diabetes
JA  -  Diabetes care
PY  -  2003
VL  -  26
IS  -  4
CC  -  Metabolic and Endocrine Disorders
SP  -  1216‐1223
C3  -  PUBMED 12663600
M3  -  Journal article
KW  -  Aged
KW  -  Atorvastatin
KW  -  Base Sequence
KW  -  Carrier Proteins [*genetics]
KW  -  Cholesterol Ester Transfer Proteins
KW  -  Cholesterol Esters [metabolism]
KW  -  Cholesterol [blood]
KW  -  DNA Primers
KW  -  Diabetes Mellitus, Type 2 [blood, *drug therapy]
KW  -  Double‐Blind Method
KW  -  Female
KW  -  Genotype
KW  -  Glycated Hemoglobin [metabolism]
KW  -  Glycoproteins
KW  -  Heptanoic Acids [*therapeutic use]
KW  -  Humans
KW  -  Hydroxymethylglutaryl‐CoA Reductase Inhibitors [*therapeutic use]
KW  -  Male
KW  -  Middle Aged
KW  -  Patient Selection
KW  -  Placebos
KW  -  Polymorphism, Genetic
KW  -  Pyrroles [*therapeutic use]
KW  -  Restriction Mapping
KW  -  Triglycerides [blood]
DO  -  10.2337/diacare.26.4.1216
AB  -  OBJECTIVE: The cholesteryl ester transfer protein (CETP) plays a key role in the remodeling of triglyceride (TG)‐rich and HDL particles. Sequence variations in the CETP gene may interfere with the effect of lipid‐lowering treatment in type 2 diabetes. RESEARCH DESIGN AND METHODS: We performed a 30‐week randomized double‐blind placebo‐controlled trial with atorvastatin 10 mg (A10) and 80 mg (A80) in 217 unrelated patients with diabetes. RESULTS: CETP TaqIB and A‐629C polymorphisms were tightly concordant (P < 0.001). At baseline, B1B1 carriers had lower plasma HDL cholesterol (0.99 +/‐ 0.2 vs. 1.11 +/‐ 0.2 mmol/l, P < 0.05), higher CETP mass (2.62 +/‐ 0.8 vs. 2.05 +/‐ 0.4 mg/l, P < 0.001), and slightly increased, though not significant, plasma TGs (2.7 +/‐ 1.05 vs. 2.47 +/‐ 0.86, P = 0.34) compared with B2B2 carriers. Atorvastatin treatment significantly reduced CETP mass dose‐dependently by 18% (A10) and 29% (A80; both vs. placebo P < 0.001, A10‐A80 P < 0.001). CETP mass and activity were strongly correlated (r = 0.854, P < 0.0001). CETP TaqIB polymorphism appeared to modify the effect of atorvastatin on HDL cholesterol elevation (B1B1 7.2%, B1B2 6.1%, B2B2 0.5%; P < 0.05), TG reduction (B1B1 39.7%, B1B2 38.4%, B2B2 18.4%; P = 0.08), and CETP mass reduction (B1B1 32.1%, B1B2 29.6%, B2B2 21.9%; P = 0.27, NS). Similar results were obtained for the A‐629C polymorphism. CONCLUSIONS: In conclusion, the B1B1/CC carriers of the CETP polymorphisms have a more atherogenic lipid profile, including low HDL, and they respond better to statin therapy. These results favor the hypothesis that CETP polymorphisms modify the effect of statin treatment and may help to identify patients who will benefit most from statin therapy.
UR  -  https://www.cochranelibrary.com/central/doi/10.1002/central/CN-00436193/full
ER  -  


Record #11 of 119
Provider: John Wiley & Sons, Ltd.
Content: text/plain; charset="UTF-8"

TY  -  JOUR
AN  -  CN-00703057
AU  -  Krikken, JA
AU  -  Waanders, F
AU  -  Dallinga-Thie, GM
AU  -  Dikkeschei, LD
AU  -  Vogt, L
AU  -  Navis, GJ
AU  -  Dullaart, RP
TI  -  Antiproteinuric therapy decreases LDL-cholesterol as well as HDL-cholesterol in non-diabetic proteinuric patients: relationships with cholesteryl ester transfer protein mass and adiponectin
JA  -  Expert opinion on therapeutic targets
PY  -  2009
VL  -  13
IS  -  5
CC  -  Kidney and Transplant
CC  -  Heart
SP  -  497‐504
C3  -  PUBMED 19397474
M3  -  Journal article
KW  -  Adiponectin [*blood]
KW  -  Adult
KW  -  Aged
KW  -  Angiotensin II Type 1 Receptor Blockers [pharmacology, *therapeutic use]
KW  -  Cholesterol Ester Transfer Proteins [*blood]
KW  -  Cholesterol, HDL [*blood]
KW  -  Cholesterol, LDL [*blood]
KW  -  Combined Modality Therapy
KW  -  Coronary Disease [epidemiology, prevention & control]
KW  -  Diet, Sodium‐Restricted
KW  -  Diuretics [pharmacology, *therapeutic use]
KW  -  Double‐Blind Method
KW  -  Female
KW  -  Humans
KW  -  Hydrochlorothiazide [pharmacology, *therapeutic use]
KW  -  Hydroxymethylglutaryl‐CoA Reductase Inhibitors [pharmacology, therapeutic use]
KW  -  Hypercholesterolemia [blood, complications, drug therapy]
KW  -  Kidney Diseases [complications, metabolism]
KW  -  Losartan [pharmacology, *therapeutic use]
KW  -  Male
KW  -  Middle Aged
KW  -  Proteinuria [blood, complications, diet therapy, *drug therapy]
KW  -  Risk
KW  -  Young Adult
DO  -  10.1517/14728220902905865
AB  -  OBJECTIVE: Dyslipidemia contributes to increased cardiovascular risk in nephrotic syndrome. We questioned whether reduction in proteinuria not only lowers low‐density lipoprotein cholesterol (LDL‐C), but also high‐density lipoprotein cholesterol (HDL‐C) and cholesteryl ester transfer protein (CETP) mass and whether changes in HDL‐C were related to changes in plasma adiponectin. METHODS: Thirty‐two non‐diabetic proteinuric patients (12 on statin therapy), were followed during two double blind 6‐week periods of placebo and treatment (low sodium + 100mg losartan + 25 mg hydrochlorothiazide). RESULTS: With placebo HDL‐C was lower but LDL‐C and CETP were not different in proteinuric patients compared with matched controls. LDL‐C, HDL‐C and CETP decreased upon proteinuria reduction. The decrease in LDL‐C correlated with the drop in CETP and the degree of proteinuria reduction. HDL‐C also decreased in proportion to proteinuria lowering. Individual changes in HDL‐C were correlated with changes in adiponectin. CONCLUSION: LDL‐C lowering upon robust reduction of proteinuria may be affected by changes in plasma CETP mass, but this treatment also decreases HDL‐C in relation to the degree of proteinuria reduction. This adverse effect on HDL‐C may in part be attributable to changes in adiponectin.
UR  -  https://www.cochranelibrary.com/central/doi/10.1002/central/CN-00703057/full
ER  -  


Record #12 of 119
Provider: John Wiley & Sons, Ltd.
Content: text/plain; charset="UTF-8"

TY  -  JOUR
AN  -  CN-00563814
AU  -  Millar, JS
AU  -  Brousseau, ME
AU  -  Diffenderfer, MR
AU  -  Barrett, PH
AU  -  Welty, FK
AU  -  Faruqi, A
AU  -  Wolfe, ML
AU  -  Nartsupha, C
AU  -  Digenio, AG
AU  -  Mancuso, JP
AU  -  et al.
TI  -  Effects of the cholesteryl ester transfer protein inhibitor torcetrapib on apolipoprotein B100 metabolism in humans
JA  -  Arteriosclerosis, thrombosis, and vascular biology
PY  -  2006
VL  -  26
IS  -  6
SP  -  1350‐1356
C3  -  PUBMED 16574893
M3  -  Journal article
KW  -  Adult
KW  -  Aged
KW  -  Apolipoprotein B‐100
KW  -  Apolipoproteins B [*antagonists & inhibitors, blood, metabolism]
KW  -  Atorvastatin
KW  -  Carrier Proteins [*antagonists & inhibitors]
KW  -  Cholesterol Ester Transfer Proteins
KW  -  Cross‐Over Studies
KW  -  Drug Synergism
KW  -  Glycoproteins [*antagonists & inhibitors]
KW  -  Heptanoic Acids [pharmacology]
KW  -  Humans
KW  -  Hydroxymethylglutaryl‐CoA Reductase Inhibitors [pharmacology]
KW  -  Kinetics
KW  -  Lipids [blood]
KW  -  Lipoproteins [antagonists & inhibitors, biosynthesis, blood]
KW  -  Lipoproteins, IDL
KW  -  Lipoproteins, LDL [antagonists & inhibitors, biosynthesis, blood]
KW  -  Lipoproteins, VLDL [antagonists & inhibitors, blood, metabolism]
KW  -  Middle Aged
KW  -  Pyrroles [pharmacology]
KW  -  Quinolines [*pharmacology]
KW  -  Single‐Blind Method
DO  -  10.1161/01.ATV.0000219695.84644.56
AB  -  OBJECTIVE: Cholesteryl ester transfer protein (CETP) inhibition with torcetrapib not only increases high‐density lipoprotein cholesterol levels but also significantly reduces plasma triglyceride, low‐density lipoprotein (LDL) cholesterol, and apolipoprotein B (apoB) levels. The goal of the present study was to define the kinetic mechanism(s) by which CETP inhibition reduces levels of apoB‐containing lipoproteins. METHODS AND RESULTS: Nineteen subjects, 9 of whom were pretreated with 20 mg atorvastatin, received placebo for 4 weeks, followed by 120 mg torcetrapib once daily for 4 weeks. Six subjects in the nonatorvastatin group received 120 mg torcetrapib twice daily for an additional 4 weeks. After each phase, subjects underwent a primed‐constant infusion of deuterated leucine to endogenously label newly synthesized apoB to determine very low‐density lipoprotein (VLDL), intermediate‐density lipoprotein (IDL) and LDL apoB100 production, and fractional catabolic rates (FCRs). Once‐daily 120 mg torcetrapib significantly reduced VLDL, IDL, and LDL apoB100 pool sizes by enhancing the FCR of apoB100 within each fraction. On a background of atorvastatin, 120 mg torcetrapib significantly reduced VLDL, IDL, and LDL apoB100 pool sizes. The reduction in VLDL apoB100 was associated with an enhanced apoB100 FCR, whereas the decreases in IDL and LDL apoB100 were associated with reduced apoB100 production. CONCLUSIONS: These data indicate that when used alone, torcetrapib reduces VLDL, IDL, and LDL apoB100 levels primarily by increasing the rate of apoB100 clearance. In contrast, when added to atorvastatin treatment, torcetrapib reduces apoB100 levels mainly by enhancing VLDL apoB100 clearance and reducing production of IDL and LDL apoB100.
UR  -  https://www.cochranelibrary.com/central/doi/10.1002/central/CN-00563814/full
ER  -  


Record #13 of 119
Provider: John Wiley & Sons, Ltd.
Content: text/plain; charset="UTF-8"

TY  -  JOUR
AN  -  CN-00158230
AU  -  Contacos, C
AU  -  Barter, PJ
AU  -  Vrga, L
AU  -  Sullivan, DR
TI  -  Cholesteryl ester transfer in hypercholesterolaemia: fasting and postprandial studies with and without pravastatin
JA  -  Atherosclerosis
PY  -  1998
VL  -  141
IS  -  1
CC  -  Complementary Medicine
SP  -  87‐98
C3  -  PUBMED 9863541
M3  -  Journal article
KW  -  Adult
KW  -  Aged
KW  -  Anticholesteremic Agents [*therapeutic use]
KW  -  Apolipoproteins B [blood]
KW  -  Carrier Proteins [*blood]
KW  -  Cholesterol Ester Transfer Proteins
KW  -  Cholesterol Esters [*blood]
KW  -  Cholesterol [blood]
KW  -  Cholesterol, LDL [blood]
KW  -  Cross‐Over Studies
KW  -  Dietary Fats [administration & dosage]
KW  -  Double‐Blind Method
KW  -  Fasting [*blood]
KW  -  Female
KW  -  Glycoproteins
KW  -  Humans
KW  -  Hydroxymethylglutaryl‐CoA Reductase Inhibitors [*therapeutic use]
KW  -  Hypercholesterolemia [*blood, drug therapy]
KW  -  Lipoproteins, VLDL [blood]
KW  -  Male
KW  -  Middle Aged
KW  -  Postprandial Period
KW  -  Pravastatin [*therapeutic use]
KW  -  Triglycerides [blood]
DO  -  10.1016/s0021-9150(98)00151-8
AB  -  Subjects with hypercholesterolaemia (HC) have increased fasting cholesteryl ester transfer protein (CETP) activity and accelerated cholesteryl ester transfer (CET) from HDL to apo B‐containing lipoproteins. The aim of this study was to examine the effects of postprandial lipaemia and pravastatin treatment on plasma triglycerides (TG) and CETP activity and on CET and LDL Stokes' diameter in primary HC (n = 19, total cholesterol > or =6.5, LDL‐cholesterol > or =4.5, TG <4.0 mmol/l). Samples were collected fasting and 6 h after an oral fat load (0.88 g/kg body weight) after 6 weeks therapy with placebo or pravastatin 40 mg nocte according to a double‐blind randomized cross‐over study. Apart from significant reductions in plasma total cholesterol, LDL‐cholesterol apo B and TG. pravastatin significantly reduced CETP activity in both the fasting (mean +/‐ SD, 37.9+/‐12.2 to 32.0+/‐10.3 nmol/ml plasma per h) and postprandial state (35.5+/‐11.3 to 31.3+/‐9.5 nmol/ml plasma per h) compared to equivalent placebo phases. CETP activity did not change during postprandial lipaemia despite a significant 45‐55% increase in CET to triglyceride‐rich lipoproteins (TRL) of d <1.006 g/ml. LDL Stokes' diameter was unchanged postprandially or by pravastatin. The mass of TRL was the strongest contributor to variation in CET in both fasting and postprandial plasma, accounting for at least 77% of the variance of CET. Postprandial TRL‐TG was the strongest contributor to variation in fasting LDL Stokes' diameter in untreated HC (54%) whilst HDL‐cholesterol was the strongest fasting contributor to variation (45%) for placebo‐ and pravastatin‐treated HC. We conclude that pravastatin may reduce the atherogenicity of the lipoprotein profile in HC by reducing CETP activity. Furthermore, CET is strongly influenced by postprandial lipaemia which may have a cumulative effect on LDL size.
UR  -  https://www.cochranelibrary.com/central/doi/10.1002/central/CN-00158230/full
ER  -  


Record #14 of 119
Provider: John Wiley & Sons, Ltd.
Content: text/plain; charset="UTF-8"

TY  -  JOUR
AN  -  CN-00471649
AU  -  Klerkx, AH
AU  -  de Grooth, GJ
AU  -  Zwinderman, AH
AU  -  Jukema, JW
AU  -  Kuivenhoven, JA
AU  -  Kastelein, JJ
TI  -  Cholesteryl ester transfer protein concentration is associated with progression of atherosclerosis and response to pravastatin in men with coronary artery disease (REGRESS)
JA  -  European journal of clinical investigation
PY  -  2004
VL  -  34
IS  -  1
CC  -  Cochrane UK
CC  -  Heart
CC  -  HS-HANDSRCH
CC  -  Hypertension
SP  -  21‐28
C3  -  PUBMED 14984434
M3  -  Journal article
KW  -  Carrier Proteins [*blood, genetics]
KW  -  Cholesterol Ester Transfer Proteins
KW  -  Cholesterol [blood]
KW  -  Cholesterol, HDL [blood]
KW  -  Cholesterol, LDL [blood]
KW  -  Coronary Angiography
KW  -  Coronary Artery Disease [*blood, diagnostic imaging, drug therapy]
KW  -  Double‐Blind Method
KW  -  Genotype
KW  -  Glycoproteins
KW  -  Humans
KW  -  Hydroxymethylglutaryl‐CoA Reductase Inhibitors [*therapeutic use]
KW  -  Male
KW  -  Middle Aged
KW  -  Polymorphism, Genetic [genetics]
KW  -  Pravastatin [*therapeutic use]
KW  -  Triglycerides [blood]
DO  -  10.1111/j.1365-2362.2004.01281.x
AB  -  BACKGROUND: The TaqIB polymorphism in the cholesteryl ester transfer protein (CETP) gene is associated with HDL‐C, progression of coronary artery disease (CAD) and response to pravastatin treatment in men with angiographically proven CAD (REGRESS). We hypothesized that differences in CETP concentration could explain these associations and now investigated whether CETP concentration is an independent determinant of these parameters. MATERIALS AND METHODS: Plasma CETP concentrations at baseline and after 2 years' treatment with pravastatin or placebo were measured (n=674), and correlations with lipid and angiographic parameters (mean segment‐ and obstruction‐diameter; MSD and MOD), and TaqIB genotype were studied. RESULTS: After segregation into three groups (baseline CETP<1.58, 1.58‐2.21, >2.21 mg L(‐1)), subjects with the highest CETP had significantly higher baseline total cholesterol, LDL‐C and triglycerides (P<0.01), while HDL‐C, MSD and MOD were not different among these groups. After 2 years of placebo, the MSD decreased threefold (P<0.001) and the MOD decreased 2.4‐fold (P=0.042) more in the highest compared with the lowest CETP quartile. Pravastatin treatment reduced total cholesterol LDL‐C and triglycerides significantly more in the highest CETP quartile. Moreover, only in the highest CETP quartile, pravastatin significantly reduced the MSD‐ (P=0.003) and MOD‐decrease (P=0.014) compared with placebo, and, notably, this was independent of baseline lipids and differential lipid changes in these quartiles. Strikingly, baseline associations and treatment responses according to baseline CETP were independent of TaqIB genotype. CONCLUSIONS: High CETP concentration is associated with faster progression of coronary atherosclerosis in men with proven CAD. Second, pravastatin yielded the highest improvement of lipid and angiographic parameters in patients with high baseline CETP independent of baseline lipids, lipid changes and TaqIB genotype, indicating that the plasma CETP level itself is an important determinant of the response to statins.
UR  -  https://www.cochranelibrary.com/central/doi/10.1002/central/CN-00471649/full
ER  -  


Record #15 of 119
Provider: John Wiley & Sons, Ltd.
Content: text/plain; charset="UTF-8"

TY  -  JOUR
AN  -  CN-00146214
AU  -  Kuivenhoven, JA
AU  -  Jukema, JW
AU  -  Zwinderman, AH
AU  -  de Knijff, P
AU  -  McPherson, R
AU  -  Bruschke, AV
AU  -  Lie, KI
AU  -  Kastelein, JJ
TI  -  The role of a common variant of the cholesteryl ester transfer protein gene in the progression of coronary atherosclerosis. The Regression Growth Evaluation Statin Study Group
JA  -  New England journal of medicine
PY  -  1998
VL  -  338
IS  -  2
CC  -  Heart
CC  -  Hypertension
SP  -  86‐93
C3  -  PUBMED 9420339,EMBASE 28042271
M3  -  Journal article
KW  -  Anticholesteremic Agents [*therapeutic use]
KW  -  Carrier Proteins [*genetics]
KW  -  Cholesterol Ester Transfer Proteins
KW  -  Cholesterol Esters [*metabolism]
KW  -  Cholesterol, HDL [blood, metabolism]
KW  -  Coronary Artery Disease [blood, *genetics, prevention & control]
KW  -  Disease Progression
KW  -  Dose‐Response Relationship, Drug
KW  -  Glycoproteins
KW  -  Humans
KW  -  Hypercholesterolemia [drug therapy]
KW  -  Male
KW  -  Middle Aged
KW  -  Polymorphism, Genetic
KW  -  Pravastatin [*therapeutic use]
KW  -  Prospective Studies
DO  -  10.1056/NEJM199801083380203
AB  -  BACKGROUND: The high‐density lipoprotein (HDL) cholesterol concentration is inversely related to the risk of coronary artery disease. The cholesteryl ester transfer protein (CETP) has a central role in the metabolism of this lipoprotein and may therefore alter the susceptibility to atherosclerosis. METHODS: The DNA of 807 men with angiographically documented coronary atherosclerosis was analyzed for the presence of a polymorphism in the gene coding for CETP. The presence of this DNA variation was referred to as B1, and its absence as B2. All patients participated in a cholesterol‐lowering trial designed to induce the regression of coronary atherosclerosis and were randomly assigned to treatment with either pravastatin or placebo for two years. RESULTS: The B1 variant of the CETP gene was associated with both higher plasma CETP concentrations (mean [+/‐SD], 2.29+/‐0.62 microg per milliliter for the B1B1 genotype vs. 1.76+/‐0.51 microg per milliliter for the B2B2 genotype) and lower HDL cholesterol concentrations (34+/‐8 vs. 39+/‐10 mg per deciliter). In addition, we observed a significant dose‐dependent association between this marker and the progression of coronary atherosclerosis in the placebo group (decrease in mean luminal diameter: 0.14+/‐0.21 mm for the B1B1 genotype, 0.10+/‐0.20 mm for the B1B2 genotype, and 0.05+/‐0.22 mm for the B2B2 genotype). This association was abolished by pravastatin. Pravastatin therapy slowed the progression of coronary atherosclerosis in B1B1 carriers but not in B2B2 carriers (representing 16 percent of the patients taking pravastatin). CONCLUSIONS: There is a significant relation between variation at the CETP gene locus and the progression of coronary atherosclerosis that is independent of plasma HDL cholesterol levels and the activities of lipolytic plasma enzymes. This common DNA variant appears to predict whether men with coronary artery disease will benefit from treatment with pravastatin to delay the progression of coronary atherosclerosis.
UR  -  https://www.cochranelibrary.com/central/doi/10.1002/central/CN-00146214/full
ER  -  


Record #16 of 119
Provider: John Wiley & Sons, Ltd.
Content: text/plain; charset="UTF-8"

TY  -  JOUR
AN  -  CN-01161640
AU  -  Nicholls, SJ
AU  -  Ruotolo, G
AU  -  Brewer, HB
AU  -  Kane, JP
AU  -  Wang, MD
AU  -  Krueger, KA
AU  -  Adelman, SJ
AU  -  Nissen, SE
AU  -  Rader, DJ
TI  -  Cholesterol Efflux Capacity and Pre-Beta-1 HDL Concentrations Are Increased in Dyslipidemic Patients Treated With Evacetrapib
JA  -  Journal of the American College of Cardiology
PY  -  2015
VL  -  66
IS  -  20
SP  -  2201‐2210
C3  -  PUBMED 26564598,EMBASE 606875037
M3  -  Journal article
KW  -  *analytical parameters
KW  -  *cholesterol efflux capacity
KW  -  *dyslipidemia/dt [Drug Therapy]
KW  -  *evacetrapib/cb [Drug Combination]
KW  -  *evacetrapib/ct [Clinical Trial]
KW  -  *evacetrapib/do [Drug Dose]
KW  -  *evacetrapib/dt [Drug Therapy]
KW  -  *pre beta 1 high density lipoprotein/ec [Endogenous Compound]
KW  -  *pre beta high density lipoprotein/ec [Endogenous Compound]
KW  -  ABC transporter A1/ec [Endogenous Compound]
KW  -  ATP Binding Cassette Transporter 1 [metabolism]
KW  -  Anticholesteremic Agents [*therapeutic use]
KW  -  Apolipoprotein A1/ec [Endogenous Compound]
KW  -  Article
KW  -  Atorvastatin/cb [Drug Combination]
KW  -  Atorvastatin/ct [Clinical Trial]
KW  -  Atorvastatin/dt [Drug Therapy]
KW  -  Benzodiazepines [*therapeutic use]
KW  -  Cholesterol Ester Transfer Proteins [antagonists & inhibitors, metabolism]
KW  -  Cholesterol [*blood]
KW  -  Cholesterol blood level
KW  -  Cholesterol ester transfer protein/ec [Endogenous Compound]
KW  -  Combination chemotherapy
KW  -  Controlled study
KW  -  Disease association
KW  -  Dose response
KW  -  Double‐Blind Method
KW  -  Drug Therapy, Combination
KW  -  Dyslipidemias [blood, *drug therapy]
KW  -  Female
KW  -  High density lipoprotein cholesterol/ec [Endogenous Compound]
KW  -  High‐Density Lipoproteins, Pre‐beta [*blood]
KW  -  Human
KW  -  Humans
KW  -  Hydroxymethylglutaryl‐CoA Reductase Inhibitors [administration & dosage, *therapeutic use]
KW  -  Low density lipoprotein cholesterol/ec [Endogenous Compound]
KW  -  Major clinical study
KW  -  Male
KW  -  Middle Aged
KW  -  Monotherapy
KW  -  Multicenter study (topic)
KW  -  Outcome assessment
KW  -  Phase 2 clinical trial(topic)
KW  -  Placebo
KW  -  Priority journal
KW  -  Quantitative analysis
KW  -  Randomized controlled trial(topic)
KW  -  Rosuvastatin/cb [Drug Combination]
KW  -  Rosuvastatin/ct [Clinical Trial]
KW  -  Rosuvastatin/dt [Drug Therapy]
KW  -  Simvastatin/cb [Drug Combination]
KW  -  Simvastatin/ct [Clinical Trial]
KW  -  Simvastatin/dt [Drug Therapy]
KW  -  Treatment duration
KW  -  Two dimensional gel electrophoresis
KW  -  Unclassified drug
DO  -  10.1016/j.jacc.2015.09.013
AB  -  Background Potent cholesteryl ester transfer protein (CETP) inhibitors have been shown to substantially increase high‐density lipoprotein cholesterol (HDL‐C) and apolipoprotein A‐I levels as monotherapy and combined with statins. However, data on the effects of this class of drugs on macrophage cholesterol efflux capacity (CEC), a functional assay that characterizes a key step in the process of reverse cholesterol transport, are limited. Objectives This study assessed the impact of evacetrapib, statins, or combination therapy on CEC. Methods We analyzed samples from 377 subjects with elevated low‐density lipoprotein cholesterol (LDL‐C) or low HDL‐C levels who were enrolled in a phase 2 trial of evacetrapib. Percent changes from baseline in CEC (total, non‐ABCA1‐, and ABCA1‐specific) and HDL subpopulations were evaluated after 12 weeks of treatment with placebo, statin monotherapy, evacetrapib monotherapy, or evacetrapib combined with statins. Pre‐beta‐1 HDL levels were quantified by immunofixation and nondenaturing 2‐dimensional gel electrophoresis (2DGE). Results Relative to placebo, evacetrapib monotherapy increased dose‐dependent total and non‐ABCA1‐specific CEC up to 34% and 47%, respectively. Evacetrapib monotherapy also increased ABCA1‐specific CEC up to 26%. Relative to statin monotherapy, evacetrapib with statins also increased total, non‐ABCA1‐, and ABCA1‐specific CEC by 21%, 27%, and 15%, respectively. In contrast, rosuvastatin and simvastatin significantly reduced total and ABCA1‐specific CEC, whereas atorvastatin had no significant effect. Consistent with ABCA1‐specific CEC, evacetrapib monotherapy and evacetrapib combined with statins significantly increased pre‐beta‐1 HDL levels as measured by either method. Conclusions Evacetrapib, as monotherapy and combined with statins, not only increased total CEC, but also increased ABCA1‐specific CEC and pre‐beta‐1 HDL. The mechanisms by which potent CETP inhibition increases ABCA1‐specific CEC and pre‐beta‐1 HDL require further study. (A Study of LY2484595 in Patients With High LDL‐C or Low HDL‐C; NCT01105975)
UR  -  https://www.cochranelibrary.com/central/doi/10.1002/central/CN-01161640/full
ER  -  


Record #17 of 119
Provider: John Wiley & Sons, Ltd.
Content: text/plain; charset="UTF-8"

TY  -  JOUR
AN  -  CN-02453915
AU  -  Nicholls, SJ
AU  -  Ditmarsch, M
AU  -  Kastelein, JJ
AU  -  Rigby, SP
AU  -  Kling, D
AU  -  Curcio, DL
AU  -  Alp, NJ
AU  -  Davidson, MH
TI  -  Lipid lowering effects of the CETP inhibitor obicetrapib in combination with high-intensity statins: a randomized phase 2 trial
JA  -  Nature medicine
PY  -  2022
VL  -  28
IS  -  8
SP  -  1672‐1678
C3  -  PUBMED 35953719,EMBASE 2018632983
M3  -  Journal article
KW  -  Adult
KW  -  Article
KW  -  Cardiovascular risk
KW  -  Cholesterol
KW  -  Cholesterol Ester Transfer Proteins [therapeutic use]
KW  -  Cholesterol, LDL
KW  -  Clinical trial
KW  -  Controlled study
KW  -  Double blind procedure
KW  -  Double‐Blind Method
KW  -  Drug Therapy, Combination
KW  -  Drug combination
KW  -  Drug safety
KW  -  Drug therapy
KW  -  Dyslipidemia
KW  -  Dyslipidemias [drug therapy]
KW  -  Female
KW  -  Human
KW  -  Humans
KW  -  Hydroxymethylglutaryl‐CoA Reductase Inhibitors [adverse effects]
KW  -  Major clinical study
KW  -  Male
KW  -  Outcome assessment
KW  -  Phase 2 clinical trial
KW  -  Randomized controlled trial
KW  -  Risk assessment
KW  -  Treatment Outcome
KW  -  Unmet medical need
DO  -  10.1038/s41591-022-01936-7
AB  -  Global guidelines for the management of high‐cardiovascular‐risk patients include aggressive goals for low‐density lipoprotein cholesterol (LDL‐C). Statin therapy alone is often insufficient to reach goals and nonstatin options have limitations. Here, we tested the lipid‐lowering effects of the cholesteryl ester transfer protein (CETP) inhibitor drug obicetrapib in a randomized, double‐blind, placebo‐controlled trial in dyslipidaemic patients (n = 120, median LDL‐C 88 mg dl−1) with background high‐intensity statin treatment (NCT04753606). Over the course of 8 weeks, treatment with 5 mg or 10 mg obicetrapib resulted in a significant decrease as compared with placebo in median LDL‐C concentration (by up to 51%; P < 0.0001), the primary trial outcome. As compared with placebo, obicetrapib treatment also significantly (P < 0.0001) decreased apolipoprotein B (by up to 30%) and non‐high‐density lipoprotein cholesterol (non‐HDL‐C) concentration (by up to 44%), and significantly (P < 0.0001) increased HDL‐C concentration (by up to 165%; the secondary trial outcomes) and had an acceptable safety profile. These results support the potential of obicetrapib to address an unmet medical need for high‐cardiovascular‐risk patients.
UR  -  https://www.cochranelibrary.com/central/doi/10.1002/central/CN-02453915/full
ER  -  


Record #18 of 119
Provider: John Wiley & Sons, Ltd.
Content: text/plain; charset="UTF-8"

TY  -  JOUR
AN  -  CN-00718920
AU  -  Cannon, CP
AU  -  Dansky, HM
AU  -  Davidson, M
AU  -  Gotto, AM
AU  -  Brinton, EA
AU  -  Gould, AL
AU  -  Stepanavage, M
AU  -  Liu, SX
AU  -  Shah, S
AU  -  Rubino, J
AU  -  et al.
TI  -  Design of the DEFINE trial: determining the EFficacy and tolerability of CETP INhibition with AnacEtrapib
JA  -  American heart journal
PY  -  2009
VL  -  158
IS  -  4
CC  -  Heart
SP  -  513‐519.e3
C3  -  PUBMED 19781408
M3  -  Journal article
KW  -  Adult
KW  -  Aged
KW  -  Aged, 80 and over
KW  -  Cholesterol Ester Transfer Proteins [*antagonists & inhibitors, blood]
KW  -  Cholesterol, LDL [*blood, drug effects]
KW  -  Coronary Disease [blood, *drug therapy, physiopathology]
KW  -  Double‐Blind Method
KW  -  Electrocardiography
KW  -  Female
KW  -  Follow‐Up Studies
KW  -  Humans
KW  -  Male
KW  -  Middle Aged
KW  -  Oxazolidinones [*administration & dosage]
KW  -  Treatment Outcome
DO  -  10.1016/j.ahj.2009.07.028
AB  -  BACKGROUND: Residual cardiovascular (CV) risk often remains high despite statin therapy to lower low‐density lipoprotein cholesterol (LDL‐C). New therapies to raise high‐density lipoprotein cholesterol (HDL‐C) are currently being investigated. Anacetrapib is a cholesteryl ester transfer protein (CETP) inhibitor that raises HDL‐C and reduces LDL‐C when administered alone or with a statin. Adverse effects on blood pressure, electrolytes, and aldosterone levels, seen with another drug in this class, have not been noted in studies of anacetrapib to date. METHODS: Determining the EFficacy and Tolerability of CETP INhibition with AnacEtrapib (DEFINE) is a randomized, double‐blind, placebo‐controlled trial to assess the efficacy and safety profile of anacetrapib in patients with coronary heart disease (CHD) or CHD risk equivalents (clinical trials.gov NCT00685776). Eligible patients at National Cholesterol Education Program‐Adult Treatment Panel III LDL‐C treatment goal on a statin, with or without other lipid‐modifying medications, are treated with anacetrapib, 100 mg, or placebo for 18 months, followed by a 3‐month, poststudy follow‐up. The primary end points are percent change from baseline in LDL‐C and the safety and tolerability of anacetrapib. Comprehensive preplanned interim safety analyses will be performed at the 6‐ and 12‐month time points to examine treatment effects on key safety end points, including blood pressure and electrolytes. A preplanned Bayesian analysis will be performed to interpret the CV event distribution, given the limited number of events expected in this study. RESULTS: A total of 2,757 patients were screened at 153 centers in 20 countries, and 1,623 patients were randomized into the trial. Lipid results, clinical CV events, and safety outcomes from this trial are anticipated in 2010.
UR  -  https://www.cochranelibrary.com/central/doi/10.1002/central/CN-00718920/full
ER  -  


Record #19 of 119
Provider: John Wiley & Sons, Ltd.
Content: text/plain; charset="UTF-8"

TY  -  JOUR
AN  -  CN-02525560
AU  -  Regieli, JJ
AU  -  Jukema, JW
AU  -  Grobbee, DE
AU  -  Kastelein, JJ
AU  -  Kuivenhoven, JA
AU  -  Zwinderman, AH
AU  -  van der Graaf, Y
AU  -  Bots, ML
AU  -  Doevendans, PA
TI  -  CETP genotype predicts increased mortality in statin-treated men with proven cardiovascular disease: an adverse pharmacogenetic interaction
JA  -  European heart journal
PY  -  2008
VL  -  29
IS  -  22
CC  -  Hypertension
SP  -  2792‐2799
C3  -  PUBMED 18957472
M3  -  Journal article
KW  -  *Coronary Artery Disease [drug therapy, genetics, mortality]
KW  -  Alleles
KW  -  Anticholesteremic Agents [*adverse effects]
KW  -  Cholesterol Ester Transfer Proteins [antagonists & inhibitors, *genetics]
KW  -  Cholesterol, HDL [drug effects, *metabolism]
KW  -  Genotype
KW  -  Humans
KW  -  Male
KW  -  Pharmacogenetics
KW  -  Polymorphism, Genetic
KW  -  Pravastatin [therapeutic use]
KW  -  Predictive Value of Tests
KW  -  Quinolines [*adverse effects]
KW  -  Randomized Controlled Trials as Topic
DO  -  10.1093/eurheartj/ehn465
AB  -  AIMS: Inhibition of cholesteryl ester transfer protein (CETP) increases HDL‐cholesterol. However, its combination with statins may increase mortality by factors incompletely understood. We previously observed that patients with intrinsically low CETP levels (carriers of the TaqIB‐B2 allele) may have less benefit from statin therapy, and here tested this pharmacogenetic hypothesis on long‐term outcomes. METHODS AND RESULTS: We performed a 10‐year follow‐up analysis in 812 coronary artery disease (CAD) patients (REGRESS cohort), treated with statins after an initial 2‐year study period. Carriers of TaqIB‐B2 showed reduced CETP levels and higher HDL‐cholesterol (P < 0.001 for both). Despite these lower CETP and higher HDL‐cholesterol levels, hazard ratios per B2 copy were 1.59 (P = 0.01) for atherosclerotic disease death, 1.53 (P = 0.03) for ischaemic heart disease death, and 1.30 (P = 0.04) for all‐cause mortality. Haplotype‐effects analysis provided even stronger basis for the genetics involved: one risk‐haplotype was identified that was highly significantly associated with these endpoints. CONCLUSION: In statin‐treated male CAD patients, genetic variation conferring low CETP levels is associated with increased 10‐year mortality. This suggests that efficacy of statin therapy to reduce cardiovascular risk depends on CETP genotype and associated CETP plasma levels. This effect may need consideration when administering CETP inhibition to CAD patients.
UR  -  https://www.cochranelibrary.com/central/doi/10.1002/central/CN-02525560/full
ER  -  


Record #20 of 119
Provider: John Wiley & Sons, Ltd.
Content: text/plain; charset="UTF-8"

TY  -  JOUR
AN  -  CN-00762384
AU  -  Jonker, JT
AU  -  Wang, Y
AU  -  de Haan, W
AU  -  Diamant, M
AU  -  Rijzewijk, LJ
AU  -  van der Meer, RW
AU  -  Lamb, HJ
AU  -  Tamsma, JT
AU  -  de Roos, A
AU  -  Romijn, JA
AU  -  et al.
TI  -  Pioglitazone decreases plasma cholesteryl ester transfer protein mass, associated with a decrease in hepatic triglyceride content, in patients with type 2 diabetes
JA  -  Diabetes care
PY  -  2010
VL  -  33
IS  -  7
CC  -  Metabolic and Endocrine Disorders
SP  -  1625‐1628
C3  -  PUBMED 20150294
M3  -  Journal article
KW  -  Apolipoprotein B‐100 [blood]
KW  -  Cholesterol Ester Transfer Proteins [*blood]
KW  -  Cholesterol [blood]
KW  -  Diabetes Mellitus, Type 2 [*drug therapy, *metabolism, pathology]
KW  -  Drug Therapy, Combination
KW  -  Humans
KW  -  Hydroxymethylglutaryl‐CoA Reductase Inhibitors [administration & dosage]
KW  -  Hypoglycemic Agents [*administration & dosage]
KW  -  Liver [metabolism, pathology]
KW  -  Magnetic Resonance Imaging
KW  -  Male
KW  -  Metformin [administration & dosage]
KW  -  Middle Aged
KW  -  Pioglitazone
KW  -  Placebos
KW  -  Prospective Studies
KW  -  Sulfonylurea Compounds [administration & dosage]
KW  -  Thiazolidinediones [*administration & dosage]
KW  -  Triglycerides [blood, *metabolism]
DO  -  10.2337/dc09-1935
AB  -  OBJECTIVE: Thiazolidinediones reduce hepatic steatosis and increase HDL cholesterol levels. In mice with human‐like lipoprotein metabolism (APOE*3‐Leiden.CETP transgenic mice), a decrease in hepatic triglyceride content is associated with a decrease in plasma cholesteryl ester transfer protein (CETP) mass and an increase in HDL levels. Therefore, the aim of the present study was to assess the effects of pioglitazone on CETP mass in patients with type 2 diabetes. RESEARCH DESIGN AND METHODS: We included 78 men with type 2 diabetes (aged 56.5 +/‐ 0.6 years; HbA1c 7.1 +/‐ 0.1%) who were randomly assigned to treatment with pioglitazone (30 mg/day) or metformin (2000 mg/day) and matching placebo, in addition to glimepiride. At baseline and after 24 weeks of treatment plasma HDL cholesterol levels and CETP mass were measured, and hepatic triglyceride content was assessed by proton magnetic resonance spectroscopy. RESULTS Pioglitazone decreased hepatic triglyceride content (5.9 [interquartile range 2.6‐17.4] versus 4.1 [1.9‐12.3]%, P < 0.05), decreased plasma CETP mass (2.33 +/‐ 0.10 vs. 2.06 +/‐ 0.10 microg/ml, P < 0.05), and increased plasma HDL cholesterol level (1.22 +/‐ 0.05 vs. 1.34 +/‐ 0.05 mmol/l, P < 0.05). Metformin did not significantly change any of these parameters. CONCLUSIONS: A decrease in hepatic triglyceride content by pioglitazone is accompanied by a decrease in plasma CETP mass and associated with an increase in HDL cholesterol levels. These results in patients with type 2 diabetes fully confirm recent findings in mice.
UR  -  https://www.cochranelibrary.com/central/doi/10.1002/central/CN-00762384/full
ER  -  


Record #21 of 119
Provider: John Wiley & Sons, Ltd.
Content: text/plain; charset="UTF-8"

TY  -  JOUR
AN  -  CN-01110617
AU  -  Krauss, RM
AU  -  Pinto, CA
AU  -  Liu, Y
AU  -  Johnson-Levonas, AO
AU  -  Dansky, HM
TI  -  Changes in LDL particle concentrations after treatment with the cholesteryl ester transfer protein inhibitor anacetrapib alone or in combination with atorvastatin
JA  -  Journal of clinical lipidology
PY  -  2015
VL  -  9
IS  -  1
SP  -  93‐102
C3  -  PUBMED 25670366
M3  -  Journal article
KW  -  Adolescent
KW  -  Adult
KW  -  Aged
KW  -  Anticholesteremic Agents [*therapeutic use]
KW  -  Apoproteins [blood]
KW  -  Atorvastatin
KW  -  Cholesterol Ester Transfer Proteins [antagonists & inhibitors, metabolism]
KW  -  Cholesterol, LDL [blood]
KW  -  Double‐Blind Method
KW  -  Drug Administration Schedule
KW  -  Dyslipidemias [*drug therapy]
KW  -  Female
KW  -  Heptanoic Acids [*therapeutic use]
KW  -  Humans
KW  -  Hydroxymethylglutaryl‐CoA Reductase Inhibitors [*therapeutic use]
KW  -  Lipoproteins, HDL [blood]
KW  -  Lipoproteins, LDL [blood]
KW  -  Lipoproteins, VLDL [blood]
KW  -  Male
KW  -  Middle Aged
KW  -  Oxazolidinones [*therapeutic use]
KW  -  Placebo Effect
KW  -  Pyrroles [*therapeutic use]
KW  -  Treatment Outcome
KW  -  Triglycerides [blood]
KW  -  Young Adult
DO  -  10.1016/j.jacl.2014.09.013
AB  -  OBJECTIVES: Our aim was to assess the effects of the cholesteryl ester transfer protein (CETP) inhibitor anacetrapib and atorvastatin, both as monotherapy and in combination, on particle concentrations of low‐density lipoproteins (LDL), very low‐density lipoproteins (VLDL), and intermediate‐density lipoproteins in dyslipidemic patients. BACKGROUND: Although increases in high‐density lipoproteins with CETP inhibition are well‐documented, effects on atherogenic lipoprotein particle subclasses in dyslipidemic patients have not been extensively characterized. METHODS: Ion mobility was performed on stored plasma samples collected from patients before and after treatment with anacetrapib alone (150 and 300 mg/d) or in combination with atorvastatin (20 mg/d) in a previously conducted 8‐week phase IIb study. RESULTS: Anacetrapib produced significant placebo‐adjusted reductions of total LDL particles and all subfractions except for increases in very small LDL 4a and 4b. Atorvastatin reduced all LDL subfractions except LDL 4b. Results were generally additive for anacetrapib + atorvastatin. For patients treated with anacetrapib, the placebo‐adjusted reduction in LDL 3a was attenuated and there was an increase in LDL 3b and 4a for those with low vs high triglyceride (TG) levels. For the atorvastatin alone vs placebo treatment comparison, there were small reductions in LDL 3a, 3b, and 4a for those with low vs high TG levels. CONCLUSIONS: Anacetrapib and atorvastatin produced similar reductions from baseline in total LDL particles, but did not have comparable effects on all LDL particle subfractions, and neither drug reduced the smallest LDL 4b particles. The clinical significance of these changes and the differential effects on very small LDL 4a in patients with higher vs lower TG remain to be determined (clinicaltrials.gov, NCT00325455).
UR  -  https://www.cochranelibrary.com/central/doi/10.1002/central/CN-01110617/full
ER  -  


Record #22 of 119
Provider: John Wiley & Sons, Ltd.
Content: text/plain; charset="UTF-8"

TY  -  JOUR
AN  -  CN-01070403
AU  -  Brinton, EA
AU  -  Kher, U
AU  -  Shah, S
AU  -  Cannon, CP
AU  -  Davidson, M
AU  -  Gotto, AM
AU  -  Ashraf, TB
AU  -  McCrary Sisk, C
AU  -  Dansky, H
AU  -  Mitchel, Y
AU  -  et al.
TI  -  Effects of anacetrapib on plasma lipids in specific patient subgroups in the DEFINE (Determining the Efficacy and Tolerability of CETP INhibition with AnacEtrapib) trial
JA  -  Journal of clinical lipidology
PY  -  2015
VL  -  9
IS  -  1
SP  -  65‐71
C3  -  PUBMED 25670362,EMBASE 603786769
M3  -  Journal article
KW  -  *anacetrapib/ct [Clinical Trial]
KW  -  *anacetrapib/dt [Drug Therapy]
KW  -  *anacetrapib/pd [Pharmacology]
KW  -  *cholesterol ester transfer protein/ec [Endogenous Compound]
KW  -  *drug efficacy
KW  -  *drug tolerability
KW  -  *lipid blood level
KW  -  Adult
KW  -  Aged
KW  -  Anticholesteremic Agents [*therapeutic use]
KW  -  Article
KW  -  Blood sampling
KW  -  Cardiac patient
KW  -  Cholesterol Ester Transfer Proteins [*antagonists & inhibitors, metabolism]
KW  -  Cholesterol, HDL [blood]
KW  -  Cholesterol, LDL [blood]
KW  -  Comparative study
KW  -  Controlled study
KW  -  Coronary Disease [*drug therapy]
KW  -  Double blind procedure
KW  -  Double‐Blind Method
KW  -  Drug safety
KW  -  Female
KW  -  High density lipoprotein cholesterol/ec [Endogenous Compound]
KW  -  Human
KW  -  Humans
KW  -  Hydroxymethylglutaryl‐CoA Reductase Inhibitors [therapeutic use]
KW  -  Ischemic heart disease/dt [Drug Therapy]
KW  -  Least‐Squares Analysis
KW  -  Lipids [*blood]
KW  -  Low density lipoprotein cholesterol/ec [Endogenous Compound]
KW  -  Major clinical study
KW  -  Male
KW  -  Middle Aged
KW  -  Multicenter study
KW  -  Oxazolidinones [*therapeutic use]
KW  -  Placebo
KW  -  Placebo Effect
KW  -  Priority journal
KW  -  Randomized controlled trial
KW  -  Treatment Outcome
KW  -  Treatment duration
DO  -  10.1016/j.jacl.2014.10.005
AB  -  BACKGROUND: In the Determining the Efficacy and Tolerability of cholesteryl ester transfer protein (CETP) INhibition with AnacEtrapib (DEFINE) trial, anacetrapib added to statin produced robust low‐density lipoprotein cholesterol (LDL‐C)‐lowering and high‐density lipoprotein cholesterol (HDL‐C)‐raising vs placebo in patients with coronary heart disease (CHD). Predictors of the degree of LDL‐C and HDL‐C responses to anacetrapib, however, are poorly understood. OBJECTIVE: Lipid effects of anacetrapib in patient subgroups within the DEFINE trial (clinicaltrials.gov: NCT00685776) are reported. METHODS: The percent of placebo‐corrected changes from baseline for LDL‐C (estimated by Friedewald calculation [Fc‐LDL‐C]) and HDL‐C after 24 weeks of anacetrapib 100 mg/day were compared among patients by age, gender, race, diabetes status, type of concomitant statin with or without other lipid therapies, and baseline HDL‐C, Fc‐LDL‐C, and triglyceride (TG) levels. RESULTS: Percent decreases in Fc‐LDL‐C and increases in HDL‐C with anacetrapib were similar (magnitude of difference generally <1/5 of the overall treatment effect) across subgroups by age, gender, diabetes status, lipid‐modifying regimen, and baseline Fc‐LDL‐C, HDL‐C, or TG. On the other hand, anacetrapib effects on Fc‐LDL‐C (‐24% vs ‐41%) and HDL‐C (+75% vs +139%) appeared to be less in black vs white patients, respectively. CONCLUSION: Effects of anacetrapib on Fc‐LDL‐C and HDL‐C were generally comparable across subgroups, including being relatively independent of baseline Fc‐LDL‐C, HDL‐C, or TG levels. The clinical impact of the lipid‐modifying effects of anacetrapib is being evaluated in the cardiovascular disease outcomes trial, Randomized EValuation of the Effects of Anacetrapib though Lipidmodification (REVEAL).
UR  -  https://www.cochranelibrary.com/central/doi/10.1002/central/CN-01070403/full
ER  -  


Record #23 of 119
Provider: John Wiley & Sons, Ltd.
Content: text/plain; charset="UTF-8"

TY  -  JOUR
AN  -  CN-00804385
AU  -  Nicholls, SJ
AU  -  Brewer, HB
AU  -  Kastelein, JJ
AU  -  Krueger, KA
AU  -  Wang, MD
AU  -  Shao, M
AU  -  Hu, B
AU  -  McErlean, E
AU  -  Nissen, SE
TI  -  Effects of the CETP inhibitor evacetrapib administered as monotherapy or in combination with statins on HDL and LDL cholesterol: a randomized controlled trial
JA  -  JAMA
PY  -  2011
VL  -  306
IS  -  19
SP  -  2099‐2109
C3  -  PUBMED 22089718
M3  -  Journal article
KW  -  Aged
KW  -  Atorvastatin
KW  -  Benzodiazepines [*administration & dosage, pharmacology]
KW  -  Cardiovascular Diseases [prevention & control]
KW  -  Cholesterol Ester Transfer Proteins [*antagonists & inhibitors]
KW  -  Cholesterol, HDL [*drug effects]
KW  -  Cholesterol, LDL [*drug effects]
KW  -  Double‐Blind Method
KW  -  Drug Therapy, Combination
KW  -  Dyslipidemias [*drug therapy]
KW  -  Female
KW  -  Fluorobenzenes [administration & dosage]
KW  -  Heptanoic Acids [administration & dosage]
KW  -  Humans
KW  -  Hydroxymethylglutaryl‐CoA Reductase Inhibitors [*administration & dosage]
KW  -  Male
KW  -  Middle Aged
KW  -  Pyrimidines [administration & dosage]
KW  -  Pyrroles [administration & dosage]
KW  -  Rosuvastatin Calcium
KW  -  Simvastatin [administration & dosage]
KW  -  Sulfonamides [administration & dosage]
KW  -  Treatment Outcome
DO  -  10.1001/jama.2011.1649
AB  -  CONTEXT: Interest remains high in cholesteryl ester transfer protein (CETP) inhibitors as cardioprotective agents. Few studies have documented the efficacy and safety of CETP inhibitors in combination with commonly used statins. OBJECTIVE: To examine the biochemical effects, safety, and tolerability of evacetrapib, as monotherapy and in combination with statins, in patients with dyslipidemia. DESIGN, SETTING, AND PARTICIPANTS: Randomized controlled trial conducted among 398 patients with elevated low‐density lipoprotein cholesterol (LDL‐C) or low high‐density lipoprotein cholesterol (HDL‐C) levels from April 2010 to January 2011 at community and academic centers in the United States and Europe. INTERVENTIONS: Following dietary lead‐in, patients were randomly assigned to receive placebo (n = 38); evacetrapib monotherapy, 30 mg/d (n = 40), 100 mg/d (n = 39), or 500 mg/d (n = 42); or statin therapy (n = 239) (simvastatin, 40 mg/d; atorvastatin, 20 mg/d; or rosuvastatin, 10 mg/d) with or without evacetrapib, 100 mg/d, for 12 weeks. MAIN OUTCOME MEASURES: The co‐primary end points were percentage changes from baseline in HDL‐C and LDL‐C after 12 weeks of treatment. RESULTS: The mean baseline HDL‐C level was 55.1 (SD, 15.3) mg/dL and the mean baseline LDL‐C level was 144.3 (SD, 26.6) mg/dL. As monotherapy, evacetrapib produced dose‐dependent increases in HDL‐C of 30.0 to 66.0 mg/dL (53.6% to 128.8%) compared with a decrease with placebo of ‐0.7 mg/dL (‐3.0%; P < .001 for all compared with placebo) and decreases in LDL‐C of ‐20.5 to ‐51.4 mg/dL (‐13.6% to ‐35.9%) compared with an increase with placebo of 7.2 mg/dL (3.9%; P < .001 for all compared with placebo). In combination with statin therapy, evacetrapib, 100 mg/d, produced increases in HDL‐C of 42.1 to 50.5 mg/dL (78.5% to 88.5%; P < .001 for all compared with statin monotherapy) and decreases in LDL‐C of ‐67.1 to ‐75.8 mg/dL (‐11.2% to ‐13.9%; P < .001 for all compared with statin monotherapy). Compared with evacetrapib monotherapy, the combination of statins and evacetrapib resulted in greater reductions in LDL‐C (P <.001) but no greater increase in HDL‐C (P =.39). Although the study was underpowered, no adverse effects were observed. CONCLUSIONS: Compared with placebo or statin monotherapy, evacetrapib as monotherapy or in combination with statins increased HDL‐C levels and decreased LDL‐C levels. The effects on cardiovascular outcomes require further investigation. TRIAL REGISTRATION: clinicaltrials.gov Identifier: NCT01105975.
UR  -  https://www.cochranelibrary.com/central/doi/10.1002/central/CN-00804385/full
ER  -  


Record #24 of 119
Provider: John Wiley & Sons, Ltd.
Content: text/plain; charset="UTF-8"

TY  -  JOUR
AN  -  CN-01772687
AU  -  Boekholdt, SM
AU  -  Sacks, FM
AU  -  Jukema, JW
AU  -  Shepherd, J
AU  -  Freeman, DJ
AU  -  McMahon, AD
AU  -  Cambien, F
AU  -  Nicaud, V
AU  -  de Grooth, GJ
AU  -  Talmud, PJ
AU  -  et al.
TI  -  Cholesteryl ester transfer protein TaqIB variant, high-density lipoprotein cholesterol levels, cardiovascular risk, and efficacy of pravastatin treatment: individual patient meta-analysis of 13,677 subjects
JA  -  Circulation
PY  -  2005
VL  -  111
IS  -  3
SP  -  278‐287
C3  -  PUBMED 15655129,EMBASE 40165333
M3  -  Journal article
KW  -  *cardiovascular risk
KW  -  *coronary artery disease /diagnosis /drug therapy
KW  -  Adult
KW  -  Age determination
KW  -  Aged
KW  -  Alcohol consumption
KW  -  Article
KW  -  Body mass
KW  -  Cardiovascular Diseases [*epidemiology, prevention & control]
KW  -  Carrier Proteins [*genetics]
KW  -  Cholesterol Ester Transfer Proteins
KW  -  Cholesterol blood level
KW  -  Cholesterol, HDL [*blood]
KW  -  Clinical trial
KW  -  Controlled clinical trial
KW  -  Controlled study
KW  -  DNA polymorphism
KW  -  Diabetes mellitus
KW  -  Double blind procedure
KW  -  Drug efficacy
KW  -  Female
KW  -  Gender
KW  -  Gene interaction
KW  -  Genotype
KW  -  Glycoproteins [*genetics]
KW  -  Human
KW  -  Humans
KW  -  Hydroxymethylglutaryl‐CoA Reductase Inhibitors [*therapeutic use]
KW  -  Linear regression analysis
KW  -  Logistic regression analysis
KW  -  Major clinical study
KW  -  Male
KW  -  Meta analysis
KW  -  Molecular weight
KW  -  Polymorphism, Genetic
KW  -  Pravastatin [*therapeutic use]
KW  -  Prevalence
KW  -  Priority journal
KW  -  Protein variant
KW  -  Randomized Controlled Trials as Topic
KW  -  Randomized controlled trial
KW  -  Regression Analysis
KW  -  Risk
KW  -  Risk assessment
KW  -  Risk factor
KW  -  Smoking
KW  -  Systolic blood pressure
KW  -  Taq Polymerase
DO  -  10.1161/01.CIR.0000153341.46271.40
AB  -  Background ‐ Several studies have reported that the cholesteryl ester transfer protein (CETP) TaqIB gene polymorphism is associated with HDL cholesterol (HDL‐C) levels and the risk of coronary artery disease (CAD), but the results are inconsistent. In addition, an interaction has been implicated between this genetic variant and pravastatin treatment, but this has not been confirmed. Methods and Results ‐ A meta‐analysis was performed on individual patient data from 7 large, population‐based studies (each >500 individuals) and 3 randomized, placebo‐controlled, pravastatin trials. Linear and logistic regression models were used to assess the relation between TaqIB genotype and HDL‐C levels and CAD risk. After adjustment for study, age, sex, smoking, body mass index (BMI), diabetes, LDL‐C, use of alcohol, and prevalence of CAD, TaqIB genotype exhibited a highly significant association with HDL‐C levels, such that B2B2 individuals had 0.11 mmol/L (0.10 to 0.12, P<0.0001) higher HDL‐C levels than did B1B1 individuals. Second, after adjustment for study, sex, age, smoking, BMI, diabetes, systolic blood pressure, LDL‐C, and use of alcohol, TaqIB genotype was significantly associated with the risk of CAD (odds ratio=0.78 [0.66 to 0.93]) in B2B2 individuals compared with B1B1 individuals (P for linearity=0.008). Additional adjustment for HDL‐C levels rendered a loss of statistical significance (P=0.4). Last, no pharmacogenetic interaction between TaqIB genotype and pravastatin treatment could be demonstrated. Conclusions ‐ The CETP TaqIB variant is firmly associated with HDL‐C plasma levels and as a result, with the risk of CAD. Importantly, this CETP variant does not influence the response to pravastatin therapy.
UR  -  https://www.cochranelibrary.com/central/doi/10.1002/central/CN-01772687/full
ER  -  


Record #25 of 119
Provider: John Wiley & Sons, Ltd.
Content: text/plain; charset="UTF-8"

TY  -  JOUR
AN  -  CN-00560854
AU  -  Bercovich, D
AU  -  Friedlander, Y
AU  -  Korem, S
AU  -  Houminer, A
AU  -  Hoffman, A
AU  -  Kleinberg, L
AU  -  Shochat, C
AU  -  Leitersdorf, E
AU  -  Meiner, V
TI  -  The association of common SNPs and haplotypes in the CETP and MDR1 genes with lipids response to fluvastatin in familial hypercholesterolemia
JA  -  Atherosclerosis
PY  -  2006
VL  -  185
IS  -  1
SP  -  97‐107
C3  -  PUBMED 16002074
M3  -  Journal article
KW  -  Adult
KW  -  Carrier Proteins [blood, *genetics]
KW  -  Cholesterol Ester Transfer Proteins
KW  -  Cholesterol Esters
KW  -  Cholesterol, HDL [*blood, drug effects]
KW  -  Cholesterol, LDL [*blood, drug effects]
KW  -  Fatty Acids, Monounsaturated [*therapeutic use]
KW  -  Female
KW  -  Fluvastatin
KW  -  Follow‐Up Studies
KW  -  Genes, MDR [*genetics]
KW  -  Glycoproteins [blood, *genetics]
KW  -  Haplotypes
KW  -  Humans
KW  -  Hydroxymethylglutaryl‐CoA Reductase Inhibitors [therapeutic use]
KW  -  Hyperlipoproteinemia Type II [blood, drug therapy, *genetics]
KW  -  Indoles [*therapeutic use]
KW  -  Male
KW  -  Polymorphism, Single Nucleotide
KW  -  Single‐Blind Method
KW  -  Treatment Outcome
DO  -  10.1016/j.atherosclerosis.2005.05.025
AB  -  OBJECTIVE: To examine whether genetic polymorphisms in the cholesteryl‐ester transfer protein (CETP) and the P‐glycoprotein drug transporter (MDR1), are associated with variable lipid response to fluvastatin. METHODS: Lipid levels were determined in a compliance‐monitored clinical study at baseline and following 20 weeks of treatment with 40 mg dose of fluvastatin in 76 FH patients. CETP and MDR1 SNP genotyping was performed and linear regression was used to examine the associations between common SNPs and haplotypes and lipid response. RESULTS: Treatment with 40 mg of fluvastatin resulted in mean low density lipoprotein cholesterol (LDL‐C) reduction of 21.5%; mean triglyceride (TG) reduction of 8.3%; and a mean high‐density lipoprotein cholesterol (HDL‐C) increase of 13.4%. Five tagging SNPs in both genes were used to reconstruct five and six haplotypes accounting for 71.4% and 90.2% of the observed haplotypes in the CETP and MDR1 genes, respectively. CETP‐H13 and MDR1‐h4 were associated with an increase in LDL‐C response. CETP‐H5 was significantly associated with decreased TG and HDL‐C response, whereas MDR1‐h10 was associated with decreased TG response. A multivariate regression model indicated an independent additive effect of CETP‐H5 and MDR1‐h10 on the level of TG response. CONCLUSIONS: CETP and MDR1 have independent effects on lipid changes following fluvastatin treatment. The results of this study may lead to an improved understanding of the genetic determinants of lipids response to treatment.
UR  -  https://www.cochranelibrary.com/central/doi/10.1002/central/CN-00560854/full
ER  -  


Record #26 of 119
Provider: John Wiley & Sons, Ltd.
Content: text/plain; charset="UTF-8"

TY  -  JOUR
AN  -  CN-00866619
AU  -  Harangi, M
AU  -  Mirdamadi, HZ
AU  -  Seres, I
AU  -  Sztanek, F
AU  -  Molnar, M
AU  -  Kassai, A
AU  -  Derdak, Z
AU  -  Illyes, L
AU  -  Paragh, G
TI  -  Atorvastatin effect on the distribution of high-density lipoprotein subfractions and human paraoxonase activity
JA  -  Translational research
PY  -  2009
VL  -  153
IS  -  4
CC  -  Heart
CC  -  Hypertension
SP  -  190‐198
C3  -  PUBMED 19304278
M3  -  Journal article
KW  -  Adult
KW  -  Aged
KW  -  Aryldialkylphosphatase [*blood]
KW  -  Atorvastatin
KW  -  Cholesterol Ester Transfer Proteins [blood]
KW  -  Heptanoic Acids [*pharmacology]
KW  -  Humans
KW  -  Hydroxymethylglutaryl‐CoA Reductase Inhibitors [*pharmacology]
KW  -  Lipoproteins, HDL [*blood]
KW  -  Middle Aged
KW  -  Phosphatidylcholine‐Sterol O‐Acyltransferase [blood]
KW  -  Pyrroles [*pharmacology]
DO  -  10.1016/j.trsl.2009.01.007
AB  -  Human serum paraoxonase‐1 (PON1) protects lipoproteins against oxidation by hydrolyzing lipid peroxides in oxidized low‐density lipoprotein (LDL); therefore, it may protect against atherosclerosis. Changes in the ratio of high‐density lipoprotein (HDL) subfractions may alter the stability and the antioxidant capacity of PON1. The aim of the study was to examine the effect of atorvastatin treatment on the distribution of HDL subfractions, LDL size, cholesteryl ester transfer protein (CETP), lecithin‐cholesterol acyltransferase (LCAT), and PON1 activity. In all, 33 patients with type IIa and IIb hypercholesterolemia were involved in the study. LDL sizes and HDL subfractions were determined by gradient gel electrophoresis. CETP, LCAT, and PON1 activities were measured spectrophotometrically. Three months of treatment with atorvastatin 20 mg daily significantly increased the HDL3 (+8.13%) and decreased the HDL2a and HDL2b subfractions (‐1.57% and ‐6.55%, respectively). The mean LDL size was significantly increased (+3.29%). The level of oxidized LDL was significantly decreased (‐46.0%). The PON1 activity was augmented by the atorvastatin treatment (+5.0%). The CETP activity positively correlated with the HDL2b level and negatively correlated with the HDL3 and HDL2a levels. Atorvastatin alters the HDL subfractions, which may improve its antiatherogenic effect via enhancement of the PON1 activity.
UR  -  https://www.cochranelibrary.com/central/doi/10.1002/central/CN-00866619/full
ER  -  


Record #27 of 119
Provider: John Wiley & Sons, Ltd.
Content: text/plain; charset="UTF-8"

TY  -  JOUR
AN  -  CN-02493648
AU  -  Martin, SS
AU  -  Ditmarsch, M
AU  -  Simmons, M
AU  -  Alp, N
AU  -  Turner, T
AU  -  Davidson, MH
AU  -  Kastelein, JJP
TI  -  Comparison of low-density lipoprotein cholesterol equations in patients with dyslipidaemia receiving cholesterol ester transfer protein inhibition
JA  -  European heart journal. Cardiovascular pharmacotherapy
PY  -  2023
VL  -  9
IS  -  2
SP  -  148‐155
C3  -  PUBMED 36307922,EMBASE 639392779
M3  -  Journal article
KW  -  *dyslipidemia
KW  -  Adult
KW  -  Aged
KW  -  Article
KW  -  Cholesterol Ester Transfer Proteins
KW  -  Cholesterol, LDL
KW  -  Clinical trial
KW  -  Controlled study
KW  -  Denmark
KW  -  Drug combination
KW  -  Drug therapy
KW  -  Dyslipidemias [diagnosis, drug therapy]
KW  -  European
KW  -  Female
KW  -  Human
KW  -  Humans
KW  -  Hypertriglyceridemia
KW  -  Major clinical study
KW  -  Male
KW  -  Netherlands
KW  -  Randomized controlled trial
KW  -  Triacylglycerol blood level
KW  -  Triglycerides
KW  -  Ultracentrifugation
KW  -  Young adult
DO  -  10.1093/ehjcvp/pvac056
AB  -  AIMS: Low‐density lipoprotein (LDL‐C) lowering is imperative in cardiovascular disease prevention. We aimed to compare accuracy of three clinically‐implemented LDL‐C equations in a clinical trial of cholesterol ester transfer protein (CETP) inhibition. METHODS AND RESULTS: Men and women aged 18‐75 years with dyslipidaemia were recruited from 17 sites in the Netherlands and Denmark. Patients were randomly assigned to one of nine groups using various combinations of the CETP inhibitor TA‐8995 (obicetrapib), statin therapy, and placebo. In pooled measurements over 12 weeks, we calculated LDL‐C by the Friedewald, Martin/Hopkins, and Sampson equations, and compared values with preparative ultracentrifugation (PUC) LDL‐C overall and with a special interest in the low LDL‐C/high triglycerides subgroup. There were 242 patients contributing 921 observations. Overall median LDL‐C differences between estimates and PUC were small: Friedewald, 0.00 (25th, 75th: ‐0.10, 0.08) mmol/L [0 (‐4, 3) mg/dL]; Martin/Hopkins, 0.02 (‐0.08, 0.10) mmol/L [1 (‐3, 4) mg/dL]; and Sampson, 0.05 (‐0.03, 0.15) mmol/L [2 (‐1, 6) mg/dL]. In the subgroup with estimated LDL‐C <1.8 mmol/L (<70 mg/dL) and triglycerides 1.7‐4.5 mmol/L (150‐399 mg/dL), the Friedewald equation underestimated LDL‐C with a median difference versus PUC of ‐0.25 (‐0.33, ‐0.10) mmol/L [‐10 (‐13, ‐4) mg/dL], whereas the median difference by Martin/Hopkins was 0.00 (‐0.08, 0.10) mmol/L [0 (‐3, 4) mg/dL] and by Sampson was ‐0.06 (‐0.13, 0.00) mmol/L [‐2 (‐5, 0) mg/dL]. In this subgroup, the proportion of LDL‐C observations <1.8 mmol/L (<70 mg/dL) that were correctly classified compared with PUC was 71.4% by Friedewald vs. 100.0% by Martin/Hopkins and 93.1% by Sampson. CONCLUSION: In European patients with dyslipidaemia receiving a CETP inhibitor, we found improved LDL‐C accuracy using contemporary equations vs. the Friedewald equation, and the greatest accuracy was observed with the Martin/Hopkins equation. REGISTRATION: ClinicalTrials.gov, NCT01970215.
UR  -  https://www.cochranelibrary.com/central/doi/10.1002/central/CN-02493648/full
ER  -  


Record #28 of 119
Provider: John Wiley & Sons, Ltd.
Content: text/plain; charset="UTF-8"

TY  -  JOUR
AN  -  CN-00275424
AU  -  Le, NA
AU  -  Innis-Whitehouse, W
AU  -  Li, X
AU  -  Bakker-Arkema, R
AU  -  Black, D
AU  -  Brown, WV
TI  -  Lipid and apolipoprotein levels and distribution in patients with hypertriglyceridemia: effect of triglyceride reductions with atorvastatin
JA  -  Metabolism: clinical and experimental
PY  -  2000
VL  -  49
IS  -  2
CC  -  Heart
CC  -  Hypertension
SP  -  167‐177
C3  -  PUBMED 10690940
M3  -  Journal article
KW  -  Anticholesteremic Agents [*therapeutic use]
KW  -  Apolipoproteins B [blood]
KW  -  Apolipoproteins E [blood]
KW  -  Apolipoproteins [*blood]
KW  -  Atorvastatin
KW  -  Carrier Proteins [blood]
KW  -  Cholesterol Ester Transfer Proteins
KW  -  Cholesterol, VLDL [blood]
KW  -  Chromatography, High Pressure Liquid
KW  -  Double‐Blind Method
KW  -  Electrophoresis, Polyacrylamide Gel
KW  -  Enzyme‐Linked Immunosorbent Assay
KW  -  Glycoproteins
KW  -  Heptanoic Acids [*therapeutic use]
KW  -  Humans
KW  -  Hydroxymethylglutaryl‐CoA Reductase Inhibitors [*therapeutic use]
KW  -  Hypertriglyceridemia [*blood, *drug therapy]
KW  -  Lipids [*blood]
KW  -  Lipoproteins, HDL [blood]
KW  -  Particle Size
KW  -  Pyrroles [*therapeutic use]
KW  -  Triglycerides [blood]
DO  -  10.1016/s0026-0495(00)91169-7
AB  -  Atorvastatin is a new hepatic hydroxymethyl glutaryl coenzyme A (HMG‐CoA) reductase inhibitor that has been demonstrated to be efficacious in reducing both triglyceride (TG) and cholesterol (CHOL) levels in humans. Twenty‐seven (N = 27) patients with primary hypertriglyceridemia (TG > 350 mg/dL) were studied before and after 4 weeks on atorvastatin treatment at a dosage of either 20 (n = 16) or 80 (n = 11) mg/d. The present report examines changes in the plasma levels of several apolipoproteins, including apolipoprotein C‐II (apoC‐II), apoC‐III, and apoE, after atorvastatin. Dose‐dependent reductions in both CHOL (20.3% v 43.1%) and TG (26.5% v 45.8%) for the low and high dose, respectively, have been reported in these individuals. In addition to the reductions in apoB commonly associated with the use of HMG‐CoA reductase inhibitors, significant reductions in apoE (37% and 49%), apoC‐II (28% and 42%), and apoC‐III (18% and 30%) were observed with this agent at the 20‐ and 80‐mg/d dosage, respectively. Using fast protein liquid chromatography (FPLC) to fractionate whole plasma according to particle size, the effect of atorvastatin on lipid and apolipoprotein distribution in 20 lipoprotein fractions was also determined. Our results indicate that after 4 weeks on atorvastatin, (1) there was a 2‐fold increase in the CHOL content as assessed by the CHOL/apoB ratio for 13 subfractions from very‐low‐density lipoprotein (VLDL) to small low‐density lipoprotein (LDL); (2) there was a statistically significant reduction in the percentage of plasma apoB associated with VLDL‐sized particles (30.5% v 26.8%); (3) there was a preferential reduction in plasma apoE from non‐apoB‐containing lipoproteins with treatment; (4) the losses of apoC‐II and apoC‐III, on the other hand, were comparable for all lipoprotein fractions; and (5) the fraction of plasma TG associated with HDL was increased after treatment. These changes in lipids and apolipoproteins did not depend on the dose of atorvastatin. There was, on the other hand, a dose‐dependent reduction in cholesteryl ester transfer protein (CETP) activity, defined as the percentage of 3H‐cholesteryl oleate transferred from high‐density lipoprotein (HDL) to LDL. CETP activity was reduced by 10.3% and 26.4% with the low and high dose of atorvastatin. Together, these composition data would be consistent with a net reduction in the number of TG‐rich lipoproteins that may be explained by (1) a reduction in VLDL synthesis, (2) a preferential removal of VLDL without conversion to LDL, and (3) a preferential accelerated removal of a subpopulation of LDL.
UR  -  https://www.cochranelibrary.com/central/doi/10.1002/central/CN-00275424/full
ER  -  


Record #29 of 119
Provider: John Wiley & Sons, Ltd.
Content: text/plain; charset="UTF-8"

TY  -  JOUR
AN  -  CN-00966340
AU  -  Zago, VH
AU  -  Santos, JE
AU  -  Danelon, MR
AU  -  Silva, RM
AU  -  Panzoldo, NB
AU  -  Parra, ES
AU  -  Alexandre, F
AU  -  Virgínio, VW
AU  -  Quintão, EC
AU  -  Faria, EC
TI  -  Effects of atorvastatin and T-786C polymorphism of eNOS gene on plasma metabolic lipid parameters
JA  -  Arquivos brasileiros de cardiologia
PY  -  2013
VL  -  100
IS  -  1
SP  -  14‐20
C3  -  PUBMED 23250834
M3  -  Journal article
KW  -  Adolescent
KW  -  Adult
KW  -  Analysis of Variance
KW  -  Atorvastatin
KW  -  Cholesterol Ester Transfer Proteins [blood]
KW  -  C‐Reactive Protein [analysis]
KW  -  Heptanoic Acids [blood, *pharmacology]
KW  -  Humans
KW  -  Lipid Metabolism [*drug effects]
KW  -  Lipids [*blood]
KW  -  Male
KW  -  Middle Aged
KW  -  Nitric Oxide Synthase Type III [blood, drug effects, *genetics]
KW  -  Nitric Oxide [blood]
KW  -  Polymorphism, Genetic [*genetics]
KW  -  Pyrroles [blood, *pharmacology]
KW  -  Single‐Blind Method
KW  -  Statistics, Nonparametric
KW  -  Treatment Outcome
KW  -  Young Adult
DO  -  10.1590/s0066-782x2012005000120
AB  -  BACKGROUND: Endothelial nitric oxide synthase (eNOS) activity may be modulated by high‐density lipoprotein cholesterol (HDL‐C), statins or polymorphisms, such as the T‐786C of eNOS. OBJECTIVE: This study aimed at evaluating if the T‐786C polymorphism is associated with changes of atorvastatin effects on the lipid profile, on the concentrations of metabolites of nitric oxide (NO) and of high sensitivity C‐reactive protein (hsCRP). METHODS: Thirty male volunteers, asymptomatic, aged between 18 and 56 years were genotyped and classified according to absence (TT, n = 15) or presence (CC, n = 15) of the polymorphism. They were randomly selected for the use of placebo or atorvastatin (10 mg/day/14 days). After each treatment lipids, lipoproteins, HDL2 and HDL3 composition, cholesteryl ester transfer protein (CETP) activity, metabolites of NO and hsCRP were evaluated. RESULTS: The comparisons between genotypes after placebo showed an increase in CETP activity in a polymorphism‐dependent way (TT, 12±7; CC, 22±12; p < 0.05). The interaction analyses between treatments indicated that atorvastatin has an effect on cholesterol, LDL, nitrite and lipid‐protein ratios (HDL2 and HDL3) (p < 0.001) in both genotypes. Interestingly, we observed genotype/drug interactions on CETP (p < 0.07) and lipoprotein (a) (Lp(a)) (p < 0.056), leading to a borderline decrease in CETP, but with no effect on Lp(a). HsCRP showed no alteration. CONCLUSION: These results suggest that statin treatment may be relevant for primary prevention of atherosclerosis in patients with the T‐786C polymorphism of eNOS, considering the effects on lipid metabolism.
UR  -  https://www.cochranelibrary.com/central/doi/10.1002/central/CN-00966340/full
ER  -  


Record #30 of 119
Provider: John Wiley & Sons, Ltd.
Content: text/plain; charset="UTF-8"

TY  -  JOUR
AN  -  CN-00705860
AU  -  Hajer, GR
AU  -  Dallinga-Thie, GM
AU  -  van Vark-van der Zee, LC
AU  -  Olijhoek, JK
AU  -  Visseren, FL
TI  -  Lipid-lowering therapy does not affect the postprandial drop in high density lipoprotein-cholesterol (HDL-c) plasma levels in obese men with metabolic syndrome: a randomized double blind crossover trial
JA  -  Clinical endocrinology
PY  -  2008
VL  -  69
IS  -  6
CC  -  Metabolic and Endocrine Disorders
CC  -  Hypertension
SP  -  870‐877
C3  -  PUBMED 18394022,EMBASE 352665429
M3  -  Journal article
KW  -  *cholesterol metabolism
KW  -  *ezetimibe/cb [Drug Combination]
KW  -  *ezetimibe/ct [Clinical Trial]
KW  -  *ezetimibe/do [Drug Dose]
KW  -  *ezetimibe/dt [Drug Therapy]
KW  -  *ezetimibe/pd [Pharmacology]
KW  -  *high density lipoprotein cholesterol/ec [Endogenous Compound]
KW  -  *metabolic syndrome X/dt [Drug Therapy]
KW  -  *obesity/dt [Drug Therapy]
KW  -  *simvastatin/cb [Drug Combination]
KW  -  *simvastatin/ct [Clinical Trial]
KW  -  *simvastatin/do [Drug Dose]
KW  -  *simvastatin/dt [Drug Therapy]
KW  -  *simvastatin/pd [Pharmacology]
KW  -  Adiponectin/ec [Endogenous Compound]
KW  -  Adolescent
KW  -  Adult
KW  -  Aged
KW  -  Article
KW  -  Azetidines [*therapeutic use]
KW  -  Body fat
KW  -  Cholesterol Ester Transfer Proteins [blood]
KW  -  Cholesterol blood level
KW  -  Cholesterol ester transfer protein/ec [Endogenous Compound]
KW  -  Cholesterol, HDL [*blood]
KW  -  Clinical article
KW  -  Clinical trial
KW  -  Combination chemotherapy
KW  -  Controlled clinical trial
KW  -  Controlled study
KW  -  Crossover procedure
KW  -  Cross‐Over Studies
KW  -  Diet restriction
KW  -  Dietary Fats
KW  -  Double blind procedure
KW  -  Double‐Blind Method
KW  -  Drug Combinations
KW  -  Drug effect
KW  -  Drug megadose
KW  -  Ezetimibe
KW  -  Fasting
KW  -  Human
KW  -  Humans
KW  -  Low drug dose
KW  -  Male
KW  -  Metabolic Syndrome [*blood, *drug therapy]
KW  -  Middle Aged
KW  -  Monotherapy
KW  -  Obesity [drug therapy]
KW  -  Postprandial Period
KW  -  Postprandial state
KW  -  Priority journal
KW  -  Randomized controlled trial
KW  -  Simvastatin [administration & dosage, *therapeutic use]
KW  -  Triacylglycerol/ec [Endogenous Compound]
DO  -  10.1111/j.1365-2265.2008.03250.x
AB  -  INTRODUCTION: The postprandial lipid metabolism in metabolic syndrome patients is disturbed and may add to the increased cardiovascular risk in these patients. It is not known whether postprandial high density lipoprotein‐cholesterol (HDL‐c) metabolism is also affected and whether this can be influenced by statin and/or ezetimibe treatment. METHODS: Prospective, randomized, double blind, crossover trial comparing simvastatin 80 mg with simvastatin/ezetimibe 10 mg/10 mg treatment for 6 weeks on postprandial HDL‐c metabolism in 15, nonsmoking, male, obese metabolic syndrome patients (Adult Treatment Panel III, ATPIII). Only study medication was allowed. HDL‐c concentrations, cholesteryl ester transfer (CET), CET protein (CETP) mass and adiponectin were measured before and after oral fat loading. ClinicalTrials.gov NCT00189085. RESULTS: Plasma HDL‐c levels remained stable during continuous fasting following an overnight fast. Pre‐fat load HDL‐c concentrations without treatment, after simvastatin and simvastatin/ezetimibe treatment were 1.15 +/‐ 0.04, 1.16 +/‐ 0.05 and 1.11 +/‐ 0.04 mmol/l. Fat load induced a 11% drop in HDL‐c plasma levels; 1.02 +/‐ 0.05 mmol/l (P < 0.001) which was not affected by either therapy. Triglyceride levels during fat load were similar after both treatments. Total CET increased from 9.73 +/‐ 0.70 to 12.20 +/‐ 0.67 nmol/ml/h (P = 0.004). Four hours after fat loading CETP mass was increased while adiponectin levels were decreased, irrespective of treatment. DISCUSSION: HDL‐c levels decrease as CET increases after fat loading in obese metabolic syndrome patients. This is not influenced by either simvastatin or simvastatin/ezetimibe treatment. After fat loading, CETP mass and CET increased, and adiponectin decreased pointing towards a potential role for intra‐abdominal fat. Decreased postprandial HDL‐c levels may contribute to the increased cardiovascular risk in metabolic syndrome patients on top of already low HDL‐c levels.
UR  -  https://www.cochranelibrary.com/central/doi/10.1002/central/CN-00705860/full
ER  -  


Record #31 of 119
Provider: John Wiley & Sons, Ltd.
Content: text/plain; charset="UTF-8"

TY  -  JOUR
AN  -  CN-00866616
AU  -  Guerin, M
AU  -  Egger, P
AU  -  Soudant, C
AU  -  Le Goff, W
AU  -  van Tol, A
AU  -  Dupuis, R
AU  -  Chapman, MJ
TI  -  Dose-dependent action of atorvastatin in type IIB hyperlipidemia: preferential and progressive reduction of atherogenic apoB-containing lipoprotein subclasses (VLDL-2, IDL, small dense LDL) and stimulation of cellular cholesterol efflux
JA  -  Atherosclerosis
PY  -  2002
VL  -  163
IS  -  2
CC  -  Heart
CC  -  Hypertension
SP  -  287‐296
C3  -  PUBMED 12052475
M3  -  Journal article
KW  -  *Glycoproteins
KW  -  *Phospholipid Transfer Proteins
KW  -  Adult
KW  -  Aged
KW  -  Apolipoprotein B‐100
KW  -  Apolipoproteins B [analysis]
KW  -  Arteriosclerosis [etiology, prevention & control]
KW  -  Atorvastatin
KW  -  Carrier Proteins [blood]
KW  -  Cholesterol Ester Transfer Proteins
KW  -  Cholesterol [*metabolism]
KW  -  Dose‐Response Relationship, Drug
KW  -  Female
KW  -  Heptanoic Acids [*administration & dosage, pharmacology]
KW  -  Humans
KW  -  Hydroxymethylglutaryl‐CoA Reductase Inhibitors [*administration & dosage, pharmacology]
KW  -  Hyperlipoproteinemia Type II [complications, *drug therapy, metabolism]
KW  -  Lipoproteins [*blood, chemistry]
KW  -  Lipoproteins, HDL [metabolism]
KW  -  Lipoproteins, IDL
KW  -  Lipoproteins, LDL [*blood, chemistry]
KW  -  Lipoproteins, VLDL [*blood, chemistry]
KW  -  Liver [metabolism]
KW  -  Male
KW  -  Membrane Proteins [blood]
KW  -  Middle Aged
KW  -  Pyrroles [*administration & dosage, pharmacology]
DO  -  10.1016/s0021-9150(02)00037-0
AB  -  Type IIB hyperlipidemia is associated with premature vascular disease, an atherogenic lipoprotein phenotype characterised by elevated levels of triglyceride‐rich VLDL and small dense LDL, together with subnormal levels of HDL. The dose‐dependent and independent effects of a potent HMGCoA reductase inhibitor, Atorvastatin, at daily doses of 10 and 40 mg, were evaluated on triglyceride‐rich lipoprotein subclasses (VLDL‐1, VLDL‐2 and IDL), on the major LDL subclasses (light LDL, LDL‐1+LDL‐2, D: 1.019‐1.029 g/ml; intermediate LDL, LDL‐3, D: 1.029‐1.039 g/ml and small dense LDL, LDL‐4+LDL+5, D: 1.039‐1.063 g/ml), on CETP‐mediated cholesteryl ester transfer from HDL to apoB‐containing lipoproteins, on phospholipid transfer protein activity and on plasma‐mediated cellular cholesterol efflux in patients (n=10) displaying type IIB hyperlipidemia. Plasma concentrations of triglyceride‐rich lipoprotein subclasses (TRL: VLDL‐1, Sf 60‐400; VLDL‐2, Sf 20‐60 and IDL, Sf 12‐20) and of LDL (D: 1.019‐1.063 g/ml) were markedly diminished after 6 weeks of statin treatment at 10 mg per day (‐31 and ‐36%, respectively; P<0.002) and by 42 and 51%, respectively at the 40 mg per day dose. Increasing doses of atorvastatin progressively normalised both the quantitative and qualitative features of the LDL subclass profile, in which dense LDL predominated at baseline. Indeed, dense LDL levels were reduced by up to 57% at the 40‐mg dose, leading to a shift in the peak of the density profile towards larger, buoyant LDL particles typical of normolipidemic subjects. In addition, marked reduction in numbers of apoB100‐containing particle acceptors led to a 30% decrease (P<0.02) in CETP‐mediated CE transfer from HDL. Finally, a significant dose‐dependent statin‐mediated elevation (+15% at 10 mg; P=0.0003 and +35% at 40 mg; P<0.0001 compared to baseline) in the capacity of plasma from type IIB subjects to mediate free cholesterol efflux from Fu5AH hepatoma cells was observed. Moreover, atorvastatin (40 mg per day) significantly increased plasma apoAI levels (+24%; P<0.05), thereby suggesting that this statin enhances production of apoAI and with it, formation of nascent pre‐beta HDL particles. Plasma PLTP activity was not affected by either dose of atorvastatin. We conclude that increasing the dose of atorvastatin leads to dose‐dependent, preferential and progressive reduction in particle numbers of atherogenic VLDL‐2, IDL and dense LDL, and concomitantly, to enhanced cellular cholesterol efflux in type IIB dyslipidemia, thereby diminishing the atherosclerotic burden in subjects characterised by high cardiovascular risk.
UR  -  https://www.cochranelibrary.com/central/doi/10.1002/central/CN-00866616/full
ER  -  


Record #32 of 119
Provider: John Wiley & Sons, Ltd.
Content: text/plain; charset="UTF-8"

TY  -  JOUR
AN  -  CN-00992456
AU  -  Teramoto, T
AU  -  Takeuchi, M
AU  -  Morisaki, Y
AU  -  Ruotolo, G
AU  -  Krueger, KA
TI  -  Efficacy, safety, tolerability, and pharmacokinetic profile of evacetrapib administered as monotherapy or in combination with atorvastatin in Japanese patients with dyslipidemia
JA  -  American journal of cardiology
PY  -  2014
VL  -  113
IS  -  12
SP  -  2021‐2029
C3  -  PUBMED 24786356,EMBASE 373178301
M3  -  Journal article
KW  -  *atorvastatin/ae [Adverse Drug Reaction]
KW  -  *atorvastatin/cb [Drug Combination]
KW  -  *atorvastatin/dt [Drug Therapy]
KW  -  *atorvastatin/pk [Pharmacokinetics]
KW  -  *atorvastatin/po [Oral Drug Administration]
KW  -  *dyslipidemia/dt [Drug Therapy]
KW  -  *dyslipidemia/th [Therapy]
KW  -  *evacetrapib/ae [Adverse Drug Reaction]
KW  -  *evacetrapib/cb [Drug Combination]
KW  -  *evacetrapib/cr [Drug Concentration]
KW  -  *evacetrapib/ct [Clinical Trial]
KW  -  *evacetrapib/dt [Drug Therapy]
KW  -  *evacetrapib/pd [Pharmacology]
KW  -  *evacetrapib/pk [Pharmacokinetics]
KW  -  *evacetrapib/po [Oral Drug Administration]
KW  -  *hypercholesterolemia/dt [Drug Therapy]
KW  -  *hypercholesterolemia/th [Therapy]
KW  -  Adult
KW  -  Alanine aminotransferase blood level
KW  -  Alanine aminotransferase/ec [Endogenous Compound]
KW  -  Aldosterone blood level
KW  -  Aldosterone/ec [Endogenous Compound]
KW  -  Anticholesteremic Agents [*administration & dosage, pharmacokinetics]
KW  -  Article
KW  -  Aspartate aminotransferase blood level
KW  -  Aspartate aminotransferase/ec [Endogenous Compound]
KW  -  Atorvastatin
KW  -  Backache/si [Side Effect]
KW  -  Benzodiazepines [*administration & dosage, pharmacokinetics]
KW  -  Bicarbonate blood level
KW  -  Bicarbonate/ec [Endogenous Compound]
KW  -  Bile acid sequestrant/dt [Drug Therapy]
KW  -  Biological marker/ec [Endogenous Compound]
KW  -  Blood pressure
KW  -  Blood sampling
KW  -  Cholesterol Ester Transfer Proteins [*antagonists & inhibitors]
KW  -  Cholesterol blood level
KW  -  Cholesterol ester transfer protein/ec [Endogenous Compound]
KW  -  Cholesterol, HDL [blood, drug effects]
KW  -  Cholesterol, LDL [blood, drug effects]
KW  -  Controlled study
KW  -  Diet therapy
KW  -  Dose‐Response Relationship, Drug
KW  -  Double blind procedure
KW  -  Double‐Blind Method
KW  -  Drug Administration Schedule
KW  -  Drug Therapy, Combination
KW  -  Drug blood level
KW  -  Drug efficacy
KW  -  Drug eruption/si [Side Effect]
KW  -  Drug induced headache/si [Side Effect]
KW  -  Drug safety
KW  -  Drug tolerability
KW  -  Dyslipidemias [diagnosis, *drug therapy]
KW  -  Enzyme activity
KW  -  Ezetimibe/dt [Drug Therapy]
KW  -  Female
KW  -  Fever/si [Side Effect]
KW  -  Follow‐Up Studies
KW  -  Fracture/si [Side Effect]
KW  -  Gastroenteritis/si [Side Effect]
KW  -  Glucocorticoid/ec [Endogenous Compound]
KW  -  Heptanoic Acids [*administration & dosage, pharmacokinetics]
KW  -  High density lipoprotein cholesterol/ec [Endogenous Compound]
KW  -  Human
KW  -  Humans
KW  -  Hydrocortisone blood level
KW  -  Hydrocortisone/ec [Endogenous Compound]
KW  -  Hydroxymethylglutaryl coenzyme A reductase inhibitor/dt [Drug Therapy]
KW  -  Icosapentaenoic acid ethyl ester/dt [Drug Therapy]
KW  -  Japan
KW  -  Japanese (people)
KW  -  Liver dysfunction/si [Side Effect]
KW  -  Low density lipoprotein cholesterol/ec [Endogenous Compound]
KW  -  Lung injury/si [Side Effect]
KW  -  Major clinical study
KW  -  Male
KW  -  Maximum Tolerated Dose
KW  -  Middle Aged
KW  -  Middle aged
KW  -  Mineralocorticoid/ec [Endogenous Compound]
KW  -  Monotherapy
KW  -  Multicenter study
KW  -  Pharmacodynamics
KW  -  Phase 2 clinical trial
KW  -  Placebo
KW  -  Potassium blood level
KW  -  Potassium/ec [Endogenous Compound]
KW  -  Priority journal
KW  -  Pyrroles [*administration & dosage, pharmacokinetics]
KW  -  Randomized controlled trial
KW  -  Rash/si [Side Effect]
KW  -  Reference Values
KW  -  Rhinopharyngitis/si [Side Effect]
KW  -  Risk Assessment
KW  -  Skin disease/si [Side Effect]
KW  -  Sodium blood level
KW  -  Sodium/ec [Endogenous Compound]
KW  -  Spine fracture/si [Side Effect]
KW  -  Treatment Outcome
KW  -  Treatment duration
DO  -  10.1016/j.amjcard.2014.03.045
AB  -  The cholesteryl ester transfer protein (CETP) inhibitor evacetrapib has been previously shown to increase high‐density lipoprotein cholesterol (HDL‐C) and decrease low‐density lipoprotein cholesterol (LDL‐C) levels, as monotherapy or in combination with statins. In this study, 165 Japanese patients with elevated LDL‐C or low HDL‐C levels were randomly assigned to receive placebo, evacetrapib monotherapy 30 mg, 100 mg, or 500 mg, atorvastatin 10 mg, or evacetrapib 100 mg in combination with atorvastatin 10 mg. After 12 weeks, evacetrapib monotherapy increased HDL‐C levels by 74%, 115%, and 136% and decreased LDL‐C levels by 15%, 23%, and 22% and CETP activity by 50%, 83%, and 95% (for the 30‐mg, 100‐mg, and 500‐mg dose groups, respectively) versus placebo. In combination with atorvastatin 10 mg, evacetrapib 100 mg increased HDL‐C levels by 103% and decreased LDL‐C levels by 15% and CETP activity by 68% versus atorvastatin alone. After a 4‐ to 6‐week washout, HDL‐C, LDL‐C, and CETP mass and activity returned to baseline levels in the evacetrapib‐treated groups, and most patients had evacetrapib concentrations below the quantitation limit. Evacetrapib monotherapy or in combination with atorvastatin was not likely to be associated with any significant change in blood pressure and did not have any adverse effects on mineralocorticoid or glucocorticoid measures. Notably, plasma evacetrapib concentrations were mostly undetectable, and all pharmacodynamic biomarkers (HDL‐C and LDL‐C levels and CETP mass and activity) returned to baseline after a 4‐ to 6‐week washout. In conclusion, evacetrapib as monotherapy or in combination with atorvastatin effectively decreased CETP activity and LDL‐C levels and increased HDL‐C levels after 12 weeks in Japanese patients with dyslipidemia.
UR  -  https://www.cochranelibrary.com/central/doi/10.1002/central/CN-00992456/full
ER  -  


Record #33 of 119
Provider: John Wiley & Sons, Ltd.
Content: text/plain; charset="UTF-8"

TY  -  JOUR
AN  -  CN-01412875
AU  -  Bowman, L
AU  -  Hopewell, JC
AU  -  Chen, F
AU  -  Wallendszus, K
AU  -  Stevens, W
AU  -  Collins, R
AU  -  Wiviott, SD
AU  -  Cannon, CP
AU  -  Braunwald, E
AU  -  Sammons, E
AU  -  et al.
TI  -  Effects of Anacetrapib in Patients with Atherosclerotic Vascular Disease
JA  -  New England journal of medicine
PY  -  2017
VL  -  377
IS  -  13
CC  -  Stroke
CC  -  Vascular
SP  -  1217‐1227
C3  -  PUBMED 28847206
M3  -  Journal article
KW  -  Aged
KW  -  Anticholesteremic Agents [adverse effects, *therapeutic use]
KW  -  Atherosclerosis [complications, *drug therapy]
KW  -  Cholesterol Ester Transfer Proteins [*antagonists & inhibitors]
KW  -  Cholesterol [blood]
KW  -  Coronary Disease [epidemiology, mortality, *prevention & control]
KW  -  Double‐Blind Method
KW  -  Drug Therapy, Combination
KW  -  Female
KW  -  Humans
KW  -  Hydroxymethylglutaryl‐CoA Reductase Inhibitors [therapeutic use]
KW  -  Incidence
KW  -  Kaplan‐Meier Estimate
KW  -  Male
KW  -  Medication Adherence
KW  -  Middle Aged
KW  -  Oxazolidinones [adverse effects, *therapeutic use]
DO  -  10.1056/NEJMoa1706444
AB  -  BACKGROUND: Patients with atherosclerotic vascular disease remain at high risk for cardiovascular events despite effective statin‐based treatment of low‐density lipoprotein (LDL) cholesterol levels. The inhibition of cholesteryl ester transfer protein (CETP) by anacetrapib reduces LDL cholesterol levels and increases high‐density lipoprotein (HDL) cholesterol levels. However, trials of other CETP inhibitors have shown neutral or adverse effects on cardiovascular outcomes. METHODS: We conducted a randomized, double‐blind, placebo‐controlled trial involving 30,449 adults with atherosclerotic vascular disease who were receiving intensive atorvastatin therapy and who had a mean LDL cholesterol level of 61 mg per deciliter (1.58 mmol per liter), a mean non‐HDL cholesterol level of 92 mg per deciliter (2.38 mmol per liter), and a mean HDL cholesterol level of 40 mg per deciliter (1.03 mmol per liter). The patients were assigned to receive either 100 mg of anacetrapib once daily (15,225 patients) or matching placebo (15,224 patients). The primary outcome was the first major coronary event, a composite of coronary death, myocardial infarction, or coronary revascularization. RESULTS: During the median follow‐up period of 4.1 years, the primary outcome occurred in significantly fewer patients in the anacetrapib group than in the placebo group (1640 of 15,225 patients [10.8%] vs. 1803 of 15,224 patients [11.8%]; rate ratio, 0.91; 95% confidence interval, 0.85 to 0.97; P=0.004). The relative difference in risk was similar across multiple prespecified subgroups. At the trial midpoint, the mean level of HDL cholesterol was higher by 43 mg per deciliter (1.12 mmol per liter) in the anacetrapib group than in the placebo group (a relative difference of 104%), and the mean level of non‐HDL cholesterol was lower by 17 mg per deciliter (0.44 mmol per liter), a relative difference of ‐18%. There were no significant between‐group differences in the risk of death, cancer, or other serious adverse events. CONCLUSIONS: Among patients with atherosclerotic vascular disease who were receiving intensive statin therapy, the use of anacetrapib resulted in a lower incidence of major coronary events than the use of placebo. (Funded by Merck and others; Current Controlled Trials number, ISRCTN48678192 ; ClinicalTrials.gov number, NCT01252953 ; and EudraCT number, 2010‐023467‐18 .).
UR  -  https://www.cochranelibrary.com/central/doi/10.1002/central/CN-01412875/full
ER  -  


Record #34 of 119
Provider: John Wiley & Sons, Ltd.
Content: text/plain; charset="UTF-8"

TY  -  JOUR
AN  -  CN-01169843
AU  -  Yadav, R
AU  -  Liu, Y
AU  -  Kwok, S
AU  -  Hama, S
AU  -  France, M
AU  -  Eatough, R
AU  -  Pemberton, P
AU  -  Schofield, J
AU  -  Siahmansur, TJ
AU  -  Malik, R
AU  -  et al.
TI  -  Effect of Extended-Release Niacin on High-Density Lipoprotein (HDL) Functionality, Lipoprotein Metabolism, and Mediators of Vascular Inflammation in Statin-Treated Patients
JA  -  Journal of the American Heart Association
PY  -  2015
VL  -  4
IS  -  9
CC  -  Complementary Medicine
SP  -  e001508
C3  -  PUBMED 26374297,EMBASE 611047636
M3  -  Journal article
KW  -  *clinical effectiveness
KW  -  *dyslipidemia/dt [Drug Therapy]
KW  -  *high density lipoprotein cholesterol
KW  -  *hydroxymethylglutaryl coenzyme A reductase inhibitor/dt [Drug Therapy]
KW  -  *laropiprant/ae [Adverse Drug Reaction]
KW  -  *laropiprant/ct [Clinical Trial]
KW  -  *laropiprant/dt [Drug Therapy]
KW  -  *laropiprant/pr [Pharmaceutics]
KW  -  *lipoprotein metabolism
KW  -  Abdominal pain/si [Side Effect]
KW  -  Adult
KW  -  Age distribution
KW  -  Aged
KW  -  Alanine aminotransferase blood level
KW  -  Alanine aminotransferase/ec [Endogenous Compound]
KW  -  Amyloid A protein/ec [Endogenous Compound]
KW  -  Angina pectoris/si [Side Effect]
KW  -  Apolipoprotein B100/ec [Endogenous Compound]
KW  -  Apolipoprotein B‐100 [blood]
KW  -  Article
KW  -  Aryldialkylphosphatase 1/ec [Endogenous Compound]
KW  -  Biomarkers [blood]
KW  -  Cholesterol ester transfer protein/ec [Endogenous Compound]
KW  -  Cholesterol transport
KW  -  Cholesterol, HDL [*blood]
KW  -  Cholesterol, LDL [*blood]
KW  -  Clinical article
KW  -  Controlled study
KW  -  Crossover procedure
KW  -  Cross‐Over Studies
KW  -  Delayed‐Action Preparations
KW  -  Double blind procedure
KW  -  Double‐Blind Method
KW  -  Drug Combinations
KW  -  Drug release
KW  -  Dyslipidemias [blood, diagnosis, *drug therapy]
KW  -  England
KW  -  Enzyme activity
KW  -  Female
KW  -  Glomerulus filtration rate
KW  -  Human
KW  -  Humans
KW  -  Hydroxymethylglutaryl‐CoA Reductase Inhibitors [*therapeutic use]
KW  -  Indoles [*therapeutic use]
KW  -  Inflammation Mediators [*blood]
KW  -  Lipid analysis
KW  -  Lipoproteins, LDL [blood]
KW  -  Low density lipoprotein cholesterol/ec [Endogenous Compound]
KW  -  Lysophosphatidylcholine/ec [Endogenous Compound]
KW  -  Male
KW  -  Middle Aged
KW  -  Monocyte chemotactic protein 1/ec [Endogenous Compound]
KW  -  Myeloperoxidase/ec [Endogenous Compound]
KW  -  Niacin [*therapeutic use]
KW  -  Oxidation
KW  -  Oxidized low density lipoprotein/ec [Endogenous Compound]
KW  -  Phospholipase A2/ec [Endogenous Compound]
KW  -  Placebo
KW  -  Priority journal
KW  -  Protein blood level
KW  -  Protein depletion
KW  -  Protein function
KW  -  Randomized controlled trial
KW  -  Sex difference
KW  -  Time Factors
KW  -  Treatment Outcome
KW  -  Treatment duration
KW  -  Treatment response
KW  -  Vasculitis
KW  -  Young Adult
DO  -  10.1161/JAHA.114.001508
AB  -  BACKGROUND: The aim of this study was to explore the influence of extended‐release niacin/laropiprant (ERN/LRP) versus placebo on high‐density lipoprotein (HDL) antioxidant function, cholesterol efflux, apolipoprotein B100 (apoB)‐containing lipoproteins, and mediators of vascular inflammation associated with 15% increase in high‐density lipoprotein cholesterol (HDL‐C). Study patients had persistent dyslipidemia despite receiving high‐dose statin treatment. METHODS AND RESULTS: In a randomized double‐blind, placebo‐controlled, crossover trial, we compared the effect of ERN/LRP with placebo in 27 statin‐treated dyslipidemic patients who had not achieved National Cholesterol Education Program‐ATP III targets for low‐density lipoprotein cholesterol (LDL‐C). We measured fasting lipid profile, apolipoproteins, cholesteryl ester transfer protein (CETP) activity, paraoxonase 1 (PON1) activity, small dense LDL apoB (sdLDL‐apoB), oxidized LDL (oxLDL), glycated apoB (glyc‐apoB), lipoprotein phospholipase A2 (Lp‐PLA2), lysophosphatidyl choline (lyso‐PC), macrophage chemoattractant protein (MCP1), serum amyloid A (SAA) and myeloperoxidase (MPO). We also examined the capacity of HDL to protect LDL from in vitro oxidation and the percentage cholesterol efflux mediated by apoB depleted serum. ERN/LRP was associated with an 18% increase in HDL‐C levels compared to placebo (1.55 versus 1.31 mmol/L, P<0.0001). There were significant reductions in total cholesterol, triglycerides, LDL cholesterol, total serum apoB, lipoprotein (a), CETP activity, oxLDL, Lp‐PLA2, lyso‐PC, MCP1, and SAA, but no significant changes in glyc‐apoB or sdLDL‐apoB concentration. There was a modest increase in cholesterol efflux function of HDL (19.5%, P=0.045), but no change in the antioxidant capacity of HDL in vitro or PON1 activity. CONCLUSIONS: ERN/LRP reduces LDL‐associated mediators of vascular inflammation, but has varied effects on HDL functionality and LDL quality, which may counter its HDL‐C‐raising effect. CLINICAL TRIAL REGISTRATION: URL: http://www.clinicaltrials.gov. Unique identifier: NCT01054508.
UR  -  https://www.cochranelibrary.com/central/doi/10.1002/central/CN-01169843/full
ER  -  


Record #35 of 119
Provider: John Wiley & Sons, Ltd.
Content: text/plain; charset="UTF-8"

TY  -  JOUR
AN  -  CN-01374299
AU  -  Teramoto, T
AU  -  Daida, H
AU  -  Ikewaki, K
AU  -  Arai, H
AU  -  Maeda, Y
AU  -  Nakagomi, M
AU  -  Shirakawa, M
AU  -  Watanabe, Y
AU  -  Kakikawa, T
AU  -  Numaguchi, H
AU  -  et al.
TI  -  Lipid-modifying efficacy and tolerability of anacetrapib added to ongoing statin therapy in Japanese patients with dyslipidemia
JA  -  Atherosclerosis
PY  -  2017
VL  -  261
SP  -  69‐77
C3  -  PUBMED 28478132,EMBASE 615870715
M3  -  Journal article
KW  -  *anacetrapib/ae [Adverse Drug Reaction]
KW  -  *anacetrapib/cb [Drug Combination]
KW  -  *anacetrapib/cm [Drug Comparison]
KW  -  *anacetrapib/ct [Clinical Trial]
KW  -  *anacetrapib/dt [Drug Therapy]
KW  -  *drug efficacy
KW  -  *drug safety
KW  -  *drug tolerability
KW  -  *dyslipidemia/dt [Drug Therapy]
KW  -  *hydroxymethylglutaryl coenzyme A reductase inhibitor/cb [Drug Combination]
KW  -  *hydroxymethylglutaryl coenzyme A reductase inhibitor/dt [Drug Therapy]
KW  -  Acute cholecystitis/si [Side Effect]
KW  -  Adolescent
KW  -  Adult
KW  -  Aged
KW  -  Aged, 80 and over
KW  -  Alanine aminotransferase blood level
KW  -  Alanine aminotransferase/ec [Endogenous Compound]
KW  -  Ankle fracture/si [Side Effect]
KW  -  Anticholesteremic Agents [adverse effects, *therapeutic use]
KW  -  Apolipoprotein A1/ec [Endogenous Compound]
KW  -  Apolipoprotein A‐I [blood]
KW  -  Apolipoprotein B/ec [Endogenous Compound]
KW  -  Apolipoprotein B‐100 [blood]
KW  -  Apolipoprotein E/ec [Endogenous Compound]
KW  -  Article
KW  -  Aspartate aminotransferase blood level
KW  -  Aspartate aminotransferase/ec [Endogenous Compound]
KW  -  Atorvastatin/dt [Drug Therapy]
KW  -  Bicarbonate blood level
KW  -  Bicarbonate/ec [Endogenous Compound]
KW  -  Biomarkers [blood]
KW  -  Brain ischemia/si [Side Effect]
KW  -  Bronchiectasis/si [Side Effect]
KW  -  Cerebellum infarction/si [Side Effect]
KW  -  Cerebrovascular accident/si [Side Effect]
KW  -  Chloride blood level
KW  -  Chloride/ec [Endogenous Compound]
KW  -  Cholesterol Ester Transfer Proteins [antagonists & inhibitors, metabolism]
KW  -  Cholesterol blood level
KW  -  Cholesterol ester transfer protein/ec [Endogenous Compound]
KW  -  Cholesterol, LDL [*blood]
KW  -  Cholesterol/ec [Endogenous Compound]
KW  -  Complete heart block/si [Side Effect]
KW  -  Controlled study
KW  -  Creatine kinase blood level
KW  -  Creatine kinase/ec [Endogenous Compound]
KW  -  Double blind procedure
KW  -  Double‐Blind Method
KW  -  Drug fatality/si [Side Effect]
KW  -  Drug withdrawal
KW  -  Dyslipidemia/dt [Drug Therapy]
KW  -  Electrolyte blood level
KW  -  Electrolyte/ec [Endogenous Compound]
KW  -  Ezetimibe/cb [Drug Combination]
KW  -  Ezetimibe/dt [Drug Therapy]
KW  -  Female
KW  -  Fibric acid derivative/cb [Drug Combination]
KW  -  Fibric acid derivative/dt [Drug Therapy]
KW  -  Fluindostatin/dt [Drug Therapy]
KW  -  Follow up
KW  -  Heart infarction/si [Side Effect]
KW  -  Hematuria/si [Side Effect]
KW  -  Hemoglobin A1c/ec [Endogenous Compound]
KW  -  High density lipoprotein cholesterol/ec [Endogenous Compound]
KW  -  High risk patient
KW  -  Homeostasis model assessment
KW  -  Human
KW  -  Humans
KW  -  Hypercholesterolemia [blood, diagnosis, *drug therapy]
KW  -  Intermediate risk patient
KW  -  Intestine polyp/si [Side Effect]
KW  -  Ischemic heart disease
KW  -  Japan
KW  -  Japanese (people)
KW  -  Large intestine tumor/si [Side Effect]
KW  -  Lipoprotein A/ec [Endogenous Compound]
KW  -  Lipoprotein blood level
KW  -  Lipoprotein(a) [blood]
KW  -  Liver enzyme/ec [Endogenous Compound]
KW  -  Liver function test
KW  -  Long term care
KW  -  Low density lipoprotein cholesterol/ec [Endogenous Compound]
KW  -  Low risk patient
KW  -  Major clinical study
KW  -  Male
KW  -  Medical history
KW  -  Medication compliance
KW  -  Middle Aged
KW  -  Multicenter study
KW  -  Myalgia/si [Side Effect]
KW  -  Nicotinic acid/cb [Drug Combination]
KW  -  Nicotinic acid/dt [Drug Therapy]
KW  -  Non insulin dependent diabetes mellitus/si [Side Effect]
KW  -  Noncardiac chest pain/si [Side Effect]
KW  -  Open study
KW  -  Optimal drug dose
KW  -  Oxazolidinones [adverse effects, *therapeutic use]
KW  -  Patient compliance
KW  -  Potassium blood level
KW  -  Potassium/ec [Endogenous Compound]
KW  -  Pravastatin/dt [Drug Therapy]
KW  -  Priority journal
KW  -  Prostate cancer/si [Side Effect]
KW  -  Protein blood level
KW  -  Pulmonary vascular disease/si [Side Effect]
KW  -  Randomized controlled trial
KW  -  Rosuvastatin/dt [Drug Therapy]
KW  -  Shoulder pain/si [Side Effect]
KW  -  Side effect/si [Side Effect]
KW  -  Simvastatin/dt [Drug Therapy]
KW  -  Sodium blood level
KW  -  Sodium/ec [Endogenous Compound]
KW  -  Stomach cancer/si [Side Effect]
KW  -  Time Factors
KW  -  Treatment Outcome
KW  -  Triacylglycerol blood level
KW  -  Triacylglycerol/ec [Endogenous Compound]
KW  -  Unstable angina pectoris/si [Side Effect]
KW  -  Very low density lipoprotein cholesterol/ec [Endogenous Compound]
KW  -  Vitreous hemorrhage/si [Side Effect]
KW  -  Young Adult
DO  -  10.1016/j.atherosclerosis.2017.03.009
AB  -  BACKGROUND AND AIMS: We aimed to assess the effects of cholesteryl ester transfer protein inhibitor anacetrapib added to statin ± other lipid‐modifying therapies (LMT) in Japanese patients with dyslipidemia who were not at their LDL‐C goal. METHODS: Patients on a stable dose of statin ± other LMT with LDL‐C ≥100 mg/dL to <145 mg/dL, ≥120 mg/dL to <165 mg/dL, ≥140 mg/dL or ≥160 mg/dL for patients with a history of coronary heart disease (CHD), high‐, moderate‐ and low‐risk patients respectively, were randomized 2:1, stratified by background therapy, to double‐blind anacetrapib 100 mg (n = 204) or placebo (n = 103) for 24 weeks, followed by a 28‐week open‐label extension phase (anacetrapib 100 mg) and a 12‐week off‐drug safety follow‐up phase. The primary endpoint was percent change from baseline in LDL‐C (beta‐quantification method), as well as the safety profile of anacetrapib at Week 24; HDL‐C was a key secondary endpoint. RESULTS: Anacetrapib 100 mg further reduced LDL‐C (38.0%), non‐HDL‐C (35.1%), ApoB (28.7%), and Lp(a) (48.3%) and increased HDL‐C (148.9%) and ApoAI (50.7%) versus placebo (p < 0.001 for all). There were no meaningful differences between the groups in the proportion of patients with liver enzymes elevations (2.0% vs. 0%), creatine kinase elevations overall (0.5% vs. 0%) or with muscle symptoms (0.5% vs. 0%), blood pressure, electrolytes or adjudicated cardiovascular events (0.5% vs. 0%). In the open‐label period, sustained effects on lipid parameters were observed with anacetrapib and the treatment was generally well tolerated. CONCLUSIONS: Long‐term treatment with anacetrapib 100 mg substantially reduced LDL‐C, increased HDL‐C and was well tolerated in Japanese patients with dyslipidemia (ClinicalTrials.gov number NCT01760460).
UR  -  https://www.cochranelibrary.com/central/doi/10.1002/central/CN-01374299/full
ER  -  


Record #36 of 119
Provider: John Wiley & Sons, Ltd.
Content: text/plain; charset="UTF-8"

TY  -  JOUR
AN  -  CN-01299285
AU  -  Ballantyne, CM
AU  -  Shah, S
AU  -  Kher, U
AU  -  Hunter, JA
AU  -  Gill, GG
AU  -  Cressman, MD
AU  -  Ashraf, TB
AU  -  Johnson-Levonas, AO
AU  -  Mitchel, YB
TI  -  Lipid-Modifying Efficacy and Tolerability of Anacetrapib Added to Ongoing Statin Therapy in Patients with Hypercholesterolemia or Low High-Density Lipoprotein Cholesterol
JA  -  American journal of cardiology
PY  -  2017
VL  -  119
IS  -  3
SP  -  388‐396
C3  -  PUBMED 27956003,EMBASE 613979093
M3  -  Journal article
KW  -  *anacetrapib
KW  -  *anacetrapib/ae [Adverse Drug Reaction]
KW  -  *anacetrapib/cb [Drug Combination]
KW  -  *anacetrapib/cm [Drug Comparison]
KW  -  *anacetrapib/cr [Drug Concentration]
KW  -  *anacetrapib/ct [Clinical Trial]
KW  -  *anacetrapib/dt [Drug Therapy]
KW  -  *anacetrapib/pd [Pharmacology]
KW  -  *anacetrapib/pk [Pharmacokinetics]
KW  -  *apolipoprotein A1
KW  -  *drug efficacy
KW  -  *drug tolerability
KW  -  *high density lipoprotein cholesterol
KW  -  *high density lipoprotein cholesterol/ec [Endogenous Compound]
KW  -  *hydroxymethylglutaryl coenzyme A reductase inhibitor
KW  -  *hydroxymethylglutaryl coenzyme A reductase inhibitor/cb [Drug Combination]
KW  -  *hydroxymethylglutaryl coenzyme A reductase inhibitor/dt [Drug Therapy]
KW  -  *hypercholesterolemia
KW  -  *hypercholesterolemia/dt [Drug Therapy]
KW  -  *low density lipoprotein cholesterol/ec [Endogenous Compound]
KW  -  Absence of side effects/si [Side Effect]
KW  -  Adult
KW  -  Adverse drug reaction
KW  -  Aged
KW  -  Alanine aminotransferase blood level
KW  -  Alanine aminotransferase/ec [Endogenous Compound]
KW  -  Anticholesteremic Agents [*therapeutic use]
KW  -  Apolipoprotein A1/ec [Endogenous Compound]
KW  -  Apolipoprotein B
KW  -  Apolipoprotein B/ec [Endogenous Compound]
KW  -  Article
KW  -  Aspartate aminotransferase blood level
KW  -  Aspartate aminotransferase/ec [Endogenous Compound]
KW  -  Atorvastatin/cb [Drug Combination]
KW  -  Atorvastatin/dt [Drug Therapy]
KW  -  Bicarbonate blood level
KW  -  Bicarbonate/ec [Endogenous Compound]
KW  -  Blood pressure
KW  -  Chloride blood level
KW  -  Chloride/ec [Endogenous Compound]
KW  -  Cholesterol Ester Transfer Proteins [antagonists & inhibitors]
KW  -  Cholesterol ester transfer protein/ec [Endogenous Compound]
KW  -  Cholesterol, HDL [blood]
KW  -  Cholesterol, LDL [blood]
KW  -  Clinical trial
KW  -  Comparative effectiveness
KW  -  Congenital malformation
KW  -  Controlled study
KW  -  Coronary risk
KW  -  Creatine kinase
KW  -  Creatine kinase blood level
KW  -  Creatine kinase/ec [Endogenous Compound]
KW  -  Diastolic blood pressure
KW  -  Double blind procedure
KW  -  Double‐Blind Method
KW  -  Drug Therapy, Combination
KW  -  Drug blood level
KW  -  Drug potency
KW  -  Drug safety
KW  -  Drug therapy
KW  -  Drug withdrawal
KW  -  Dyslipidemias [blood, drug therapy]
KW  -  Electrolyte
KW  -  Endogenous compound
KW  -  Ezetimibe [therapeutic use]
KW  -  Ezetimibe/cb [Drug Combination]
KW  -  Ezetimibe/dt [Drug Therapy]
KW  -  Female
KW  -  Fibric Acids [therapeutic use]
KW  -  Fibric acid derivative/cb [Drug Combination]
KW  -  Fibric acid derivative/dt [Drug Therapy]
KW  -  Human
KW  -  Humans
KW  -  Hydroxymethylglutaryl‐CoA Reductase Inhibitors [*therapeutic use]
KW  -  Hypercholesterolemia [blood, *drug therapy]
KW  -  Hypercholesterolemia/dt [Drug Therapy]
KW  -  Hypertransaminasemia
KW  -  Ischemic heart disease
KW  -  Lipid blood level
KW  -  Lipoprotein A
KW  -  Lipoprotein A/ec [Endogenous Compound]
KW  -  Lipoprotein blood level
KW  -  Liver enzyme
KW  -  Low density lipoprotein cholesterol
KW  -  Major clinical study
KW  -  Male
KW  -  Mevinolin/cb [Drug Combination]
KW  -  Mevinolin/dt [Drug Therapy]
KW  -  Middle Aged
KW  -  Multicenter study
KW  -  Muscle
KW  -  Niacin [therapeutic use]
KW  -  Nicotinic acid/cb [Drug Combination]
KW  -  Nicotinic acid/dt [Drug Therapy]
KW  -  Optimal drug dose
KW  -  Oxazolidinones [*therapeutic use]
KW  -  Pharmacokinetics
KW  -  Pitavastatin/cb [Drug Combination]
KW  -  Pitavastatin/dt [Drug Therapy]
KW  -  Placebo
KW  -  Potassium blood level
KW  -  Potassium/ec [Endogenous Compound]
KW  -  Priority journal
KW  -  Quantitative study
KW  -  Randomized controlled trial
KW  -  Rosuvastatin/cb [Drug Combination]
KW  -  Rosuvastatin/dt [Drug Therapy]
KW  -  Safety
KW  -  Side effect
KW  -  Simvastatin/cb [Drug Combination]
KW  -  Simvastatin/dt [Drug Therapy]
KW  -  Sodium blood level
KW  -  Sodium/ec [Endogenous Compound]
KW  -  Symptom
KW  -  Systolic blood pressure
KW  -  Treatment Outcome
DO  -  10.1016/j.amjcard.2016.10.032
AB  -  To assess the effects of anacetrapib added to statin ± other lipid‐modifying therapies in patients with hypercholesterolemia and not at their low‐density lipoprotein cholesterol (LDL‐C) goal (as per National Cholesterol Education Program Adult Treatment Panel III [NCEP ATP III] guidelines) and in those with low high‐density lipoprotein cholesterol (HDL‐C). Patients on a stable dose of moderate/high‐intensity statin ± other lipid‐modifying therapies with LDL‐C ≥70, ≥100, ≥130, or ≥160 mg/dl for very high, high, moderate, and low coronary heart disease risk, respectively, or at LDL‐C goal with HDL‐C ≤40 mg/dl, were randomized 1:1:1, stratified by background therapy use, to anacetrapib 100 mg (n = 153), anacetrapib 25 mg (n = 152), or placebo (n = 154) for 24 weeks, followed by a 12‐week off‐drug reversal phase. The primary end points were percent change from baseline in LDL‐C (beta‐quantification method) and HDL‐C, as well as the safety profile of anacetrapib. Both doses of anacetrapib reduced LDL‐C, non‐HDL‐C, apolipoprotein (Apo) B, and lipoprotein a and increased HDL‐C and Apo AI versus placebo (p <0.001 for all). There were no meaningful differences between the anacetrapib 25 mg, 100 mg, and placebo groups in the proportions of discontinuations due to drug‐related adverse events (0.7%, 1.3% vs 1.3%) or in abnormalities in liver enzymes (0%, 0% vs 0.7%), creatine kinase elevations overall (0%, 0.7% vs 0%) or with muscle symptoms (none seen), blood pressure, electrolytes, or adjudicated cardiovascular events (0.7%, 0.7% vs 1.3%). In conclusion, treatment with anacetrapib resulted in substantial reductions in LDL‐C and increases in HDL‐C and was generally well tolerated.
UR  -  https://www.cochranelibrary.com/central/doi/10.1002/central/CN-01299285/full
ER  -  


Record #37 of 119
Provider: John Wiley & Sons, Ltd.
Content: text/plain; charset="UTF-8"

TY  -  JOUR
AN  -  CN-01426774
AU  -  Arai, H
AU  -  Teramoto, T
AU  -  Daida, H
AU  -  Ikewaki, K
AU  -  Maeda, Y
AU  -  Nakagomi, M
AU  -  Shirakawa, M
AU  -  Kakikawa, T
AU  -  Numaguchi, H
AU  -  Johnson-Levonas, AO
AU  -  et al.
TI  -  Efficacy and safety of the cholesteryl ester transfer protein inhibitor anacetrapib in Japanese patients with heterozygous familial hypercholesterolemia
JA  -  Atherosclerosis
PY  -  2016
VL  -  249
CC  -  Cystic Fibrosis and Genetic Disorders
SP  -  215‐223
C3  -  PUBMED 27131642
M3  -  Journal article
KW  -  Adolescent
KW  -  Adult
KW  -  Aged
KW  -  Aged, 80 and over
KW  -  Cholesterol Ester Transfer Proteins [*antagonists & inhibitors]
KW  -  Cholesterol, HDL [blood]
KW  -  Cholesterol, LDL [blood]
KW  -  Double‐Blind Method
KW  -  Female
KW  -  Homozygote
KW  -  Humans
KW  -  Hyperlipoproteinemia Type II [*drug therapy]
KW  -  Japan
KW  -  Male
KW  -  Middle Aged
KW  -  Oxazolidinones [*therapeutic use]
KW  -  Patient Safety
KW  -  Time Factors
KW  -  Treatment Outcome
KW  -  Young Adult
DO  -  10.1016/j.atherosclerosis.2016.03.017
AB  -  BACKGROUND AND AIMS: This multicenter, randomized, double‐blind, placebo‐controlled study assessed the lipid‐modifying efficacy/safety profile of anacetrapib 100 mg added to ongoing statin ± other lipid‐modifying therapies (LMT) in Japanese patients with heterozygous familial hypercholesterolemia (HeFH). METHODS: Patients 18‐80 years with a genotype‐confirmed/clinical diagnosis of HeFH who were on a stable dose of statin ± other LMT for ≥6 weeks and with an LDL‐C concentration ≥100 mg/dL were randomized to anacetrapib 100 mg (n = 34) or placebo (n = 34) for 12 weeks, followed by a 12‐week off‐drug reversal phase. The primary endpoints were percent change from baseline in LDL‐C (beta‐quantification method [BQ]) and safety/tolerability. RESULTS: At Week 12, treatment with anacetrapib reduced LDL‐C (BQ) compared to placebo and resulting in a between‐group difference of 29.8% (95% CI: ‐38.6 to ‐21.0; p < 0.001) favoring anacetrapib. Anacetrapib also reduced non‐HDL‐C (23. 6%; p < 0.001), ApoB (14.1%; p < 0.001) and Lp(a) (48.7%; p < 0.001), and increased HDL‐C (110.0%; p < 0.001) and ApoA1 (48.2%; p < 0.001) versus placebo. Anacetrapib 100 mg added to ongoing therapy with statin ± other LMT for 12 weeks was generally well‐tolerated. There were no differences between the groups in the proportion of patients who discontinued drug due to an adverse event or abnormalities in liver enzymes, creatinine kinase, blood pressure, electrolytes or adjudicated cardiovascular events. CONCLUSIONS: In Japanese patients with HeFH, treatment with anacetrapib 100 mg for 12 weeks resulted in substantial reductions in LDL‐C and increases in HDL‐C and was well tolerated. (ClinicalTrials.govNCT01824238).
UR  -  https://www.cochranelibrary.com/central/doi/10.1002/central/CN-01426774/full
ER  -  


Record #38 of 119
Provider: John Wiley & Sons, Ltd.
Content: text/plain; charset="UTF-8"

TY  -  JOUR
AN  -  CN-00669305
AU  -  Bloomfield, D
AU  -  Carlson, GL
AU  -  Sapre, A
AU  -  Tribble, D
AU  -  McKenney, JM
AU  -  Littlejohn, TW
AU  -  Sisk, CM
AU  -  Mitchel, Y
AU  -  Pasternak, RC
TI  -  Efficacy and safety of the cholesteryl ester transfer protein inhibitor anacetrapib as monotherapy and coadministered with atorvastatin in dyslipidemic patients
JA  -  American heart journal
PY  -  2009
VL  -  157
IS  -  2
SP  -  352‐360.e2
C3  -  PUBMED 19185645
M3  -  Journal article
KW  -  Aged
KW  -  Anticholesteremic Agents [*therapeutic use]
KW  -  Atorvastatin
KW  -  Cholesterol Ester Transfer Proteins [antagonists & inhibitors]
KW  -  Dose‐Response Relationship, Drug
KW  -  Double‐Blind Method
KW  -  Drug Therapy, Combination
KW  -  Dyslipidemias [*drug therapy]
KW  -  Female
KW  -  Heptanoic Acids [*therapeutic use]
KW  -  Humans
KW  -  Male
KW  -  Middle Aged
KW  -  Oxazolidinones [*therapeutic use]
KW  -  Pyrroles [*therapeutic use]
KW  -  Treatment Outcome
DO  -  10.1016/j.ahj.2008.09.022
AB  -  BACKGROUND: High‐density lipoprotein cholesterol (HDL‐C) levels are inversely associated with cardiovascular risk. Cholesteryl ester transfer protein inhibition is one strategy for increasing HDL‐C. This study evaluated the lipid‐altering efficacy and safety of the cholesteryl ester transfer protein inhibitor anacetrapib as monotherapy or coadministered with atorvastatin in patients with dyslipidemia. METHODS: A total of 589 patients with primary hypercholesterolemia or mixed hyperlipidemia (53.8% of the study population had low HDL‐C) were randomized equally to one of 10 groups: 5 groups received background statin therapy of atorvastatin 20 mg and 5 did not, and each of these was randomized to placebo, anacetrapib 10, 40, 150, and 300 mg once daily for 8 weeks. An equal proportion of patients had triglycerides >150 mg/dL in each group. RESULTS: For placebo and anacetrapib monotherapy (10, 40, 150, and 300 mg), least squares mean percent changes from baseline to week 8 for low‐density lipoprotein cholesterol (LDL‐C) were 2%, ‐16%, ‐27%, ‐40%, and ‐39%, respectively, and for HDL‐C were 4%, 44%, 86%, 139%, and 133%, respectively (P < .001 vs placebo for all doses). Coadministration of anacetrapib with atorvastatin produced significant incremental LDL‐C reductions and similar HDL‐C increases versus atorvastatin monotherapy. For both anacetrapib monotherapy and coadministration with atorvastatin, the LDL‐C reductions were similar in patients with baseline triglyceride levels greater than and less than or equal to the median. Anacetrapib was well tolerated, and the incidence of adverse events was similar for placebo and all active treatment groups. There were no increases in systolic or diastolic blood pressure in any treatment arm. CONCLUSIONS: Anacetrapib, as monotherapy or coadministered with atorvastatin, produced significant reductions in LDL‐C and increases in HDL‐C; the net result of treatment with anacetrapib + atorvastatin was approximately 70% lowering of LDL‐C and more than doubling of HDL‐C. Anacetrapib was generally well tolerated with no discernable effect on blood pressure.
UR  -  https://www.cochranelibrary.com/central/doi/10.1002/central/CN-00669305/full
ER  -  


Record #39 of 119
Provider: John Wiley & Sons, Ltd.
Content: text/plain; charset="UTF-8"

TY  -  JOUR
AN  -  CN-01089819
AU  -  Hovingh, GK
AU  -  Kastelein, JJ
AU  -  van Deventer, SJ
AU  -  Round, P
AU  -  Ford, J
AU  -  Saleheen, D
AU  -  Rader, DJ
AU  -  Brewer, HB
AU  -  Barter, PJ
TI  -  Cholesterol ester transfer protein inhibition by TA-8995 in patients with mild dyslipidaemia (TULIP): a randomised, double-blind, placebo-controlled phase 2 trial
JA  -  Lancet (london, england)
PY  -  2015
VL  -  386
IS  -  9992
CC  -  Hypertension
SP  -  452‐460
C3  -  PUBMED 26047975
M3  -  Journal article
KW  -  Adolescent
KW  -  Adult
KW  -  Aged
KW  -  Atorvastatin
KW  -  Cholesterol Ester Transfer Proteins [*antagonists & inhibitors]
KW  -  Cholesterol, HDL [blood, drug effects]
KW  -  Cholesterol, LDL [blood, drug effects]
KW  -  Denmark
KW  -  Double‐Blind Method
KW  -  Dyslipidemias [*drug therapy]
KW  -  Female
KW  -  Fluorobenzenes [*administration & dosage]
KW  -  Heptanoic Acids [*administration & dosage]
KW  -  Humans
KW  -  Hydroxymethylglutaryl‐CoA Reductase Inhibitors [*administration & dosage]
KW  -  Male
KW  -  Middle Aged
KW  -  Netherlands
KW  -  Pyrimidines [*administration & dosage]
KW  -  Pyrroles [*administration & dosage]
KW  -  Quinolines [administration & dosage, *pharmacology]
KW  -  Rosuvastatin Calcium
KW  -  Sulfonamides [*administration & dosage]
KW  -  Treatment Outcome
KW  -  Young Adult
DO  -  10.1016/S0140-6736(15)60158-1
AB  -  BACKGROUND: Dyslipidaemia remains a significant risk factor for cardiovascular disease and additional lipid‐modifying treatments are warranted to further decrease the cardiovascular disease burden. We assessed the safety, tolerability and efficacy of a novel cholesterol esterase transfer protein (CETP) inhibitor TA‐8995 in patients with mild dyslipidaemia. METHODS: In this randomised, double‐blind, placebo‐controlled, parallel‐group phase 2 trial, we recruited patients (aged 18‐75 years) from 17 sites (hospitals and independent clinical research organisations) in the Netherlands and Denmark with fasting LDL cholesterol levels between 2·5 mmol/L and 4·5 mmol/L, HDL cholesterol levels between 0·8 and 1·8 mmol/L and triglyceride levels below 4·5 mmol/L after washout of lipid‐lowering treatments. Patients were randomly allocated (1:1) by a computer‐generated randomisation schedule to receive one of the following nine treatments: a once a day dose of 1 mg, 2·5 mg, 5 mg, or 10 mg TA‐8995 or matching placebo; 10 mg TA‐8995 plus 20 mg atorvastatin; 10 mg TA‐8995 plus 10 mg rosuvastatin or 20 mg atorvastatin or 10 mg rosuvastatin alone. We overencapsulated statins to achieve masking. The primary outcome was percentage change in LDL cholesterol and HDL cholesterol from baseline at week 12, analysed by intention to treat. This study is registered with ClinicalTrials.gov, number NCT01970215. FINDINGS: Between Aug 15, 2013, and Jan 10, 2014, 364 patients were enrolled. At week 12, LDL cholesterol levels were reduced by 27·4% in patients assigned to the 1 mg dose, 32·7% in patients given the 2·5 mg dose, 45·3% in those given the 5 mg dose, and 45·3% in those given the 10 mg dose (p<0·0001). LDL cholesterol levels were reduced by 68·2% in patients given 10 mg TA‐8995 plus atorvastatin, and by 63·3% in patients given rosuvastatin plus 10 mg TA‐8995 (p<0·0001). A daily dose of 1 mg TA‐8995 increased HDL cholesterol levels by 75·8%, 2·5 mg by 124·3%, 5 mg by 157·1%, and 10 mg dose by 179·0% (p<0·0001). In patients receiving 10 mg TA‐8995 and 20 mg atorvastatin HDL cholesterol levels increased by 152·1% and in patients receiving 10 mg TA‐8995 and 10 mg rosuvastatin by 157·5%. We recorded no serious adverse events or signs of liver or muscle toxic effects. INTERPRETATION: TA‐8995, a novel CETP inhibitor, is well tolerated and has beneficial effects on lipids and apolipoproteins in patients with mild dyslipidaemia. A cardiovascular disease outcome trial is needed to translate these effects into a reduction of cardiovascular disease events. FUNDING: Dezima.
UR  -  https://www.cochranelibrary.com/central/doi/10.1002/central/CN-01089819/full
ER  -  


Record #40 of 119
Provider: John Wiley & Sons, Ltd.
Content: text/plain; charset="UTF-8"

TY  -  JOUR
AN  -  CN-01091323
AU  -  Hovingh, GK
AU  -  Kastelein, JJ
AU  -  van Deventer, SJ
AU  -  Round, P
AU  -  Ford, J
AU  -  Saleheen, D
AU  -  Rader, DJ
AU  -  Brewer, HB
AU  -  Barter, PJ
TI  -  Cholesterol ester transfer protein inhibition by TA-8995 in patients with mild dyslipidaemia (TULIP): a randomised, double-blind, placebo-controlled phase 2 trial
JA  -  Lancet (london, england)
PY  -  2015
VL  -  386
IS  -  9992
SP  -  452‐460
C3  -  PUBMED 26047975,EMBASE 604699776
M3  -  Journal article
KW  -  *dyslipidemia /drug therapy
KW  -  Adolescent
KW  -  Adult
KW  -  Aged
KW  -  Article
KW  -  Atorvastatin
KW  -  Cholesterol Ester Transfer Proteins [*antagonists & inhibitors]
KW  -  Cholesterol, HDL [blood, drug effects]
KW  -  Cholesterol, LDL [blood, drug effects]
KW  -  Clinical effectiveness
KW  -  Controlled study
KW  -  Denmark
KW  -  Double blind procedure
KW  -  Double‐Blind Method
KW  -  Drug blood level
KW  -  Drug induced headache /side effect
KW  -  Drug tolerability
KW  -  Dyslipidemias [*drug therapy]
KW  -  Female
KW  -  Fluorobenzenes [*administration & dosage]
KW  -  Heptanoic Acids [*administration & dosage]
KW  -  Human
KW  -  Humans
KW  -  Hydroxymethylglutaryl‐CoA Reductase Inhibitors [*administration & dosage]
KW  -  Liver toxicity /side effect
KW  -  Major clinical study
KW  -  Male
KW  -  Middle Aged
KW  -  Monotherapy
KW  -  Multicenter study
KW  -  Muscle disease /side effect
KW  -  Netherlands
KW  -  Outcome assessment
KW  -  Parallel design
KW  -  Patient safety
KW  -  Phase 2 clinical trial
KW  -  Priority journal
KW  -  Pyrimidines [*administration & dosage]
KW  -  Pyrroles [*administration & dosage]
KW  -  Quinolines [administration & dosage, *pharmacology]
KW  -  Randomized controlled trial
KW  -  Rhinopharyngitis /side effect
KW  -  Rosuvastatin Calcium
KW  -  Sulfonamides [*administration & dosage]
KW  -  Treatment Outcome
KW  -  Young Adult
DO  -  10.1016/S0140-6736(15)60158-1
AB  -  Background Dyslipidaemia remains a significant risk factor for cardiovascular disease and additional lipid‐modifying treatments are warranted to further decrease the cardiovascular disease burden. We assessed the safety, tolerability and efficacy of a novel cholesterol esterase transfer protein (CETP) inhibitor TA‐8995 in patients with mild dyslipidaemia. Methods In this randomised, double‐blind, placebo‐controlled, parallel‐group phase 2 trial, we recruited patients (aged 18‐75 years) from 17 sites (hospitals and independent clinical research organisations) in the Netherlands and Denmark with fasting LDL cholesterol levels between 2·5 mmol/L and 4·5 mmol/L, HDL cholesterol levels between 0·8 and 1·8 mmol/L and triglyceride levels below 4·5 mmol/L after washout of lipid‐lowering treatments. Patients were randomly allocated (1:1) by a computer‐generated randomisation schedule to receive one of the following nine treatments: a once a day dose of 1 mg, 2·5 mg, 5 mg, or 10 mg TA‐8995 or matching placebo; 10 mg TA‐8995 plus 20 mg atorvastatin; 10 mg TA‐8995 plus 10 mg rosuvastatin or 20 mg atorvastatin or 10 mg rosuvastatin alone. We overencapsulated statins to achieve masking. The primary outcome was percentage change in LDL cholesterol and HDL cholesterol from baseline at week 12, analysed by intention to treat. This study is registered with ClinicalTrials.gov, number NCT01970215. Findings Between Aug 15, 2013, and Jan 10, 2014, 364 patients were enrolled. At week 12, LDL cholesterol levels were reduced by 27·4% in patients assigned to the 1 mg dose, 32·7% in patients given the 2·5 mg dose, 45·3% in those given the 5 mg dose, and 45·3% in those given the 10 mg dose (p<0·0001). LDL cholesterol levels were reduced by 68·2% in patients given 10 mg TA‐8995 plus atorvastatin, and by 63·3% in patients given rosuvastatin plus 10 mg TA‐8995 (p<0·0001). A daily dose of 1 mg TA‐8995 increased HDL cholesterol levels by 75·8%, 2·5 mg by 124·3%, 5 mg by 157·1%, and 10 mg dose by 179·0% (p<0·0001). In patients receiving 10 mg TA‐8995 and 20 mg atorvastatin HDL cholesterol levels increased by 152·1% and in patients receiving 10 mg TA‐8995 and 10 mg rosuvastatin by 157·5%. We recorded no serious adverse events or signs of liver or muscle toxic effects. Interpretation TA‐8995, a novel CETP inhibitor, is well tolerated and has beneficial effects on lipids and apolipoproteins in patients with mild dyslipidaemia. A cardiovascular disease outcome trial is needed to translate these effects into a reduction of cardiovascular disease events. Funding Dezima.
UR  -  https://www.cochranelibrary.com/central/doi/10.1002/central/CN-01091323/full
ER  -  


Record #41 of 119
Provider: John Wiley & Sons, Ltd.
Content: text/plain; charset="UTF-8"

TY  -  JOUR
AN  -  CN-00865246
AU  -  Guerin, M
AU  -  Egger, P
AU  -  Le Goff, W
AU  -  Soudant, C
AU  -  Dupuis, R
AU  -  Chapman, MJ
TI  -  Atorvastatin reduces postprandial accumulation and cholesteryl ester transfer protein-mediated remodeling of triglyceride-rich lipoprotein subspecies in type IIB hyperlipidemia
JA  -  Journal of clinical endocrinology and metabolism
PY  -  2002
VL  -  87
IS  -  11
CC  -  Heart
CC  -  Hypertension
SP  -  4991‐5000
C3  -  PUBMED 12414863
M3  -  Journal article
KW  -  *Glycoproteins
KW  -  Adult
KW  -  Aged
KW  -  Atorvastatin
KW  -  Carrier Proteins [*blood]
KW  -  Cholesterol Ester Transfer Proteins
KW  -  Chylomicrons [blood]
KW  -  Fasting
KW  -  Food
KW  -  Heptanoic Acids [*therapeutic use]
KW  -  Humans
KW  -  Hydroxymethylglutaryl‐CoA Reductase Inhibitors [*therapeutic use]
KW  -  Hyperlipoproteinemia Type II [blood, *drug therapy]
KW  -  Lipoproteins [*blood]
KW  -  Lipoproteins, HDL [blood]
KW  -  Lipoproteins, LDL [blood]
KW  -  Lipoproteins, VLDL [blood]
KW  -  Male
KW  -  Middle Aged
KW  -  Pyrroles [*therapeutic use]
KW  -  Triglycerides [*blood]
DO  -  10.1210/jc.2002-020298
AB  -  The effect of atorvastatin, at 10 mg or 40 mg for 6 wk, on lipid and lipoprotein metabolism during the postprandial phase in subjects (n = 11) displaying type IIB hyperlipidemia was evaluated. The postprandial increment in area under the curve above baseline concentrations in type IIB subjects was significantly decreased by atorvastatin for plasma triglyceride (A10: ‐42% and A40: ‐55%, P < 0.01), chylomicrons (CMs) (A10: ‐24% and A40: ‐40%, P < 0.03) and VLDL‐1 (A10: ‐54% and A40: ‐52%, P < 0.02). Before atorvastatin therapy, postprandial cholesteryl ester (CE) transfer from high‐density lipoprotein (HDL) to CMs (2.5‐fold; P < 0.005), very low‐density lipoprotein (VLDL)‐1 (1.8‐fold; P < 0.005), VLDL‐2 (1.4‐fold; P < 0.05), and intermediate‐density lipoproteins (1.4‐fold; P < 0.05) were significantly increased 4 h postprandially. Following statin treatment, the postprandial transfer of CE from HDL to triglyceride‐rich lipoproteins (TRLs) at the 4‐h time point was significantly reduced at 10 mg/d (‐26%; P < 0.05) and at 40 mg/d (‐24%; P < 0.05), compared with that before treatment. Such postprandial increase in CE transferred from HDLs to TRLs arose exclusively from accelerated CE transfer from HDLs to CMs (2.5‐fold; P < 0.005). In conclusion, atorvastatin attenuates the abnormal intravascular remodeling of postprandial TRL particles via marked reduction in CE transfer in type IIB hyperlipidemia and diminishes the postprandial formation and accumulation of CMs and VLDL‐1.
UR  -  https://www.cochranelibrary.com/central/doi/10.1002/central/CN-00865246/full
ER  -  


Record #42 of 119
Provider: John Wiley & Sons, Ltd.
Content: text/plain; charset="UTF-8"

TY  -  JOUR
AN  -  CN-00866617
AU  -  Guerin, M
AU  -  Le Goff, W
AU  -  Duchene, E
AU  -  Julia, Z
AU  -  Nguyen, T
AU  -  Thuren, T
AU  -  Shear, CL
AU  -  Chapman, MJ
TI  -  Inhibition of CETP by torcetrapib attenuates the atherogenicity of postprandial TG-rich lipoproteins in type IIB hyperlipidemia
JA  -  Arteriosclerosis, thrombosis, and vascular biology
PY  -  2008
VL  -  28
IS  -  1
CC  -  Heart
CC  -  Hypertension
SP  -  148‐154
C3  -  PUBMED 17951324
M3  -  Journal article
KW  -  Adult
KW  -  Anticholesteremic Agents [*pharmacology]
KW  -  Atorvastatin
KW  -  Cholesterol Ester Transfer Proteins [drug effects]
KW  -  Chylomicrons [drug effects]
KW  -  Dietary Fats [metabolism]
KW  -  Dietary Proteins [metabolism]
KW  -  Drug Therapy, Combination
KW  -  Heptanoic Acids [therapeutic use]
KW  -  Humans
KW  -  Hydroxymethylglutaryl‐CoA Reductase Inhibitors [therapeutic use]
KW  -  Hyperlipoproteinemia Type II [*drug therapy]
KW  -  Lipoproteins, VLDL [drug effects]
KW  -  Male
KW  -  Middle Aged
KW  -  Postprandial Period [*drug effects]
KW  -  Pyrroles [therapeutic use]
KW  -  Quinolines [*pharmacology]
DO  -  10.1161/ATVBAHA.107.151688
AB  -  OBJECTIVE: The purpose of this study was to evaluate the impact of torcetrapib on atherogenic TG‐rich lipoprotein subfractions in the postprandial phase in Type IIB hyperlipidemia. METHODS AND RESULTS: The quantitative and qualitative features of the postprandial profile of TG‐rich lipoproteins were determined at baseline, after treatment for 6 weeks with 10 mg/d atorvastatin, and subsequently with an atorvastatin/torcetrapib combination (10/60 mg/d) in Type IIB patients (n=18). After ingestion of a standardized mixed meal, TG‐rich lipoprotein subfractions were evaluated over 8 hours after each experimental period. On a background of atorvastatin, torcetrapib significantly attenuated the incremental postprandial area under the curve (iAUC 0 to 8 hours) for VLDL‐1 (‐40%), and the AUC 0 to 8 hours for VLDL‐2 (‐53%), with minor effect on chylomicron iAUC (‐24%); concomitantly, the CE/TG ratio in both VLDL‐1 and VLDL‐2 was significantly reduced (‐27% to ‐42%). Such reduction was attributable to torcetrapib‐mediated attenuation of postprandial CE transfer to Chylomicrons (‐17%) and VLDL‐1 (‐33%). Marked reduction in postprandial VLDL‐1 levels was associated with apoE enrichment. CONCLUSIONS: On a background of atorvastatin, torcetrapib attenuated the quantitative and qualitative features of the atherogenic postprandial profile of chylomicrons, VLDL‐1 and VLDL‐2. Such changes reflect the sum of torcetrapib‐mediated effects on TG‐rich lipoprotein production, intravascular remodeling, and catabolism.
UR  -  https://www.cochranelibrary.com/central/doi/10.1002/central/CN-00866617/full
ER  -  


Record #43 of 119
Provider: John Wiley & Sons, Ltd.
Content: text/plain; charset="UTF-8"

TY  -  JOUR
AN  -  CN-00573416
AU  -  McKenney, JM
AU  -  Davidson, MH
AU  -  Shear, CL
AU  -  Revkin, JH
TI  -  Efficacy and safety of torcetrapib, a novel cholesteryl ester transfer protein inhibitor, in individuals with below-average high-density lipoprotein cholesterol levels on a background of atorvastatin
JA  -  Journal of the American College of Cardiology
PY  -  2006
VL  -  48
IS  -  9
SP  -  1782‐1790
C3  -  PUBMED 17084250,EMBASE 44648632
M3  -  Journal article
KW  -  Adult
KW  -  Atorvastatin
KW  -  Cholesterol Ester Transfer Proteins [*antagonists & inhibitors, *blood]
KW  -  Cholesterol, HDL [*blood]
KW  -  Double‐Blind Method
KW  -  Female
KW  -  Heptanoic Acids [adverse effects, *pharmacology, therapeutic use]
KW  -  Humans
KW  -  Male
KW  -  Middle Aged
KW  -  Pyrroles [adverse effects, *pharmacology, therapeutic use]
KW  -  Quinolines [*adverse effects, *pharmacology, therapeutic use]
DO  -  10.1016/j.jacc.2006.06.066
AB  -  OBJECTIVES: This study sought to evaluate the efficacy and safety of torcetrapib in patients with low high‐density lipoprotein cholesterol (HDL‐C) levels receiving background atorvastatin. BACKGROUND: Elevating HDL‐C levels may reduce the residual cardiovascular risk that is observed in patients treated with statin therapy. Torcetrapib (a cholesteryl ester transfer protein inhibitor) increases HDL‐C and decreases low‐density lipoprotein cholesterol (LDL‐C). METHODS: This was a multicenter, double‐blind, randomized trial. Patients with below‐average HDL‐C (men <44 mg/dl; women <54 mg/dl) who were eligible for statin therapy according to National Cholesterol Education Program Adult Treatment Panel III guidelines or who had LDL‐C >130 mg/dl at screening entered an 8‐week run‐in period with atorvastatin 20 mg/day before randomization (n = 174) to torcetrapib 10, 30, 60, or 90 mg/day or placebo for 8 weeks. Atorvastatin was continued during treatment with torcetrapib. RESULTS: After 8 weeks, the percent change from baseline with torcetrapib (least‐squares mean difference from placebo) ranged from 8.3% to 40.2% for HDL‐C (p < or = 0.0001 for 30‐mg and higher doses) and from 0.6% to ‐18.9% for LDL‐C (p < 0.01 for 60‐mg and 90‐mg doses). Particle size for both HDL and LDL increased with torcetrapib. The incidence of all‐causality and treatment‐related adverse events was similar across placebo and torcetrapib treatment groups with no evidence of a dose‐related response. In some treatment groups, small increases in systolic and diastolic blood pressures were noted. CONCLUSIONS: In statin‐eligible patients, torcetrapib plus background atorvastatin resulted in substantial, dose‐dependent increases in HDL‐C, accompanied by additional decreases in LDL‐C beyond those seen with atorvastatin alone. Torcetrapib plus atorvastatin was generally well tolerated.
UR  -  https://www.cochranelibrary.com/central/doi/10.1002/central/CN-00573416/full
ER  -  


Record #44 of 119
Provider: John Wiley & Sons, Ltd.
Content: text/plain; charset="UTF-8"

TY  -  JOUR
AN  -  CN-00753481
AU  -  Kappelle, PJ
AU  -  Zwang, L
AU  -  Huisman, MV
AU  -  Banga, JD
AU  -  Sluiter, WJ
AU  -  Dallinga-Thie, GM
AU  -  Dullaart, RP
TI  -  Atorvastatin affects low density lipoprotein and non-high density lipoprotein cholesterol relations with apolipoprotein B in type 2 diabetes mellitus: modification by triglycerides and cholesteryl ester transfer protein
JA  -  Expert opinion on therapeutic targets
PY  -  2009
VL  -  13
IS  -  7
CC  -  Heart
SP  -  743‐751
C3  -  PUBMED 19505224,EMBASE 354914279
M3  -  Journal article
KW  -  *apolipoprotein B/ec [Endogenous Compound]
KW  -  *atorvastatin/do [Drug Dose]
KW  -  *atorvastatin/dt [Drug Therapy]
KW  -  *atorvastatin/pd [Pharmacology]
KW  -  *cholesterol ester/ec [Endogenous Compound]
KW  -  *hypertriglyceridemia
KW  -  *low density lipoprotein cholesterol/ec [Endogenous Compound]
KW  -  *non high density lipoprotein cholesterol
KW  -  *non insulin dependent diabetes mellitus/dt [Drug Therapy]
KW  -  Adult
KW  -  Aged
KW  -  Apolipoproteins B [*blood]
KW  -  Article
KW  -  Atorvastatin
KW  -  Cholesterol Ester Transfer Proteins [metabolism]
KW  -  Cholesterol [blood]
KW  -  Cholesterol blood level
KW  -  Cholesterol ester transfer protein/ec [Endogenous Compound]
KW  -  Cholesterol, LDL [blood, drug effects]
KW  -  Controlled study
KW  -  Diabetes Mellitus, Type 2 [blood, complications, *drug therapy]
KW  -  Dose response
KW  -  Dose‐Response Relationship, Drug
KW  -  Drug activity
KW  -  Drug dose comparison
KW  -  Female
KW  -  Follow‐Up Studies
KW  -  Heptanoic Acids [administration & dosage, *pharmacology]
KW  -  High density lipoprotein cholesterol/ec [Endogenous Compound]
KW  -  Human
KW  -  Humans
KW  -  Hydroxymethylglutaryl‐CoA Reductase Inhibitors [administration & dosage, *pharmacology]
KW  -  Hypertriglyceridemia [complications, drug therapy]
KW  -  Lipoprotein blood level
KW  -  Major clinical study
KW  -  Male
KW  -  Middle Aged
KW  -  Placebo
KW  -  Practice Guidelines as Topic
KW  -  Pyrroles [administration & dosage, *pharmacology]
KW  -  Randomized Controlled Trials as Topic
KW  -  Treatment outcome
KW  -  Triacylglycerol blood level
KW  -  Triacylglycerol/ec [Endogenous Compound]
KW  -  Triglycerides [blood]
KW  -  Unclassified drug
DO  -  10.1517/14728220903023866
AB  -  OBJECTIVES: Non‐HDL‐cholesterol (non‐HDL‐C) and apolipoprotein (apo) B are proposed as treatment targets. The extent to which statin therapy affects relationships of LDL‐C and non‐HDL‐C with apoB was examined in type 2 diabetes. METHODS: Analyses were performed in 217 hypertriglyceridaemic type 2 diabetic patients (Diabetes Atorvastatin Lipid Intervention (DALI) cohort). 61 patients randomized to placebo, 70 to 10 mg atorvastatin daily and 65 ‐ 80 mg atorvastin daily completed follow‐up. RESULTS: Baseline fasting LDL‐C of 2.42 mmol/l and non‐HDL‐C of 3.69 mmol/l corresponded to the apoB guideline target of 0.90 g/l. During atorvastatin (10 and 80 mg daily), the LDL‐C target was achieved most frequently, and lower LDL‐C (2.38 and 2.29 mmol/l) and non‐HDL‐C (3.24 and 3.19 mmol/l) concentrations corresponded to this apoB goal. Decreases in LDL‐C during atorvastatin treatment were negatively related (p < 0.001), but decreases in non‐HDL‐C were positively related to changes in triglycerides (p < 0.001), independently from decreases in apoB (p < 0.001 for all). Decreases in LDL‐C and non‐HDL‐C were positively associated with decreases in cholesteryl ester transfer protein mass (p < 0.001). CONCLUSIONS: During atorvastatin lower LDL‐C and non‐HDL‐C levels correspond to the apoB guideline target, which would favour its use as treatment target.
UR  -  https://www.cochranelibrary.com/central/doi/10.1002/central/CN-00753481/full
ER  -  


Record #45 of 119
Provider: John Wiley & Sons, Ltd.
Content: text/plain; charset="UTF-8"

TY  -  JOUR
AN  -  CN-01429729
AU  -  Ruotolo, G
AU  -  Lincoff, MA
AU  -  Nissen, SE
AU  -  Menon, V
AU  -  Riesmeyer, JS
AU  -  Beacham, L
AU  -  McErlean, E
AU  -  Rader, DJ
AU  -  Nicholls, SJ
TI  -  Impact of the cholesteryl ester transfer protein inhibitor evacetrapib on cholesterol efflux capacity in high risk patients within the accelerate trial
JA  -  Circulation
PY  -  2016
VL  -  134
C3  -  EMBASE 619220186
M3  -  Journal article; Conference proceeding
KW  -  *high risk patient
KW  -  *risk assessment
KW  -  Acute coronary syndrome
KW  -  Adult
KW  -  Controlled study
KW  -  Diabetes mellitus
KW  -  Drug therapy
KW  -  Female
KW  -  Human
KW  -  Major clinical study
KW  -  Male
KW  -  Randomized controlled trial
AB  -  Background: The cholesteryl ester transfer protein (CETP) inhibitor, evacetrapib (Eva), did not reduce cardiovascular events in the ACCELERATE trial when added to high intensity statin despite favorable plasma lipid changes. The effects of evacetrapib on HDL function (as measured by cholesterol efflux capacity, or CEC) in this trial are of interest and could help understand the outcome. Methods: Global, ABCA1 and non‐ABCA1 dependent HDL CEC were determined in 283 high‐risk vascular Participants who were all treated with high intensity statin and randomized to either evacetrapib or placebo in ACCELERATE. The impact of diabetes and recent acute coronary syndrome (ACS) event on CEC changes with evacetrapib was also investigated. Results: Evacetrapib produced substantial increases in HDL‐C (+133 v +2%, P<0.0001), apoA‐I (+51 v +1%, P<0.0001) and apoC‐III (+51 v +6%, P<0.0001) compared with placebo. Consistent with the increased HDL‐C, evacetrapib produced significant increases in global (+41.6 v +6.2%, P<0.0001) and non‐ABCA1 dependent (+62.6 v +0.7%, P<0.0001) CEC compared with placebo. However, evacetrapib did not significantly increase ABCA1 dependent CEC (+27.0 v +8.4%, P=0.64). Changes in global and non‐ABCA1 dependent CEC directly correlated with changes in HDL‐C, apoA‐I and apoC‐III and inversely correlated with changes in high‐sensitivity C‐reactive protein (hs‐CRP). Evacetrapib produced effects on HDL CEC in patients with and without diabetes and in patients at different lengths of time from an index ACS event (Table). Conclusions: In the ACCELERATE trial, evacetrapib added to high intensity statin increased global and non‐ABCA1 dependent but not ABCA1 dependent HDL CEC. The potential implications of increases in inflammatory markers to the lack of clinical benefit of evacetrapib require further investigation. (Table Presented).
UR  -  https://www.cochranelibrary.com/central/doi/10.1002/central/CN-01429729/full
ER  -  


Record #46 of 119
Provider: John Wiley & Sons, Ltd.
Content: text/plain; charset="UTF-8"

TY  -  JOUR
AN  -  CN-00773036
AU  -  Derks, M
AU  -  Abt, M
AU  -  Phelan, M
AU  -  Turnbull, L
AU  -  Meneses-Lorente, G
AU  -  Bech, N
AU  -  White, AM
AU  -  Parr, G
TI  -  Coadministration of dalcetrapib with pravastatin, rosuvastatin, or simvastatin: no clinically relevant drug-drug interactions
JA  -  Journal of clinical pharmacology
PY  -  2010
VL  -  50
IS  -  10
SP  -  1188‐1201
C3  -  PUBMED 20489031,EMBASE 359837925
M3  -  Journal article
KW  -  *Cholesterol Ester Transfer Protein Inhibitor
KW  -  *Dalcetrapib
KW  -  *Pravastatin
KW  -  *Rosuvastatin
KW  -  *Simvastatin
KW  -  Adult
KW  -  Ae [Adverse Drug Reaction]
KW  -  Amides
KW  -  Anticholesteremic Agents [administration & dosage, adverse effects, *pharmacokinetics]
KW  -  Apolipoprotein A1
KW  -  Apolipoprotein A2
KW  -  Apolipoprotein B
KW  -  Area Under Curve
KW  -  Area Under the Curve
KW  -  Article
KW  -  Blood Pressure Measurement
KW  -  Blood Sampling
KW  -  Cb [Drug Combination]
KW  -  Cholesterol Blood Level
KW  -  Cholesterol Ester Transfer Protein
KW  -  Cholesterol Ester Transfer Proteins [blood]
KW  -  Cholesterol, HDL [blood]
KW  -  Cholesterol, LDL [blood]
KW  -  Clinical Evaluation
KW  -  Clinical Trial
KW  -  Controlled Clinical Trial
KW  -  Controlled Study
KW  -  Cr [Drug Concentration]
KW  -  Crossover Procedure
KW  -  Cross‐Over Studies
KW  -  Ct [Clinical Trial]
KW  -  Drug Blood Level
KW  -  Drug Interactions
KW  -  Drug Metabolite
KW  -  Drug Safety
KW  -  Drug Therapy, Combination
KW  -  Drug Withdrawal
KW  -  Ec [Endogenous Compound]
KW  -  Esters
KW  -  Fluorobenzenes [administration & dosage, adverse effects, pharmacokinetics]
KW  -  Headache
KW  -  Hepatomegaly
KW  -  High Density Lipoprotein Cholesterol
KW  -  Human
KW  -  Humans
KW  -  Hydroxymethylglutaryl‐CoA Reductase Inhibitors [administration & dosage, adverse effects, *pharmacokinetics]
KW  -  It [Drug Interaction]
KW  -  Liquid Chromatography
KW  -  Low Density Lipoprotein Cholesterol
KW  -  Male
KW  -  Maximum Allowable Concentration
KW  -  Middle Aged
KW  -  Monotherapy
KW  -  Myalgia
KW  -  Normal Human
KW  -  Pd [Pharmacology]
KW  -  Pk [Pharmacokinetics]
KW  -  Po [Oral Drug Administration]
KW  -  Pravastatin [administration & dosage, adverse effects, pharmacokinetics]
KW  -  Pyrimidines [administration & dosage, adverse effects, pharmacokinetics]
KW  -  Radius Fracture
KW  -  Randomized Controlled Trial
KW  -  Rosuvastatin Calcium
KW  -  Si [Side Effect]
KW  -  Side Effect
KW  -  Simvastatin [administration & dosage, adverse effects, pharmacokinetics]
KW  -  Sulfhydryl Compounds [administration & dosage, adverse effects, *pharmacokinetics]
KW  -  Sulfonamides [administration & dosage, adverse effects, pharmacokinetics]
KW  -  Tandem Mass Spectrometry
KW  -  Triacylglycerol
KW  -  Triacylglycerol Blood Level
KW  -  Unclassified Drug
KW  -  Very Low Density Lipoprotein Cholesterol
DO  -  10.1177/0091270009358709
AB  -  Dalcetrapib targets cholesteryl ester transfer protein and increases high‐density lipoprotein cholesterol (HDL‐C) levels. It is in clinical development for the prevention of cardiovascular events and will likely be used in combination with standard of care, including statins. Three crossover studies in healthy males investigated the pharmacokinetic drug‐drug interaction potential of 900 mg dalcetrapib and statins: two 3‐period studies (dalcetrapib plus pravastatin or rosuvastatin) and a 2‐period study (dalcetrapib plus simvastatin). Effect on lipids and safety were secondary end points. The 900 mg dose investigated is higher than the 600 mg dose currently being investigated in Phase III. Coadministration of dalcetrapib with pravastatin, rosuvastatin, or simvastatin was not associated with significant increases in statin exposure except for a 26% increase in rosuvastatin C(max) (90% CI 1.088 to 1.468) but not AUC(0‐24) (90% CI 0.931 to 1.085). Dalcetrapib AUC(0‐24) and C(max) were not significantly altered by coadministration with pravastatin, and were significantly lower when dalcetrapib was coadministered with rosuvastatin or simvastatin compared with dalcetrapib alone. The HDL‐C increase with dalcetrapib was not compromised by coadministration with statins, and reduction in low‐density lipoprotein cholesterol with dalcetrapib coadministered with statins was greater than with statins alone. Dalcetrapib alone and coadministered with statins was generally well tolerated.
UR  -  https://www.cochranelibrary.com/central/doi/10.1002/central/CN-00773036/full
ER  -  


Record #47 of 119
Provider: John Wiley & Sons, Ltd.
Content: text/plain; charset="UTF-8"

TY  -  JOUR
AN  -  CN-02394586
AU  -  Amadi, PU
AU  -  Agomuo, EN
AU  -  Amadi, JA
AU  -  Bob-Chile Agada, AI
AU  -  Njoku, UC
AU  -  Ogunwa, CS
AU  -  Odika, PC
AU  -  Osuoha, JO
AU  -  Ogbolosingha, AJ
AU  -  Adumekwe, CW
AU  -  et al.
TI  -  Efficacy of using walnuts as statin adjuvants in hypertension management
JA  -  Clinical and experimental hypertension (New York, N.Y. : 1993)
PY  -  2022
VL  -  44
IS  -  5
CC  -  Hypertension
SP  -  419‐426
C3  -  PUBMED 35435086,EMBASE 637798011
M3  -  Journal article
KW  -  *blood pressure
KW  -  *drug efficacy
KW  -  *hypertension
KW  -  *walnut
KW  -  Adult
KW  -  Apolipoproteins E
KW  -  Article
KW  -  Cholesterol, LDL
KW  -  Clinical article
KW  -  Clinical trial
KW  -  Controlled study
KW  -  Diastolic blood pressure
KW  -  Diet
KW  -  Enzyme activity
KW  -  Female
KW  -  Gene expression
KW  -  High density lipoprotein cholesterol level
KW  -  Human
KW  -  Humans
KW  -  Hydroxymethylglutaryl‐CoA Reductase Inhibitors [therapeutic use]
KW  -  Hypertension [drug therapy]
KW  -  Juglans
KW  -  Low density lipoprotein cholesterol level
KW  -  Male
KW  -  Meal frequency
KW  -  Medical society
KW  -  Middle aged
KW  -  Nonhuman
KW  -  Nuts
KW  -  Proprotein Convertase 9 [metabolism]
KW  -  Randomized controlled trial
KW  -  Single blind procedure
KW  -  Single‐Blind Method
DO  -  10.1080/10641963.2022.2065287
AB  -  BACKGROUND: Due to the widespread unorthodox use of nuts to improve cardiovascular health, this clinical trial was carried out to evaluate the efficacy of walnut as an adjuvant statin in hypertensive subjects. METHOD: A single‐blind placebo‐controlled randomized clinical trial that lasted for 3 months. Forty‐five screened hypertensive subjects on treatment, aged 45‐65 years, were randomized into intervention and placebo groups according to their blood pressure defined by the American Heart Association criteria. Fifteen (15) normotensive subjects were also recruited for this study. The participants in the intervention group included daily 7 g of boiled walnut taken as snacks. The study was not controlled for type of diet and frequency of meals in a day. Low‐density lipoprotein cholesterol (LDLc) was the primary endpoint for this study. RESULTS: The mean LDLc levels of the intervention groups (84.6 mg/dl and 79.7 mg/dl, respectively) were significantly (p < .005) lower than the placebo (137.6 mg/dl). The high‐density lipoprotein cholesterol (HDLc) levels of the intervention groups were significantly higher than the placebo. The mean total cholesterol levels of the intervention groups were significantly lower than the placebo group. The intervention groups recorded a significantly lower systolic and diastolic blood pressure compared to the placebo. The supplementation of walnut significantly decreased the apolipoprotein E (APOE), proprotein convertase subtilisin kexin 9 (PCSK9), and cholesteryl ester transfer protein (CETP) activities relative to the placebo. CONCLUSION: The use of walnut as a statin adjuvant during hypertension treatment reduced LDLc levels within 42.1% and improved HDL levels by 33.6%, and the LDLc decrease related to reduced PCSK9 and APOE activities while the HDLc increase related to reduced CETP activities.
UR  -  https://www.cochranelibrary.com/central/doi/10.1002/central/CN-02394586/full
ER  -  


Record #48 of 119
Provider: John Wiley & Sons, Ltd.
Content: text/plain; charset="UTF-8"

TY  -  JOUR
AN  -  CN-00723219
AU  -  Dallinga-Thie, GM
AU  -  van Tol, A
AU  -  Dullaart, RP
TI  -  Plasma pre beta-HDL formation is decreased by atorvastatin treatment in type 2 diabetes mellitus: role of phospholipid transfer protein
JA  -  Biochimica et biophysica acta
PY  -  2009
VL  -  1791
IS  -  8
CC  -  Metabolic and Endocrine Disorders
CC  -  Heart
SP  -  714‐718
C3  -  PUBMED 19303940
M3  -  Journal article
KW  -  Atorvastatin
KW  -  Cholesterol, HDL [blood]
KW  -  Diabetes Mellitus, Type 2 [*blood, *drug therapy]
KW  -  Drug Administration Schedule
KW  -  Female
KW  -  Heptanoic Acids [administration & dosage, *therapeutic use]
KW  -  High‐Density Lipoproteins, Pre‐beta [*blood]
KW  -  Humans
KW  -  Male
KW  -  Middle Aged
KW  -  Phospholipid Transfer Proteins [blood, *metabolism]
KW  -  Pyrroles [administration & dosage, *therapeutic use]
KW  -  Triglycerides [blood]
DO  -  10.1016/j.bbalip.2009.03.008
AB  -  Atorvastatin lowers plasma phospholipid transfer protein (PLTP) activity, which stimulates pre‐beta‐HDL generation in vitro. We determined the effect of atorvastatin on pre‐beta‐HDL formation and its relation with PLTP activity in type 2 diabetes. METHODS: Plasma pre‐beta‐HDL formation as well as plasma apo A‐I, LpA, LpAI:AII, cholesteryl ester transfer protein (CETP) and PLTP activity were measured before and after 30 weeks treatment in 40 patients randomized to atorvastatin 80 mg daily and 41 placebo receiving patients. Pre‐beta HDL formation was measured by crossed immunoelectrophoresis under conditions of lecithin:cholesterol acyltransferase (LCAT) inhibition. RESULTS: Plasma pre‐beta‐HDL formation, triglycerides, LDL cholesterol, PLTP activity, and CETP decreased after statin treatment (all P<0.001 vs placebo), whereas HDL cholesterol increased (P<0.005). Plasma apo A‐I, LpAI and LpAI:AII remained unchanged compared to placebo. In all patients combined, the changes in pre‐beta‐HDL formation were independently related to the decrease in plasma triglycerides (beta=0.31; P=0.006) and PLTP activity (beta=0.23; P=0.038), without a contribution of CETP. In the atorvastatin treated patients, the decrease in pre‐beta‐HDL formation tended to be related to the decrease in PLTP activity (beta=0.30, P=0.061) after controlling for decreases in triglycerides (beta=0.22, P=0.22). CONCLUSION: High dose atorvastatin decreases the capacity of plasma to generate pre‐beta‐HDL particles in type 2 diabetic patients, probably via lowering of plasma PLTP activity and triglycerides. This could contribute to an improvement in the atherogenic lipoprotein profile.
UR  -  https://www.cochranelibrary.com/central/doi/10.1002/central/CN-00723219/full
ER  -  


Record #49 of 119
Provider: John Wiley & Sons, Ltd.
Content: text/plain; charset="UTF-8"

TY  -  JOUR
AN  -  CN-00528134
AU  -  de Vries, R
AU  -  Kerstens, MN
AU  -  Sluiter, WJ
AU  -  Groen, AK
AU  -  van Tol, A
AU  -  Dullaart, RP
TI  -  Cellular cholesterol efflux to plasma from moderately hypercholesterolaemic type 1 diabetic patients is enhanced, and is unaffected by simvastatin treatment
JA  -  Diabetologia
PY  -  2005
VL  -  48
IS  -  6
CC  -  Metabolic and Endocrine Disorders
SP  -  1105‐1113
C3  -  PUBMED 15875154
M3  -  Journal article
KW  -  Adult
KW  -  Biological Transport
KW  -  Cells, Cultured
KW  -  Cholesterol [*metabolism]
KW  -  Cross‐Over Studies
KW  -  Diabetes Mellitus, Type 1 [*blood]
KW  -  Double‐Blind Method
KW  -  Fibroblasts [metabolism]
KW  -  Glycated Hemoglobin [metabolism]
KW  -  Humans
KW  -  Hydroxymethylglutaryl‐CoA Reductase Inhibitors [pharmacology]
KW  -  Hypercholesterolemia [blood, *metabolism]
KW  -  Male
KW  -  Middle Aged
KW  -  Phospholipids [blood]
KW  -  Reference Values
KW  -  Simvastatin [*pharmacology]
KW  -  Triglycerides [blood]
DO  -  10.1007/s00125-005-1760-0
AB  -  AIM/HYPOTHESIS: Cellular cholesterol efflux to plasma is important in reverse cholesterol transport and may be affected by simvastatin in type 1 diabetes mellitus. METHODS: In 14 moderately hypercholesterolaemic type 1 diabetic and 13 healthy men we determined plasma (apo)lipoproteins, pre‐beta HDL formation, cholesteryl ester transfer protein (CETP) activity, phospholipid transfer protein (PLTP) activity, cholesterol esterification, cholesteryl ester transfer and the capacity of plasma to induce cholesterol efflux out of Fu5AH cells and fibroblasts. After diet run‐in, diabetic patients were randomly treated with simvastatin 10, 20, 40 mg and placebo, once daily each, for 6 weeks in a double‐blind crossover design. RESULTS: Plasma very low density lipid protein (VLDL)+LDL cholesterol, LDL cholesterol, HDL phospholipids, apolipoprotein (apo) A‐I, apo B, CETP activity, PLTP activity, cholesterol esterification, cholesteryl ester transfer and the capacity of plasma to induce cholesterol efflux from Fu5AH cells and fibroblasts were higher in diabetic patients. Pre‐beta HDL formation was unaltered. Simvastatin treatment decreased VLDL+LDL cholesterol, LDL cholesterol, triglycerides and apo B, CETP activity, cholesterol esterification and cholesteryl ester transfer. HDL cholesterol increased and its change was correlated with the change in cholesteryl ester transfer. The ability to promote cholesterol efflux from Fu5AH cells and fibroblasts did not change after simvastatin. CONCLUSIONS/INTERPRETATION: The capacity of plasma from moderately hypercholesterolaemic type 1 diabetic patients to induce cholesterol efflux out of Fu5AH cells and fibroblasts is enhanced, probably due to higher apo A‐I, HDL phospholipids and PLTP activity. Simvastatin increases HDL cholesterol in type 1 diabetic patients via lowering of plasma cholesteryl ester transfer. The HDL changes after simvastatin do not increase cellular cholesterol efflux further.
UR  -  https://www.cochranelibrary.com/central/doi/10.1002/central/CN-00528134/full
ER  -  


Record #50 of 119
Provider: John Wiley & Sons, Ltd.
Content: text/plain; charset="UTF-8"

TY  -  JOUR
AN  -  CN-02530971
AU  -  Chasman, DI
AU  -  Posada, D
AU  -  Subrahmanyan, L
AU  -  Cook, NR
AU  -  Stanton, VP
AU  -  Ridker, PM
TI  -  Pharmacogenetic study of statin therapy and cholesterol reduction
JA  -  JAMA
PY  -  2004
VL  -  291
IS  -  23
CC  -  Hypertension
SP  -  2821‐2827
C3  -  PUBMED 15199031
M3  -  Journal article
KW  -  *Polymorphism, Single Nucleotide
KW  -  Aged
KW  -  Cholesterol [*blood, genetics]
KW  -  Cholesterol, HDL [blood]
KW  -  Cholesterol, LDL [blood]
KW  -  Female
KW  -  Genotype
KW  -  Humans
KW  -  Hydroxymethylglutaryl CoA Reductases [*genetics]
KW  -  Hydroxymethylglutaryl‐CoA Reductase Inhibitors [*therapeutic use]
KW  -  Hypercholesterolemia [blood, *drug therapy, genetics]
KW  -  Male
KW  -  Middle Aged
KW  -  Pravastatin [*therapeutic use]
DO  -  10.1001/jama.291.23.2821
AB  -  CONTEXT: Polymorphisms in genes involved in cholesterol synthesis, absorption, and transport may affect statin efficacy. OBJECTIVE: To evaluate systematically whether genetic variation influences response to pravastatin therapy. DESIGN, SETTING, AND POPULATION: The DNA of 1536 individuals treated with pravastatin, 40 mg/d, was analyzed for 148 single‐nucleotide polymorphisms (SNPs) within 10 candidate genes related to lipid metabolism. Variation within these genes was then examined for associations with changes in lipid levels observed with pravastatin therapy during a 24‐week period. MAIN OUTCOME MEASURE: Changes in lipid levels in response to pravastatin therapy. RESULTS: Two common and tightly linked SNPs (linkage disequilibrium r2 = 0.90; heterozygote prevalence = 6.7% for both) were significantly associated with reduced efficacy of pravastatin therapy. Both of these SNPs were in the gene coding for 3‐hydroxy‐3‐methylglutaryl‐coenzyme A (HMG‐CoA) reductase, the target enzyme that is inhibited by pravastatin. For example, compared with individuals homozygous for the major allele of one of the SNPs, individuals with a single copy of the minor allele had a 22% smaller reduction in total cholesterol (‐32.8 vs ‐42.0 mg/dL [‐0.85 vs ‐1.09 mmol/L]; P =.001; absolute difference, 9.2 mg/dL [95% confidence interval [CI], 3.8‐14.6 mg/dL]) and a 19% smaller reduction in low‐density lipoprotein (LDL) cholesterol (‐27.7 vs ‐34.1 mg/dL [‐0.72 vs ‐0.88 mmol/L]; P =.005; absolute difference, 6.4 mg/dL [95% CI, 2.2‐10.6 mg/dL]). The association for total cholesterol reduction persisted even after adjusting for multiple tests on all 33 SNPs evaluated in the HMG‐CoA reductase gene as well as for all 148 SNPs evaluated was similar in magnitude and direction among men and women and was present in the ethnically diverse total cohort as well as in the majority subgroup of white participants. No association for either SNP was observed for the change in high‐density lipoprotein (HDL) cholesterol (P>.80) and neither was associated with baseline lipid levels among those actively treated or among those who did not receive the drug. Among the remaining genes, less robust associations were found for squalene synthase and change in total cholesterol, apolipoprotein E and change in LDL cholesterol, and cholesteryl ester transfer protein and change in HDL cholesterol, although none of these met our conservative criteria for purely pharmacogenetic effects. CONCLUSION: Individuals heterozygous for a genetic variant in the HMG‐CoA reductase gene may experience significantly smaller reductions in cholesterol when treated with pravastatin.
UR  -  https://www.cochranelibrary.com/central/doi/10.1002/central/CN-02530971/full
ER  -  


Record #51 of 119
Provider: John Wiley & Sons, Ltd.
Content: text/plain; charset="UTF-8"

TY  -  JOUR
AN  -  CN-01027069
AU  -  Nicholls, SJ
AU  -  Brewer, B
AU  -  Kastelein, JJ
AU  -  Krueger, KA
AU  -  Wang, M-D
AU  -  Wolski, K
AU  -  McErlean, E
AU  -  Nissen, SE
TI  -  Lipid-modulating effects of evacetrapib, a novel CETP inhibitor, administered as monotherapy or in combination with the most commonly-used statins
JA  -  Circulation
PY  -  2011
VL  -  124
IS  -  21
SP  -  2370
C3  -  EMBASE 71075004
M3  -  Journal article; Conference proceeding
KW  -  *medical society
KW  -  *monotherapy
KW  -  Cardiovascular risk
KW  -  Clinical practice
KW  -  Controlled study
KW  -  Human
KW  -  Hypercholesterolemia
KW  -  Parameters
KW  -  Patient
KW  -  Pharmacokinetics
KW  -  Safety
KW  -  Sample size
KW  -  Study design
KW  -  Therapy
DO  -  10.1161/CIR.0b013e31823c86a1
AB  -  Purpose: Cholesteryl ester transfer protein (CETP) inhibitors interfere with lipid transfer between atherogenic and protective lipoprotein particles and have been proposed as a potential strategy to reduce cardiovascular risk. The aim of this study was to evaluate the lipid efficacy, safety and tolerability of a novel CETP inhibitor, evacetrapib, as monotherapy and in combination with statin regimens most commonly employed in contemporary clinical practice. Study Design: A double‐blind, randomized placebo and active‐controlled trial of patients with either hypercholesterolemia or low levels of high‐density lipoprotein cholesterol (HDL‐C). The study compared evacetrapib to placebo administered as monotherapy (30, 100 and 500 mg/day) and compared the combination of evacetrapib (100 mg/day) with either atorvastatin 20 mg/day, rosuvastatin 10 mg/day or simvastatin 40 mg/day to each respective statin alone for 12 weeks. Sample Size: Of 1154 patients screened, 430 patients were randomized in 57 centers between May 2010 and March 2011. Endpoints: The primary endpoints were the change in HDL‐C and LDL‐C in patients treated with evacetrapib combined with atorvastatin compared with atorvastatin alone. Additional objectives include changes in other lipid and biochemical parameters, safety, tolerability and pharmacokinetics of evacetrapib both as monotherapy and in combination with different statin agents. Power Calculations: It was estimated that 35 patients per group would provide 93% power to detect a 40% increase in HDL‐C and 15% decrease in LDL‐C with evacetrapib monotherapy compared with placebo and 87% power to detect a 40% increase in HDL‐C and 10% decrease in LDL‐C with evacetrapib combination therapy compared with statin alone. Assuming a 15% dropout rate, approximately 40 patients were randomized in each treatment group. Conclusion: The last patient received their final dose of treatment in May 2011. This study provides the first opportunity to characterize lipid efficacy, safety and tolerability of the novel CETP inhibitor, evacetrapib, as monotherapy and in combination with the major statins currently used in clinical practice.
UR  -  https://www.cochranelibrary.com/central/doi/10.1002/central/CN-01027069/full
ER  -  


Record #52 of 119
Provider: John Wiley & Sons, Ltd.
Content: text/plain; charset="UTF-8"

TY  -  JOUR
AN  -  CN-02080766
AU  -  Chen, Y
AU  -  Dong, J
AU  -  Zhang, X
AU  -  Chen, X
AU  -  Wang, L
AU  -  Chen, H
AU  -  Ge, J
AU  -  Jiang, XC
TI  -  Evacetrapib reduces preβ-1 HDL in patients with atherosclerotic cardiovascular disease or diabetes
JA  -  Atherosclerosis
PY  -  2019
VL  -  285
SP  -  147‐152
C3  -  PUBMED 31054484,EMBASE 2001899108
M3  -  Journal article
KW  -  *coronary artery atherosclerosis /drug therapy
KW  -  *diabetes mellitus /drug therapy
KW  -  Anticholesteremic Agents [*pharmacology]
KW  -  Article
KW  -  Atherosclerosis [*blood, complications, drug therapy]
KW  -  Atorvastatin [administration & dosage]
KW  -  Benzodiazepines [*pharmacology]
KW  -  Cardiac patient
KW  -  Cardiovascular Diseases [blood, complications, drug therapy]
KW  -  Cholesterol transport
KW  -  Clinical article
KW  -  Comparative study
KW  -  Diabetes Mellitus [*blood, drug therapy]
KW  -  Disease association
KW  -  Drug mechanism
KW  -  Heart protection
KW  -  High‐Density Lipoproteins, Pre‐beta [*drug effects, *physiology]
KW  -  Human
KW  -  Humans
KW  -  Hydroxymethylglutaryl‐CoA Reductase Inhibitors [administration & dosage]
KW  -  Major clinical study
KW  -  Native polyacrylamide gel electrophoresis
KW  -  Oxidative stress
KW  -  Phenotype
KW  -  Prevalence
KW  -  Priority journal
KW  -  Treatment duration
KW  -  Two dimensional gel electrophoresis
DO  -  10.1016/j.atherosclerosis.2019.04.211
AB  -  Background and aims: Cholesteryl ester transfer protein (CETP) inhibitor‐mediated induction of HDL‐cholesterol has no effect on the protection from cardiovascular disease (CVD). However, the mechanism is still unknown. Data on the effects of this class of drugs on subclasses of HDL are either limited or insufficient. In this study, we investigated the effect of evacetrapib, a CETP inhibitor, on subclasses of HDL in patients with atherosclerotic cardiovascular disease or diabetes. Methods: Baseline and 3‐month post‐treatment samples from atorvastatin 40 mg plus evacetrapib 130 mg (n = 70) and atorvastatin 40 mg plus placebo (n = 30) arms were used for this purpose. Four subclasses of HDL (large HDL, medium HDL, small HDL, and preβ‐1 HDL) were separated according to their size and quantified by densitometry using a recently developed native polyacrylamide gel electrophoresis (PAGE) system. Results: Relative to placebo, while evacetrapib treatment dramatically increased large HDL and medium HDL subclasses, it significantly reduced small HDL (27%) as well as preβ‐1 HDL (36%) particles. Evacetrapib treatment reduced total LDL, but also resulted in polydisperse LDL with LDL particles larger and smaller than the LDL subclasses of the placebo group. Conclusion: Evacetrapib reduced preβ‐1 HDL and small HDL in patients with ASCVD or diabetes on statin. Preβ‐1 HDL and medium HDL are negatively interrelated. The results could give a clue to understand the effect of CETP inhibitors on cardiovascular outcomes.
UR  -  https://www.cochranelibrary.com/central/doi/10.1002/central/CN-02080766/full
ER  -  


Record #53 of 119
Provider: John Wiley & Sons, Ltd.
Content: text/plain; charset="UTF-8"

TY  -  JOUR
AN  -  CN-01084551
AU  -  Kastelein, JJ
AU  -  Besseling, J
AU  -  Shah, S
AU  -  Bergeron, J
AU  -  Langslet, G
AU  -  Hovingh, GK
AU  -  Al-Saady, N
AU  -  Koeijvoets, M
AU  -  Hunter, J
AU  -  Johnson-Levonas, AO
AU  -  et al.
TI  -  Anacetrapib as lipid-modifying therapy in patients with heterozygous familial hypercholesterolaemia (REALIZE): a randomised, double-blind, placebo-controlled, phase 3 study
JA  -  Lancet (london, england)
PY  -  2015
VL  -  385
IS  -  9983
CC  -  Cystic Fibrosis and Genetic Disorders
SP  -  2153‐2161
C3  -  PUBMED 25743173,EMBASE 602688483
M3  -  Journal article
KW  -  *anacetrapib/ct [Clinical Trial]
KW  -  *anacetrapib/dt [Drug Therapy]
KW  -  *familial hypercholesterolemia/di [Diagnosis]
KW  -  *familial hypercholesterolemia/dt [Drug Therapy]
KW  -  *heterozygous familial hypercholesterolaemia
KW  -  Adolescent
KW  -  Adult
KW  -  Aged
KW  -  Aged, 80 and over
KW  -  Anticholesteremic Agents [pharmacology, *therapeutic use]
KW  -  Article
KW  -  Cardiovascular Diseases [complications]
KW  -  Cardiovascular risk
KW  -  Cholesterol Ester Transfer Proteins [antagonists & inhibitors]
KW  -  Cholesterol ester transfer protein/ec [Endogenous Compound]
KW  -  Cholesterol, LDL [blood, drug effects]
KW  -  Controlled study
KW  -  Double‐Blind Method
KW  -  Drug efficacy
KW  -  Drug safety
KW  -  Female
KW  -  Funding
KW  -  Heterozygous familial hypercholesterolaemia/dt [Drug Therapy]
KW  -  Human
KW  -  Humans
KW  -  Hypercholesterolemia
KW  -  Hyperlipoproteinemia Type II [complications, *drug therapy]
KW  -  Hypolipidemic Agents [therapeutic use]
KW  -  Low density lipoprotein cholesterol/ec [Endogenous Compound]
KW  -  Major clinical study
KW  -  Male
KW  -  Middle Aged
KW  -  Middle aged
KW  -  Multicenter study
KW  -  Outcome assessment
KW  -  Oxazolidinones [pharmacology, *therapeutic use]
KW  -  Phase 3 clinical trial
KW  -  Placebo
KW  -  Priority journal
KW  -  Randomized controlled trial
KW  -  Treatment Outcome
KW  -  Treatment duration
KW  -  Young Adult
DO  -  10.1016/S0140-6736(14)62115-2
AB  -  BACKGROUND: Present guidelines emphasise the importance of low concentrations of LDL cholesterol (LDL‐C) in patients with familial hypercholesterolaemia. In most patients with the disease, however, these concentrations are not achieved with present treatments, so additional treatment is therefore warranted. Inhibition of cholesteryl ester transfer protein has been shown to reduce LDL‐C concentrations in addition to regular statin treatment in patients with hypercholesterolaemia or at high risk of cardiovascular disease. We aimed to investigate the safety and efficacy of anacetrapib, a cholesteryl ester transfer protein inhibitor, in patients with heterozygous familial hypercholesterolaemia. METHODS: In this multicentre, randomised, double‐blind, placebo‐controlled, phase 3 study, patients aged 18‐80 years with a genotype‐confirmed or clinical diagnosis of heterozygous familial hypercholesterolaemia, on optimum lipid‐lowering treatment for at least 6 weeks, and with an LDL‐C concentration of 2·59 mmol/L or higher without cardiovascular disease or 1·81 mmol/L or higher with cardiovascular disease from 26 lipid clinics across nine countries were eligible. We randomly allocated participants with a computer‐generated allocation schedule (2:1; block size of six; no stratification) to oral anacetrapib 100 mg or placebo for 52 weeks, with a 12 week post‐treatment follow‐up afterwards. We masked patients, care providers, and those assessing outcomes to treatment groups throughout the study. The primary outcome was percentage change from baseline in LDL‐C concentration. We did analysis using a constrained longitudinal repeated measures model. This trial is registered with ClinicalTrials.gov, number NCT01524289. FINDINGS: Between Feb 10, 2012, and Feb 12, 2014, we randomly allocated 204 patients to anacetrapib and 102 to placebo. One patient in the anacetrapib group did not receive the drug. At week 52, anacetrapib reduced mean LDL‐C concentration from 3·3 mmol/L (SD 0·8) to 2·1 mmol/L (0·8; percentage change 36·0% [95% CI ‐39·5 to ‐32·5] compared with an increase with placebo from 3·4 mmol/L (1·2) to 3·5 mmol/L (1·6; percentage change 3·7% [‐1·2 to 8·6], with a difference in percentage change between anacetrapib and placebo of ‐39·7% (95% CI ‐45·7 to ‐33·7; p<0·0001). The number of cardiovascular events was increased in patients given anacetrapib compared with those given placebo (4 [2%] of 203 vs none [0%] of 102; p=0·1544), but the proportion with adverse events leading to discontinuation was similar (12 [6%] of 203 vs five [5%] of 102). INTERPRETATION: In patients with heterozygous familial hypercholesterolaemia, treatment with anacetrapib for 1 year was well tolerated and resulted in substantial reductions in LDL‐C concentration. Whether this change leads to a reduction of cardiovascular events will be answered in an outcome study. FUNDING: Merck & Co, Inc.
UR  -  https://www.cochranelibrary.com/central/doi/10.1002/central/CN-01084551/full
ER  -  


Record #54 of 119
Provider: John Wiley & Sons, Ltd.
Content: text/plain; charset="UTF-8"

TY  -  JOUR
AN  -  CN-02571852
AU  -  Ballantyne, CM
AU  -  Ditmarsch, M
AU  -  Kastelein, JJ
AU  -  Nelson, AJ
AU  -  Kling, D
AU  -  Hsieh, A
AU  -  Curcio, DL
AU  -  Maki, KC
AU  -  Davidson, MH
AU  -  Nicholls, SJ
TI  -  Obicetrapib plus ezetimibe as an adjunct to high-intensity statin therapy: a randomized phase 2 trial
JA  -  Journal of clinical lipidology
PY  -  2023
VL  -  17
IS  -  4
SP  -  491‐503
C3  -  PUBMED 37277261,EMBASE 641495850
M3  -  Journal article
KW  -  *Anticholesteremic Agents [adverse effects]
KW  -  *Hydroxymethylglutaryl‐CoA Reductase Inhibitors [therapeutic use]
KW  -  *drug tolerability
KW  -  *dyslipidemia
KW  -  Adult
KW  -  Antibodies, Monoclonal, Humanized [therapeutic use]
KW  -  Apolipoproteins
KW  -  Article
KW  -  Body mass
KW  -  Cholesterol
KW  -  Cholesterol, LDL
KW  -  Controlled study
KW  -  Double blind procedure
KW  -  Double‐Blind Method
KW  -  Drug Therapy, Combination
KW  -  Drug combination
KW  -  Drug safety
KW  -  Drug therapy
KW  -  Ezetimibe [therapeutic use]
KW  -  Female
KW  -  Human
KW  -  Humans
KW  -  Low density lipoprotein cholesterol level
KW  -  Major clinical study
KW  -  Male
KW  -  Middle Aged
KW  -  Middle aged
KW  -  Monotherapy
KW  -  Phase 2 clinical trial
KW  -  Proprotein Convertase 9
KW  -  Randomized controlled trial
KW  -  Treatment Outcome
KW  -  Triacylglycerol blood level
DO  -  10.1016/j.jacl.2023.05.098
AB  -  BACKGROUND: Obicetrapib, a selective cholesteryl ester transfer protein (CETP) inhibitor, reduces low‐density lipoprotein cholesterol (LDL‐C), non‐high‐density lipoprotein cholesterol (non‐HDL‐C), lipoprotein particles, and apolipoproteins, when added to high‐intensity statin in patients with dyslipidemia. OBJECTIVE: To evaluate the safety and lipid‐altering efficacy of obicetrapib plus ezetimibe combination therapy as an adjunct to high‐intensity statin therapy. METHODS: This double‐blind, randomized, phase 2 trial administered 10 mg obicetrapib plus 10 mg ezetimibe (n = 40), 10 mg obicetrapib (n = 39), or placebo (n = 40) for 12 weeks to patients with LDL‐C >70 mg/dL and triglycerides (TG) <400 mg/dL, on stable high‐intensity statin. Endpoints included concentrations of lipids, apolipoproteins, lipoprotein particles, and proprotein convertase subtilisin kexin type 9 (PCSK9), safety, and tolerability. RESULTS: Ninety‐seven patients were included in the primary analysis (mean age 62.6 years, 63.9% male, 84.5% white, average body mass index of 30.9 kg/m2). LDL‐C decreased from baseline to week 12 by 63.4%, 43.5%, and 6.35% in combination, monotherapy, and placebo groups, respectively (p<0.0001 vs. placebo). LDL‐C levels of <100, <70, and <55 mg/dL were achieved by 100%, 93.5%, and 87.1%, respectively, of patients taking the combination. Both active treatments also significantly reduced concentrations of non‐HDL‐C, apolipoprotein B, and total and small LDL particles. Obicetrapib was well tolerated and no safety issues were identified. CONCLUSION: The combination of obicetrapib plus ezetimibe significantly lowered atherogenic lipid and lipoprotein parameters, and was safe and well tolerated when administered on top of high‐intensity statin to patients with elevated LDL‐C.
UR  -  https://www.cochranelibrary.com/central/doi/10.1002/central/CN-02571852/full
ER  -  


Record #55 of 119
Provider: John Wiley & Sons, Ltd.
Content: text/plain; charset="UTF-8"

TY  -  JOUR
AN  -  CN-01020304
AU  -  Gotto, AM
AU  -  Cannon, CP
AU  -  Shah, S
AU  -  Liu, S
AU  -  Li, S
AU  -  Stepanavage, M
AU  -  Brinton, E
AU  -  Davidson, M
AU  -  Dansky, H
AU  -  Mitchel, Y
AU  -  et al.
TI  -  Effects on lipids and safety following cessation of treatment with cholesteryl ester transfer protein inhibitor anacetrapib in patients with or at high risk for coronary heart disease
JA  -  Circulation
PY  -  2011
VL  -  124
IS  -  21
C3  -  EMBASE 70618711
M3  -  Journal article; Conference proceeding
KW  -  *human
KW  -  *ischemic heart disease
KW  -  *medical society
KW  -  *patient
KW  -  *risk
KW  -  *safety
KW  -  Arm
KW  -  Blood pressure
KW  -  Drug blood level
KW  -  Drug effect
KW  -  Drug therapy
KW  -  Side effect
KW  -  Therapy
AB  -  The cholesteryl ester transfer protein inhibitor anacetrapib was shown to raise high‐density lipoprotein (HDL) cholesterol and reduce low‐density lipoprotein (LDL) cholesterol, with an acceptable side‐effect profile, in patients with coronary heart disease or at high risk for coronary heart disease in the DEFINE (Determining the Efficacy and Tolerability of CETP Inhibition with Anacetrapib) trial. The purpose of this study was to assess lipids and safety during a 12‐week reversal period after cessation of anacetrapib. 1623 patients on statin therapy entered the 76‐week active treatment phase and were randomized to anacetrapib 100 mg daily or placebo. After completion of the active treatment phase (week 76) or upon early discontinuation of the study medication, a total of 1398 patients entered the 12‐week reversal phase. Evidence of a persistent drug effect on lipid endpoints was observed after completion of the 12‐week reversal period (week 88) in patients allocated to the anacetrapib arm. Persistent placebo‐adjusted mean percent reductions from baseline were observed for LDL‐C (‐18.6%), non‐HDL‐C (‐17.6%), and Apo B (‐10.2%), while persistent placebo‐adjusted mean percent increases were evident for measures of HDL‐C (73.1%) and Apo A‐I (24.5%). Sustained placebo‐adjusted treatment effects on lipids following the reversal period were approximately 50‐60% compared to the active treatment phase results. Residual plasma drug levels were also observed 12 weeks after the cessation of anacetrapib. No patterns of clinically important elevations in liver enzymes, blood pressure, electrolytes, or adverse experiences were observed between the treatment groups. In conclusion, 12 weeks after cessation of active treatment in the DEFINE trial, persistent lipid effects remained in the anacetrapib arm compared to placebo. Cessation of treatment with anacetrapib was well tolerated.
UR  -  https://www.cochranelibrary.com/central/doi/10.1002/central/CN-01020304/full
ER  -  


Record #56 of 119
Provider: John Wiley & Sons, Ltd.
Content: text/plain; charset="UTF-8"

TY  -  JOUR
AN  -  CN-01033996
AU  -  Teramoto, T
AU  -  Numaguchi, H
AU  -  Shirakawa, M
AU  -  Kikuchi, M
AU  -  Nakagomi, M
AU  -  Sisk, CM
AU  -  Tamura, S
TI  -  Efficacy and safety of the cholesteryl ester transfer protein inhibitor anacetrapib as monotherapy and coadministered with atorvastatin in Japanese patients with dyslipidemia
JA  -  Journal of the American College of Cardiology
PY  -  2012
VL  -  59
IS  -  13
CC  -  Hypertension
SP  -  E1689
C3  -  EMBASE 70715129
M3  -  Journal article; Conference proceeding
KW  -  *Japanese (people)
KW  -  *cardiology
KW  -  *college
KW  -  *dyslipidemia
KW  -  *human
KW  -  *monotherapy
KW  -  *patient
KW  -  *safety
KW  -  Arm
KW  -  Blood pressure
KW  -  Cardiovascular risk
KW  -  Regression analysis
KW  -  Therapy
DO  -  10.1016/S0735-1097(12)61690-8
AB  -  Background: High‐density lipoprotein cholesterol (HDL‐C) levels are inversely associated with cardiovascular risk. Cholesteryl ester transfer protein (CETP) inhibition is one strategy for increasing HDL‐C. This study evaluated the effects of the CETP inhibitor, anacetrapib, on lipids and safety when administered as monotherapy or in combination with atorvastatin in Japanese patients with dyslipidemia. Methods: A total of 407 Japanese patients with dyslipidemia were randomized equally to one of 10 groups: 5 groups received background statin therapy of atorvastatin 10 mg and 5 did not, and each of these was randomized to placebo, anacetrapib 10, 40, 100, and 300 mg once daily for 8 weeks. An equal proportion of patients had triglycerides > 150 mg/dL in each group. Results: For the placebo and anacetrapib monotherapy groups (10, 40, 100, and 300 mg), least squares mean percent changes from baseline to week 8 for low‐density lipoprotein cholesterol (LDL‐C) were 3%, ‐12%, ‐27%, ‐32%, and ‐32%, respectively, and for HDL‐C were 1%, 56%, 116%, 134%, and 159%, respectively (P<.001 vs. placebo for all doses). Coadministration of anacetrapib with atorvastatin produced significant incremental LDL‐C reductions and similar HDL‐C increases versus anacetrapib monotherapy. Anacetrapib was well tolerated as monotherapy or when coadministered with atorvastatin 10 mg, and the dose‐dependent relationships in adverse events were not observed across all treatment groups. Changes from baseline in blood pressure and electrolytes were not significantly different from placebo (for monotherapy arms) or atorvastatin 10 mg (for co‐administration arms). Conclusions: Anacetrapib, as monotherapy or coadministered with atorvastatin, produced significant reductions in LDL‐C and increases in HDL‐C; q treatment with anacetrapib + atorvastatin produced a ∼64% lowering of LDL‐C and more than doubling of HDL‐C. Anacetrapib was generally well tolerated, with no discernable effect on blood pressure in Japanese patients with dyslipidemia.
UR  -  https://www.cochranelibrary.com/central/doi/10.1002/central/CN-01033996/full
ER  -  


Record #57 of 119
Provider: John Wiley & Sons, Ltd.
Content: text/plain; charset="UTF-8"

TY  -  JOUR
AN  -  CN-00705928
AU  -  Plat, J
AU  -  Brufau, G
AU  -  Dallinga-Thie, GM
AU  -  Dasselaar, M
AU  -  Mensink, RP
TI  -  A plant stanol yogurt drink alone or combined with a low-dose statin lowers serum triacylglycerol and non-HDL cholesterol in metabolic syndrome patients
JA  -  Journal of nutrition
PY  -  2009
VL  -  139
IS  -  6
CC  -  Complementary Medicine
SP  -  1143‐1149
C3  -  PUBMED 19403719
M3  -  Journal article
KW  -  Apolipoproteins [blood]
KW  -  Beverages
KW  -  Body Weight [drug effects]
KW  -  Cholesterol Ester Transfer Proteins [blood]
KW  -  Cholesterol, LDL [*blood]
KW  -  Cholesterol, VLDL [*blood]
KW  -  DNA‐Binding Proteins [genetics, metabolism]
KW  -  Drug Therapy, Combination
KW  -  Fatty Acids, Nonesterified [blood]
KW  -  Gene Expression Regulation [physiology]
KW  -  Humans
KW  -  Hydroxymethylglutaryl‐CoA Reductase Inhibitors [*pharmacology]
KW  -  Liver X Receptors
KW  -  Metabolic Syndrome [*therapy]
KW  -  Orphan Nuclear Receptors
KW  -  PPAR alpha [genetics, metabolism]
KW  -  Receptors, Cytoplasmic and Nuclear [genetics, metabolism]
KW  -  Simvastatin [pharmacology]
KW  -  Sitosterols [administration & dosage, *pharmacology]
KW  -  Triglycerides [*blood]
KW  -  Yogurt
DO  -  10.3945/jn.108.103481
AB  -  We evaluated the effects of 2 commonly available strategies (plant stanol ester drink and 10 mg simvastatin) on coronary heart disease (CHD) risk variables in participants with metabolic syndrome. Metabolic syndrome patients are at increased risk to develop CHD, partly due to high triacylglycerol (TAG) and low HDL cholesterol (HDL‐C) concentrations and a low‐grade inflammatory profile. Effects of plant stanol esters on TAG concentrations in these participants are unknown. After a 3‐wk run‐in period in which individuals consumed placebo yogurt drinks and placebo capsules, participants were randomly divided into 4 groups: placebo (n = 9), simvastatin + placebo drink (n = 10), placebo + stanol drink (n = 9), and simvastatin + stanol drink (n = 8). After 9 wk, we evaluated the effects on serum lipids, low‐grade inflammation, and endothelial dysfunction markers. In metabolic syndrome patients, stanol esters (2.0 g/d), simvastatin, or the combination lowered non‐HDL‐C by 12.8% (P = 0.011), 30.7% (P < 0.001), and 35.4% (P < 0.001), respectively, compared with placebo. TAG were lowered by 27.5% (P = 0.044), 21.7% (P = 0.034), and 32.7% (P < 0.01), respectively. The total‐:HDL‐C ratio was significantly lowered in all 3 intervention groups. We found no treatment effects on the apolipoprotein CII:CIII ratio, cholesterol ester transfer protein mass, FFA concentrations, and markers for low‐grade inflammation or endothelial dysfunction. This study shows that in metabolic syndrome patients, plant stanol esters lower not only non‐HDL‐C, but also TAG. Effects on TAG were also present in combination with statin treatment, illustrating an additional benefit of stanol esters in this CHD risk population.
UR  -  https://www.cochranelibrary.com/central/doi/10.1002/central/CN-00705928/full
ER  -  


Record #58 of 119
Provider: John Wiley & Sons, Ltd.
Content: text/plain; charset="UTF-8"

TY  -  JOUR
AN  -  CN-01107820
AU  -  Yadav, R
AU  -  Liu, Y
AU  -  Kwok, S
AU  -  Hama, S
AU  -  France, M
AU  -  Eatough, R
AU  -  Pemberton, P
AU  -  Schofield, J
AU  -  Durrington, P
AU  -  Soran, H
TI  -  Effect of extended release niacin on hdl functionality, apoB lipoprotein metabolism and mediators of vascular inflammation in statin treated patients
JA  -  Atherosclerosis
PY  -  2014
VL  -  236
IS  -  2
SP  -  e305‐e306
C3  -  EMBASE 71979126
M3  -  Journal article; Conference proceeding
KW  -  *United Kingdom
KW  -  *human
KW  -  *lipoprotein metabolism
KW  -  *patient
KW  -  *vasculitis
KW  -  Cholesterol blood level
KW  -  Crossover procedure
KW  -  Drug megadose
KW  -  Dyslipidemia
KW  -  Effusion
KW  -  In vitro study
KW  -  Macrophage
KW  -  Metabolism
KW  -  Oxidation
AB  -  Objective: We investigated the influence of extended release niacin/ laropiprant (ERN/LRP) vs. placebo on HDL antioxidant function, cholesterol efflux, apolipoprotein B (apoB) containing lipoproteins metabolism and associated mediators of vascular inflammation in patients who had persistent dyslipidaemia despite receiving high doses of potent statins. Methods: In this randomised double‐blind cross over trial we studied the effect of ERN/LRP compared to placebo in 27 statin treated dyslipidaemic patients. The primary endpoint was to determine whether treatment with ERN/LRP leads to a >15% increase in high density lipoprotein cholesterol (HDL‐C) compared with placebo. We measured lipid profile, apolipoproteins, cholesteryl ester transfer protein (CETP) activity, paraoxonase 1 activity (PON1), small dense LDL apoB (sdLDL‐apoB), oxidised LDL (oxLDL), glycated apoB (glyc‐apoB), lipoprotein phospholipase A2 (Lp‐PLA2), lysophosphatidyl choline (lyso‐PC), macrophage chemoattractant protein (MCP1), serum amyloid A (SAA) and myeloperoxidase (MPO). We also examined the capacity of HDL to protect LDL from in vitro oxidation and percentage cholesterol efflux. Results: The primary endpoint was achieved and treatment with ERN/LRP was associated with significant reductions in total cholesterol, triglycerides, LDL cholesterol, total apoB, lipoprotein (a), CETP activity, oxLDL, Lp‐PLA2, lyso‐PC, MCP1 and SAA but there were no significant changes in glyc‐apoB or sdLDL‐apoB. ERN/LRP treatment led to a modest increase in cholesterol efflux function of HDL (29% vs 27%, p=0.045) but not its antioxidant capacity in vitro or PON1 activity. Conclusion: ERN/LRP reduces LDL associated mediators of vascular inflammation but has varied effects on HDL functionality and LDL quality.
UR  -  https://www.cochranelibrary.com/central/doi/10.1002/central/CN-01107820/full
ER  -  


Record #59 of 119
Provider: John Wiley & Sons, Ltd.
Content: text/plain; charset="UTF-8"

TY  -  JOUR
AN  -  CN-00771386
AU  -  Cannon, CP
AU  -  Shah, S
AU  -  Dansky, HM
AU  -  Davidson, M
AU  -  Brinton, EA
AU  -  Gotto, AM
AU  -  Stepanavage, M
AU  -  Liu, SX
AU  -  Gibbons, P
AU  -  Ashraf, TB
AU  -  et al.
TI  -  Safety of anacetrapib in patients with or at high risk for coronary heart disease
JA  -  New England journal of medicine
PY  -  2010
VL  -  363
IS  -  25
SP  -  2406‐2415
C3  -  PUBMED 21082868
M3  -  Journal article
KW  -  Adult
KW  -  Aged
KW  -  Anticholesteremic Agents [adverse effects, *therapeutic use]
KW  -  Bayes Theorem
KW  -  Cholesterol Ester Transfer Proteins [*antagonists & inhibitors]
KW  -  Cholesterol, HDL [*blood]
KW  -  Cholesterol, LDL [*blood]
KW  -  Combined Modality Therapy
KW  -  Coronary Disease [blood, diet therapy, *drug therapy]
KW  -  Double‐Blind Method
KW  -  Female
KW  -  Humans
KW  -  Male
KW  -  Middle Aged
KW  -  Oxazolidinones [adverse effects, *therapeutic use]
KW  -  Risk Factors
KW  -  Young Adult
DO  -  10.1056/NEJMoa1009744
AB  -  BACKGROUND: Anacetrapib is a cholesteryl ester transfer protein inhibitor that raises high‐density lipoprotein (HDL) cholesterol and reduces low‐density lipoprotein (LDL) cholesterol. METHODS: We conducted a randomized, double‐blind, placebo‐controlled trial to assess the efficacy and safety profile of anacetrapib in patients with coronary heart disease or at high risk for coronary heart disease. Eligible patients who were taking a statin and who had an LDL cholesterol level that was consistent with that recommended in guidelines were assigned to receive 100 mg of anacetrapib or placebo daily for 18 months. The primary end points were the percent change from baseline in LDL cholesterol at 24 weeks (HDL cholesterol level was a secondary end point) and the safety and side‐effect profile of anacetrapib through 76 weeks. Cardiovascular events and deaths were prospectively adjudicated. RESULTS: A total of 1623 patients underwent randomization. By 24 weeks, the LDL cholesterol level had been reduced from 81 mg per deciliter (2.1 mmol per liter) to 45 mg per deciliter (1.2 mmol per liter) in the anacetrapib group, as compared with a reduction from 82 mg per deciliter (2.1 mmol per liter) to 77 mg per deciliter (2.0 mmol per liter) in the placebo group (P<0.001)‐‐a 39.8% reduction with anacetrapib beyond that seen with placebo. In addition, the HDL cholesterol level increased from 41 mg per deciliter (1.0 mmol per liter) to 101 mg per deciliter (2.6 mmol per liter) in the anacetrapib group, as compared with an increase from 40 mg per deciliter (1.0 mmol per liter) to 46 mg per deciliter (1.2 mmol per liter) in the placebo group (P<0.001)‐‐a 138.1% increase with anacetrapib beyond that seen with placebo. Through 76 weeks, no changes were noted in blood pressure or electrolyte or aldosterone levels with anacetrapib as compared with placebo. Prespecified adjudicated cardiovascular events occurred in 16 patients treated with anacetrapib (2.0%) and 21 patients receiving placebo (2.6%) (P = 0.40). The prespecified Bayesian analysis indicated that this event distribution provided a predictive probability (confidence) of 94% that anacetrapib would not be associated with a 25% increase in cardiovascular events, as seen with torcetrapib. CONCLUSIONS: Treatment with anacetrapib had robust effects on LDL and HDL cholesterol, had an acceptable side‐effect profile, and, within the limits of the power of this study, did not result in the adverse cardiovascular effects observed with torcetrapib. (Funded by Merck Research Laboratories; ClinicalTrials.gov number, NCT00685776.).
UR  -  https://www.cochranelibrary.com/central/doi/10.1002/central/CN-00771386/full
ER  -  


Record #60 of 119
Provider: John Wiley & Sons, Ltd.
Content: text/plain; charset="UTF-8"

TY  -  JOUR
AN  -  CN-00702144
AU  -  Stein, EA
AU  -  Stroes, ES
AU  -  Steiner, G
AU  -  Buckley, BM
AU  -  Capponi, AM
AU  -  Burgess, T
AU  -  Niesor, EJ
AU  -  Kallend, D
AU  -  Kastelein, JJ
TI  -  Safety and tolerability of dalcetrapib
JA  -  American journal of cardiology
PY  -  2009
VL  -  104
IS  -  1
SP  -  82‐91
C3  -  PUBMED 19576325
M3  -  Journal article
KW  -  Amides
KW  -  Anticholesteremic Agents [*adverse effects, therapeutic use]
KW  -  Cholesterol Ester Transfer Proteins [antagonists & inhibitors]
KW  -  Coronary Artery Disease [*drug therapy]
KW  -  Double‐Blind Method
KW  -  Dyslipidemias [*drug therapy]
KW  -  Esters
KW  -  Female
KW  -  Humans
KW  -  Incidence
KW  -  Male
KW  -  Middle Aged
KW  -  Quinolines [adverse effects, therapeutic use]
KW  -  Risk Assessment
KW  -  Risk Factors
KW  -  Sulfhydryl Compounds [*adverse effects, therapeutic use]
DO  -  10.1016/j.amjcard.2009.02.061
AB  -  Efficacy and safety data for dalcetrapib (RO4607381/JTT‐705) are presented, following a report of increased mortality and cardiac events with another cholesteryl ester transfer protein inhibitor, torcetrapib, associated with off‐target adverse effects (hypertension and the activation of the renin‐angiotensin‐aldosterone system). The efficacy and clinical safety of dalcetrapib 300, 600, and 900 mg or placebo were assessed (n = 838) in 4 pooled 4‐week phase IIa trials (1 monotherapy, n = 193; 3 statin combination, n = 353) and 1 12‐week phase IIb trial (with pravastatin, n = 292). Nonclinical safety, assessed by the induction of aldosterone production and aldosterone synthase (cytochrome P450 11B2) messenger ribonucleic acid, was measured in human adrenocarcinoma (H295R) cells exposed to dalcetrapib or torcetrapib. Dalcetrapib increased high‐density lipoprotein cholesterol by up to 36% and apolipoprotein A‐I by up to 16%. The incidence of adverse events (AEs) was similar between placebo (42%) and dalcetrapib 300 mg (50%) and 600 mg (42%), with more events with dalcetrapib 900 mg (58%) (p <0.05, pooled 4‐week studies). Six serious AEs (3 with placebo, 1 with dalcetrapib 300 mg, and 2 with dalcetrapib 600 mg) were considered "unrelated" to treatment. Cardiovascular AEs were similar across treatment groups, with no dose‐related trends and no clinically relevant changes in blood pressure or electrocardiographic results. Findings were similar in the 12‐week study. In vitro, torcetrapib but not dalcetrapib increased aldosterone production and cytochrome P450 11B2 messenger ribonucleic acid levels. In conclusion, dalcetrapib alone or in combination with statins was effective at increasing high‐density lipoprotein cholesterol and was well tolerated, without clinically relevant changes in blood pressure or cardiovascular AEs and no effects on aldosterone production as assessed nonclinically.
UR  -  https://www.cochranelibrary.com/central/doi/10.1002/central/CN-00702144/full
ER  -  


Record #61 of 119
Provider: John Wiley & Sons, Ltd.
Content: text/plain; charset="UTF-8"

TY  -  JOUR
AN  -  CN-01656957
AU  -  Wiviott, SD
TI  -  The effects of adding the CETP inhibitor anacetrapib to statin on urgent and routine revascularization: results from the HPS 3/TIMI 55-reveal trial
JA  -  Journal of the American College of Cardiology
PY  -  2018
VL  -  71
IS  -  11
C3  -  EMBASE 621786424
M3  -  Journal article; Conference proceeding
KW  -  *revascularization
KW  -  Adult
KW  -  Angiogenesis
KW  -  China
KW  -  Conference abstract
KW  -  Controlled clinical trial
KW  -  Controlled study
KW  -  Death
KW  -  Drug therapy
KW  -  Europe
KW  -  Female
KW  -  Heart disease
KW  -  Human
KW  -  Major clinical study
KW  -  Male
KW  -  North America
KW  -  Vascular disease
AB  -  Background: Lowering LDL‐C with statins prevents vascular events including coronary revascularization (revasc), with benefts proportional to LDL‐C reduction. Non‐statin trial data suggest a greater beneft for urgent vs routine revasc. Methods: The HPS 3/TIMI 55‐REVEAL trial assessed treatment with the CETP inhibitor Anacetrapib (which lowers LDL‐C and raises HDL‐C) for a median of 4.1 years in 30,449 individuals with a history of vascular disease. Coronary revasc and urgency were reported locally and adjudicated centrally. We evaluated total, urgent and routine revasc overall and by geographic region. Results: Overall a 9% beneft was observed on major coronary events. 1081 subjects (7.1%) on anacetrapib and 1201 (7.9%) on placebo [HR 0.90 (0.83‐0.97), p=0.01, fg.] underwent coronary revasc. There was a 20% RRR for urgent [HR 0.80 (0.70‐0.90), p<0.01, fgure], while no difference was seen for routine [HR 0.97 (0.87‐1.07), p=NS, test for heterogeneity p = 0.03]. There was a consistent beneft of Anacetrapib on urgent revasc (p het =0.67) by region, but a heterogeneous effect on routine revasc‐with beneft seen in China, but not Europe or North America (p het=0.004). Conclusion: The effect of anacetrapib on coronary revasc was consistent with the effect on coronary death or MI and demonstrates that lowering LDL‐C reduces coronary revasc. However, we observed that the beneft was mainly on urgent as opposed to elective procedures and that the effect on elective revasc appeared to have a regional variation.
UR  -  https://www.cochranelibrary.com/central/doi/10.1002/central/CN-01656957/full
ER  -  


Record #62 of 119
Provider: John Wiley & Sons, Ltd.
Content: text/plain; charset="UTF-8"

TY  -  JOUR
AN  -  CN-02025905
AU  -  NCT01970215,
TI  -  TA-8995: its Use in Patients With Mild Dyslipidaemia (TULIP)
JA  -  https://clinicaltrials.gov/show/NCT01970215
PY  -  2013
C3  -  CTgov NCT01970215
M3  -  Trial registry record
KW  -  Atorvastatin
KW  -  Dyslipidemias
KW  -  Hydroxymethylglutaryl‐CoA Reductase Inhibitors
KW  -  Rosuvastatin Calcium
AB  -  The primary objective of this study is to evaluate the efficacy of different doses of TA‐8995, a cholesteryl ester transfer protein (CETP) inhibitor, on the elevation of high‐density lipoprotein cholesterol (HDL‐C) and reduction of low‐density lipoprotein cholesterol (LDL‐C), alone and in combination with statin therapy. The secondary objectives of this study are to determine the safety and tolerability of TA‐8995 in patients with mild dyslipidaemia.
UR  -  https://www.cochranelibrary.com/central/doi/10.1002/central/CN-02025905/full
ER  -  


Record #63 of 119
Provider: John Wiley & Sons, Ltd.
Content: text/plain; charset="UTF-8"

TY  -  JOUR
AN  -  CN-01468804
AU  -  Menon, V
AU  -  Lincoff, AM
AU  -  Nicholls, SJ
AU  -  Barter, PJ
AU  -  Brewer, BH
AU  -  Fox, KAA
AU  -  Gibson, CM
AU  -  Granger, C
AU  -  Montalescot, G
AU  -  Rader, D
AU  -  et al.
TI  -  Impact of CETP inhibition with evacetrapib in patients with diabetes mellitus: results from ACCELERATE
JA  -  European heart journal
PY  -  2017
VL  -  38
SP  -  820
C3  -  EMBASE 621236470
M3  -  Journal article; Conference proceeding
KW  -  *diabetes mellitus
KW  -  Adult
KW  -  Cardiovascular risk
KW  -  Cerebrovascular accident
KW  -  Clinical outcome
KW  -  Conference abstract
KW  -  Controlled study
KW  -  Death
KW  -  Drug efficacy
KW  -  Drug therapy
KW  -  Female
KW  -  Follow up
KW  -  High risk patient
KW  -  Hospitalization
KW  -  Human
KW  -  Major clinical study
KW  -  Male
KW  -  Outcome assessment
KW  -  Randomized controlled trial
KW  -  Risk assessment
KW  -  Unstable angina pectoris
DO  -  10.1093/eurheartj/ehx502.3911
AB  -  Background: CETP inhibition with Evacetrapib (Eva) results in dramatic increases in HDL and favorable reduction in LDL levels. We evaluated the impact of lipid modification with Eva on clinical outcomes in DM patients in a large RCT. Methods and results: ACCELERATE randomized 12,092 subjects at high CV risk on statin treatment. We examined the efficacy of Eva in subjects with (N=8236) and without (N=3856) DM over 30 months of follow up. DM treated with Eva resulted in a 38% median decline in LDL; 132% median increase in HDL and 6% median decrease in TG at 4 months over baseline. The 1°composite endpoint of CV Death/MI/Stroke/Revasc/Hospitalization for Unstable angina occurred in 15.2% of subjects with DM compared to 10.6% without (p<0.001). Amongst patients with DM, the rates of 1° endpoint was 14.5% with Eva compared to 16% with placebo (p=0.38). Although numerically lower, a similar lack of benefit with Eva over placebo (11.5 vs. 9.7%, p=0.12) was noted in the non DM group. A lack of benefit with Eva over placebo in the DM group was also noted on the triple endpoint of CV Death, MI and stroke as well as the individual components (Table). All treatment by DM interactions were non‐significant for the composite and individual endpoints. Conclusions: The presence of DM is associated with significantly higher CV event rates despite statin treatment. Favorable lipid modification with Eva did not translate into any observed clinical benefit. There is no role for additive CETP inhibition with Eva in high risk patients with DM.
UR  -  https://www.cochranelibrary.com/central/doi/10.1002/central/CN-01468804/full
ER  -  


Record #64 of 119
Provider: John Wiley & Sons, Ltd.
Content: text/plain; charset="UTF-8"

TY  -  JOUR
AN  -  CN-01920333
AU  -  Bowman, L
AU  -  Landray, M
TI  -  Effects of anacetrapib on the incidence of new-onset diabetes mellitus and on vascular events in people with diabetes
JA  -  Circulation
PY  -  2017
VL  -  136
IS  -  pp e451
SP  -  e451
C3  -  EMBASE 622517474
M3  -  Journal article; Conference proceeding
KW  -  *diabetic complication
KW  -  *morbidity
KW  -  *vascular disease
KW  -  Adult
KW  -  Cardiovascular effect
KW  -  Cardiovascular system
KW  -  Conference abstract
KW  -  Controlled clinical trial
KW  -  Controlled study
KW  -  Diabetes control
KW  -  Drug therapy
KW  -  Female
KW  -  Glycemic control
KW  -  Heart disease
KW  -  High density lipoprotein cholesterol level
KW  -  Human
KW  -  Low density lipoprotein cholesterol level
KW  -  Major clinical study
KW  -  Male
KW  -  Mortality
KW  -  Non insulin dependent diabetes mellitus
KW  -  Protein function
DO  -  10.1161/CIR.0000000000000546
AB  -  Background: Individuals with diabetes have an increased risk of cardiovascular morbidity and mortality. Lowering LDL‐cholesterol with statin therapy produces a 10‐20% proportional increase in the incidence of diabetes. However, statin therapy substantially reduces the risk of vascular events in people with occlusive vascular disease irrespective of whether or not they have diabetes. Consequently, the clinical relevance of this effect on diabetes is unclear. Treatments that inhibit cholesteryl ester transfer protein (CETP) can reduce LDL‐cholesterol levels, as well as substantially increasing HDL‐cholesterol levels. The CETP inhibitor torcetrapib increased the incidence of cardiovascular outcomes (perhaps due to “offtarget” effects), but it also appeared to improve glycemic control in patients with type 2 diabetes. Evacetrapib was also associated with a trend (p=0.06) towards a reduction in the incidence of new onset diabetes, but no apparent effect on cardiovascular events. Methods: The HPS3/TIMI55‐REVEAL trial has assessed the effects of adding the CETP inhibitor anacetrapib to atorvastatin on vascular morbidity and mortality, as well as on diabetes, in 30,449 individuals with established vascular disease. Study treatment was continued for a median of 4.1 years. HbA1c was measured at baseline and final study visits. New onset diabetes that occurred during the scheduled treatment period was recorded. Results: REVEAL showed that adding anacetrapib to intensive statin treatment produced a 9% proportional reduction in the risk of major coronary events. In this session we will report more detailed results on the effects of anacetrapib on diabetes control and vascular events among the 11,000 participants with diabetes at baseline (about 2000 of whom had a major coronary event), and on the development of diabetes in 19,000 who did not have it (about 1000 of whom developed diabetes during the trial). Conclusion: Unblinded results of the effects of anacetrapib on diabetic complications and on vascular events in participants with diabetes, on HbA1c levels in those with and without diabetes, and on new‐onset diabetes, will be presented.
UR  -  https://www.cochranelibrary.com/central/doi/10.1002/central/CN-01920333/full
ER  -  


Record #65 of 119
Provider: John Wiley & Sons, Ltd.
Content: text/plain; charset="UTF-8"

TY  -  JOUR
AN  -  CN-02689400
AU  -  Harada-Shiba, M
AU  -  Davdison, MH
AU  -  Ditmarsch, M
AU  -  Hsieh, A
AU  -  Wuerdeman, E
AU  -  Kling, D
AU  -  Nield, A
AU  -  Dicklin, MR
AU  -  Nakata, A
AU  -  Sueyoshi, A
AU  -  et al.
TI  -  Obicetrapib as an Adjunct to Stable Statin Therapy in Japanese Subjects: results from a Randomized Phase 2 Trial
JA  -  Journal of atherosclerosis and thrombosis
PY  -  2024
C3  -  PUBMED 38569868,EMBASE 643961091
M3  -  Journal article
KW  -  *Japanese (people)
KW  -  *dyslipidemia
KW  -  Adult
KW  -  Article
KW  -  Caucasian
KW  -  Controlled study
KW  -  Double blind procedure
KW  -  Drug therapy
KW  -  Female
KW  -  Human
KW  -  Major clinical study
KW  -  Male
KW  -  Monotherapy
KW  -  Pharmacokinetics
KW  -  Phase 2 clinical trial
KW  -  Randomized controlled trial
KW  -  Side effect
KW  -  Steady state
KW  -  Therapy
DO  -  10.5551/jat.64828
AB  -  AIMS: Obicetrapib is a highly selective cholesteryl ester transfer protein (CETP) inhibitor shown to reduce low‐density lipoprotein cholesterol (LDL‐C) and apolipoprotein B (apoB), when taken as monotherapy and in combination with ezetimibe on a background of statins, in clinical trials predominantly conducted in Northern European/Caucasian participants. We characterized the efficacy, safety, and tolerability of obicetrapib within an Asian‐Pacific region population. METHODS: This double‐blind, randomized, phase 2 trial examined obicetrapib 2.5, 5, and 10 mg/d, compared with placebo, for 8 weeks as an adjunct to stable statin therapy (atorvastatin 10 or 20 mg/d or rosuvastatin 5 or 10 mg/d) in Japanese men and women who had not achieved 2022 Japan Atherosclerosis Society Guidelines and had LDL‐C ＞70 mg/dL or non‐high‐density lipoprotein cholesterol (non‐HDL‐C) ＞100 mg/dL and triglycerides (TG) ＜400 mg/dL. Endpoints included LDL‐C, non‐HDL‐C, HDL‐C, very low‐density lipoprotein cholesterol, apolipoproteins, TG, steady state pharmacokinetics (PK) in obicetrapib arms, safety, and tolerability. RESULTS: In the 102 randomized subjects (mean age 64.8 y, 71.6% male), obicetrapib significantly lowered median LDL‐C, apoB, and non‐HDL‐C, and raised HDL‐C at all doses; responses in the obicetrapib 10 mg group were ‐45.8%, ‐29.7%, ‐37.0%, and +159%, respectively (all p＜0.0001 vs. placebo). The PK profile demonstrated near complete elimination of drug by 4 weeks. Obicetrapib was well tolerated and there were no adverse safety signals. CONCLUSIONS: All doses of obicetrapib taken as an adjunct to stable statin therapy significantly lowered atherogenic lipoprotein lipid parameters, showed near complete elimination of drug by 4 weeks, and were safe and well tolerated in a Japanese population, similar to previous studies of obicetrapib conducted in predominantly Caucasian participants.
UR  -  https://www.cochranelibrary.com/central/doi/10.1002/central/CN-02689400/full
ER  -  


Record #66 of 119
Provider: John Wiley & Sons, Ltd.
Content: text/plain; charset="UTF-8"

TY  -  JOUR
AN  -  CN-00627666
AU  -  Sviridov, D
AU  -  Hoang, A
AU  -  Ooi, E
AU  -  Watts, G
AU  -  Barrett, PH
AU  -  Nestel, P
TI  -  Indices of reverse cholesterol transport in subjects with metabolic syndrome after treatment with rosuvastatin
JA  -  Atherosclerosis
PY  -  2008
VL  -  197
IS  -  2
SP  -  732‐739
C3  -  PUBMED 17709109
M3  -  Journal article
KW  -  Adult
KW  -  Cholesterol Ester Transfer Proteins [*drug effects]
KW  -  Cholesterol, HDL [drug effects, *metabolism]
KW  -  Cross‐Over Studies
KW  -  Fluorobenzenes [*pharmacology]
KW  -  Humans
KW  -  Hydroxymethylglutaryl‐CoA Reductase Inhibitors [*pharmacology]
KW  -  Hypercholesterolemia [*drug therapy]
KW  -  Male
KW  -  Metabolic Syndrome [*drug therapy]
KW  -  Middle Aged
KW  -  Phosphatidylcholine‐Sterol O‐Acyltransferase [drug effects]
KW  -  Pyrimidines [*pharmacology]
KW  -  Rosuvastatin Calcium
KW  -  Sulfonamides [*pharmacology]
DO  -  10.1016/j.atherosclerosis.2007.07.007
AB  -  OBJECTIVE: The effects of the statin, rosuvastatin on indices of reverse cholesterol transport were studied in a randomized, placebo‐controlled, cross‐over trial in 25 overweight subjects with defined metabolic syndrome. RESULT: Four weeks' treatment with 40 mg/day rosuvastatin significantly reduced levels of plasma cholesterol (44%), LDL cholesterol (60%) and triglyceride (38%). HDL cholesterol (mean [S.D.]) rose (0.97[0.17] to 1.05[0.17]mmol/L; P<0.05) and the LpA‐I component of HDL from 39[7] to 45[9]mg/dL (P<0.05). LCAT activity fell (0.55[0.13] to 0.35[0.07]nmol/mL/h; P<0.05); CETP activity and mass fell from 89[13] to 80[11]nmol//L/h and from 1.66[0.57] to 1.28[0.41]mug/mL respectively, (P<0.05). Cholesterol efflux in vitro (to plasmas from THP‐1 activated cells) fell from 7.1[1.8]% (placebo) to 6.2[1.7]% (rosuvastatin); P<0.05, but when plasmas depleted of apoB lipoproteins were studied, the difference in efflux was no longer statistically significant. During placebo efflux was paradoxically inversely correlated with HDL‐C (P=0.016) and LpA‐I (P=0.035) concentrations but these correlations were absent after rosuvastatin. CONCLUSIONS: The data suggest possible HDL dysfunctionality in subjects with metabolic syndrome. The reduced capacity of plasmas following statin treatment to stimulate cholesterol efflux in vitro occurred in association with reduction in apoB lipoproteins and reduced activities of CETP and LCAT, and despite increased levels of HDL cholesterol.
UR  -  https://www.cochranelibrary.com/central/doi/10.1002/central/CN-00627666/full
ER  -  


Record #67 of 119
Provider: John Wiley & Sons, Ltd.
Content: text/plain; charset="UTF-8"

TY  -  JOUR
AN  -  CN-00620371
AU  -  Leonard, SW
AU  -  Joss, JD
AU  -  Mustacich, DJ
AU  -  Blatt, DH
AU  -  Lee, YS
AU  -  Traber, MG
TI  -  Effects of vitamin E on cholesterol levels of hypercholesterolemic patients receiving statins
JA  -  American journal of health-system pharmacy
PY  -  2007
VL  -  64
IS  -  21
CC  -  Complementary Medicine
SP  -  2257‐2266
C3  -  PUBMED 17959578
M3  -  Journal article
KW  -  Aged
KW  -  Cholesterol [*blood]
KW  -  Female
KW  -  Humans
KW  -  Hydroxymethylglutaryl‐CoA Reductase Inhibitors [*therapeutic use]
KW  -  Hypercholesterolemia [blood, *drug therapy]
KW  -  Male
KW  -  Prospective Studies
KW  -  Single‐Blind Method
KW  -  Vitamin E [*therapeutic use]
DO  -  10.2146/ajhp070041
AB  -  PURPOSE: The effects of vitamin E supplementation on the cholesterol levels of hypercholesterolemic patients receiving statin therapy were studied. METHODS: In this prospective, single‐blind, placebo‐controlled, randomized trial, patients who were currently taking either lovastatin or simvastatin for a primary diagnosis of hypercholesterolemia were given placebo for two weeks and then randomized to receive a supplement of either 400 IU of vitamin E or matching placebo after dinner for eight weeks, followed by a two‐week washout period. RESULTS: Vitamin E supplementation increased plasma alpha‐tocopherol concentrations approximately 1.6‐fold and increased excretion of its urinary metabolite 4‐fold significantly from week 2 to week 6 (p < 0.001 for both comparisons). During the eight‐week supplementation period, no statistically significant differences in any lipoprotein cholesterol fraction were detected between groups; however, a 6% decrease in high‐density‐lipoprotein (HDL) cholesterol was detected within the vitamin E group from week 2 to week 6 (p < 0.05), but the decrease was not sufficient to change the cardiac risk ratio. Neither cytochrome P‐450 isoenzyme (CYP) 3A (as measured by hydroxylation of urinary cortisol) nor cholesteryl ester transfer protein (CETP) activity was significantly altered during the study. CONCLUSION: Vitamin E supplementation did not affect total or low‐density‐lipoprotein cholesterol levels in hypercholesterolemic patients receiving lovastatin or simvastatin. A small but significant decrease in HDL cholesterol levels was observed in the group that received vitamin E supplementation during the supplementation period, but this decrease was no longer significantly different from the placebo group's levels two weeks postsupplementation. The decrease in HDL cholesterol levels did not appear to be related to either CYP3A or CETP.
UR  -  https://www.cochranelibrary.com/central/doi/10.1002/central/CN-00620371/full
ER  -  


Record #68 of 119
Provider: John Wiley & Sons, Ltd.
Content: text/plain; charset="UTF-8"

TY  -  JOUR
AN  -  CN-01035085
AU  -  Nicholls, SJ
TI  -  Lipid-modulating effects of evacetrapib, a novel cholesteryl ester transfer protein inhibitor, administered as monotherapy or in combination with the most commonly used statins
JA  -  European heart journal
PY  -  2012
VL  -  33
IS  -  1
SP  -  144
C3  -  EMBASE 70657244
M3  -  Journal article; Conference proceeding
KW  -  *medical society
KW  -  *monotherapy
KW  -  Adrenal gland
KW  -  Adverse drug reaction
KW  -  Blood pressure
KW  -  Human
KW  -  Morbidity
KW  -  Mortality
KW  -  Patient
KW  -  Synthesis
KW  -  Therapy
KW  -  Toxicity
DO  -  10.1093/eurheartj/ehr463
AB  -  Evacetrapib belongs to the new class of drugs under development called cholesteryl ester transfer protein (CETP) inhibitors. The first CETP inhibitor, torcetrapib, failed due to unexpected toxicity but newer compounds such as evacetrapib may avoid this toxicity. A total of 1154 patients at 70 locations were screened and 398 patients were randomized. Evacetrapib (500 mg) increased HDL by 53.6‐128.8% and decreased LDL by 13.6‐35.9%. When combined with statin therapy, evacetrapib (100 mg) increased HDL by 79.9‐ 94% and further decreased LDL. Evacetrapib showed striking increases in HDL while significantly lowering LDL. Evacetrapib showed none of the adverse effects of torcetrapib. Specifically, evacetrapib resulted in no increase in blood pressure or adrenal synthesis of aldosterone or cortisol. The next step will be a large cardiovascular outcome trial to determine whether this drug can reduce cardiovascular morbidity and mortality.
UR  -  https://www.cochranelibrary.com/central/doi/10.1002/central/CN-01035085/full
ER  -  


Record #69 of 119
Provider: John Wiley & Sons, Ltd.
Content: text/plain; charset="UTF-8"

TY  -  JOUR
AN  -  CN-01086530
AU  -  Yadav, R
AU  -  Soran, H
AU  -  Liu, Y
AU  -  Kwok, S
AU  -  Charlton-Menys, V
AU  -  France, M
AU  -  Eatough, R
AU  -  Hama, S
AU  -  Younis, N
AU  -  Ammori, BJ
AU  -  et al.
TI  -  Extended release niacin lowers mediators of vascular inflammation but does not improve in vitro hdl antioxidant function in statin treated dyslipidemic patients
JA  -  Atherosclerosis
PY  -  2013
VL  -  231
IS  -  2
SP  -  e10
C3  -  EMBASE 71952443
M3  -  Journal article; Conference proceeding
KW  -  *United Kingdom
KW  -  *human
KW  -  *in vitro study
KW  -  *patient
KW  -  *vasculitis
KW  -  Cholesterol blood level
KW  -  Clinical practice
KW  -  Crossover procedure
KW  -  Drug megadose
KW  -  Dyslipidemia
KW  -  Low drug dose
KW  -  Macrophage
KW  -  Maximum tolerated dose
KW  -  Oxidation
KW  -  Protein transport
KW  -  Randomized controlled trial
AB  -  Aims: Several randomised controlled trials have previously examined the effects of extended release niacin/laropiprant (ERN/LRP) combined with low dose statins in dyslipidaemic patients. I investigated the influence of ERN/LRP versus placebo in patients who had persistent dyslipidaemia despite receiving high doses of potent statins as the latter more accurately reflected actual clinical practice. I assessed the effect of ERN/LRP on mediators of vascular inflammation and HDL's in vitro anti‐oxidant function. Methods: This was a randomised double blind cross over trial. I studied the effect of ERN/LRP compared to placebo in 27 patients who were receiving maximum tolerated doses of statins and gauged compliance. I measured lipid profile, apolipoproteins, cholesteryl ester transport protein (CETP) activity, glycated apolipoprotein B100 (gly apoB), paraoxonase 1 activity (PON1), oxidised LDL (oxLDL), lipoprotein phospholipase A2 (Lp‐PLA2), lysophosphatidyl choline (lyso‐PC), macrophage chemoattractant protein (MCP1), serum amyloid A (SAA) and myeloperoxidase (MPO). I also examined the capacity of HDL to protect LDL from in vitro oxidation. Results: ERN/LRP treatment was associated with a significant improvement in HDL cholesterol and significant reduction in total cholesterol, triglycerides, LDL cholesterol, non‐HDL‐C, total apoB, lipoprotein (a), CETP activity, oxLDL, Lp‐PLA2, lyso‐PC, MCP1 and SAA. HDL's capacity to protect LDL against in vitro oxidation did not improve on treatment with ERN/LRP compared with placebo. Conclusions: Treatment with ERN/LRP results in a significant improvement in HDL‐C and reduction in pro‐atherogenic lipoproteins/apolipoproteins in patients who have persistent dyslipidaemia despite high doses of potent statins. For the first time I have shown that ERN/LRP reduces mediators of vascular inflammation but does not affect HDL's in vitro anti‐oxidant function in these patients. Withdrawal rates due to flushing were 5% as a result of combining laropiprant with niacin.
UR  -  https://www.cochranelibrary.com/central/doi/10.1002/central/CN-01086530/full
ER  -  


Record #70 of 119
Provider: John Wiley & Sons, Ltd.
Content: text/plain; charset="UTF-8"

TY  -  JOUR
AN  -  CN-02546574
AU  -  Martin, S
AU  -  Ditmarsch, M
AU  -  Simmons, M
AU  -  Alp, N
AU  -  Turner, T
AU  -  Davidson, M
AU  -  Kastelein, JJP
TI  -  Comparison of low-density lipoprotein cholesterol equations in patients with dyslipidaemia receiving cholesterol ester transfer protein inhibition
JA  -  European respiratory journal
PY  -  2022
VL  -  60
SP  -  2359
C3  -  EMBASE 641007158
M3  -  Journal article; Conference proceeding
KW  -  *dyslipidemia
KW  -  Adult
KW  -  Aged
KW  -  Clinical trial
KW  -  Conference abstract
KW  -  Controlled study
KW  -  Denmark
KW  -  Drug combination
KW  -  Drug therapy
KW  -  European
KW  -  Female
KW  -  Human
KW  -  Major clinical study
KW  -  Male
KW  -  Netherlands
KW  -  Practice guideline
KW  -  Randomized controlled trial
KW  -  Triacylglycerol level
KW  -  Ultracentrifugation
KW  -  Young adult
DO  -  10.1093/eurheartj/ehac544.2359
AB  -  Background: Low‐density lipoprotein (LDL‐C) lowering is imperative in cardiovascular disease prevention. Effectively translating the evidence for LDL‐C lowering to maximize clinical and public health benefits depends on the availability of accurate LDL‐C results from clinical laboratories to guide therapy. Furthermore, prior work has raised the possibility that cholesterol esterase transfer protein (CETP) inhibition could interfere with accurate assessment of LDL‐C. Purpose: We aimed to compare accuracy of three clinically implemented LDL‐C equations in a clinical trial of CETP inhibition. Methods: Men and women aged 18‐75 years with dyslipidaemia were recruited from 17 sites in the Netherlands and Denmark. Patients were randomly assigned to one of nine groups using various combinations of the CETP inhibitor TA‐8995, statin therapy, and placebo. In pooled measurements over 12 weeks, we calculated LDL‐C by the Friedewald, Martin/ Hopkins, and Sampson equations, and compared values with preparative ultracentrifugation (PUC) LDL‐C as the reference measure (also known as beta quantification ). Based on prior literature and dyslipidaemia guidelines, we examined correct classifications across the LDL‐C 1.81 mmol/L cutpoint in the subgroup of patients with triglycerides of 1.69‐4.51 mmol/L. Results: The analysis included 242 patients contributing 921 observations. The full distributions of differences between LDL‐C estimates and PUC are shown in Figure 1. Overall median LDL‐C differences between estimates and PUC were small: Friedewald, 0.00 (25th, 75th: ‐0.10, 0.08) mmol/L; Martin/Hopkins, 0.02 (‐0.08, 0.10) mmol/L; and Sampson, 0.05 (‐0.03, 0.15) mmol/L. In the subgroup with estimated LDL‐C <1.81 mmol/L and triglycerides 1.69‐4.51 mmol/L, the Friedewald equation underestimated LDL‐C with a median difference versus PUC of ‐0.25 (‐0.33, ‐0.10) mmol/L, whereas the Martin/Hopkins equation corrected this issue with a median difference of 0.00 (‐0.08, 0.10) mmol/L and the Sampson equation showed tendency towards underestimation with a median difference of ‐0.06 (‐0.13, 0.00) mmol/L. In patients with triglyceride levels of 1.69‐ 4.51 mmol/L, Figure 2 shows the proportion of LDL‐C levels classified by the equations as < or ≥1.81 mmol/L that were correctly classified when compared with PUC. All three equations showed >95% accuracy when estimated LDL‐C levels were ≥1.81 mmol/L. However, the proportion of LDL‐C observations <1.81 mmol/L that were correctly classified compared with PUC was 71.4% by Friedewald versus 100.0% by Martin/Hopkins and 93.1% by Sampson. Conclusion: In Europeans with dyslipidaemia, our analysis shows improved accuracy in LDL‐C when using contemporary LDL‐C equations over the Friedewald equation, particularly when using the Martin/Hopkins equation. High levels of accuracy with the Martin/Hopkins equation were seen in individuals treated with CETP inhibition and even in the context of low LDL‐C and high triglyceride levels.
UR  -  https://www.cochranelibrary.com/central/doi/10.1002/central/CN-02546574/full
ER  -  


Record #71 of 119
Provider: John Wiley & Sons, Ltd.
Content: text/plain; charset="UTF-8"

TY  -  JOUR
AN  -  CN-01158206
AU  -  Nicholls, SJ
AU  -  Ruotolo, G
AU  -  Brewer, HB
AU  -  Wang, MD
AU  -  Liu, L
AU  -  Willey, MB
AU  -  Deeg, MA
AU  -  Krueger, KA
AU  -  Nissen, SE
TI  -  Evacetrapib alone or in combination with statins lowers lipoprotein(a) and total and small LDL particle concentrations in mildly hypercholesterolemic patients
JA  -  Journal of clinical lipidology
PY  -  2016
VL  -  10
IS  -  3
SP  -  519‐527.e4
C3  -  PUBMED 27206939,EMBASE 610568991
M3  -  Journal article
KW  -  *atorvastatin/cb [Drug Combination]
KW  -  *atorvastatin/ct [Clinical Trial]
KW  -  *atorvastatin/dt [Drug Therapy]
KW  -  *evacetrapib/cb [Drug Combination]
KW  -  *evacetrapib/ct [Clinical Trial]
KW  -  *evacetrapib/do [Drug Dose]
KW  -  *evacetrapib/dt [Drug Therapy]
KW  -  *hypercholesterolemia/dt [Drug Therapy]
KW  -  *lipoprotein A/ec [Endogenous Compound]
KW  -  *low density lipoprotein/ec [Endogenous Compound]
KW  -  *rosuvastatin/cb [Drug Combination]
KW  -  *rosuvastatin/ct [Clinical Trial]
KW  -  *rosuvastatin/dt [Drug Therapy]
KW  -  *simvastatin/cb [Drug Combination]
KW  -  *simvastatin/ct [Clinical Trial]
KW  -  *simvastatin/dt [Drug Therapy]
KW  -  Adult
KW  -  Apolipoprotein B/ec [Endogenous Compound]
KW  -  Article
KW  -  Benzodiazepines [*pharmacology, therapeutic use]
KW  -  Cholesterol, LDL [*blood, chemistry]
KW  -  Comparative study
KW  -  Controlled study
KW  -  Drug Interactions
KW  -  Drug effect
KW  -  Female
KW  -  High density lipoprotein cholesterol/ec [Endogenous Compound]
KW  -  Human
KW  -  Humans
KW  -  Hydroxymethylglutaryl‐CoA Reductase Inhibitors [*pharmacology, therapeutic use]
KW  -  Hypercholesterolemia [*blood, *drug therapy]
KW  -  Limit of detection
KW  -  Lipoprotein(a) [*blood]
KW  -  Major clinical study
KW  -  Male
KW  -  Middle Aged
KW  -  Nuclear magnetic resonance spectroscopy
KW  -  Particle Size
KW  -  Placebo
KW  -  Priority journal
KW  -  Randomized controlled trial
KW  -  Very low density lipoprotein/ec [Endogenous Compound]
DO  -  10.1016/j.jacl.2015.11.014
AB  -  Background Potent CETP inhibitors reduce plasma concentrations of atherogenic lipoprotein biomarkers of cardiovascular risk. Objectives To evaluate the effects of the cholesteryl ester transfer protein (CETP) inhibitor evacetrapib, as monotherapy or with statins, on atherogenic apolipoprotein B (apoB)‐containing lipoproteins in mildly hypercholesterolemic patients. Methods VLDL and LDL particle concentrations and sizes (using nuclear magnetic resonance spectroscopy) and lipoprotein(a) concentration (using nephelometry) were measured at baseline and week 12 in a placebo‐controlled trial of 393 patients treated with evacetrapib as monotherapy (30 mg/d, 100 mg/d, or 500 mg/d) or in combination with statins (100 mg plus simvastatin 40 mg/d, atorvastatin 20 mg/d, or rosuvastatin 10 mg/d; Clinicaltrials.gov Identifier: NCT01105975). Results Evacetrapib monotherapy resulted in significant placebo‐adjusted dose‐dependent decreases from baseline in Lp(a) (up to ‐40% with evacetrapib 500 mg), total LDL particle (LDL‐P) (up to ‐54%), and small LDL particle (sLDL) (up to ‐95%) concentrations. Compared to statin alone, coadministration of evacetrapib and statins also resulted in significant reduction from baseline in Lp(a) (‐31%), LDL‐P (‐22%), and sLDL (‐60%) concentrations. The percentage of patients with concentrations above optimal concentrations for LDL‐P (>1000 nmol/L) and sLDL (>600 nmol/L) decreased from 88% and 55% at baseline, respectively, to 20% and 12% at week 12, for patients treated with evacetrapib plus statins. Evacetrapib, alone or with statins, significantly increased LDL‐P size. Conclusions Evacetrapib, as monotherapy or with statins, significantly reduces the concentrations of atherogenic apoB‐containing lipoproteins, including Lp(a), LDL‐P, and sLDL.
UR  -  https://www.cochranelibrary.com/central/doi/10.1002/central/CN-01158206/full
ER  -  


Record #72 of 119
Provider: John Wiley & Sons, Ltd.
Content: text/plain; charset="UTF-8"

TY  -  JOUR
AN  -  CN-00769810
AU  -  Karalis, IK
AU  -  Bergheanu, SC
AU  -  Wolterbeek, R
AU  -  Dallinga-Thie, GM
AU  -  Hattori, H
AU  -  van Tol, A
AU  -  Liem, AH
AU  -  Wouter Jukema, J
TI  -  Effect of increasing doses of Rosuvastatin and Atorvastatin on apolipoproteins, enzymes and lipid transfer proteins involved in lipoprotein metabolism and inflammatory parameters
JA  -  Current medical research and opinion
PY  -  2010
VL  -  26
IS  -  10
CC  -  Heart
CC  -  Hypertension
SP  -  2301‐2313
C3  -  PUBMED 20731529
M3  -  Journal article
KW  -  Adult
KW  -  Aged
KW  -  Aged, 80 and over
KW  -  Anticholesteremic Agents [administration & dosage, pharmacology]
KW  -  Apolipoproteins [*blood, metabolism]
KW  -  Atorvastatin
KW  -  Carrier Proteins [*metabolism]
KW  -  Dose‐Response Relationship, Drug
KW  -  Enzymes [*metabolism]
KW  -  Female
KW  -  Fluorobenzenes [administration & dosage, *pharmacology]
KW  -  Heptanoic Acids [administration & dosage, *pharmacology]
KW  -  Humans
KW  -  Inflammation [blood, *metabolism]
KW  -  Lipid Metabolism [drug effects]
KW  -  Lipoproteins [*metabolism]
KW  -  Male
KW  -  Maximum Tolerated Dose
KW  -  Middle Aged
KW  -  Pyrimidines [administration & dosage, *pharmacology]
KW  -  Pyrroles [administration & dosage, *pharmacology]
KW  -  Rosuvastatin Calcium
KW  -  Sulfonamides [administration & dosage, *pharmacology]
DO  -  10.1185/03007995.2010.509264
AB  -  This paper contains detailed results of a sub‐population of the prospective randomized RADAR (Rosuvastatin and Atorvastatin in different Dosages And Reverse cholesterol transport) study. OBJECTIVE: Statin treatment results in substantially decreased incidence of cardiovascular events but the exact pathophysiological mechanism of their beneficial effect is yet unclear. We aimed to examine the effects of up‐titrated doses of two widely used statins (atorvastatin (ATOR) and rosuvastatin (ROSU)) on parameters involved in lipoprotein metabolism, in patients with low high density lipoprotein cholesterol values (HDL‐C). RESEARCH DESIGN AND METHODS: In this RADAR substudy, 80 patients, aged 40‐80 years, with known cardiovascular disease and low HDL‐C (<1.0 mmol/l), were randomized to receive, after an initial 6 week dietary run‐in phase, either ATOR 20 mg (n = 41) or ROSU 10 mg (n = 39). The doses were up‐titrated (in 6 week intervals) to 80 mg of ATOR or 40 mg of ROSU at 12 weeks. Serum lipoproteins and lipoprotein metabolism parameters were measured at baseline and at 6 and 18 weeks of follow up. RESULTS: Both statins significantly reduced total cholesterol (TChol) and non‐HDL‐C values with ROSU being more effective for the doses studied (p < 0.05). No statistically significant effect on HDL‐C was observed for either statin. Apolipoproteins (apo) B, CI, CIII, AV and E were significantly reduced in both groups (p < 0.05), while the ratio of HDL particles containing both apoAI and apoAII (LpAI‐AII) over HDL containing apoAI alone (LpAI) was changed for both statins with the decrease of LpAI being more prominent in the ATOR group (p = 0.028). Cholesterol ester transfer protein (CETP) mass and activity, phospholipid transfer protein (PLTP) activity and lipoprotein‐associated phospholipase A2 (Lp‐PLA2) mass and activity were all significantly reduced in both treatment groups over the follow‐up period (p < 0.001). ATOR displayed a more prominent decrease of PLTP activity compared to ROSU (p = 0.043), while ROSU displayed a more prominent decrease of Lp‐PLA2 activity compared to ATOR (p = 0.04). Both statins effectively reduced, in a dose‐dependent way, high sensitivity C‐reactive protein values over time, while no effect on the levels of circulating inter cellular adhesion molecule 1 (cICAM‐1) was observed. CONCLUSIONS: The effects of statin treatment extend further and beyond a mere TChol and LDL cholesterol reduction, as demonstrated by the aforementioned alterations of lipoproteins, enzymes and lipid transfer proteins involved in lipoprotein metabolism and pro‐atherogenic and inflammatory molecules. ROSU and ATOR displayed a similar pattern of effect on lipid metabolism with discrete differences in the magnitude of this effect in certain variables. Despite the limitations of small population size and lack of clinical end points, reported data provide an insight for the possible pathophysiological mechanisms implicated in the effect of increasing dosages of different statin treatments.
UR  -  https://www.cochranelibrary.com/central/doi/10.1002/central/CN-00769810/full
ER  -  


Record #73 of 119
Provider: John Wiley & Sons, Ltd.
Content: text/plain; charset="UTF-8"

TY  -  JOUR
AN  -  CN-00667566
AU  -  Catalano, G
AU  -  Julia, Z
AU  -  Frisdal, E
AU  -  Vedie, B
AU  -  Fournier, N
AU  -  Le Goff, W
AU  -  Chapman, MJ
AU  -  Guerin, M
TI  -  Torcetrapib differentially modulates the biological activities of HDL2 and HDL3 particles in the reverse cholesterol transport pathway
JA  -  Arteriosclerosis, thrombosis, and vascular biology
PY  -  2009
VL  -  29
IS  -  2
CC  -  Heart
CC  -  Hypertension
SP  -  268‐275
C3  -  PUBMED 19038848
M3  -  Journal article
KW  -  ATP Binding Cassette Transporter, Subfamily G, Member 1
KW  -  ATP‐Binding Cassette Transporters [blood]
KW  -  Adult
KW  -  Animals
KW  -  Anticholesteremic Agents [*therapeutic use]
KW  -  Apolipoproteins B [blood]
KW  -  Atorvastatin
KW  -  Cell Line, Tumor
KW  -  Cholesterol Ester Transfer Proteins [*antagonists & inhibitors, blood]
KW  -  Cholesterol Esters [blood]
KW  -  Cholesterol, HDL [*blood]
KW  -  Drug Therapy, Combination
KW  -  Heptanoic Acids [therapeutic use]
KW  -  Humans
KW  -  Hydroxymethylglutaryl‐CoA Reductase Inhibitors [therapeutic use]
KW  -  Hyperlipoproteinemia Type II [blood, *drug therapy]
KW  -  Lipoproteins, HDL2 [*blood]
KW  -  Lipoproteins, HDL3 [*blood]
KW  -  Liver [*drug effects, metabolism]
KW  -  Male
KW  -  Mice
KW  -  Mice, Inbred C57BL
KW  -  Middle Aged
KW  -  Pyrroles [therapeutic use]
KW  -  Quinolines [*therapeutic use]
KW  -  Scavenger Receptors, Class B [blood]
KW  -  Time Factors
KW  -  Treatment Outcome
DO  -  10.1161/ATVBAHA.108.179416
AB  -  OBJECTIVE: Therapeutic strategies to raise low plasma HDL‐cholesterol levels, with concomitant normalization of the intravascular metabolism, physicochemical properties, and antiatherogenic function of HDL particles, are a major focus in atherosclerosis prevention. METHODS AND RESULTS: Patients displaying Type IIB hyperlipidemia (n=14) and healthy controls (n=11) were recruited. After drug washout, dyslipidemic patients first received atorvastatin (10 mg/d) for 6 weeks and subsequently torcetrapib/atorvastatin (60/10 mg/d) for the same period. Partial CETP inhibition markedly reduced supranormal CE transfer rates to normal levels from HDL3 (‐58%; P<0.0001) to apoB‐lipoproteins; endogenous CE transfer rates from HDL2 to apoB‐lipoproteins were markedly subnormal as compared to those in control subjects (10.7+/‐0.9 versus 29.3+/‐4.8 microg CE/h/mL plasma, respectively). Torcetrapib enhanced the subnormal capacity of HDL2 particles from dyslipidemic patients to mediate free cholesterol efflux via both SR‐BI and ABCG1 pathways (+38%; P<0.003 and +35%; P<0.03, respectively) as compared to baseline. In vitro observations and in vivo studies in mice demonstrated that CETP inhibition was associated with an enhanced selective hepatic uptake of CE from HDL particles (1.7‐fold; P<0.0003). CONCLUSIONS: CETP inhibition partially corrected the abnormal physicochemical and functional properties of HDL2 and HDL3 particles in type IIB hyperlipidemia. Enhanced hepatic selective uptake of HDL‐CE may compensate for attenuated indirect CE transfer to apoB‐containing lipoproteins via CETP attributable to torcetrapib.
UR  -  https://www.cochranelibrary.com/central/doi/10.1002/central/CN-00667566/full
ER  -  


Record #74 of 119
Provider: John Wiley & Sons, Ltd.
Content: text/plain; charset="UTF-8"

TY  -  JOUR
AN  -  CN-01993550
AU  -  Riesmeyer, JS
AU  -  Ruotolo, G
AU  -  Weerakkody, G
AU  -  Kathy, W
AU  -  McErlean, E
AU  -  Menon, V
AU  -  Lincoff, MA
AU  -  Nissen, SE
AU  -  Nicholls, SJ
TI  -  Evacetrapib alone or in combination with different statin doses results in differential effect on lipoproteins and mace rates: the accelerate trial
JA  -  Circulation
PY  -  2018
VL  -  138
C3  -  EMBASE 626979345
M3  -  Journal article; Conference proceeding
KW  -  Adult
KW  -  Cardiovascular risk
KW  -  Case report
KW  -  Clinical article
KW  -  Conference abstract
KW  -  Drug combination
KW  -  Drug megadose
KW  -  Drug therapy
KW  -  Female
KW  -  Gene expression
KW  -  Human
KW  -  Low drug dose
KW  -  Male
KW  -  Monotherapy
KW  -  Practice guideline
KW  -  Protein expression
KW  -  Risk assessment
AB  -  Background: Potential benefits of pharmacological CETP inhibition are likely to reflect lowering of apoB‐containing lipoproteins as opposed to HDL‐C raising. However, genetic studies have shown that there is discordant reduction in LDL‐C versus apoB levels when CETP deficiency is combined with HMGCR deficiency. Hypothesis: While small studies have suggested that concomitant statin therapy may potentially adversely modulate the ability of CETP inhibitors to reduce atherogenic lipid parameters, it has not been systematically investigated in large‐scale clinical trial of CETP inhibition. Methods: ACCELERATE is a cardiovascular outcomes trial of the effects of evacetrapib versus placebo in high cardiovascular risk patients who are predominantly treated with moderate or high dose statin therapy in accordance with the guidelines (Table). However, 7% of the patients did not tolerate optimal doses and were on either no statin or low dose. We analyzed data from this trial to test impact of statin dose on observed magnitude of placebo‐subtracted changes on lipid and apolipoprotein levels, when given in combination with evacetrapib. Results: Placebo‐subtracted percent changes from baseline to 1 month in lipids and apolipoproteins are shown in the Table. While the degree of evacetrapib‐induced LDL‐C reduction was not affected by statin intensity, that of apoB was dose‐dependent, with a higher decrease in the group not taking statin. The magnitude of HDL‐C and apoA‐I increases were also dose‐dependent, with a higher increase in the group not taking statin. Evacetrapib‐induced increase in ApoE was higher in the three statin groups compared to patients not on statin. ApoC‐II and apoC‐III behaved similarly to ApoE, even though the differences were not significant. Hypothesis‐generating analysis suggests potential different MACE rates in patients on evacetrapib according to statin intensity (p=0.11). Conclusions: In the ACCELERATE trial, the subset of patients on evacetrapib without added statin had the largest decrease in apoB and increase in HDL‐C, and smallest increase in ApoE. It remains to be seen if patients on CETP inhibitor monotherapy or on low dose statin could experience lower MACE rates.
UR  -  https://www.cochranelibrary.com/central/doi/10.1002/central/CN-01993550/full
ER  -  


Record #75 of 119
Provider: John Wiley & Sons, Ltd.
Content: text/plain; charset="UTF-8"

TY  -  JOUR
AN  -  CN-01106357
AU  -  Chu, AY
AU  -  Giulianini, F
AU  -  Barratt, BJ
AU  -  Ding, B
AU  -  Nyberg, F
AU  -  Mora, S
AU  -  Ridker, PM
AU  -  Chasman, DI
TI  -  Differential Genetic Effects on Statin-Induced Changes Across Low-Density Lipoprotein-Related Measures
JA  -  Circulation. Cardiovascular genetics
PY  -  2015
VL  -  8
IS  -  5
SP  -  688‐695
C3  -  PUBMED 26273092,EMBASE 606575250
M3  -  Journal article
KW  -  *Polymorphism, Single Nucleotide
KW  -  *heredity
KW  -  *low density lipoprotein cholesterol/ec [Endogenous Compound]
KW  -  *rosuvastatin/ct [Clinical Trial]
KW  -  Apolipoprotein A5/ec [Endogenous Compound]
KW  -  Apolipoprotein B/ec [Endogenous Compound]
KW  -  Article
KW  -  Bioinformatics
KW  -  Cholesterol blood level
KW  -  Cholesterol ester transfer protein/ec [Endogenous Compound]
KW  -  Chylomicron remnant/ec [Endogenous Compound]
KW  -  Controlled study
KW  -  Female
KW  -  Gene locus
KW  -  Genetic Markers
KW  -  Genetic association
KW  -  Genetic variability
KW  -  High density lipoprotein cholesterol/ec [Endogenous Compound]
KW  -  Human
KW  -  Humans
KW  -  Hydroxymethylglutaryl‐CoA Reductase Inhibitors [*pharmacology]
KW  -  Lipid metabolism
KW  -  Lipoproteins, LDL [*metabolism]
KW  -  Major clinical study
KW  -  Male
KW  -  Non high density lipoprotein cholesterol/ec [Endogenous Compound]
KW  -  Particle size
KW  -  Priority journal
KW  -  Randomized controlled trial
KW  -  Rosuvastatin Calcium [*pharmacology]
KW  -  Single nucleotide polymorphism
KW  -  Treatment response
KW  -  Triacylglycerol/ec [Endogenous Compound]
KW  -  Unclassified drug
DO  -  10.1161/CIRCGENETICS.114.000962
AB  -  BACKGROUND: Statin therapy influences not only low‐density lipoprotein (LDL) cholesterol levels but also LDL‐related biomarkers, including non‐high‐density lipoprotein cholesterol (non‐HDL‐C), apolipoprotein B, total number of LDL particles, and mean LDL particle size. Recent studies have identified many genetic loci influencing circulating lipid levels and statin‐induced LDL cholesterol reduction. However, it is unknown how these genetic variants influence statin‐induced changes in LDL subfractions and non‐HDL‐C. METHODS AND RESULTS: One hundred sixty candidate single‐nucleotide polymorphisms for effects on circulating lipid levels or statin‐induced LDL‐cholesterol lowering were tested for association with response of LDL subfractions and non‐HDL‐C to rosuvastatin or placebo for 1 year among 7046 participants from the Justification for Use of Statins in Prevention: an Intervention Trial Evaluating Rosuvastatin (JUPITER) trial. Of the 51 single‐nucleotide polymorphisms associated with statin response for ≥ 1 of the LDL subfractions or non‐HDL‐C, 20 single‐nucleotide polymorphisms could be clustered according to effects predominantly on LDL particle size, predominantly on LDL particle number, and on apolipoprotein B but not on LDL cholesterol or non‐HDL‐C. CONCLUSIONS: These differential associations point to pathways of LDL response to statin therapy and possibly to mechanisms of statin‐dependent cardiovascular disease risk reduction. CLINICAL TRIAL REGISTRATION: URL: http://www.clinicaltrials.gov. Unique identifier: NCT00239681.
UR  -  https://www.cochranelibrary.com/central/doi/10.1002/central/CN-01106357/full
ER  -  


Record #76 of 119
Provider: John Wiley & Sons, Ltd.
Content: text/plain; charset="UTF-8"

TY  -  JOUR
AN  -  CN-00840083
AU  -  de Vries, R
AU  -  Dikkeschei, BD
AU  -  Sluiter, WJ
AU  -  Dallinga-Thie, GM
AU  -  van Tol, A
AU  -  Dullaart, RP
TI  -  Statin and fibrate combination does not additionally lower plasma cholesteryl ester transfer in type 2 diabetes mellitus
JA  -  Clinical laboratory
PY  -  2012
VL  -  58
IS  -  11‐12
SP  -  1231‐1239
C3  -  PUBMED 23289194
M3  -  Journal article
KW  -  Adult
KW  -  Bezafibrate [administration & dosage, *therapeutic use]
KW  -  Case‐Control Studies
KW  -  Cholesterol Ester Transfer Proteins [*blood]
KW  -  Cross‐Over Studies
KW  -  Diabetes Mellitus, Type 2 [*blood]
KW  -  Double‐Blind Method
KW  -  Drug Therapy, Combination
KW  -  Female
KW  -  Humans
KW  -  Hydroxymethylglutaryl‐CoA Reductase Inhibitors [administration & dosage, *therapeutic use]
KW  -  Male
KW  -  Middle Aged
KW  -  Placebos
KW  -  Simvastatin [administration & dosage, *therapeutic use]
AB  -  BACKGROUND: Plasma cholesteryl ester transfer (CET) from high density lipoproteins (HDL) to very low and low density lipoproteins (VLDL+LDL) may predict (subclinical) atherosclerosis. We tested the extent to which plasma CET and cholesterol esterification (EST) are decreased by statin and fibrate combination therapy compared to statin and fibrate administration alone in type 2 diabetic patients. METHODS: Plasma CET and EST were measured by isotope assays in 14 type 2 diabetic patients, in whom a randomized placebo‐controlled crossover study was carried out (8 weeks treatment with simvastatin (40 mg daily), bezafibrate (400 mg daily) and their combination). Plasma CET and EST from diabetic patients were compared with 42 non‐diabetic control subjects with similar triglyceride levels. RESULTS: Plasma CET and EST were elevated in diabetic patients at baseline compared to control subjects (p < 0.01), and were correlated positively with non‐HDL cholesterol and triglycerides in non‐diabetic subjects and in diabetic patients at baseline (p < 0.01). Decreases in CET during combined treatment (p < 0.05) were not greater than the changes during simvastatin and bezafibrate monotherapy (p > 0.20). EST only decreased during bezafibrate therapy (p < 0.05). Changes in CET during treatment were correlated positively with changes in non‐HDL cholesterol (p < 0.05) and triglycerides (p < 0.001). Changes in HDL cholesterol were related inversely to changes in CET (p < 0.05). CONCLUSIONS: Diabetes‐associated plasma CET elevations are ameliorated by statin and fibrate monotherapy, but combined lipid lowering drug treatment does not additively lower CET. CET lowering likely contributes to HDL cholesterol changes during statin and fibrate administration.
UR  -  https://www.cochranelibrary.com/central/doi/10.1002/central/CN-00840083/full
ER  -  


Record #77 of 119
Provider: John Wiley & Sons, Ltd.
Content: text/plain; charset="UTF-8"

TY  -  JOUR
AN  -  CN-01084302
AU  -  Millar, JS
AU  -  Reyes-Soffer, G
AU  -  Jumes, P
AU  -  Dunbar, RL
AU  -  deGoma, EM
AU  -  Baer, AL
AU  -  Karmally, W
AU  -  Donovan, DS
AU  -  Rafeek, H
AU  -  Pollan, L
AU  -  et al.
TI  -  Anacetrapib lowers LDL by increasing ApoB clearance in mildly hypercholesterolemic subjects
JA  -  Journal of clinical investigation
PY  -  2015
VL  -  125
IS  -  6
SP  -  2510‐2522
C3  -  PUBMED 25961461,EMBASE 604736441
M3  -  Journal article
KW  -  *anacetrapib/ae [Adverse Drug Reaction]
KW  -  *anacetrapib/cb [Drug Combination]
KW  -  *anacetrapib/ct [Clinical Trial]
KW  -  *anacetrapib/dt [Drug Therapy]
KW  -  *anacetrapib/po [Oral Drug Administration]
KW  -  *apolipoprotein B/ec [Endogenous Compound]
KW  -  *atorvastatin/ae [Adverse Drug Reaction]
KW  -  *atorvastatin/cb [Drug Combination]
KW  -  *atorvastatin/ct [Clinical Trial]
KW  -  *atorvastatin/dt [Drug Therapy]
KW  -  *atorvastatin/po [Oral Drug Administration]
KW  -  *hypercholesterolemia/dt [Drug Therapy]
KW  -  *low density lipoprotein cholesterol/ec [Endogenous Compound]
KW  -  Adjuvant therapy
KW  -  Adult
KW  -  Aged
KW  -  Alkaline phosphatase blood level
KW  -  Alkaline phosphatase/ec [Endogenous Compound]
KW  -  Anticholesteremic Agents [*administration & dosage]
KW  -  Apolipoprotein B‐100 [*blood]
KW  -  Article
KW  -  Atorvastatin
KW  -  Backache/si [Side Effect]
KW  -  Blood sampling
KW  -  Cholesterol blood level
KW  -  Cholesterol ester transfer protein/ec [Endogenous Compound]
KW  -  Cholesterol, LDL [*blood]
KW  -  Clinical article
KW  -  Constipation/si [Side Effect]
KW  -  Controlled study
KW  -  Double blind procedure
KW  -  Double‐Blind Method
KW  -  Drug safety
KW  -  Drug self administration
KW  -  Drug tolerability
KW  -  Drug withdrawal
KW  -  Dyslipidemia
KW  -  Dyspepsia/si [Side Effect]
KW  -  Female
KW  -  Gastrointestinal reflux/si [Side Effect]
KW  -  Glucose blood level
KW  -  Glucose/ec [Endogenous Compound]
KW  -  Glucosuria/si [Side Effect]
KW  -  Headache/si [Side Effect]
KW  -  Heptanoic Acids [administration & dosage]
KW  -  High density lipoprotein cholesterol/ec [Endogenous Compound]
KW  -  Human
KW  -  Humans
KW  -  Hypercholesterolemia [blood, drug therapy]
KW  -  Influenza/si [Side Effect]
KW  -  Intermediate density lipoprotein/ec [Endogenous Compound]
KW  -  Lipoprotein blood level
KW  -  Lipoprotein/ec [Endogenous Compound]
KW  -  Lipoproteins, LDL [*blood]
KW  -  Low density lipoprotein/ec [Endogenous Compound]
KW  -  Male
KW  -  Medication compliance
KW  -  Middle Aged
KW  -  Monotherapy
KW  -  Multicenter study
KW  -  Muscle spasm/si [Side Effect]
KW  -  Nausea/si [Side Effect]
KW  -  Oxazolidinones [*administration & dosage]
KW  -  Pain/si [Side Effect]
KW  -  Patient compliance
KW  -  Phase 1 clinical trial
KW  -  Placebo
KW  -  Plasma clearance
KW  -  Priority journal
KW  -  Proprotein convertase subtilisin kexin type 9
KW  -  Pyrroles [administration & dosage]
KW  -  Randomized controlled trial
KW  -  Side effect/si [Side Effect]
KW  -  Time Factors
KW  -  Triacylglycerol/ec [Endogenous Compound]
KW  -  Triglycerides [*blood]
KW  -  Unclassified drug
KW  -  Very low density lipoprotein/ec [Endogenous Compound]
DO  -  10.1172/JCI80025
AB  -  BACKGROUND: Individuals treated with the cholesteryl ester transfer protein (CETP) inhibitor anacetrapib exhibit a reduction in both LDL cholesterol and apolipoprotein B (ApoB) in response to monotherapy or combination therapy with a statin. It is not clear how anacetrapib exerts these effects; therefore, the goal of this study was to determine the kinetic mechanism responsible for the reduction in LDL and ApoB in response to anacetrapib. METHODS: We performed a trial of the effects of anacetrapib on ApoB kinetics. Mildly hypercholesterolemic subjects were randomized to background treatment of either placebo (n = 10) or 20 mg atorvastatin (ATV) (n = 29) for 4 weeks. All subjects then added 100 mg anacetrapib to background treatment for 8 weeks. Following each study period, subjects underwent a metabolic study to determine the LDL‐ApoB‐100 and proprotein convertase subtilisin/kexin type 9 (PCSK9) production rate (PR) and fractional catabolic rate (FCR). RESULTS: Anacetrapib markedly reduced the LDL‐ApoB‐100 pool size (PS) in both the placebo and ATV groups. These changes in PS resulted from substantial increases in LDL‐ApoB‐100 FCRs in both groups. Anacetrapib had no effect on LDL‐ApoB‐100 PRs in either treatment group. Moreover, there were no changes in the PCSK9 PS, FCR, or PR in either group. Anacetrapib treatment was associated with considerable increases in the LDL triglyceride/cholesterol ratio and LDL size by NMR. CONCLUSION: These data indicate that anacetrapib, given alone or in combination with a statin, reduces LDL‐ApoB‐100 levels by increasing the rate of ApoB‐100 fractional clearance. TRIAL REGISTRATION: ClinicalTrials.gov NCT00990808. FUNDING: Merck & Co. Inc., Kenilworth, New Jersey, USA. Additional support for instrumentation was obtained from the National Center for Advancing Translational Sciences (UL1TR000003 and UL1TR000040).
UR  -  https://www.cochranelibrary.com/central/doi/10.1002/central/CN-01084302/full
ER  -  


Record #78 of 119
Provider: John Wiley & Sons, Ltd.
Content: text/plain; charset="UTF-8"

TY  -  JOUR
AN  -  CN-01449730
AU  -  Bowman, L
AU  -  Hopewell, JC
AU  -  Chen, F
AU  -  Wallendszus, K
AU  -  Stevens, W
TI  -  Effects of anacetrapib in patients with atherosclerotic vascular disease
JA  -  Journal of vascular surgery
PY  -  2018
VL  -  67
IS  -  1
CC  -  Stroke
CC  -  Vascular
SP  -  356
C3  -  EMBASE 620241350
M3  -  Journal article; Conference proceeding
KW  -  *atherosclerosis
KW  -  Adipose tissue
KW  -  Adult
KW  -  Angiogenesis
KW  -  Brain ischemia
KW  -  Cancer susceptibility
KW  -  Cardiovascular disease
KW  -  Cardiovascular system
KW  -  Cholesterol level
KW  -  Clinical trial
KW  -  Controlled study
KW  -  Death
KW  -  Double blind procedure
KW  -  Drug therapy
KW  -  Female
KW  -  Follow up
KW  -  Gene expression
KW  -  Heart infarction
KW  -  Human
KW  -  Human tissue
KW  -  Major clinical study
KW  -  Male
KW  -  Phase 3 clinical trial
KW  -  Prevention
KW  -  Protein blood level
KW  -  Randomized controlled trial
KW  -  Side effect
KW  -  Treatment duration
DO  -  10.1016/j.jvs.2017.11.034
AB  -  Conclusions: Among patients with atherosclerotic vascular disease who were receiving intensive statin therapy, the use of anacetrapib resulted in a lower incidence of major coronary events than the use of placebo. Summary: Patients with atherosclerotic vascular disease remain at high risk for cardiovascular events despite effective statin‐based treatment of low‐density lipoprotein (LDL) cholesterol levels. The inhibition of cholesteryl ester transfer protein (CETP) by anacetrapib reduces LDL cholesterol levels and increases high‐density lipoprotein (HDL) cholesterol levels. However, trials of other CETP inhibitors have shown neutral or even adverse effects on cardiovascular outcomes. In this industrial sponsored randomized, double‐blind, placebo‐controlled trial involving 30,449 adults with atherosclerotic vascular disease who were receiving intensive atorvastatin therapy and who had a mean LDL cholesterol level of 61 mg per deciliter, a mean non‐HDL cholesterol level of 92 mg per deciliter, and a mean HDL cholesterol level of 40 mg per deciliter. The authors have classified it as the phase 3 Randomized Evaluation of the Effects of Anacetrapib through Lipid Modification (REVEAL) trial. Routine follow‐up was at 2 months than 6 months until study's end. The patients were assigned to receive either 100 mg of anacetrapib once daily (15,225 patients) or matching placebo (15,224 patients). The primary outcome was the first major coronary event, a composite of coronary death, myocardial infarction, or coronary revascularization. Secondary outcomes were major atherosclerotic events (a composite of coronary death, myocardial infarction, or presumed ischemic stroke), presumed ischemic stroke (ie, not known to be hemorrhagic), and major vascular events (a composite of major coronary events or presumed ischemic stroke). During the median follow‐up period of 4.1 years, the primary outcome occurred in significantly fewer patients in the anacetrapib group than in the placebo group (1640 of 15,225 patients [10.8%] vs 1803 of 15,224 patients [11.8%]; rate ratio, 0.91; 95% confidence interval, 0.85 to 0.97; P = 0.004). The relative difference in risk was similar across multiple pre‐specified subgroups. At the trial midpoint, the mean level of HDL cholesterol was higher by 43 mg per deciliter in the anacetrapib group than in the placebo group (a relative difference of 104%), and the mean level of non‐HDL cholesterol was lower by 17 mg per deciliter (a relative difference of 18%).The only secondary outcome not statistically different was the effect of anacetrapib on presumed ischemic stroke (rate ratio, 0.99; 95% confidence interval, 0.87‐1.12).There were no significant between group differences in the risk of death, cancer, or other serious adverse events. Comments: Aggressive lowering of LDL serum levels has an incremental reduction in the risk of major cardiovascular events which appears to be augmented by the use of this particular CETP inhibitor. Several other studies of similar drugs have either been stopped early or did not improve the prevention rate of cardiovascular events over time. The authors' feel that this study differs in terms of the number of patients involved, stringent LDL level maintenance and length of treatment in addition to the specific attributes of anacetrapib. Fortunately, side‐effects of this agent do not appear substantial but since it is stored in adipose tissues (with slow egress) the longer term side effects may yet to be determined.
UR  -  https://www.cochranelibrary.com/central/doi/10.1002/central/CN-01449730/full
ER  -  


Record #79 of 119
Provider: John Wiley & Sons, Ltd.
Content: text/plain; charset="UTF-8"

TY  -  JOUR
AN  -  CN-00618610
AU  -  Hiukka, A
AU  -  Leinonen, E
AU  -  Jauhiainen, M
AU  -  Sundvall, J
AU  -  Ehnholm, C
AU  -  Keech, AC
AU  -  Taskinen, MR
TI  -  Long-term effects of fenofibrate on VLDL and HDL subspecies in participants with type 2 diabetes mellitus
JA  -  Diabetologia
PY  -  2007
VL  -  50
IS  -  10
CC  -  Metabolic and Endocrine Disorders
SP  -  2067‐2075
C3  -  PUBMED 17653691,EMBASE 47373844
M3  -  Journal article
KW  -  *fenofibrate/cr [Drug Concentration]
KW  -  *fenofibrate/dt [Drug Therapy]
KW  -  *fenofibrate/pd [Pharmacology]
KW  -  *non insulin dependent diabetes mellitus/dt [Drug Therapy]
KW  -  Adult
KW  -  Aged
KW  -  Apolipoprotein A1/ec [Endogenous Compound]
KW  -  Apolipoprotein A2/ec [Endogenous Compound]
KW  -  Article
KW  -  Cholesterol [blood]
KW  -  Cholesterol ester transfer protein/ec [Endogenous Compound]
KW  -  Cholesterol, HDL [blood]
KW  -  Cholesterol, LDL [blood]
KW  -  Clinical trial
KW  -  Cohort analysis
KW  -  Controlled clinical trial
KW  -  Controlled study
KW  -  Diabetes Mellitus, Type 2 [*blood]
KW  -  Double blind procedure
KW  -  Drug effect
KW  -  Female
KW  -  Fenofibrate [*therapeutic use]
KW  -  Field study
KW  -  High density lipoprotein cholesterol/ec [Endogenous Compound]
KW  -  High density lipoprotein/ec [Endogenous Compound]
KW  -  Homocysteine [blood]
KW  -  Homocysteine/ec [Endogenous Compound]
KW  -  Human
KW  -  Humans
KW  -  Hydroxymethylglutaryl coenzyme A reductase inhibitor
KW  -  Hypolipidemic Agents [therapeutic use]
KW  -  Lipoprotein A/ec [Endogenous Compound]
KW  -  Lipoproteins, HDL [*blood, drug effects]
KW  -  Lipoproteins, VLDL [*blood, drug effects]
KW  -  Long term care
KW  -  Major clinical study
KW  -  Male
KW  -  Middle Aged
KW  -  Phosphatidylcholine sterol acyltransferase/ec [Endogenous Compound]
KW  -  Phospholipid transfer protein/ec [Endogenous Compound]
KW  -  Placebos
KW  -  Priority journal
KW  -  Randomized controlled trial
KW  -  Triacylglycerol blood level
KW  -  Very low density lipoprotein/ec [Endogenous Compound]
DO  -  10.1007/s00125-007-0751-8
AB  -  AIMS/HYPOTHESIS: Low HDL‐cholesterol (HDL‐C) is frequently accompanied by high triacylglycerol levels in diabetic dyslipidaemia, increasing the risk of CHD. In the Fenofibrate Intervention and Event Lowering in Diabetes (FIELD) study, fenofibrate treatment lowered triacylglycerol levels, but the initial 5% increase in HDL‐C attenuated over 5 years. We explored the changes in VLDL and HDL subspecies during fenofibrate treatment in a statin‐free FIELD cohort. METHODS: We randomised 171 participants with type 2 diabetes mellitus, who had been recruited to the FIELD study in Helsinki, to micronised fenofibrate (200 mg/day) or placebo in double‐blind study design. VLDL and HDL subspecies were separated by ultracentrifugation at baseline and at the second and fifth year. Apolipoprotein (apo)A‐I and apoA‐II were measured by immunoturbidometric methods and lipoprotein (Lp)A‐I and LpAI‐AII particles by differential immunoassay. RESULTS: Fenofibrate reduced plasma triacylglycerol levels by 26%, resulting from a marked reduction in VLDL1 triacylglycerol (0.62 vs 0.29 mmol/l, p < 0.001). Fenofibrate caused an increase in LDL size (Delta 0.80 nm, p < 0.001). HDL‐C was similar between the groups. HDL2‐C was decreased by fenofibrate (‐27.5% at 5th year, p < 0.001) and HDL3‐C increased (13.0% at 5th year, p < 0.001). Fenofibrate had no effect on apoA‐I, whereas apoA‐II increased. Thus, LpA‐I decreased while LpAI‐AII increased. Activities of cholesteryl ester transfer protein, phospholipids transfer protein and lecithin:cholesterylacyl transferase were unchanged by fenofibrate. High homocysteine levels were associated with a slight decrease in HDL‐C and apoA‐I. CONCLUSIONS/INTERPRETATION: Fenofibrate markedly reduced large VLDL particles and produced a clear shift in HDL subspecies towards smaller particles. The HDL3‐C increase in conjunction with unchanged apoA‐I [corrected] levels is a dilemma with regard to cardiovascular disease.
UR  -  https://www.cochranelibrary.com/central/doi/10.1002/central/CN-00618610/full
ER  -  


Record #80 of 119
Provider: John Wiley & Sons, Ltd.
Content: text/plain; charset="UTF-8"

TY  -  JOUR
AN  -  CN-01987271
AU  -  Tani, S
AU  -  Matsuo, R
AU  -  Yagi, T
AU  -  Matsumoto, N
TI  -  Administration of eicosapentaenoic acid may alter high-density lipoprotein heterogeneity in statin-treated patients with stable coronary artery disease: a 6-month randomized trial
JA  -  Journal of cardiology
PY  -  2020
VL  -  75
IS  -  3
SP  -  282‐288
C3  -  PUBMED 31543378,EMBASE 2002932331
M3  -  Journal article
KW  -  *coronary artery disease
KW  -  Adult
KW  -  Aged
KW  -  Article
KW  -  Cholesterol blood level
KW  -  Clinical article
KW  -  Controlled study
KW  -  Coronary Artery Disease [blood, *drug therapy]
KW  -  Coronary risk
KW  -  Drug combination
KW  -  Drug therapy
KW  -  Eicosapentaenoic Acid [*therapeutic use]
KW  -  Female
KW  -  Gene expression
KW  -  Human
KW  -  Human tissue
KW  -  Humans
KW  -  Hydroxymethylglutaryl‐CoA Reductase Inhibitors [*therapeutic use]
KW  -  Lipoproteins, HDL [*blood]
KW  -  Male
KW  -  Middle Aged
KW  -  Multiple regression
KW  -  Open study
KW  -  Prospective study
KW  -  Protein blood level
KW  -  Protein expression
KW  -  Randomized controlled trial
DO  -  10.1016/j.jjcc.2019.08.011
AB  -  BACKGROUND: Combined statin plus eicosapentaenoic acid (EPA) therapy might be a potentially effective treatment option to prevent coronary artery disease (CAD). The serum EPA/arachidonic acid (AA) ratio has been identified as a potential new risk marker for CAD. Few data exist whether administration of EPA could affect high‐density lipoprotein (HDL) particle size. We hypothesized that the addition of EPA to ongoing statin therapy may result in altered HDL heterogeneity. METHODS: We conducted this 6‐month, single‐center, prospective, randomized open‐label clinical trial to investigate the effect of the additional administration of EPA on the HDL heterogeneity (HDL2, HDL3, and HDL2/HDL3 ratio) in stable CAD patients receiving treatment with statins. We assigned stable CAD patients already receiving statin therapy to the EPA group (1800mg/day: n=50) or the control group (n=50). RESULTS: A significant decrease in the serum HDL3 level (‐4.7% vs. ‐0.5%, p=0.037), but not of the serum HDL2 level, and a significant increase in the HDL2/HDL3 ratio (5.5% vs. ‐5.1%, p=0.032) were observed in the EPA group as compared to the control group. Multiple regression analysis with adjustments for coronary risk factors identified the achieved EPA/ AA ratio as an independent and significant predictor of an increase of the HDL2/HDL3 ratio (β=0.295, p=0.001). Furthermore, the change in the serum cholesterol ester transfer protein mass was positively correlated with the change in the EPA/AA ratio in the EPA group (r=0.286, p=0.044), but not in the control group (r=0.121, p=0.401). CONCLUSION: Administration of EPA might decrease the serum HDL3 level, resulting in an increase in the HDL2/HDL3 ratio. Furthermore, increased EPA/AA ratio by the addition of EPA to ongoing statin therapy might be an indicator of an increase in the HDL2/HDL3 ratio, thereby regulating HDL particle size. CLINICAL TRIAL REGISTRATION: UMIN (http://www.umin.ac.jp/) Study ID: UMIN000010452.
UR  -  https://www.cochranelibrary.com/central/doi/10.1002/central/CN-01987271/full
ER  -  


Record #81 of 119
Provider: John Wiley & Sons, Ltd.
Content: text/plain; charset="UTF-8"

TY  -  JOUR
AN  -  CN-00687062
AU  -  van Hoek, M
AU  -  van Tol, A
AU  -  van Vark-van der Zee, LC
AU  -  Jansen, H
AU  -  Kastelein, JJ
AU  -  Sijbrands, EJ
AU  -  Dallinga-Thie, GM
TI  -  Role of plasma adiponectin on the HDL-cholesterol raising effect of atorvastatin in patients with type 2 diabetes
JA  -  Current medical research and opinion
PY  -  2009
VL  -  25
IS  -  1
CC  -  Metabolic and Endocrine Disorders
CC  -  Heart
SP  -  93‐101
C3  -  PUBMED 19210142
M3  -  Journal article
KW  -  Adiponectin [*blood]
KW  -  Anticholesteremic Agents [*therapeutic use]
KW  -  Atorvastatin
KW  -  Cholesterol, HDL [*blood]
KW  -  Diabetes Mellitus, Type 2 [*blood]
KW  -  Double‐Blind Method
KW  -  Female
KW  -  Heptanoic Acids [*therapeutic use]
KW  -  Humans
KW  -  Hydroxymethylglutaryl‐CoA Reductase Inhibitors [*therapeutic use]
KW  -  Male
KW  -  Placebos
KW  -  Pyrroles [*therapeutic use]
DO  -  10.1185/03007990802596813
AB  -  OBJECTIVE: Adiponectin, secreted by adipose tissue, plays an important role in lipoprotein metabolism and also affects carbohydrate and insulin pathways. We studied the effects of atorvastatin treatment on plasma adiponectin and high density cholesterol (HDL) levels in patients with type 2 diabetes. RESEARCH DESIGN AND METHODS: In the 'Diabetes Atorvastatin Lipid Intervention' (DALI) study, a randomized placebo‐controlled study on the effects of atorvastatin treatment in 194 patients with type 2 diabetes and mildly elevated plasma triglycerides, adiponectin levels, lipoproteins, cholesteryl ester transfer protein (CETP) mass, as well as postheparin lipoprotein lipase (LPL) and hepatic lipase (HL) activities were assessed at baseline and after 6 months of treatment (placebo, 10 mg or 80 mg atorvastatin). RESULTS: At baseline, plasma adiponectin levels were positively associated with HDL cholesterol (r = 0.40, p < 0.001), and apoA‐I (r = 0.38, p < 0.001) in both males and females. Adiponectin was negatively associated with triglycerides (r = ‐0.26, p < 0.001) in males as well as in females. Atorvastatin treatment had no effect on plasma adiponectin levels. However, adiponectin levels at baseline significantly predicted the effect of atorvastatin treatment on HDL‐cholesterol (p = 0.007), i.e. patients with the highest baseline plasma adiponectin concentration (tertile 3) displayed the largest increase in plasma HDL cholesterol during treatment (8‐10%), while the HDL‐cholesterol increase in tertile 1 was almost negligible (1‐3%). CONCLUSION: In this study, high baseline plasma adiponectin levels significantly affect the HDL‐cholesterol response to atorvastatin treatment in patients with type 2 diabetes and therefore may play a role in defining future treatment strategy.
UR  -  https://www.cochranelibrary.com/central/doi/10.1002/central/CN-00687062/full
ER  -  


Record #82 of 119
Provider: John Wiley & Sons, Ltd.
Content: text/plain; charset="UTF-8"

TY  -  JOUR
AN  -  CN-02208942
AU  -  Menon, V
AU  -  Kumar, A
AU  -  Patel, DR
AU  -  John, JS
AU  -  Wolski, KE
AU  -  McErlean, E
AU  -  Riesmeyer, JS
AU  -  Weerakkody, G
AU  -  Ruotolo, G
AU  -  Cremer, PC
AU  -  et al.
TI  -  Impact of Baseline Glycemic Control on Residual Cardiovascular Risk in Patients With Diabetes Mellitus and High-Risk Vascular Disease Treated With Statin Therapy
JA  -  Journal of the American Heart Association
PY  -  2020
VL  -  9
IS  -  1
SP  -  e014328
C3  -  PUBMED 31852422
M3  -  Journal article
KW  -  Aged
KW  -  Biomarkers [blood]
KW  -  Blood Glucose [*drug effects, metabolism]
KW  -  Cardiovascular Diseases [mortality, *prevention & control]
KW  -  Diabetes Mellitus, Type 2 [blood, *drug therapy, mortality]
KW  -  Double‐Blind Method
KW  -  Female
KW  -  Glycated Hemoglobin [*metabolism]
KW  -  Glycemic Control
KW  -  Heart Disease Risk Factors
KW  -  Humans
KW  -  Hydroxymethylglutaryl‐CoA Reductase Inhibitors [*therapeutic use]
KW  -  Hypoglycemic Agents [*therapeutic use]
KW  -  Male
KW  -  Middle Aged
KW  -  Predictive Value of Tests
KW  -  Prospective Studies
KW  -  Risk Assessment
KW  -  Time Factors
KW  -  Treatment Outcome
DO  -  10.1161/JAHA.119.014328
AB  -  Background The contemporary impact of glycemic control on patients with diabetes mellitus at high cardiovascular risk remains unclear. We evaluated the utility of hemoglobin A1c (HbA1c) as a marker of risk on the composite end point of cardiovascular death, nonfatal myocardial infarction, stroke, hospitalization for unstable angina, and coronary revascularization in an optimally treated population with diabetes mellitus and established coronary artery disease enrolled in the ACCELERATE (Assessment of Clinical Effects of Cholesteryl Ester Transfer Protein Inhibition With Evacetrapib in Patients at a High Risk for Vascular Outcomes) trial. Methods and Results We included all patients with established diabetes mellitus and measured HbA1c (N=8145) and estimated Kaplan‐Meier (KM) events rates, stratified by increasing baseline HbA1c levels censored at 30 months. We then performed a multivariable regression for the primary end point. Increasing baseline HbA1c was strongly associated with the occurrence of the primary end point (KM estimate, 12.6‐18.2; P<0.001). Increasing baseline HbA1c was also associated with the triple end point of death, nonfatal myocardial infarction, and stroke (KM estimate, 7.8‐11.3; P=0.003) as well as the individual end points of nonfatal myocardial infarction (KM estimate, 3.1‐7.0; P<0.001), hospitalization for unstable angina (KM estimate, 1.8‐5.0; P=0.003), and revascularization (KM estimate, 7.3‐11.1; P=0.001), although not stroke (KM estimate, 1.4‐2.4; P=0.45). The rates of cardiovascular mortality (KM estimate, 2.6‐4.3; P=0.21) and all‐cause mortality (KM estimate, 4.8‐5.9; P=0.21) were similar regardless of baseline HbA1c levels. When adjusting for relevant baseline characteristics, baseline HbA1c was an independent predictor for the primary end point (hazard ratio, 1.06; 95% CI, 1.02‐1.11; P=0.003). Conclusions Glycemic control, as measured by HbA1c, remains strongly and independently associated with cardiovascular outcomes in high‐risk patients with diabetes mellitus on statin therapy. Clinical Trial Registration URL: https://www.clinicaltrials.gov. Unique identifier: NCT01687998.
UR  -  https://www.cochranelibrary.com/central/doi/10.1002/central/CN-02208942/full
ER  -  


Record #83 of 119
Provider: John Wiley & Sons, Ltd.
Content: text/plain; charset="UTF-8"

TY  -  JOUR
AN  -  CN-02454135
AU  -  Kling, D
TI  -  Obicetrapib Lowers LDL-C in Patients Taking High Intensity Statins - Results from the ROSE Clinical Trial
JA  -  Journal of clinical lipidology
PY  -  2022
VL  -  16
IS  -  3
SP  -  e73
C3  -  EMBASE 2019664316
M3  -  Journal article; Conference proceeding
KW  -  Adult
KW  -  Adverse drug reaction
KW  -  Biochemistry
KW  -  Cardiovascular disease
KW  -  Clinical trial
KW  -  Conference abstract
KW  -  Controlled study
KW  -  Drug safety
KW  -  Drug therapy
KW  -  Exploratory research
KW  -  Female
KW  -  Human
KW  -  Major clinical study
KW  -  Male
KW  -  Monotherapy
KW  -  Physical examination
KW  -  Randomized controlled trial
KW  -  Risk assessment
KW  -  Side effect
KW  -  Ultracentrifugation
KW  -  Vital sign
DO  -  10.1016/j.jacl.2022.05.059
AB  -  Lead Author's Financial Disclosures: Nothing to disclose. Study Funding: NewAmsterdam Pharma. Background/Synopsis: Mendelian randomization studies have predicted that cholesteryl ester transfer protein (CETP) inhibition would reduce the risk of cardiovascular events. This was confirmed in REVEAL; by lowering LDL‐C, anacetrapib was associated with a reduction in cardiovascular events. Early studies of the selective CETP inhibitor obicetrapib demonstrated LDL‐C lowering up to 45% as monotherapy and 68% in combination with moderate intensity statin therapy. Objective/Purpose: To assess the effects of obicetrapib on LDL‐C and other lipid parameters in patients treated with high intensity statins. Methods: Patients (n=120) with an LDL‐C ≥70 mg/dL, despite treatment with high intensity statins, were randomized to treatment with obicetrapib 5 or 10mg or matching placebo for 8 weeks. The primary endpoint was the difference between groups in percent change in LDL‐C from baseline to week 8. Secondary endpoints included changes in ApoB, non‐HDL‐C and HDL‐C. Exploratory analyses evaluated differences in Friedewald and preparative ultracentrifugation measurement (PUC) of LDL‐C. Safety assessment included biochemistry, vital signs, physical examinations, and adverse events. Results: Patients had a median LDL‐C of 88mg/dL at baseline. Compared with placebo, obicetrapib produced greater dose‐dependent lowering of LDL‐C (up to 50.8%, P<0.0001), which was comparable between PUC and Friedewald measures. Obicetrapib also produced greater lowering of apoB (up to 29.8%, P<0.0001) and non‐HDL‐C (up to 44.4%, P<0.0001) and raising of HDL‐C (up to 165%, P<0.0001) in a dose‐dependent fashion compared with placebo. (Table) Fewer patients in the obicetrapib arms (26%) experienced treatment emergent adverse events than in the placebo arm (48%). No patients in either obicetrapib arm experienced a treatment emergent SAE. There were no clinically significant changes in laboratory parameters, vital signs, or physical examinations in any study group. Conclusions: Obicetrapib at doses of 5 and 10mg produced robust decreases in LDL‐C, ApoB and Non‐HDL‐C and increases in HDL‐C compared to placebo in patients treated with high intensity statins and was safe and well tolerated.
UR  -  https://www.cochranelibrary.com/central/doi/10.1002/central/CN-02454135/full
ER  -  


Record #84 of 119
Provider: John Wiley & Sons, Ltd.
Content: text/plain; charset="UTF-8"

TY  -  JOUR
AN  -  CN-02454131
AU  -  Ditmarsch, M
AU  -  Kling, D
AU  -  Curcio, D
AU  -  Alp, N
AU  -  Kastelein, J
AU  -  Davidson, M
TI  -  Obicetrapib Lowers LDL-C in Patients Taking High Intensity Statins - Results from the ROSE Clinical Trial
JA  -  Journal of clinical lipidology
PY  -  2022
VL  -  16
IS  -  3
SP  -  e67‐e68
C3  -  EMBASE 2019664298
M3  -  Journal article; Conference proceeding
KW  -  Adult
KW  -  Biochemistry
KW  -  Cardiovascular disease
KW  -  Clinical trial
KW  -  Conference abstract
KW  -  Controlled study
KW  -  Drug safety
KW  -  Drug therapy
KW  -  Exploratory research
KW  -  Female
KW  -  Human
KW  -  Major clinical study
KW  -  Male
KW  -  Monotherapy
KW  -  Physical examination
KW  -  Randomized controlled trial
KW  -  Risk assessment
KW  -  Ultracentrifugation
KW  -  Vital sign
DO  -  10.1016/j.jacl.2022.05.051
AB  -  Lead Author's Financial Disclosures: New Amsterdam Pharma. Study Funding: NewAmsterdam Pharma. Background/Synopsis: Mendelian randomization studies have predicted that cholesteryl ester transfer protein (CETP) inhibition would reduce the risk of cardiovascular events. This was confirmed in REVEAL; by lowering LDL‐C, anacetrapib was associated with a reduction in cardiovascular events. Early studies of the selective CETP inhibitor obicetrapib demonstrated LDL‐C lowering up to 45% as monotherapy and 68% in combination with moderate intensity statin therapy. Objective/Purpose: To assess the effects of obicetrapib on LDL‐C and lipid parameters in patients treated with high intensity statins. Methods: Patients (n=120) with an LDL‐C ≥70 mg/dL, despite treatment with high intensity statins, were randomized to treatment with obicetrapib 5 or 10 mg or matching placebo for 8 weeks. The primary endpoint was the difference between groups in percent change in LDL‐C from baseline to week 8. Secondary endpoints included changes in ApoB, non‐HDL‐C and HDL‐C. Exploratory analyses evaluated differences in Friedewald and preparative ultracentrifugation measurement (PUC) of LDL‐C. Safety assessment included biochemistry, vital signs, physical examinations, and adverse events. Results: Patients had a median LDL‐C of 88 mg/dL at baseline. Compared with placebo, obicetrapib produced greater dose‐dependent lowering of LDL‐C (up to 50.8%, P<0.0001), which was comparable between PUC and Friedewald measures. Obicetrapib also produced greater lowering of apoB (up to 29.8%, P<0.0001), non‐HDL‐C (up to 44.4%, P<0.0001), Lp(a) (up to 56.5%, P<0.0001) and raising of HDL‐C (up to 165%, P<0.0001) in a dose‐dependent fashion compared with placebo. Fewer patients in the obicetrapib arms (26%) experienced treatment‐emergent adverse events than in the placebo arm (48%). No patients in either obicetrapib arm experienced a treatment‐emergent SAE. There were no clinically significant changes in laboratory parameters, vital signs, or physical examinations in any study group. Conclusions: Obicetrapib at doses of 5 and 10 mg produced robust decreases in LDL‐C, ApoB, Lp(a) and Non‐HDL‐C and increases in HDL‐C compared to placebo in patients treated with high intensity statins and was safe and well tolerated.
UR  -  https://www.cochranelibrary.com/central/doi/10.1002/central/CN-02454131/full
ER  -  


Record #85 of 119
Provider: John Wiley & Sons, Ltd.
Content: text/plain; charset="UTF-8"

TY  -  JOUR
AN  -  CN-02634128
AU  -  Harada-Shiba, M
AU  -  Kling, D
AU  -  Kastelein, JJ
AU  -  Ditmarsch, M
AU  -  Wuerdeman, E
AU  -  Hsieh, A
AU  -  Nicholls, S
AU  -  Davidson, M
TI  -  Obicetrapib as an Adjunct to Stable Statin Therapy Significantly Lowers LDL-C, Non-HDL-C, and Apolipoprotein B in Japanese Patients: results From the Japan Phase 2 Study
JA  -  Circulation
PY  -  2023
VL  -  148
C3  -  EMBASE 642976401
M3  -  Journal article; Conference proceeding
KW  -  *Japan
KW  -  *Japanese (people)
KW  -  Adult
KW  -  Caucasian
KW  -  Conference abstract
KW  -  Controlled study
KW  -  Double blind procedure
KW  -  Drug dose
KW  -  Drug therapy
KW  -  Female
KW  -  Human
KW  -  Major clinical study
KW  -  Male
KW  -  Middle aged
KW  -  Monotherapy
KW  -  Phase 2 clinical trial
KW  -  Physical examination
KW  -  Randomized controlled trial
KW  -  Risk assessment
KW  -  Side effect
KW  -  Therapy
DO  -  10.1161/circ.148.suppl_1.15201
AB  -  Background: Obicetrapib is a selective CETP inhibitor that has been shown to reduce LDL‐C, non‐HDLC, lipoprotein particles, and apolipoproteins when used as monotherapy, and in combination with ezetimibe, on background high‐intensity statins. Previous studies of obicetrapib were conducted in predominantly Caucasian participants. There is a lack of clinical experience with obicetrapib when used in combination with stable statin therapy among Asian population. Objectives: This study was designed to fill the gap in clinical experience and to characterize the safety, efficacy profile of obicetrapib within the Asian population. Methods: The Phase 2 study is a trial of Japanese participants who had not achieved treatment goal in accordance with the 2022 Japan Atherosclerosis Society Guidelines and with LDL‐C >70 mg/dL or nonHDL‐C > 100 mg/dL and TG < 400 mg/dL, while receiving stable statin background therapy. Participants were randomized 1:1:1:1 to obicetrapib 2.5 mg (n=25), obicetrapib 5 mg (n=25), obicetrapib 10 mg (n=26), or placebo (n=26). The primary endpoint was percent change in LDL‐C from baseline to week 8. Key secondary endpoints included changes in ApoB, non‐HDL‐C, and HDL‐C. Standard safety assessments were conducted. Results: Obicetrapib produced significant lowering of median LDL‐C (45.8%, P<0.0001), ApoB (29.7%, P<0.0001), non‐HDL‐C (37.0%, P<0.0001) and raising of HDL‐C (158.9%, P<0.0001). Placebo demonstrated median change of ‐0.9%, ‐0.4%, ‐0.4% and +5.2% for these parameters respectively. Obicetrapib was well tolerated with similar treatment emergent adverse events compared to placebo. There were no clinically significant changes in laboratory parameters, vital signs, or physical examinations in any treatment group. Conclusions: Similar to previous studies, obicetrapib 2.5 mg, 5 mg, and 10 mg resulted in significant reductions in LDL‐C, ApoB, and non‐HDL‐C in the Asian population. All doses of obicetrapib were safe and well tolerated.
UR  -  https://www.cochranelibrary.com/central/doi/10.1002/central/CN-02634128/full
ER  -  


Record #86 of 119
Provider: John Wiley & Sons, Ltd.
Content: text/plain; charset="UTF-8"

TY  -  JOUR
AN  -  CN-01394557
AU  -  Jackson, E
AU  -  Eagle, KA
TI  -  Evolocumab reduced CV events in patients with atherosclerotic CV disease taking high- or moderate-intensity statins
JA  -  Annals of internal medicine
PY  -  2017
VL  -  167
IS  -  2
CC  -  Stroke
SP  -  JC7
C3  -  PUBMED 28715829,EMBASE 617434089
M3  -  Journal article
KW  -  *Cardiovascular Diseases
KW  -  *Hydroxymethylglutaryl‐CoA Reductase Inhibitors
KW  -  *cardiovascular disease
KW  -  *coronary artery atherosclerosis/dt [Drug Therapy]
KW  -  *evolocumab/ct [Clinical Trial]
KW  -  *evolocumab/dt [Drug Therapy]
KW  -  *evolocumab/sc [Subcutaneous Drug Administration]
KW  -  *hydroxymethylglutaryl coenzyme A reductase inhibitor
KW  -  Adult
KW  -  Aged
KW  -  Antibodies, Monoclonal
KW  -  Antibodies, Monoclonal, Humanized
KW  -  Atorvastatin
KW  -  Brain hemorrhage
KW  -  Cerebrovascular accident
KW  -  Cholesterol blood level
KW  -  Cholesterol ester transfer protein inhibitor
KW  -  Controlled study
KW  -  Coronary artery atherosclerosis/dt [Drug Therapy]
KW  -  Crossover procedure
KW  -  Double blind procedure
KW  -  Drug efficacy
KW  -  Drug safety
KW  -  Heart infarction
KW  -  Heart muscle revascularization
KW  -  Heart surgery
KW  -  High density lipoprotein cholesterol
KW  -  Human
KW  -  Humans
KW  -  Life expectancy
KW  -  Lomitapide
KW  -  Low density lipoprotein cholesterol
KW  -  Major clinical study
KW  -  Mipomersen
KW  -  Note
KW  -  Placebo
KW  -  Plasmapheresis
KW  -  Priority journal
KW  -  Randomized controlled trial
DO  -  10.7326/ACPJC-2017-167-2-007
UR  -  https://www.cochranelibrary.com/central/doi/10.1002/central/CN-01394557/full
ER  -  


Record #87 of 119
Provider: John Wiley & Sons, Ltd.
Content: text/plain; charset="UTF-8"

TY  -  JOUR
AN  -  CN-01858335
AU  -  EUCTR2013-001517-32-SE,
TI  -  To find a safe and effective dose of K-877 for targeted patients
JA  -  https://trialsearch.who.int/Trial2.aspx?TrialID=EUCTR2013-001517-32-SE
PY  -  2013
C3  -  ICTRP EUCTR2013‐001517‐32‐SE
M3  -  Trial registry record
AB  -  ; INTERVENTION: Product Code: K‐877 Pharmaceutical Form: Film‐coated tablet INN or Proposed INN: K‐877 CAS Number: 848259–27–8 Current Sponsor code: K‐877 Other descriptive name: K‐877 Concentration unit: µg microgram(s) Concentration type: up to Concentration number: 400‐ Pharmaceutical form of the placebo: Film‐coated tablet Route of administration of the placebo: Oral use CONDITION: dyslipidemia (eg hyperlipidaemia, hypertriglyceridaemia) ; MedDRA version: 18.0 Level: LLT Classification code 10020667 Term: Hyperlipidemia System Organ Class: 100000004861 Therapeutic area: Diseases [C] ‐ Cardiovascular Diseases [C14] SECONDARY OUTCOME: Secondary end point(s): The secondary efficacy endpoints include the following: ; • % change in HDL C, TC, and Apo B from baseline to Week 12 ; • % change in Apo A1 and Apo A2 from baseline to Week 12 ; • % change in LDL C, small LDL particles (small and dense LDL), VLDL C, Apo B48, Apo C2, Apo C3, FGF21, hsCRP, LCAT, CETP mass and activity, PCSK9 mass, HDL function (reverse cholesterol transport, HDL driven endothelial production of nitric oxide, HDL oxidative capacity, Ion mobility analysis, 2 D gel analysis for HDL sub fractions including pre beta HDL, Calculation: TC/HDL C, non HDL C/HDL C, Remnant C (TC LDL C HDL C), Apo A1/Apo B, LDL C/Apo B, Apo B100, and Apo C3/C2 from baseline to Week 12 ; The secondary efficacy endpoints will be analysed using the same statistical method used for the primary analysis; however, Dunnett’s test will not be used to evaluate the superiority of the K 877 groups to the placebo group. Timepoint(s) of evaluation of this end point: 12 weeks INCLUSION CRITERIA: 1. Able to understand and comply with study procedures and give written informed consent 2. Aged =18 years 3. Have no clinically significant abnormal findings on medical history, physical examination, vital signs, 12 lead electrocardiogram (ECG), and clinical laboratory profiles of both blood and urine that would impair participation or safety in the trial or clinically relevant abnormal findings that in the opinion of the investigator could interfere with the objectives of the study or the safety of the patient. 4. After treatment with stable statin therapy for at least 12 weeks prior to screening, have a screening LDL C of no more than 10 mg/dL above the NCEP ATP III target (see note 2 below): • LDL C <70 or <100 mg/dL for patients with CHD or CHD equivalent • LDL C <130 mg/dL for patients with multiple risk factors • LDL C <160 mg/dL for patients with 0‐1 risk factor Note 1: Any statin approved by the regulatory authority in the PRIMARY OUTCOME: Main Objective: To assess the dose response of the following parameters:; •% change in non high density lipoprotein cholesterol (non HDL C) from baseline to Week 12; •% change in TG from baseline to Week 12; ; To assess the safety and tolerability of K 877 in patients with residual cardiovascular risk despite statin controlled LDL C concentration as particularly evaluated by:; •Change and % change in serum creatinine from baseline to Week 12; •Change and % change in homocysteine from baseline to Week 12; Primary end point(s): The primary efficacy endpoints of the study include the following:; • % change in non HDL C from baseline to Week 12; • % change in TG from baseline to Week 12; ; For the primary endpoints, non HDL C and TG, the primary analysis will be carried out using an analysis of covariance (ANCOVA) model with percent change from baseline to Week 12, baseline non HDL C, and baseline TG values as covariates, respectively. The superiority of K 877 groups compared to placebo will be assessed by Dunnett’s test, which will be performed separately for once daily (QD) and twice daily (BID) groups. As a secondary analysis, the dose response relationship in K 877 QD group and BID group will be separately assessed with a contrast method with the ANCOVA model. In addition, the difference between all groups will be assessed with the ANCOVA model. The primary efficacy analysis will be performed on the ITT and Per Protocol Populations.; The primary efficacy analysis will use the MMRM model for missing data imputation. Sensitivity analysis with LOCF method will be performed. Other possible solutions for the missing data imputation will also be explored, such as repeated measurements at Week 4, Week 8, and Week 12 with compound symmetry covariance structure and repeated measurements at Week 8 and Week 12 with compound symmetry covariance structure.; Secondary Objective: To assess the response of the following parameters:; •% change in HDL C, total cholesterol (TC), and apolipoprotein (Apo) B from baseline to Week 12; •% change in Apo A1 and Apo A2 from baseline to Week 12; •% change in LDL C, small LDL particles (small and dense LDL), very low density lipoprotein (VLDL C), Apo B48, Apo B100, Apo C2, Apo C3, adiponectin, fibroblast growth factor 21 (FGF21), high sensitivity C reactive protein (hsCRP), lecithin cholesterol acyltransferase (LCAT), cholesteryl ester transfer protein (CETP) mass and activity, proprotein convertase subtilisin/kexin type 9 (PCSK9) mass, HDL function (reverse cholesterol transport, HDL driven endothelial production of nitric oxide, ion mobility analysis, HDL sub fractions (including pre beta HDL) and lipid and lipoprotein ratios TC/HDL C, non HDL C/HDL C, Apo B/Apo A1, LDL C/Apo B, and Apo C3/Apo C2, from baseline to Week 12; •To measure PK parameters in a subset of patients per dose group Timepoint(s) of evaluation of this end point: 12 weeks
UR  -  https://www.cochranelibrary.com/central/doi/10.1002/central/CN-01858335/full
ER  -  


Record #88 of 119
Provider: John Wiley & Sons, Ltd.
Content: text/plain; charset="UTF-8"

TY  -  JOUR
AN  -  CN-01367145
AU  -  Bowman, L
AU  -  Chen, F
AU  -  Sammons, E
AU  -  Hopewell, JC
AU  -  Wallendszus, K
AU  -  Stevens, W
AU  -  Valdes- Marquez, E
AU  -  Wiviott, S
AU  -  Cannon, CP
AU  -  Braunwald, E
AU  -  et al.
TI  -  Randomized Evaluation of the Effects of Anacetrapib through Lipid-modification (REVEAL)-A large-scale, randomized, placebo-controlled trial of the clinical effects of anacetrapib among people with established vascular disease: trial design, recruitment, and baseline characteristics
JA  -  American heart journal
PY  -  2017
VL  -  187
CC  -  Stroke
SP  -  182‐190
C3  -  PUBMED 28454801,EMBASE 614951242
M3  -  Journal article
KW  -  *anacetrapib/ae [Adverse Drug Reaction]
KW  -  *anacetrapib/cb [Drug Combination]
KW  -  *anacetrapib/cm [Drug Comparison]
KW  -  *anacetrapib/dt [Drug Therapy]
KW  -  *vascular disease/dt [Drug Therapy]
KW  -  Adult
KW  -  Aged
KW  -  Anticholesteremic Agents [adverse effects, *therapeutic use]
KW  -  Article
KW  -  Atorvastatin [*therapeutic use]
KW  -  Atorvastatin/ae [Adverse Drug Reaction]
KW  -  Atorvastatin/cb [Drug Combination]
KW  -  Atorvastatin/dt [Drug Therapy]
KW  -  Cholesterol blood level
KW  -  Cholesterol, HDL [blood, drug effects]
KW  -  Cholesterol, LDL [blood, drug effects]
KW  -  Controlled study
KW  -  Coronary Disease [*prevention & control]
KW  -  Double‐Blind Method
KW  -  Drug Therapy, Combination
KW  -  Drug effect
KW  -  Drug efficacy
KW  -  Drug safety
KW  -  Drug withdrawal
KW  -  Female
KW  -  Gastrointestinal disease/si [Side Effect]
KW  -  Heart death
KW  -  Heart infarction
KW  -  Heart muscle revascularization
KW  -  High density lipoprotein cholesterol/ec [Endogenous Compound]
KW  -  Human
KW  -  Humans
KW  -  Hydroxymethylglutaryl‐CoA Reductase Inhibitors [*therapeutic use]
KW  -  Intention to Treat Analysis
KW  -  Jaundice/si [Side Effect]
KW  -  Lethargy/si [Side Effect]
KW  -  Loss of appetite/si [Side Effect]
KW  -  Low density lipoprotein cholesterol/ec [Endogenous Compound]
KW  -  Major clinical study
KW  -  Malaise/si [Side Effect]
KW  -  Male
KW  -  Middle Aged
KW  -  Multicenter study
KW  -  Muscle weakness/si [Side Effect]
KW  -  Musculoskeletal disease/si [Side Effect]
KW  -  Myalgia/si [Side Effect]
KW  -  Nausea/si [Side Effect]
KW  -  Oxazolidinones [adverse effects, *therapeutic use]
KW  -  Patient compliance
KW  -  Priority journal
KW  -  Randomized controlled trial
KW  -  Research Design
KW  -  Single blind procedure
KW  -  Study design
KW  -  Vascular disease/dt [Drug Therapy]
DO  -  10.1016/j.ahj.2017.02.021
AB  -  Patients with prior vascular disease remain at high risk for cardiovascular events despite intensive statin‐based treatment. Inhibition of cholesteryl ester transfer protein by anacetrapib reduces low‐density lipoprotein (LDL) cholesterol by around 25% to 40% and more than doubles high‐density lipoprotein (HDL) cholesterol. However, it is not known if these apparently favorable lipid changes translate into reductions in cardiovascular events. METHODS: The REVEAL study is a randomized, double‐blind, placebo‐controlled clinical trial that is assessing the efficacy and safety of adding anacetrapib to effective LDL‐lowering treatment with atorvastatin for an average of at least 4years among patients with preexisting atherosclerotic vascular disease. The primary assessment is an intention‐to‐treat comparison among all randomized participants of the effects of allocation to anacetrapib on major coronary events (defined as the occurrence of coronary death, myocardial infarction, or coronary revascularization). RESULTS: Between August 2011 and October 2013, 30,449 individuals in Europe, North America, and China were randomized to receive anacetrapib 100mg daily or matching placebo. Mean (SD) age was 67 (8) years, 84% were male, 88% had a history of coronary heart disease, 22% had cerebrovascular disease, and 37% had diabetes mellitus. At the randomization visit (after at least 8weeks on a protocol‐defined atorvastatin regimen), mean plasma LDL cholesterol was 61 (15) mg/dL and HDL cholesterol was 40 (10) mg/dL. INTERPRETATION: The REVEAL trial will provide a robust evaluation of the clinical efficacy and safety of adding anacetrapib to an effective statin regimen. Results are anticipated in 2017.
UR  -  https://www.cochranelibrary.com/central/doi/10.1002/central/CN-01367145/full
ER  -  


Record #89 of 119
Provider: John Wiley & Sons, Ltd.
Content: text/plain; charset="UTF-8"

TY  -  JOUR
AN  -  CN-01855385
AU  -  PER-111-12,
TI  -  ASSESSMENT OF CLINICAL EFFECTS OF CHOLESTERYL ESTER TRANSFER PROTEIN INHIBITION WITH EVACETRAPIB IN PATIENTS AT A HIGH-RISK FOR VASCULAR OUTCOMES- THE ACCELERATE STUDY
JA  -  https://trialsearch.who.int/Trial2.aspx?TrialID=PER-111-12
PY  -  2013
C3  -  ICTRP PER‐111‐12
M3  -  Trial registry record
AB  -  INTERVENTION: FOLLOWING SIGNING OF AN INFORMED CONSENT FORM (ICF) PRIOR TO ANY STUDY PROCEDURES (VISIT 1), ELIGIBLE PATIENTS IN STABLE CONDITION (AS JUDGED BY THE RESPONSIBLE PHYSICIAN), AND WHO MEET ALL THE ENTRY CRITERIA, WILL BE RANDOMIZED TO RECEIVE EITHER EVACETRAPIB 130 MG DAILY OR PLACEBO DAILY AT VISIT 2. BASELINE ASSESSMENTS WILL BE TAKEN AT VISIT 2. SEE STUDY SCHEDULE (ATTACHMENT 1) FOR VISIT DETAILS. PATIENTS WILL RECEIVE, AT THE DISCRETION OF THEIR TREATING PHYSICIAN, STANDARD THERAPY FOR HRVD (FOR EXAMPLE, ASPIRIN, ANTIHYPERTENSIVES, AND ANTIPLATELETS, AS DICTATED BY LOCAL GUIDELINES AND STANDARD OF CARE). STANDARD THERAPY IS EXPECTED TO INCLUDE APPROPRIATE DIET AND EXERCISE AND OTHER NONPHARMACOLOGIC MEASURES. PATIENTS MUST BE TREATED WITH A STATIN FOR AT LEAST 30 DAYS PRIOR TO SCREENING. IF A PATIENT IS NOT TREATED WITH A STATIN THEY MUST HAVE DOCUMENTED STATIN INTOLERANCE, OR CONTRAINDICATION FOR STATINS. STATIN INTOLERANCE IS DEFINED AS "UNABLE TO TOLERATE AT LEAST TWO STATINS AT THE LOWEST APPROVED DAILY DOSE DUE TO SKELETAL MUSCLE RELATED SYMPTOMS, FOR EXAMPLE, PAIN, ACHES, WEAKNESS, OR CRAMPING THAT BEGAN OR INCREASED DURING STATIN THERAPY AND STOPPED WHEN STATIN THERAPY WAS DISCONTINUED". CONTRAINDICATION FOR A STATIN IS ACCORDING TO THE PERTINENT PRESCRIBING INFORMATION. CONDITION: PRIMARY OUTCOME: Time to First Occurence of the Composite Endpoint of Cardiovascular (CV) Death, Myocardial Infarction (MI), Stroke, Coronary Revascularization, or Hospitalization for Unstable Angina (UA).; NAME OF THE RESULT: Time to First Occurence of the Composite Endpoint of Cardiovascular Death, Myocardial Infarction, Stroke, Coronary Revascularization, or Hospitalization for Unstable Angina.; USED MEASURING METHOD :The log‐rank test with a 2‐sided statistical significance level 0.05 will be used to test the difference between the distribution of time to first ocurrence for evacetrapib and placebo.; PERIOD OF TIME WHERE THE MEASUREMENT WILL BE CONDUCTED AND WHICH WILL ALLOW OBTAINING THE PRIMARY RESULT: Baseline to Study Completion (estimated to be up to 4 years). SECONDARY OUTCOME: •Mean Percent Change from Baseline to 3 Months in Low‐Density (LDL‐C) and High‐Density Lipoprotein Cholesterol (HDL‐C) levels. ; NAME OF THE RESULT: •Mean Percent Change from Baseline to 3 Months in Low‐Density and High‐Density Lipoprotein Cholesterol levels. ; USED MEASURING METHOD :The log‐rank test each at a 2‐sided significance level of 0.05. Comparison to placebo using the 2 sample t‐test ; PERIOD OF TIME WHERE THE MEASUREMENT WILL BE CONDUCTED AND WHICH WILL ALLOW OBTAINING THE SECONDARY RESULT: Baseline, 3 Months. INCLUSION CRITERIA: [1] MALES OR FEMALES ≥ 18 YEARS OF AGE WITH A DIAGNOSIS OF HRVD (THAT IS, MEET AT LEAST ONE OF THE DISEASE DIAGNOSTIC CRITERIA DESCRIBED IN SECTION 8.1.1 BELOW), AND ARE CLINICALLY STABLE (AS JUDGED BY THE RESPONSIBLE PHYSICIAN) [2] MUST BE TREATED WITH A STATIN FOR AT LEAST 30 DAYS PRIOR TO SCREENING. IF NOT TREATED WITH A STATIN MUST HAVE DOCUMENTED STATIN INTOLERANCE, OR CONTRAINDICATION TO STATIN (SEE SECTION 7.1 FOR THE DEFINITIONS OF STATIN INTOLERANCE AND CONTRAINDICATION TO STATIN) [3] HAVE A SCREENING HDL‐C ≤ 80 MG/DL (≤ 2.1 MMO1/L) [4] HAVE SCREENING TG ≤ 400 MG/DL (≤ 4.5 MMO1/L) [5] MEET 1 OF THE FOLLOWING CRITERIA: A) SCREENING LDL‐C NO MORE THAN 10 MG/DL (0.3 MMO1/L) ABOVE THE TARGET CHOSEN BY THE INVESTIGATOR (EITHER LDL‐C <100 MG/DL [<2.6 MMO1/L] OR LDL‐C <70 MG/DL [<1.8 MMOL/L]), OR B) IF LDL‐C IS GREATER THAN TARGET, THE PATIENT MUST BE ON MAXIMUM TOLERATED STATIN DOSE (FOR AT LEAST 30 DAYS)
UR  -  https://www.cochranelibrary.com/central/doi/10.1002/central/CN-01855385/full
ER  -  


Record #90 of 119
Provider: John Wiley & Sons, Ltd.
Content: text/plain; charset="UTF-8"

TY  -  JOUR
AN  -  CN-01772539
AU  -  Streja, D
TI  -  Combination therapy for the treatment of dyslipidemia
JA  -  Current opinion in investigational drugs (London, England : 2000)
PY  -  2004
VL  -  5
IS  -  3
SP  -  306‐312
C3  -  PUBMED 15083597,EMBASE 38826712
M3  -  Journal article
KW  -  *hyperlipidemia /drug therapy
KW  -  Clinical trial
KW  -  Controlled clinical trial
KW  -  Drug Therapy, Combination
KW  -  Drug combination
KW  -  Human
KW  -  Humans
KW  -  Hydroxymethylglutaryl‐CoA Reductase Inhibitors [administration & dosage, therapeutic use]
KW  -  Hyperlipidemias [*drug therapy]
KW  -  Hypolipidemic Agents [administration & dosage, *therapeutic use]
KW  -  Niacin [administration & dosage, therapeutic use]
KW  -  Randomized Controlled Trials as Topic
KW  -  Randomized controlled trial
KW  -  Review
AB  -  Statins have been proven to reduce cardiovascular risk, and guidelines for cardiovascular prevention recommend statin therapy in a wide range of patients. However, in spite of the dramatic success in large randomized clinical trials, two thirds of patients administered statins are not protected against cardiovascular events. This has prompted a search for additional targets for therapy. The pandemic of metabolic syndrome and type 2 diabetes has led to a dramatic increase in the prevalence of dyslipidemia. This, in turn, has prompted a resurgence of the search for drugs and algorithms that favorably affect high‐density lipoprotein (HDL) and very low‐density lipoprotein (VLDL) metabolism and function. Fibrates are the best‐studied class of agents to be used as an addition to statins since they have also been proven to reduce clinical events as a monotherapy. However, there is a need for large safety trials of statin‐fibrate combination therapy. Statin‐niacin combination therapy has proven to be safe and effective in altering lipoprotein pattern. Randomized clinical trials and more research on the mechanism of action of niacin are necessary. Inhibitors of cholesterol ester transfer protein and HDL therapy drugs are in early developmental stages, and are the most promising potential additions to the current arsenal.
UR  -  https://www.cochranelibrary.com/central/doi/10.1002/central/CN-01772539/full
ER  -  


Record #91 of 119
Provider: John Wiley & Sons, Ltd.
Content: text/plain; charset="UTF-8"

TY  -  JOUR
AN  -  CN-01764353
AU  -  Ballantyne, CM
AU  -  Shah, S
AU  -  Sapre, A
AU  -  Ashraf, TB
AU  -  Tobias, S
AU  -  Sahin, T
AU  -  Ye, P
AU  -  Sheu, WHH
AU  -  Kang, DH
AU  -  Rossi, P
AU  -  et al.
TI  -  A multi-regional, randomized evaluation of the lipid-modifying efficacy and tolerability of anacetrapib added to ongoing statin therapy in patients with hypercholesterolemia or low HDL-C
JA  -  European heart journal
PY  -  2016
VL  -  37
SP  -  1204‐1205
C3  -  EMBASE 612285297
M3  -  Journal article; Conference proceeding
KW  -  *comparative effectiveness
KW  -  *hypercholesterolemia
KW  -  Adverse drug reaction
KW  -  Blood pressure
KW  -  Brazil
KW  -  Cardiovascular disease
KW  -  Cardiovascular system
KW  -  China
KW  -  Clinical trial
KW  -  Complication
KW  -  Congenital malformation
KW  -  Consensus development
KW  -  Controlled clinical trial
KW  -  Controlled study
KW  -  Drug therapy
KW  -  Human
KW  -  Korea
KW  -  Major clinical study
KW  -  Mexico
KW  -  Pharmacokinetics
KW  -  Phase 3 clinical trial
KW  -  Randomized controlled trial
KW  -  Russian Federation
KW  -  Safety
KW  -  Side effect
KW  -  Taiwan
KW  -  Turkey (republic)
DO  -  10.1093/eurheartj/ehw434
AB  -  Background: Anacetrapib, a cholesteryl ester transfer protein inhibitor, reduces LDL‐C, ApoB and Lp(a), and raises HDL‐C and ApoAI. Purpose: This real‐world like, 24‐week, Phase 3, multi‐regional (Brazil, Russia, China, Korea, Taiwan, Turkey, and Mexico), multicenter, randomized, doubleblind, placebo‐controlled study assessed the lipid‐modifying efficacy and safety profile of anacetrapib added to ongoing therapy with statin ± other lipid‐modifying therapies in patients with hypercholesterolemia who were not at their LDL‐C goal (as per NCEP ATP III guidelines) and in patients with low HDL‐C Methods: Patients on a stable dose of statin ± other lipid‐modifying therapies and having an LDL‐C ≥1.81, ≥2.59 to <3.75, ≥3.36 or ≥4.14 mmol/L for very high, high, moderate and low CHD risk, or at LDL‐C goal (per CHD risk category) with HDL‐C ≤1.03 mmol/L were randomized in a ratio of 1:1, stratified by background therapy use, to anacetrapib 100 mg (n=290) or placebo (n=293) for 24 weeks, followed by a 12‐week off‐drug reversal phase. The primary endpoints were the percent change from baseline in LDL‐C and HDL‐C, as well as the safety/tolerability profile of anacetrapib. ClinicalTrials.gov, #NCT01860729. Results: Baseline charactersitics were similar between the two groups. About 91% of patients were very high or very high CHD‐risk patients. Anacetrapib reduced LDL‐C, non‐HDL‐C, ApoB and Lp (a) and increased HDL‐C and Apo AI vs placebo (p<0.001 for all; table). There were no clinically meaningful differences between the anacetrapib 100 mg group and placebo in the proportions of patients who discontinued drug due to an adverse event or in abnormalities in liver enzymes, creatinine kinase, blood pressure, electrolytes or adjudicated cardiovascular events. Conclusions: In patients with hypercholesterolemia or low HDL‐C, treatment with anacetrapib resulted in substantial reductions in LDL‐C and Lp(a) as well as in creases in HDL‐C and was well tolerated over 24 weeks. The ongoing 30,000 patient REVEAL study will provide information on the impact of the lipid changes of anacetrapib 100 mg on cardiovascular outcomes. (Table Presented).
UR  -  https://www.cochranelibrary.com/central/doi/10.1002/central/CN-01764353/full
ER  -  


Record #92 of 119
Provider: John Wiley & Sons, Ltd.
Content: text/plain; charset="UTF-8"

TY  -  JOUR
AN  -  CN-01088416
AU  -  Schwartz, GG
AU  -  Abt, M
AU  -  Bao, W
AU  -  DeMicco, D
AU  -  Kallend, D
AU  -  Miller, M
AU  -  Mundl, H
AU  -  Olsson, AG
TI  -  Fasting triglycerides predict recurrent ischemic events in patients with acute coronary syndrome treated with statins
JA  -  Journal of the American College of Cardiology
PY  -  2015
VL  -  65
IS  -  21
SP  -  2267‐2275
C3  -  PUBMED 26022813,EMBASE 604586235
M3  -  Journal article
KW  -  *acute coronary syndrome/dt [Drug Therapy]
KW  -  *cardiovascular risk
KW  -  *triacylglycerol/ec [Endogenous Compound]
KW  -  Acute Coronary Syndrome [*blood, drug therapy]
KW  -  Adult
KW  -  Aged
KW  -  Article
KW  -  Atorvastatin/ct [Clinical Trial]
KW  -  Atorvastatin/dt [Drug Therapy]
KW  -  Brain ischemia
KW  -  Cholesterol, HDL [blood]
KW  -  Cholesterol, LDL [blood]
KW  -  Dalcetrapib/ct [Clinical Trial]
KW  -  Dalcetrapib/dt [Drug Therapy]
KW  -  Diet restriction
KW  -  Fasting
KW  -  Female
KW  -  Heart death
KW  -  Heart muscle ischemia
KW  -  Human
KW  -  Humans
KW  -  Hydroxymethylglutaryl‐CoA Reductase Inhibitors [*therapeutic use]
KW  -  Low density lipoprotein cholesterol/ec [Endogenous Compound]
KW  -  Major clinical study
KW  -  Male
KW  -  Middle Aged
KW  -  Placebo
KW  -  Predictive Value of Tests
KW  -  Priority journal
KW  -  Randomized controlled trial (topic)
KW  -  Recurrence
KW  -  Recurrent disease
KW  -  Risk Assessment
KW  -  Risk assessment
KW  -  Treatment outcome
KW  -  Triglycerides [*blood]
KW  -  Unstable angina pectoris
DO  -  10.1016/j.jacc.2015.03.544
AB  -  BACKGROUND: Most patients with acute coronary syndrome (ACS) are treated with statins, which reduce atherogenic triglyceride‐rich lipoproteins. It is uncertain whether triglycerides predict risk after ACS on a background of statin treatment. OBJECTIVES: This study examined the relationship of fasting triglyceride levels to outcomes after ACS in patients treated with statins. METHODS: Long‐term and short‐term relationships of triglycerides to risk after ACS were examined in the dal‐OUTCOMES trial and atorvastatin arm of the MIRACL (Myocardial Ischemia Reduction with Acute Cholesterol Lowering) trial, respectively. Analysis of dal‐OUTCOMES included 15,817 patients (97% statin‐treated) randomly assigned 4 to 12 weeks after ACS to treatment with dalcetrapib (a cholesteryl ester transfer protein inhibitor) or placebo and followed for a median 31 months. Analysis of MIRACL included 1,501 patients treated with atorvastatin 80 mg daily beginning 1 to 4 days after ACS and followed for 16 weeks. Fasting triglycerides at initial random assignment were related to risk of coronary heart disease death, nonfatal myocardial infarction, stroke, and unstable angina in models adjusted for age, sex, hypertension, smoking, diabetes, high‐density lipoprotein cholesterol, and body mass index. RESULTS: Fasting triglyceride levels were associated with both long‐term and short‐term risk after ACS. In dal‐OUTCOMES, long‐term risk increased across quintiles of baseline triglycerides (p<0.001). The hazard ratio in the highest/lowest quintile (>175/≤80 mg/dl) was 1.61 (95% confidence interval: 1.34 to 1.94). There was no interaction of triglycerides and treatment assignment on the primary outcome. In the atorvastatin group of MIRACL, short‐term risk increased across tertiles of baseline triglycerides (p=0.03), with a hazard ratio of 1.50 [corrected] (95% confidence interval: 1.05 to 2.15) in highest/lowest tertiles (>195/≤135 mg/dl). The relationship of triglycerides to risk was independent of low‐density lipoprotein cholesterol in both studies. CONCLUSIONS: Among patients with ACS treated effectively with statins, fasting triglycerides predict long‐term and short‐term cardiovascular risk. Triglyceride‐rich lipoproteins may be an important additional target for therapy. (A Study of RO4607381 in Stable Coronary Heart Disease Patients With Recent Acute Coronary Syndrome; NCT00658515).
UR  -  https://www.cochranelibrary.com/central/doi/10.1002/central/CN-01088416/full
ER  -  


Record #93 of 119
Provider: John Wiley & Sons, Ltd.
Content: text/plain; charset="UTF-8"

TY  -  JOUR
AN  -  CN-01468622
AU  -  Menon, V
AU  -  Lincoff, AM
AU  -  Nicholls, SJ
AU  -  Riesmeyer, JS
AU  -  Barter, PJ
AU  -  Brewer, HB
AU  -  Fox, KAA
AU  -  Gibson, CM
AU  -  Granger, C
AU  -  Montalescot, G
AU  -  et al.
TI  -  Impact of evacetrapib on glyvemic control: results from the accelerate trial
JA  -  European heart journal
PY  -  2017
VL  -  38
SP  -  1130
C3  -  EMBASE 621238064
M3  -  Journal article; Conference proceeding
KW  -  Adverse drug reaction
KW  -  Aged
KW  -  Body mass
KW  -  Conference abstract
KW  -  Controlled study
KW  -  Diabetic patient
KW  -  Drug therapy
KW  -  Female
KW  -  Follow up
KW  -  Human
KW  -  Major clinical study
KW  -  Male
KW  -  Randomization
KW  -  Randomized controlled trial
KW  -  Side effect
DO  -  10.1093/eurheartj/ehx502.P5355
AB  -  Background: The use of statins and niacin are associated with an increased risk of new onset diabetes mellitus (DM). In contrast, a favorable glycemic profile (GP) amongst patients both with and without DM was noted with use of the CETP inhibitor, torcetrapib, in ILLUMINATE. We evaluated the impact of Evacetrapib (Eva) on the glycemic profile in statin treated patients in the ACCELERATE trial. Methods: 12,092 patients were randomized to Eva or Placebo. A total of 8236 had established DM prior to randomization. We compared the glycemic profile in DM and non DM patients randomized to Eva or placebo using protocol mandated HbA1c levels over time. We also determined the development of new onset DM defined as the new occurrence of an HbA1c >6.5 amongst non DM subjects during the trial. Results: Subjects with DM had a mean age of 66±9 years and 76% were male with a mean BMI of 31.1±6 and an HbA1c of 7.1±1.4 at baseline. Exposure to Eva was associated with an early, statistically significant improvement in glycemic profile that was maintained over time; p=0.023 at 24 months (fig). This finding was supported by a similar, borderline statistically significant beneficial effect on the glycemic profile in the non DM subjects (p=0.049). The rates of new onset DM in this group during the median 30 months of follow up was 176/1911 (9.2%) with Eva vs. 200/1945 (10.3) with placebo; p=0.26. Conclusion: We observed a favorable effect on the glycemic profile in patients exposed to EVA regardless of presence of DM. The rates of new onset DM were similar with Eva and Placebo. The mechanism of this effect of CETP inhibition requires further study. (Figure Presented).
UR  -  https://www.cochranelibrary.com/central/doi/10.1002/central/CN-01468622/full
ER  -  


Record #94 of 119
Provider: John Wiley & Sons, Ltd.
Content: text/plain; charset="UTF-8"

TY  -  JOUR
AN  -  CN-02121711
AU  -  Jang, AY
AU  -  Han, SH
AU  -  Sohn, IS
AU  -  Oh, PC
AU  -  Koh, KK
TI  -  Lipoprotein(a) and Cardiovascular Diseases　- Revisited
JA  -  Circulation journal
PY  -  2020
VL  -  84
IS  -  6
SP  -  867‐874
C3  -  PUBMED 32336721,EMBASE 631652176
M3  -  Journal article
KW  -  *aortic valve calcification
KW  -  Adult
KW  -  Animals
KW  -  Article
KW  -  Biomarkers [blood]
KW  -  Cardiovascular Diseases [*etiology, genetics, prevention & control]
KW  -  Cerebrovascular accident
KW  -  Controlled study
KW  -  Coronary artery disease
KW  -  Covalent bond
KW  -  Drug therapy
KW  -  Dyslipidemias [blood, *complications, drug therapy, genetics]
KW  -  Female
KW  -  Gene expression
KW  -  Heart failure
KW  -  Human
KW  -  Humans
KW  -  Hypolipidemic Agents [therapeutic use]
KW  -  Lipoprotein(a) [*blood, genetics]
KW  -  Male
KW  -  Mendelian randomization analysis
KW  -  Prognosis
KW  -  Protein expression
KW  -  Protein function
KW  -  Randomized controlled trial
KW  -  Risk Factors
KW  -  Up‐Regulation
DO  -  10.1253/circj.CJ-20-0051
AB  -  Two decades ago, it was recognized that lipoprotein(a) (Lp(a)) concentrations were elevated in patients with cardiovascular disease (CVD). However, the importance of Lp(a) was not strongly established due to a lack of both Lp(a)‐lowering therapy and evidence that reducing Lp(a) levels improves CVD risk. Recent advances in clinical and genetic research have revealed the crucial role of Lp(a) in the pathogenesis of CVD. Mendelian randomization studies have shown that Lp(a) concentrations are causal for different CVDs, including coronary artery disease, calcified aortic valve disease, stroke, and heart failure, despite optimal low‐density lipoprotein cholesterol (LDL‐C) management. Lp(a) consists of apolipoprotein (apo) B100 covalently bound to apoA. Thus, Lp(a) has atherothrombotic traits of both apoB (from LDL) and apoA (thrombo‐inflammatory aspects). Although conventional pharmacological therapies, such as statin, niacin, and cholesteryl ester transfer protein, have failed to significantly reduce Lp(a) levels, emerging new therapeutic strategies using proprotein convertase subtilisin‐kexin type 9 inhibitors or antisesnse oligonucleotide technology have shown promising results in effectively lowering Lp(a). In this review we discuss the revisited important role of L(a) and strategies to overcome residual risk in the statin era.
UR  -  https://www.cochranelibrary.com/central/doi/10.1002/central/CN-02121711/full
ER  -  


Record #95 of 119
Provider: John Wiley & Sons, Ltd.
Content: text/plain; charset="UTF-8"

TY  -  JOUR
AN  -  CN-01442236
AU  -  Soran, H
AU  -  Liu, Y
AU  -  Adam, S
AU  -  Siahmansur, T
AU  -  Ho, JH
AU  -  Schofield, JD
AU  -  Kwok, S
AU  -  Gittins, M
AU  -  France, M
AU  -  Younis, N
AU  -  et al.
TI  -  A comparison of the effects of low- and high-dose atorvastatin on lipoprotein metabolism and inflammatory cytokines in type 2 diabetes: results from the Protection Against Nephropathy in Diabetes with Atorvastatin (PANDA) randomized trial
JA  -  Journal of clinical lipidology
PY  -  2018
VL  -  12
IS  -  1
SP  -  44‐55
C3  -  PUBMED 29246729,EMBASE 619713939
M3  -  Journal article
KW  -  *dose response
KW  -  *lipoprotein metabolism
KW  -  *non insulin dependent diabetes mellitus /drug therapy /drug therapy
KW  -  Adult
KW  -  Aged
KW  -  Albuminuria [diagnosis]
KW  -  Anticholesteremic Agents [*therapeutic use]
KW  -  Apolipoproteins B [blood]
KW  -  Article
KW  -  Atorvastatin [*therapeutic use]
KW  -  Cardiovascular risk
KW  -  Cholesterol blood level
KW  -  Cholesterol transport
KW  -  Cholesterol, LDL [blood]
KW  -  Controlled study
KW  -  Cytokines [*metabolism]
KW  -  Diabetes Mellitus, Type 2 [diagnosis, *drug therapy]
KW  -  Diet therapy
KW  -  Dose‐Response Relationship, Drug
KW  -  Double blind procedure
KW  -  Double‐Blind Method
KW  -  Down‐Regulation
KW  -  Drug Administration Schedule
KW  -  Drug dose comparison
KW  -  Drug megadose
KW  -  Female
KW  -  Follow up
KW  -  High risk patient
KW  -  Human
KW  -  Humans
KW  -  Lipoproteins, LDL [blood]
KW  -  Low drug dose
KW  -  Major clinical study
KW  -  Male
KW  -  Microalbuminuria
KW  -  Middle Aged
KW  -  Middle aged
KW  -  Priority journal
KW  -  Randomized controlled trial
KW  -  Renal protection
KW  -  Serum Amyloid A Protein [analysis]
KW  -  Treatment Outcome
KW  -  Triacylglycerol blood level
KW  -  Triglycerides [blood]
KW  -  United Kingdom
DO  -  10.1016/j.jacl.2017.10.011
AB  -  Background: Statin therapy is recommended in type 2 diabetes (T2DM) although views on treatment intensity and therapeutic targets remain divided. Objectives: Our objectives were to compare the effects of high‐intensity and moderate‐intensity atorvastatin treatment on lipoprotein metabolism and inflammatory markers and how frequently treatment goals are met in high‐risk T2DM patients. Methods: Patients with T2DM and albuminuria (urinary albumin:creatinine ratio >5 mg/mmol, total cholesterol <7 mmol/L, proteinuria <2 g/d, creatinine <200 μmol/L) were randomized to receive atorvastatin 10 mg (n = 59) or 80 mg (n = 60) daily. Baseline and 1‐year follow‐up data are reported. Results: Patients were at high cardiovascular disease risk (observed combined mortality and nonfatal cardiovascular disease annual event rate 4.8%). The non‐high‐density lipoprotein cholesterol (HDL‐C) goal of <2.6 mmol/L was achieved in 72% of participants receiving high‐dose atorvastatin, but only in 40% on low‐dose atorvastatin (P < .005). The proportion achieving apolipoprotein B (apoB) <0.8 g/L on high‐dose and low‐dose atorvastatin was 82% and 70%, respectively (NS). Total cholesterol, triglycerides, low‐density lipoprotein (LDL) cholesterol, non‐HDL‐C, oxidized LDL, apoB, glyc‐apoB, apolipoprotein E, and lipoprotein‐associated phospholipase A2 decreased significantly, more so in participants on high‐dose atorvastatin. Adiponectin increased and serum amyloid A decreased without dose dependency. Neither dose produced significant changes in HDL‐C, cholesterol efflux, high‐sensitivity C‐reactive protein, glycated hemoglobin, serum paraoxonase‐1, lecithin:cholesterol acyltransferase, or cholesteryl ester transfer protein. Conclusions: High‐dose atorvastatin is more effective in achieving non‐HDL‐C therapeutic goals and in modifying LDL‐related parameters. Recommended apoB treatment targets may require revision. Despite the increase in adiponectin and the decrease in serum amyloid A, HDL showed no change in functionality.
UR  -  https://www.cochranelibrary.com/central/doi/10.1002/central/CN-01442236/full
ER  -  


Record #96 of 119
Provider: John Wiley & Sons, Ltd.
Content: text/plain; charset="UTF-8"

TY  -  JOUR
AN  -  CN-00522385
AU  -  Mishra, M
AU  -  Durrington, P
AU  -  Mackness, M
AU  -  Siddals, KW
AU  -  Kaushal, K
AU  -  Davies, R
AU  -  Gibson, M
AU  -  Ray, DW
TI  -  The effect of atorvastatin on serum lipoproteins in acromegaly
JA  -  Clinical endocrinology
PY  -  2005
VL  -  62
IS  -  6
CC  -  Heart
SP  -  650‐655
C3  -  PUBMED 15943824,EMBASE 40825932
M3  -  Journal article
KW  -  *acromegaly
KW  -  *atorvastatin/ct [Clinical Trial]
KW  -  *atorvastatin/do [Drug Dose]
KW  -  *atorvastatin/dt [Drug Therapy]
KW  -  *cardiovascular risk
KW  -  *lipoprotein/ec [Endogenous Compound]
KW  -  Acromegaly [blood, *drug therapy]
KW  -  Adult
KW  -  Aged
KW  -  Aged, 80 and over
KW  -  Anticholesteremic Agents [*therapeutic use]
KW  -  Apolipoprotein A1/ec [Endogenous Compound]
KW  -  Apolipoprotein B/ec [Endogenous Compound]
KW  -  Apolipoprotein/ec [Endogenous Compound]
KW  -  Apolipoproteins B [blood]
KW  -  Article
KW  -  Atherogenesis/dt [Drug Therapy]
KW  -  Atherogenesis/pc [Prevention]
KW  -  Atorvastatin
KW  -  Cholesterol [blood]
KW  -  Cholesterol blood level
KW  -  Cholesterol ester transfer protein/ec [Endogenous Compound]
KW  -  Clinical article
KW  -  Clinical trial
KW  -  Controlled clinical trial
KW  -  Controlled study
KW  -  Crossover procedure
KW  -  Cross‐Over Studies
KW  -  Double blind procedure
KW  -  Double‐Blind Method
KW  -  Drug effect
KW  -  Drug safety
KW  -  Drug tolerability
KW  -  Enzyme activity
KW  -  Female
KW  -  Growth Hormone [blood]
KW  -  Growth hormone release
KW  -  Heptanoic Acids [*therapeutic use]
KW  -  High density lipoprotein cholesterol/ec [Endogenous Compound]
KW  -  Human
KW  -  Humans
KW  -  Insulin‐Like Growth Factor I [analysis]
KW  -  Ischemic heart disease/co [Complication]
KW  -  Lipid/ec [Endogenous Compound]
KW  -  Lipoprotein blood level
KW  -  Lipoproteins [*blood]
KW  -  Low density lipoprotein cholesterol/ec [Endogenous Compound]
KW  -  Male
KW  -  Middle Aged
KW  -  Phosphatidylcholine sterol acyltransferase/ec [Endogenous Compound]
KW  -  Placebo
KW  -  Priority journal
KW  -  Pyrroles [*therapeutic use]
KW  -  Randomized controlled trial
KW  -  Statistics, Nonparametric
KW  -  Triacylglycerol blood level
KW  -  Triacylglycerol/ec [Endogenous Compound]
KW  -  Triglycerides [blood]
KW  -  Very low density lipoprotein cholesterol/ec [Endogenous Compound]
DO  -  10.1111/j.1365-2265.2005.02273.x
AB  -  OBJECTIVE: Acromegaly is associated with long‐term adverse effects on cardiovascular mortality and morbidity. Reducing growth hormone secretion improves well‐being and symptoms, but may not significantly improve the lipoprotein profile. An additional approach to cardiovascular risk reduction in acromegaly may therefore be to target lipoprotein metabolism directly. In this study we investigated the effect of statin treatment. DESIGN: Double blind, placebo‐controlled, crossover study of the effects on circulating lipoproteins of atorvastatin 10 mg daily vs. placebo. Each treatment was given for 3 months in random order. SUBJECTS: Eleven patients with acromegaly. MEASUREMENTS: Lipids, lipoproteins, apolipoproteins, enzyme activity and calculated cardiovascular risk. RESULTS: Atorvastatin treatment compared to placebo resulted in a significant decrease in serum cholesterol (5.85 +/‐ 1.04 mmol/l vs. 4.22 +/‐ 0.69 mmol/l; mean +/‐ SD; P < 0.001), low‐density lipoprotein (LDL) cholesterol (2.95 +/‐ 1.07 mmol/l vs. 1.82 +/‐ 0.92 mmol/l; P < 0.001), very low‐density lipoprotein (VLDL) cholesterol (0.31 (0.21‐0.47) mmol vs. 0.23 (0.13‐0.30) mmol/l median (interquartile range); P < 0.05), apolipoprotein B (111 +/‐ 28 mg/dl vs. 80 +/‐ 18 mg/dl; P < 0.001), and calculated coronary heart disease risk (6.8 (3.3‐17.9) vs. 2.8 (1.5‐5.7)% over next 10 years; P < 0.01). Serum triglyceride was 1.34 (1.06‐1.71) mmol/l on placebo and 1.14 (0.88‐1.48) mmol/l on atorvastatin (ns). HDL cholesterol, apolipoprotein A1 and Lp(a) concentrations and cholesteryl ester transfer protein and lecithin: cholesterol acyl transferase activities were also not significantly altered. CONCLUSION: Atorvastatin treatment was safe, well tolerated and effective in improving the atherogenic lipoprotein profile in acromegaly.
UR  -  https://www.cochranelibrary.com/central/doi/10.1002/central/CN-00522385/full
ER  -  


Record #97 of 119
Provider: John Wiley & Sons, Ltd.
Content: text/plain; charset="UTF-8"

TY  -  JOUR
AN  -  CN-01656950
AU  -  Cannon, CP
TI  -  Low HDL-C as a risk marker: analysis from the hps 3/timi 55 reveal trial
JA  -  Journal of the American College of Cardiology
PY  -  2018
VL  -  71
IS  -  11
C3  -  EMBASE 621787075
M3  -  Journal article; Conference proceeding
KW  -  Adult
KW  -  Atherosclerosis
KW  -  Conference abstract
KW  -  Death
KW  -  Drug therapy
KW  -  Female
KW  -  Human
KW  -  Major clinical study
KW  -  Male
KW  -  Revascularization
KW  -  Risk factor
KW  -  Risk reduction
DO  -  10.1016/S0735-1097(18)32261-7
AB  -  Background: HDL‐C levels have been associated with increased cardiovascular risk, but recent studies have suggested this risk is no longer present when LDL‐C is aggressively lowered with intensive statin therapy. Methods: We sought to examine this issue in the HPS 3/TIMI 55‐REVEAL trial which assessed the effects of adding the cholesteryl ester transfer (CETP) inhibitor anacetrapib, which lowers LDL‐C levels and increases HDL‐C, in 30,449 individuals with atherosclerotic vascular disease placed on atorvastatin. Baseline LDL‐C was 61 MG/DL. Results: Overall a 9% beneft on CHD death/MI/revascularization was observed over a median of 4.1 years, and the beneft appeared to be explained by the amount of non‐HDL reduction. The rate of the primary endpoint was analyzed by tertiles of baseline HDL‐C: treatment with anacetrapib produced similar proportional reductions in risk irrespective of baseline HDL‐C (test for trend p = 0.9). Consequently larger absolute risk reductions were seen in those at greatest risk. Conclusion: Although HDL may not be a causal risk factor, it remains as a risk marker, even at very low levels of LDL‐C.
UR  -  https://www.cochranelibrary.com/central/doi/10.1002/central/CN-01656950/full
ER  -  


Record #98 of 119
Provider: John Wiley & Sons, Ltd.
Content: text/plain; charset="UTF-8"

TY  -  JOUR
AN  -  CN-01721306
AU  -  Kastelein, JJ
TI  -  The future of lipid-lowering therapy: the big picture
JA  -  Netherlands journal of medicine
PY  -  2003
VL  -  61
IS  -  5 Suppl
SP  -  35‐39
C3  -  PUBMED 12918548,EMBASE 37125735
M3  -  Journal article
KW  -  *hyperlipidemia /drug therapy
KW  -  Cardiovascular Diseases [prevention & control]
KW  -  Cardiovascular disease /prevention
KW  -  Clinical trial
KW  -  Controlled clinical trial
KW  -  Human
KW  -  Humans
KW  -  Hyperlipidemias [*drug therapy]
KW  -  Hypolipidemic Agents [*therapeutic use]
KW  -  Randomized Controlled Trials as Topic
KW  -  Randomized controlled trial
KW  -  Review
AB  -  Several lipid‐lowering intervention studies published in 2002 shed light on the current status and the future of cardiovascular risk reduction by drug therapy. The Heart Protection Study has demonstrated that simvastatin reduces heart attack, stroke and revascularisation risk by about one‐third irrespective of total cholesterol, LDL cholesterol, patient's age or sex, or the nature of pre‐existing cardiovascular disease. Coronary heart disease death and myocardial infarction risk reduction in elderly patients by pravastatin in the PROSPER study was similar to the benefit of statins in middle‐aged populations in other studies. The ALLHAT‐LLT study has failed to demonstrate a benefit of pravastatin on all‐cause mortality, CHD death or nonfatal myocardial infarction, illustrating that too modest cholesterol lowering does not result in clinical benefit under all circumstances. The cholesterol absorption inhibitor ezetimibe has demonstrated significant LDL and total cholesterol lowering, and induced an additional 21% LDL cholesterol lowering when added to ongoing statin therapy. The cholesteryl ester transfer protein inhibitor JJT‐705 produced a dose‐dependent increase in HDL cholesterol concentrations of up to 34% and improved the total cholesterol/HDL cholesterol ratio in healthy individuals while having very mild side effects. Cholesterol absorption inhibitors and HDL cholesterol enhancers may become useful tools to achieve further improvements in cardiovascular risk reduction in the future.
UR  -  https://www.cochranelibrary.com/central/doi/10.1002/central/CN-01721306/full
ER  -  


Record #99 of 119
Provider: John Wiley & Sons, Ltd.
Content: text/plain; charset="UTF-8"

TY  -  JOUR
AN  -  CN-01769013
AU  -  Hamrefors, V
AU  -  Orho-Melander, M
AU  -  Krauss, RM
AU  -  Hedblad, B
AU  -  Almgren, P
AU  -  Berglund, G
AU  -  Melander, O
TI  -  A gene score of nine LDL and HDL regulating genes is associated with fluvastatin-induced cholesterol changes in women
JA  -  Journal of lipid research
PY  -  2010
VL  -  51
IS  -  3
SP  -  625‐634
C3  -  PUBMED 19773416,EMBASE 358596054
M3  -  Journal article
KW  -  *pharmacogenetics
KW  -  *single nucleotide polymorphism
KW  -  Adrenergic beta‐Antagonists [pharmacology]
KW  -  Adult
KW  -  Article
KW  -  Atherosclerotic plaque /drug therapy
KW  -  Carotid atherosclerosis /drug therapy
KW  -  Cholesterol, HDL [*genetics, *metabolism]
KW  -  Cholesterol, LDL [*genetics, *metabolism]
KW  -  Clinical trial
KW  -  Cohort Studies
KW  -  Controlled clinical trial
KW  -  Controlled study
KW  -  Fatty Acids, Monounsaturated [*pharmacology]
KW  -  Female
KW  -  Fluvastatin
KW  -  Gene expression regulation
KW  -  Genetic variability
KW  -  Human
KW  -  Humans
KW  -  Indoles [*pharmacology]
KW  -  Lipoprotein blood level
KW  -  Major clinical study
KW  -  Male
KW  -  Middle Aged
KW  -  Mutational analysis
KW  -  Polymorphism, Single Nucleotide
KW  -  Priority journal
KW  -  Protein analysis
KW  -  Randomized controlled trial
KW  -  Sex Characteristics
KW  -  Sex difference
KW  -  Treatment duration
KW  -  Treatment response
DO  -  10.1194/jlr.P001792
AB  -  While conventional pharmacogenetic studies have considered single gene effects, we tested if a genetic score of nine LDL‐ and HDL‐associated single nucleotide polymorphisms, previously shown to predict cardiovascular disease, is related to fluvastatin‐induced lipid change. In patients with asymptomatic plaque in the right carotid artery, thus candidates for statin therapy, we related score LDL [APOB(rs693), APOE(rs4420638), HMGCR(rs12654264), LDLR(rs1529729), and PCSK9(rs11591147)] and score HDL [ABCA1(rs3890182), CETP(rs1800775), LIPC(rs1800588), and LPL(rs328)] as well as the combined score LDL+HDL to fluvastatin‐induced LDL reduction (+/‐ metoprolol) (n = 395) and HDL increase (n = 187) following 1 year of fluvastatin treatment. In women, an increasing number of unfavorable alleles (i.e., alleles conferring higher LDL and lower HDL) of score LDL+HDL (P = 0.037) and of score LDL (P = 0.023) was associated with less pronounced fluvastatin‐induced LDL reduction. Furthermore, in women, both score LDL+HDL (P = 0.001) and score HDL (P = 0.022) were directly correlated with more pronounced fluvastatin‐induced HDL increase, explaining 5.9‐11.6% of the variance in treatment response in women. There were no such associations in men. This suggests that a gene score based on variation in nine different LDL‐ and HDL‐associated genes is of importance for the magnitude of fluvastatin HDL increase in women with asymptomatic plaque in the carotid artery.
UR  -  https://www.cochranelibrary.com/central/doi/10.1002/central/CN-01769013/full
ER  -  


Record #100 of 119
Provider: John Wiley & Sons, Ltd.
Content: text/plain; charset="UTF-8"

TY  -  JOUR
AN  -  CN-02545295
AU  -  Oliver, W
AU  -  Giugliano, RP
TI  -  Benefit of Combination Ezetimibe/Simvastatin Among High-Risk Populations: lessons from the IMPROVE-IT Trial
JA  -  Current atherosclerosis reports
PY  -  2023
VL  -  25
IS  -  3
SP  -  85‐93
C3  -  PUBMED 36763180,EMBASE 2021574603
M3  -  Journal article
KW  -  *Acute Coronary Syndrome [drug therapy]
KW  -  *Anticholesteremic Agents [therapeutic use]
KW  -  *Hydroxymethylglutaryl‐CoA Reductase Inhibitors [therapeutic use]
KW  -  *acute coronary syndrome
KW  -  *high risk population
KW  -  Aged
KW  -  Attention
KW  -  Attributable risk
KW  -  Cerebrovascular accident
KW  -  Cholesterol, LDL
KW  -  Clinical trial
KW  -  Diabetic patient
KW  -  Drug Therapy, Combination
KW  -  Drug combination
KW  -  Drug safety
KW  -  Drug therapy
KW  -  Ezetimibe [therapeutic use]
KW  -  Ezetimibe, Simvastatin Drug Combination [therapeutic use]
KW  -  Female
KW  -  Heart failure
KW  -  High risk patient
KW  -  Human
KW  -  Humans
KW  -  Kidney dysfunction
KW  -  Patient history of coronary artery bypass graft
KW  -  Practice guideline
KW  -  Review
KW  -  Risk assessment
KW  -  Risk factor
KW  -  Secondary prevention
KW  -  Simvastatin [therapeutic use]
KW  -  Treatment Outcome
DO  -  10.1007/s11883-023-01084-4
AB  -  PURPOSE OF REVIEW: The Improved Reduction of Outcomes: Vytorin Efficacy International Trial (IMPROVE‐IT) demonstrated the clinical benefit of the combination of ezetimibe‐simvastatin compared to placebo‐simvastatin following acute coronary syndrome (ACS). This review highlights key findings from this study with particular attention to the practice‐changing impact on guidelines for low‐density lipoprotein cholesterol (LDL‐C) reduction after ACS, especially among high‐risk populations. RECENT FINDINGS: Consistent reductions in LDL‐C have been reported with newer lipid‐lowering therapies (proprotein convertase subtilisin/kexin type 9 inhibitors, cholesterol ester transfer proteins, bempedoic acid) in combination with statin in high‐risk subgroups. Since high‐risk subgroups remain a focus of guidelines, exploration of high‐risk subgroups can help define the optimal use of new therapies. Ezetimibe reduced the LDL‐C by 16.7 mg/dL compared to placebo at 1 year, resulting in a significant reduction in the primary composite endpoint (absolute risk difference 2.0%; relative risk difference 6.4%, hazard ratio, 0.936; 95% confidence interval, 0.89 to 0.99; P = 0.016). The benefits achieved with ezetimibe in both LDL‐C reduction and the primary clinical composite across 10 pre‐specified high‐risk subgroups, including the elderly; women; patients with diabetes, prior coronary artery bypass graft, history of stroke, polyvascular disease, low baseline LDL‐C, renal dysfunction, prior heart failure, and an elevated TIMI risk score for secondary prevention, were similar or greater than in the corresponding non‐high‐risk subgroups. Safety events were similar between ezetimibe and placebo across the high‐risk subgroups. These data support the addition of ezetimibe to statin therapy in high‐risk patients who require additional therapy to lower the LDL‐C post‐ACS.
UR  -  https://www.cochranelibrary.com/central/doi/10.1002/central/CN-02545295/full
ER  -  


Record #101 of 119
Provider: John Wiley & Sons, Ltd.
Content: text/plain; charset="UTF-8"

TY  -  JOUR
AN  -  CN-01056152
AU  -  Kastelein, JJ
AU  -  Besseling, J
AU  -  Shah, S
AU  -  Bergeron, J
AU  -  Langslet, G
AU  -  Hovingh, GK
AU  -  Al-Saady, N
AU  -  Koeijvoets, M
AU  -  Hunter, J
AU  -  Johnson-Levonas, AO
AU  -  et al.
TI  -  Randomized evaluation of anacetrapib lipid-modifying therapy in patients with heterozygous familial hypercholesterolemia (realize study)
JA  -  Circulation
PY  -  2014
VL  -  130
CC  -  Cystic Fibrosis and Genetic Disorders
C3  -  EMBASE 71710244
M3  -  Journal article; Conference proceeding
KW  -  *familial hypercholesterolemia
KW  -  *human
KW  -  *medical society
KW  -  *patient
KW  -  *resuscitation
KW  -  *therapy
KW  -  Blood pressure
KW  -  Cardiovascular disease
KW  -  Controlled study
KW  -  Diagnosis
KW  -  Drug megadose
KW  -  Drug therapy
KW  -  Genotype
KW  -  Hypothesis
KW  -  Optimal drug dose
KW  -  Safety
AB  -  Introduction: Anacetrapib, a cholesteryl ester transfer protein inhibitor, has been shown to robustly reduce atherogenic lipoproteins including low‐density lipoprotein cholesterol (LDL‐C), Apo B and raise high‐density lipoprotein cholesterol (HDL‐C) as well as ApoA1. Hypothesis: This 1‐year, Phase 3, multicenter, randomized, double‐blind, placebo‐controlled study assessed the lipid‐modifying efficacy and safety profile of anacetrapib added to optimized LDL‐C lowering therapy in patients with heterozygous familial hypercholesterolemia (HeFH). Methods: Patients with a genotype‐confirmed or clinical diagnosis of HeFH, treated with an optimal dose of statin ± other lipid‐modifying medication(s) and having an LDL‐C ≥100 mg/dL without history of cardiovascular disease or LDL‐C ≥70 mg/dL with a history of CVD were randomized in a ratio of 2:1 to anacetrapib 100 mg (n=204) or placebo (n=102) for 52 weeks followed by a 12‐week reversal phase. The primary end points were the percent change from baseline in LDL‐C (beta‐quantification method) and the safety profile of anacetrapib. This trial is registered in ClinicalTrials.gov, #NCT01524289. Results: A total of 306 patients were enrolled at 25 sites in 9 countries. At baseline, most patients were on high‐dose statin therapy and >70% also were on ezetimibe. Baseline LDL‐C and HDL‐C were 129.4 and 53.3 mg/dL, respectively. At Week 52, anacetrapib vs. placebo significantly reduced LDL‐C by 39.7% and increased HDL‐C by 102.1% (p<0.001 for both). Significant placebo‐adjusted reductions in Apo B (24.8%) and increases in Apo A‐I (32.9%) also were observed. Significantly more patients in the anacetrapib vs. placebo group achieved LDL‐C <100 (82% vs. 18%; p<0.001) and <70 mg/dL (44% vs. 5%; p<0.001). Sustained effects on LDL‐C (21.9%; p<0.001) and HDL‐C (53.0%; p<0.001) were seen 12‐weeks after cessation of anacetrapib therapy. No clinically important between‐group differences were seen in the proportions of patients with abnormalities in liver enzymes, CK, blood pressure, electrolytes, adverse experiences and adjudicated CV events. Conclusion: In patients with HeFH, treatment with anacetrapib for 1 year was generally well tolerated and resulted in substantial reductions in LDL‐C and increases in HDL‐C.
UR  -  https://www.cochranelibrary.com/central/doi/10.1002/central/CN-01056152/full
ER  -  


Record #102 of 119
Provider: John Wiley & Sons, Ltd.
Content: text/plain; charset="UTF-8"

TY  -  JOUR
AN  -  CN-01469059
AU  -  Kastelein, JJP
AU  -  Besseling, J
AU  -  Shah, S
AU  -  Johnson-Levonas, AO
AU  -  Fable, J
AU  -  Sapre, A
AU  -  Mitchel, YB
TI  -  Anacetrapib decreases LDL-C in patients with heterozygous familial hypercholesterolemia irrespective of the underlying genetic mutation
JA  -  European heart journal
PY  -  2017
VL  -  38
CC  -  Cystic Fibrosis and Genetic Disorders
SP  -  120
C3  -  EMBASE 621234115
M3  -  Journal article; Conference proceeding
KW  -  *familial hypercholesterolemia
KW  -  *gene mutation
KW  -  *genetic association
KW  -  *heterozygosity
KW  -  Adult
KW  -  Cardiovascular disease
KW  -  Comparative effectiveness
KW  -  Conference abstract
KW  -  Controlled study
KW  -  Diagnosis
KW  -  Double blind procedure
KW  -  Drug efficacy
KW  -  Drug therapy
KW  -  Exploratory research
KW  -  Female
KW  -  Genotype
KW  -  Human
KW  -  Major clinical study
KW  -  Male
KW  -  Randomized controlled trial
KW  -  Visually impaired person
DO  -  10.1093/eurheartj/ehx502.P637
AB  -  Background: Familial hypercholesterolemia (FH) is a genetic disease caused by mutations in LDLR, APOB or PCSK9 resulting in high low‐density lipoprotein cholesterol (LDL‐C) levels and premature cardiovascular disease (CVD). In a study of patients with heterozygous FH (HeFH), 52‐week treatment with CETP inhibitor anacetrapib reduced LDL‐C (beta‐quantification method [BQ]) and apolipoprotein (Apo)B by ‐39.7% and ‐24.8% versus placebo, respectively. Purpose: The purpose of this post‐hoc, exploratory analysis of a randomized, double‐blind, placebo‐controlled study (NCT01524289) was to evaluate the LDLC‐ lowering efficacy of anacetrapib in patient subgroups defined by HeFH mutation type. Methods: Patients with a genotype‐confirmed or clinical diagnosis of HeFH, treated with an optimal dose of statin ±other lipid‐modifying medication(s) and LDL‐C ≥100 mg/dL without history of CVD or LDL‐C ≥70 mg/dL with a history of CVD were randomized (2:1) to anacetrapib 100 mg or placebo for 52 weeks. Change from baseline in LDL‐C was analyzed by groups based on mutation types at baseline: no mutation found (n=28); defective LDLR (n=94); deficient LDLR (n=162) and APOB mutation (n=10). One patient in the anacetrapib group with a mutation in PCSK9 was not included in the analysis due to insufficient data. Results: Baseline LDL‐C (BQ) values appear similar across the defined subgroups (Table). Following treatment with anacetrapib 100 mg for 52 weeks, significant placebo‐adjusted reductions in LDL‐C (BQ) were seen in all HeFH mutation subgroups. Conclusions: Overall treatment with anacetrapib 100 mg for 52 weeks resulted in reductions in LDL‐C across the different HeFH mutation types. (Figure Presented).
UR  -  https://www.cochranelibrary.com/central/doi/10.1002/central/CN-01469059/full
ER  -  


Record #103 of 119
Provider: John Wiley & Sons, Ltd.
Content: text/plain; charset="UTF-8"

TY  -  JOUR
AN  -  CN-00769698
AU  -  Derks, M
AU  -  Abt, M
AU  -  Parr, G
AU  -  Meneses-Lorente, G
AU  -  Young, AM
AU  -  Phelan, M
TI  -  No clinically relevant drug-drug interactions when dalcetrapib is co-administered with atorvastatin
JA  -  Expert opinion on investigational drugs
PY  -  2010
VL  -  19
IS  -  10
SP  -  1135‐1145
C3  -  PUBMED 20738227,EMBASE 359524179
M3  -  Journal article
KW  -  *atorvastatin/cb [Drug Combination]
KW  -  *atorvastatin/it [Drug Interaction]
KW  -  *cholesterol ester transfer protein inhibitor/do [Drug Dose]
KW  -  *cholesterol ester transfer protein inhibitor/pk [Pharmacokinetics]
KW  -  *dalcetrapib/ae [Adverse Drug Reaction]
KW  -  *dalcetrapib/cb [Drug Combination]
KW  -  *dalcetrapib/do [Drug Dose]
KW  -  *dalcetrapib/it [Drug Interaction]
KW  -  *dalcetrapib/pk [Pharmacokinetics]
KW  -  Adult
KW  -  Amides
KW  -  Anticholesteremic Agents [*administration & dosage, adverse effects, blood, *pharmacokinetics]
KW  -  Area under the curve
KW  -  Article
KW  -  Atorvastatin
KW  -  Clinical trial
KW  -  Crossover procedure
KW  -  Cross‐Over Studies
KW  -  Drug Interactions
KW  -  Drug Therapy, Combination
KW  -  Drug bioavailability
KW  -  Drug blood level
KW  -  Drug dose increase
KW  -  Drug effect
KW  -  Drug efficacy
KW  -  Drug exposure
KW  -  Drug half life
KW  -  Drug safety
KW  -  Drug screening
KW  -  Drug tolerability
KW  -  Esters
KW  -  Headache/si [Side Effect]
KW  -  Heptanoic Acids [*administration & dosage, blood, pharmacokinetics]
KW  -  Human
KW  -  Humans
KW  -  Hydroxymethylglutaryl‐CoA Reductase Inhibitors [*administration & dosage, blood, pharmacokinetics]
KW  -  Lipids [blood]
KW  -  Male
KW  -  Maximum plasma concentration
KW  -  Middle Aged
KW  -  Open study
KW  -  Pyrroles [*administration & dosage, blood, pharmacokinetics]
KW  -  Sulfhydryl Compounds [*administration & dosage, adverse effects, blood, *pharmacokinetics]
KW  -  Unclassified drug
KW  -  Young Adult
DO  -  10.1517/13543784.2010.509342
AB  -  OBJECTIVES: Dalcetrapib, which targets cholesteryl ester transfer protein, is in clinical development for prevention of cardiovascular events and is likely to be used concomitantly with statins. Two studies investigated co‐administration of dalcetrapib with atorvastatin and any effects of the timing of atorvastatin on the pharmacokinetics of dalcetrapib. RESEARCH DESIGN AND METHODS: Two crossover studies were performed in healthy subjects: a two‐period study of dalcetrapib 900 mg concurrently with atorvastatin (concurrent dosing study) and a three‐period study of dalcetrapib 600 mg (dose chosen for Phase III) with atorvastatin concurrently or serially 4 h after dalcetrapib (interval dosing study). Main outcome measures: The primary pharmacokinetic end points were AUC(0 ‐ 24) and C(max); lipid effects and tolerability were secondary end points. RESULTS: In the concurrent study (n = 26), co‐administration reduced dalcetrapib AUC(0 ‐ 24) and C(max) and caused small changes in AUC(0 ‐ 24) and C(max) of atorvastatin and its active metabolites. In the interval study (n = 52), serial and concurrent co‐administration of atorvastatin resulted in similar reductions in dalcetrapib exposure that were comparable to those observed in the concurrent dosing study. Co‐administration did not decrease the efficacy of dalcetrapib or atorvastatin and was generally well tolerated. CONCLUSIONS: These results indicate no clinically relevant interactions for co‐administration of dalcetrapib with atorvastatin.
UR  -  https://www.cochranelibrary.com/central/doi/10.1002/central/CN-00769698/full
ER  -  


Record #104 of 119
Provider: John Wiley & Sons, Ltd.
Content: text/plain; charset="UTF-8"

TY  -  JOUR
AN  -  CN-02052528
AU  -  Baum, SJ
AU  -  Sampietro, T
AU  -  Datta, D
AU  -  Moriarty, PM
AU  -  Knusel, B
AU  -  Schneider, J
AU  -  Somaratne, R
AU  -  Kurtz, C
AU  -  Hohenstein, B
TI  -  Effect of evolocumab on lipoprotein apheresis requirement and lipid levels: results of the randomized, controlled, open-label DE LAVAL study
JA  -  Journal of clinical lipidology
PY  -  2019
VL  -  13
IS  -  6
CC  -  Cystic Fibrosis and Genetic Disorders
SP  -  901‐909.e3
C3  -  PUBMED 31759938,EMBASE 2003862073
M3  -  Journal article
KW  -  *cardiovascular disease
KW  -  *familial hypercholesterolemia
KW  -  *heterozygosity
KW  -  *lipoprotein apheresis
KW  -  *low density lipoprotein cholesterol level
KW  -  Adult
KW  -  Antibodies, Monoclonal
KW  -  Antibodies, Monoclonal, Humanized [*therapeutic use]
KW  -  Anticholesteremic Agents [*therapeutic use]
KW  -  Article
KW  -  Avoidance behavior
KW  -  Blood Component Removal [*methods]
KW  -  Cholesterol Ester Transfer Proteins [blood]
KW  -  Cholesterol, LDL [blood]
KW  -  Clinical article
KW  -  Controlled study
KW  -  Drug therapy
KW  -  Female
KW  -  Human
KW  -  Humans
KW  -  Hypercholesterolemia [blood, drug therapy, therapy]
KW  -  Lipoproteins [*blood]
KW  -  Male
KW  -  Middle Aged
KW  -  Proprotein Convertase 9 [blood]
KW  -  Randomized controlled trial
DO  -  10.1016/j.jacl.2019.10.003
AB  -  BACKGROUND: Lipoprotein apheresis (LA) can effectively lower lipoproteins but is an invasive procedure. OBJECTIVE: The objective of this study was to evaluate whether evolocumab can reduce LA requirement in patients undergoing chronic LA. METHODS: Patients on regular weekly or every‐2‐week LA and moderate‐ to high‐intensity statin (if tolerated) with pre‐LA low‐density lipoprotein cholesterol (LDL‐C) levels ≥2.6 mmol/L (100 mg/dL) to ≤4.9 mmol/L (190 mg/dL) were randomized to continue the same LA frequency, or discontinue LA and receive evolocumab 140 mg every‐2‐weeks subcutaneously for 6 weeks. At week 6, all patients received only open‐label evolocumab for 18 weeks. The primary endpoint was LA avoidance at the end of 6 weeks based on achieving pre‐LA LDL‐C <2.6 mmol/L at week 4. RESULTS: Thirty‐nine patients (mean [SD] age 62 [10] years, 59% male, 82% with familial hypercholesterolemia) were randomized (evolocumab, n = 19; LA, n = 20). At the end of 6 weeks, more patients receiving evolocumab avoided LA than those receiving LA (84% vs 10%; treatment difference, 74% [95% CI: 45, 87]; P < .0001). Thirty patients (77%) did not require LA at 24 weeks. Evolocumab reduced pre‐LA LDL‐C by 50% from the baseline to week 4 compared with a 3% increase in the LA arm. Pre‐LA LDL‐C <1.8 mmol/L (70 mg/dL) was achieved by 10 patients (53%) receiving evolocumab and none receiving LA (week 4). Safety was comparable between arms. CONCLUSION: Evolocumab treatment significantly reduced LA requirement in patients undergoing chronic LA. In addition, >50% of patients achieved LDL‐C <1.8 mmol/L on evolocumab alone, demonstrating that in patients with pre‐LA LDL‐C ≤4.9 mmol/L, evolocumab may replace LA.
UR  -  https://www.cochranelibrary.com/central/doi/10.1002/central/CN-02052528/full
ER  -  


Record #105 of 119
Provider: John Wiley & Sons, Ltd.
Content: text/plain; charset="UTF-8"

TY  -  JOUR
AN  -  CN-01108038
AU  -  Soran, H
AU  -  Liu, Y
AU  -  Siahmansur, T
AU  -  Schofield, J
AU  -  Kwok, S
AU  -  Charlton-Menys, V
AU  -  Gittins, M
AU  -  Gibson, M
AU  -  Younis, N
AU  -  France, M
AU  -  et al.
TI  -  A comparison of low and high dose atorvastatin on lipoproteins and inflammatory cytokines: the protection against nephropathy in diabetes with atorvastatin (PANDA) trial
JA  -  Atherosclerosis
PY  -  2015
VL  -  241
IS  -  1
SP  -  e202
C3  -  EMBASE 71970686
M3  -  Journal article; Conference proceeding
KW  -  *European
KW  -  *atherosclerosis
KW  -  *diabetes mellitus
KW  -  *drug megadose
KW  -  *kidney disease
KW  -  *protection
KW  -  *society
KW  -  Cardiovascular disease
KW  -  Cholesterol blood level
KW  -  Diabetic patient
KW  -  Effusion
KW  -  Hemoglobin determination
KW  -  Human
KW  -  Hypertension
KW  -  Non insulin dependent diabetes mellitus
KW  -  Parameters
KW  -  Patient
KW  -  Risk
KW  -  Risk factor
KW  -  Serum
KW  -  Therapy
AB  -  Aim: To investigate the frequency with which recommended treatment goals are met in high risk diabetic patients with conventional dose as opposed to high dose statin therapy and their different effects on lipoproteins and other cardiovascular disease (CVD) risk factors. Methods: Patients with type 2 diabetes and optimally treated hypertension were randomized to receive atorvastatin 10mg (n=59) or 80mg (n=60) daily. Data at baseline and after one year are reported. Results: Patients in the study were at high CVD risk (observed annual event rate of 4.8%). The non‐high density lipoprotein cholesterol (non‐ HDL‐C) therapeutic goal of <2.6mmol/l was achieved by 72% of participants receiving 80mg daily, but only 40% on 10mg (p<0.005). Serum total cholesterol, low density lipoprotein cholesterol (LDL‐C), apolipoprotein B100, glycated apolipoprotein B100 and lipoprotein‐associated phospholipase A2 decreased significantly more on the higher dose. Serum apolipoprotein E and amyloid A decreased significantly only on 80mg daily. Both doses reduced triglycerides and oxidized LDL, and increased adiponectin, but these effects were not dose‐dependent. Neither dose significantly affected cholesterol efflux, HDL‐C, apolipoprotein A1, myeloperoxidase, high‐sensitivity C‐reactive protein (hsCRP), glycated hemoglobin (HbA1c) concentrations or the activities of paraoxonase‐1, lecithin: cholesterol acyl transferase and cholesteryl ester transfer protein. Conclusions: High dose atorvastatin is necessary to achieve non‐HDL‐C therapeutic goals in a substantial proportion of patients. Atorvastatin is effective, generally in a dose‐dependent manner, in modifying LDL‐related CVD risk factors. It has no effect on HDL‐related parameters or hsCRP, but evidence that therapeutic modification of these is beneficial is currently largely lacking.
UR  -  https://www.cochranelibrary.com/central/doi/10.1002/central/CN-01108038/full
ER  -  


Record #106 of 119
Provider: John Wiley & Sons, Ltd.
Content: text/plain; charset="UTF-8"

TY  -  JOUR
AN  -  CN-01976495
AU  -  Metzinger, MP
AU  -  Saldanha, S
AU  -  El-Ghazali, A
AU  -  Ayers, C
AU  -  Rohatgi, A
TI  -  Effect of anacetrapib on ABCA1-specific cholesterol efflux capacity: a substudy of the define trial
JA  -  Arteriosclerosis, thrombosis, and vascular biology
PY  -  2019
VL  -  39
C3  -  EMBASE 629061125
M3  -  Journal article; Conference proceeding
KW  -  *protein function
KW  -  Adult
KW  -  Atherosclerosis
KW  -  Cholesterol level
KW  -  Conference abstract
KW  -  Controlled study
KW  -  Drug therapy
KW  -  Female
KW  -  Follow up
KW  -  Gene expression
KW  -  Human
KW  -  Human cell
KW  -  Human tissue
KW  -  Ischemic heart disease
KW  -  J774 cell line
KW  -  Linear regression analysis
KW  -  Macrophage
KW  -  Major clinical study
KW  -  Male
KW  -  Plasma
KW  -  Protein expression
KW  -  Randomized controlled trial
DO  -  10.1161/atvb.39.suppl-1.703
AB  -  Background: Impaired reverse cholesterol transport is associated with increased atherosclerosis. Cholesterol efflux from macrophages (CEC) is the initial step of reverse cholesterol transport and is inversely associated with cardiovascular disease (CVD). Anacetrapib is the only cholesterylester transfer protein (CETP) inhibitor that not only raised HDL‐C levels but also reduced CVD. However, the effect of anacetrapib on ABCA1‐specific CEC among those with CVD is unknown. Objective: To determine the effect of anacetrapib on ABCA1‐specific CEC in those with CVD. Methods: This study included 574 participants randomly selected from the DEFINE trial, a randomized placebo‐controlled trial of anacetrapib in participants with coronary heart disease on statin therapy. CEC was measured at baseline and at the 24‐week follow up visit using J774 macrophages, BODIPY fluorescent cholesterol, and apolipoprotein B‐depleted plasma. CEC was normalized to efflux elicited by pooled human plasma and by Apo AI 100mcg/mL. Multivariable adjusted linear regression analyses were performed to evaluate the independent associations of anacetrapib and lipids on CEC. Results: Similar to the total DEFINE cohort, anacetrapib was associated with increased HDL‐C and Apo AI and reduced Apo B and LDL‐C compared to the placebo group. In the placebo group, change in CEC was positively associated with increased Apo AI and Apo B but not HDL‐C. Anacetrapib was associated with increased CEC at follow up regardless of normalization method after adjustment for baseline CEC, co‐variates, and changes in lipids (30% increase; Figure 1). Conclusions: Among patients with coronary disease, anacetrapib at a dose linked to improved CVD outcomes also significantly increased ABCA1‐specific CEC. Increases in CEC are linked more to changes in apolipoprotein levels than cholesterol levels. (Figure Presented).
UR  -  https://www.cochranelibrary.com/central/doi/10.1002/central/CN-01976495/full
ER  -  


Record #107 of 119
Provider: John Wiley & Sons, Ltd.
Content: text/plain; charset="UTF-8"

TY  -  JOUR
AN  -  CN-02390716
AU  -  Sammons, E
AU  -  Hopewell, JC
AU  -  Chen, F
AU  -  Stevens, W
AU  -  Wallendszus, K
AU  -  Valdes-Marquez, E
AU  -  Dayanandan, R
AU  -  Knott, C
AU  -  Murphy, K
AU  -  Wincott, E
AU  -  et al.
TI  -  Long-term safety and efficacy of anacetrapib in patients with atherosclerotic vascular disease
JA  -  European heart journal
PY  -  2022
VL  -  43
IS  -  14
SP  -  1416‐1424
C3  -  PUBMED 34910136
M3  -  Journal article
KW  -  Adult
KW  -  Atherosclerosis [drug therapy]
KW  -  Atorvastatin [therapeutic use]
KW  -  Double‐Blind Method
KW  -  Humans
KW  -  Myocardial Infarction [drug therapy]
KW  -  Oxazolidinones [adverse effects]
KW  -  Treatment Outcome
DO  -  10.1093/eurheartj/ehab863
AB  -  AIMS: REVEAL was the first randomized controlled trial to demonstrate that adding cholesteryl ester transfer protein inhibitor therapy to intensive statin therapy reduced the risk of major coronary events. We now report results from extended follow‐up beyond the scheduled study treatment period. METHODS AND RESULTS: A total of 30 449 adults with prior atherosclerotic vascular disease were randomly allocated to anacetrapib 100 mg daily or matching placebo, in addition to open‐label atorvastatin therapy. After stopping the randomly allocated treatment, 26 129 survivors entered a post‐trial follow‐up period, blind to their original treatment allocation. The primary outcome was first post‐randomization major coronary event (i.e. coronary death, myocardial infarction, or coronary revascularization) during the in‐trial and post‐trial treatment periods, with analysis by intention‐to‐treat. Allocation to anacetrapib conferred a 9% [95% confidence interval (CI) 3‐15%; P = 0.004] proportional reduction in the incidence of major coronary events during the study treatment period (median 4.1 years). During extended follow‐up (median 2.2 years), there was a further 20% (95% CI 10‐29%; P < 0.001) reduction. Overall, there was a 12% (95% CI 7‐17%, P < 0.001) proportional reduction in major coronary events during the overall follow‐up period (median 6.3 years), corresponding to a 1.8% (95% CI 1.0‐2.6%) absolute reduction. There were no significant effects on non‐vascular mortality, site‐specific cancer, or other serious adverse events. Morbidity follow‐up was obtained for 25 784 (99%) participants. CONCLUSION: The beneficial effects of anacetrapib on major coronary events increased with longer follow‐up, and no adverse effects emerged on non‐vascular mortality or morbidity. These findings illustrate the importance of sufficiently long treatment and follow‐up duration in randomized trials of lipid‐modifying agents to assess their full benefits and potential harms. TRIAL REGISTRATION: International Standard Randomized Controlled Trial Number (ISRCTN) 48678192; ClinicalTrials.gov No. NCT01252953; EudraCT No. 2010‐023467‐18.
UR  -  https://www.cochranelibrary.com/central/doi/10.1002/central/CN-02390716/full
ER  -  


Record #108 of 119
Provider: John Wiley & Sons, Ltd.
Content: text/plain; charset="UTF-8"

TY  -  JOUR
AN  -  CN-00871060
AU  -  Khera, AV
AU  -  Qin, J
AU  -  Wolfe, ML
AU  -  Cannon, CP
AU  -  Rader, DJ
TI  -  Higher plasma levels of cholesterol ester transfer protein are associated with reduced coronary events in statin-treated patients with low LDL-C (<80 mg/dL)
JA  -  Arteriosclerosis, thrombosis, and vascular biology
PY  -  2010
VL  -  29
IS  -  7
CC  -  Heart
SP  -  e66
M3  -  Journal article
UR  -  https://www.cochranelibrary.com/central/doi/10.1002/central/CN-00871060/full
ER  -  


Record #109 of 119
Provider: John Wiley & Sons, Ltd.
Content: text/plain; charset="UTF-8"

TY  -  JOUR
AN  -  CN-01756264
AU  -  Brousseau, ME
AU  -  Schaefer, EJ
TI  -  New targets for medical treatment of lipid disorders
JA  -  Current atherosclerosis reports
PY  -  2002
VL  -  4
IS  -  5
SP  -  343‐349
C3  -  PUBMED 12162933,EMBASE 135719901
M3  -  Journal article
KW  -  *coronary artery disease /prevention
KW  -  *hyperlipidemia /diagnosis /drug therapy
KW  -  Animal
KW  -  Animals
KW  -  Anticholesteremic Agents [*therapeutic use]
KW  -  Blood
KW  -  Cholesterol, HDL [blood, drug effects]
KW  -  Cholesterol, LDL [blood, drug effects]
KW  -  Clinical trial
KW  -  Controlled clinical trial
KW  -  Coronary Disease [mortality, *prevention & control]
KW  -  Drug effect
KW  -  Female
KW  -  Human
KW  -  Humans
KW  -  Hydroxymethylglutaryl‐CoA Reductase Inhibitors [*therapeutic use]
KW  -  Hyperlipidemias [diagnosis, *drug therapy, mortality]
KW  -  Male
KW  -  Mortality
KW  -  Prognosis
KW  -  Randomized Controlled Trials as Topic
KW  -  Randomized controlled trial
KW  -  Review
KW  -  Risk Assessment
KW  -  Risk assessment
KW  -  Survival
KW  -  Survival Analysis
KW  -  Treatment Outcome
KW  -  Treatment outcome
DO  -  10.1007/s11883-002-0071-x
AB  -  Coronary heart disease (CHD) is the leading cause of death and disability in the industrialized world. Included among the risk factors for CHD are an elevated level of low‐density lipoprotein (LDL) cholesterol and a low level of high‐density lipoprotein (HDL) cholesterol. The discovery of drugs that inhibit 3‐hydroxy‐3‐methylglutaryl coenzyme A reductase (statins), the rate‐limiting enzyme in cholesterol biosynthesis, constituted a major advance in the treatment of patients with elevated plasma concentrations of LDL cholesterol. However, although the statins are potent LDL‐lowering agents, they may not be the therapy of choice for all dyslipidemic patients. This is particularly true for subjects whose primary lipid abnormality is a low level of HDL cholesterol with or without hypertriglyceridemia, a group that includes about one half of patients with CHD. In this report, we review emerging options for the treatment of patients with lipid disorders, including inhibitors of cholesterol absorption, acyl coenzyme A‐cholesterol acyltransferase, microsomal triglyceride transfer protein, and cholesteryl ester transfer protein, as well as liver X receptor agonists that up‐regulate the expression of ATP‐binding cassette transporter A1.
UR  -  https://www.cochranelibrary.com/central/doi/10.1002/central/CN-01756264/full
ER  -  


Record #110 of 119
Provider: John Wiley & Sons, Ltd.
Content: text/plain; charset="UTF-8"

TY  -  JOUR
AN  -  CN-01855882
AU  -  EUCTR2007-003406-10-AT,
TI  -  A Phase IIb, Multi-Center, Double-Blind, Randomized, Placebo-Controlled Study, Evaluating the Safety, Tolerability and Efficacy of RO4607381 by Measuring Flow Mediated Dilatation in the Brachial Artery, 24 hour Ambulatory Blood Pressure, Lipids, Lipoproteins and Markers Vascular Inflammation, Oxidation and CV risk in Patients with Coronary Heart Disease (CHD) or CHD Risk Equivalents - N/A
JA  -  https://trialsearch.who.int/Trial2.aspx?TrialID=EUCTR2007-003406-10-AT
PY  -  2008
C3  -  ICTRP EUCTR2007‐003406‐10‐AT
M3  -  Trial registry record
AB  -  INTERVENTION: Product Code: RO4607381/F51 Pharmaceutical Form: Film‐coated tablet Current Sponsor code: RO4607381 Concentration unit: mg milligram(s) Concentration type: equal Concentration number: 300‐ Pharmaceutical form of the placebo: Film‐coated tablet Route of administration of the placebo: Oral use CONDITION: Patients with Coronary Heart Disease (CHD) or CHD Risk Equivalents. ; MedDRA version: 9.1 Level: LLT Classification code 10007649 Term: Cardiovascular disorder PRIMARY OUTCOME: Main Objective: The primary efficacy objective of this study is to evaluate the effect of RO4607381 on endothelial function as measured by flow mediated dilatation (FMD) of the brachial artery in patients with CHD or CHD risk equivalents at 12 weeks.; The primary safety objective of this study is to evaluate the effect of RO4607381 on blood pressure as measured by 24 hour ambulatory blood pressure monitoring (ABPM) at 4 weeks.; Primary end point(s): Primary Efficacy Endpoint: change from baseline in %FMD as measured in the right brachial artery 5 to 10 cm proximal to the antecubital fossa with a high resolution ultrasound probe after 12 weeks of treatment.; ; Primary Safety Endpoint: change from baseline in mean blood pressure at 4 weeks as measured by 24 hour ambulatory blood pressure monitoring. Secondary Objective: Secondary efficacy and safety Objectives; The secondary objectives of this study are:; • To evaluate the effect of RO4607381 on endothelial function as measured by flow mediated dilatation (FMD) of the brachial artery in patients with CHD or CHD risk equivalents at 36 weeks; • To evaluate the effect of RO4607381 on blood pressure as measured by 24 hour ambulatory blood pressure monitoring (ABPM) at 12 and 26 weeks; • To explore the effect of RO4607381 on biomarkers of inflammation, oxidation and CV risk (hsCRP, IL6, sP Selectin, sE‐Selectin, sICAM, sVCAM, PLA2, MMP‐3, MMP‐9, Adiponectin, MPO, TPA, PAI‐1); • To explore the effect of RO4607381 on clinical and laboratory parameters including blood lipid, lipoprotein and apolipoprotein levels, CETP mass and activity, and insulin sensitivity; • To evaluate the safety profile of RO4607381; • To assess the effect of RO4607381 on clinical outcomes as part of an outcome analysis across the entire phase program; INCLUSION CRITERIA: •Both male and female patients able and willing to provide written informed consent •Age 18‐75 years (inclusive) at visit 1 •Signed informed consent (approved by Institutional Review Board [IRB]/Independent Ethics Committee [IEC]) obtained prior to any study specific screening procedures •Patients with CHD or CHD risk equivalent based on NCEP ATPIII, eg. atherosclerosis, diabetes or >20% 10 year risk of CHD events •HDL‐C <50 mg/dL (<1.3 mmol/L) at visit 1 •Triglycerides level ? 400 mg/dL (<4.5 mmol/L) at visit 1 •Appropriately treated with statin and/or other LDL lowering drug to a stable accepted LDL level (<100 mg/dL [<2.6 mmol/L] unless taking maximimum tolerated doses of therapy) based on their medical condition Are the trial subjects under 18? no Number of subjects for this age range: F.1.2 Adults (18‐64 years) yes F.1.2.1 Number of subjects for this age range F.1.3 Elderly (>=65 years) yes F.1.3.1 Number of subje
UR  -  https://www.cochranelibrary.com/central/doi/10.1002/central/CN-01855882/full
ER  -  


Record #111 of 119
Provider: John Wiley & Sons, Ltd.
Content: text/plain; charset="UTF-8"

TY  -  JOUR
AN  -  CN-02414695
AU  -  Sammons, E
AU  -  Hopewell, JC
AU  -  Chen, F
AU  -  Stevens, W
AU  -  Wallendszus, K
AU  -  Valdes-Marquez, E
AU  -  Dayanandan, R
AU  -  Knott, C
AU  -  Murphy, K
AU  -  Wincott, E
AU  -  et al.
TI  -  Long-term safety and efficacy of anacetrapib in patients with atherosclerotic vascular disease
JA  -  European heart journal
PY  -  2022
VL  -  43
IS  -  14
CC  -  Vascular
SP  -  1416‐1424
C3  -  EMBASE 2018880514
M3  -  Journal article
KW  -  *atherosclerosis /drug therapy
KW  -  Adult
KW  -  Aged
KW  -  Article
KW  -  Cardiovascular mortality
KW  -  Cohort analysis
KW  -  Controlled study
KW  -  Drug efficacy
KW  -  Drug safety
KW  -  Female
KW  -  Follow up
KW  -  Heart infarction
KW  -  Heart muscle revascularization
KW  -  Human
KW  -  Hypertension /side effect
KW  -  Intention to treat analysis
KW  -  Major clinical study
KW  -  Male
KW  -  Malignant neoplasm
KW  -  Morbidity
KW  -  Open study
KW  -  Patient compliance
KW  -  Randomized controlled trial
KW  -  Risk benefit analysis
KW  -  Risk reduction
KW  -  Survivor
KW  -  Treatment outcome
DO  -  10.1093/eurheartj/ehab863
AB  -  Aims: REVEAL was the first randomized controlled trial to demonstrate that adding cholesteryl ester transfer protein inhibitor therapy to intensive statin therapy reduced the risk of major coronary events. We now report results from extended follow‐up beyond the scheduled study treatment period. Methods and results: A total of 30 449 adults with prior atherosclerotic vascular disease were randomly allocated to anacetrapib 100 mg daily or matching placebo, in addition to open‐label atorvastatin therapy. After stopping the randomly allocated treatment, 26 129 survivors entered a post‐trial follow‐up period, blind to their original treatment allocation. The primary outcome was first post‐randomization major coronary event (i.e. coronary death, myocardial infarction, or coronary revascularization) during the in‐trial and post‐trial treatment periods, with analysis by intention‐to‐treat. Allocation to anacetrapib conferred a 9% [95% confidence interval (CI) 3‐15%; P = 0.004] proportional reduction in the incidence of major coronary events during the study treatment period (median 4.1 years). During extended follow‐up (median 2.2 years), there was a further 20% (95% CI 10‐29%; P < 0.001) reduction. Overall, there was a 12% (95% CI 7‐17%, P < 0.001) proportional reduction in major coronary events during the overall follow‐up period (median 6.3 years), corresponding to a 1.8% (95% CI 1.0‐2.6%) absolute reduction. There were no significant effects on non‐vascular mortality, site‐specific cancer, or other serious adverse events. Morbidity follow‐up was obtained for 25 784 (99%) participants. Conclusion: The beneficial effects of anacetrapib on major coronary events increased with longer follow‐up, and no adverse effects emerged on non‐vascular mortality or morbidity. These findings illustrate the importance of sufficiently long treatment and follow‐up duration in randomized trials of lipid‐modifying agents to assess their full benefits and potential harms. Trial registration: International Standard Randomized Controlled Trial Number (ISRCTN) 48678192; ClinicalTrials.gov No. NCT01252953; EudraCT No. 2010‐023467‐18.
UR  -  https://www.cochranelibrary.com/central/doi/10.1002/central/CN-02414695/full
ER  -  


Record #112 of 119
Provider: John Wiley & Sons, Ltd.
Content: text/plain; charset="UTF-8"

TY  -  JOUR
AN  -  CN-01868321
AU  -  EUCTR2007-005839-28-AT,
TI  -  A 76-Week, Worldwide, Multicenter, Double-Blind, Randomized, Placebo-Controlled Study to Assess the Tolerability and Efficacy of Anacetrapib When Added to Ongoing Therapy With a Statin in Patients With Coronary Heart Disease (CHD) or CHD Risk-Equivalent Disease: evaluation of plasma anacetrapib concentrations, lipid levels and pregnancy outcomes (women of child-bearing potential) in patients who were previously treated with anacetrapib
JA  -  https://trialsearch.who.int/Trial2.aspx?TrialID=EUCTR2007-005839-28-AT
PY  -  2008
C3  -  ICTRP EUCTR2007‐005839‐28‐AT
M3  -  Trial registry record
AB  -  INTERVENTION: Trade Name: ‐ Product Name: Anacetrapib Product Code: MK‐0859; L‐001309643 Pharmaceutical Form: Tablet Current Sponsor code: MK‐0859; L‐001309643‐000D Other descriptive name: Anacetrapib Concentration unit: mg milligram(s) Concentration type: equal Concentration number: 100‐ Pharmaceutical form of the placebo: Tablet Route of administration of the placebo: Oral use CONDITION: Hypercholesterolemia, mixed hyperlipidemia ; MedDRA version: 14.1 Level: LLT Classification code 10003601 Term: Atherosclerosis System Organ Class: 100000004866 Therapeutic area: Diseases [C] ‐ Cardiovascular Diseases [C14] PRIMARY OUTCOME: Main Objective: PN019‐00 to 04: Evaluate the efficacy of anacetrapib (100 mg) for 24 weeks relative to placebo on plasma concentrations of LDL‐C.; PN019‐10 and 11: To assess the safety and tolerability of anacetrapib 100 mg; PN019‐12 and 14: (1) To assess the plasma levels of anacetrapib during the reversal period and to estimate the apparent terminal half‐life (t1/2) of anacetrapib; (2) To assess the safety and tolerability during the 1‐year reversal period following; cessation of anacetrapib; PN019‐06: To assess the plasma levels of anacetrapib remaining in patients who were previously treated with anacetrapib ; Primary end point(s): For PN019‐06, there are no efficacy endpoints as subjects are not on treatment. Secondary Objective: PN019‐00 to 04 (3/5 objectives listed); (1) Evaluate the effects of anacetrapib (100 mg) on HDL‐C, non‐HDL‐C, apo‐B, and apo A‐I compared to placebo after 24 wks of treatment. (2) Evaluate effects of anacetrapib (100 mg) on LDL‐C, HDL‐C, non‐HDL‐C, apo‐B, and apo A‐I compared to placebo after 76 wks of treatment. (3) Evaluate the effects of anacetrapib (100 mg) on plasma levels of total cholesterol, triglycerides, LDL‐C/HDL‐C, apo B/apo A‐1, LDL‐C/apo B, lipoprotein and lipoprotein sub‐fractions after 24 wks and 76 wks of treatment. ; PN019‐10 & 11: (2/3 objectives listed); (1) To evaluate efficacy of anacetrapib (100 mg) on LDL‐C, HDL‐C, lipoprotein (a) [Lp(a)], non‐HDL‐C, apo‐B, and apo A‐I, compared to placebo. (2) To evaluate the efficacy of anacetrapib (100 mg) on plasma levels of total cholesterol, triglycerides, TC/HDL‐C, LDL‐C/HDL‐C, apoB/apoA‐I, and LDLC/apoB, lipoprotein, hs‐CRP, apoE, CETP activity and CETP mass,compared to placebo.; PN019‐12 & 06: no secondary objectives; Timepoint(s) of evaluation of this end point: see E.5.1 SECONDARY OUTCOME: Secondary end point(s): see E.5.1 Timepoint(s) of evaluation of this end point: see E.5.1 INCLUSION CRITERIA: for PN019‐06: (1) DEFINE study patients who took at least one dose of anacetrapib and are not currently enrolled in the ongoing PN 019‐12 study. (2) Patients who have completed or discontinued from the PN 019‐12 study. (3) Patient has an understanding of the study procedures and agrees to participate in the study by giving written informed consent. Are the trial subjects under 18? no Number of subjects for this age range: F.1.2 Adults (18‐64 years) yes F.1.2.1 Number of subjects for this age range 1200 F.1.3 Elderly (>=65 years) yes F.1.3.1 Number of subjects for this age range 300
UR  -  https://www.cochranelibrary.com/central/doi/10.1002/central/CN-01868321/full
ER  -  


Record #113 of 119
Provider: John Wiley & Sons, Ltd.
Content: text/plain; charset="UTF-8"

TY  -  JOUR
AN  -  CN-01705101
AU  -  Masana, L
AU  -  Cabré, A
AU  -  Heras, M
AU  -  Amigó, N
AU  -  Correig, X
AU  -  Martínez-Hervás, S
AU  -  Real, JT
AU  -  Ascaso, JF
AU  -  Quesada, H
AU  -  Julve, J
AU  -  et al.
TI  -  Remarkable quantitative and qualitative differences in HDL after niacin or fenofibrate therapy in type 2 diabetic patients
JA  -  Atherosclerosis
PY  -  2015
VL  -  238
IS  -  2
SP  -  213‐219
C3  -  PUBMED 25528430
M3  -  Journal article
KW  -  Adult
KW  -  Aged
KW  -  Antioxidants [metabolism]
KW  -  Biomarkers [blood]
KW  -  Cholesterol, HDL [*blood]
KW  -  Cross‐Sectional Studies
KW  -  Diabetes Mellitus, Type 2 [blood, diagnosis, *drug therapy]
KW  -  Drug Therapy, Combination
KW  -  Dyslipidemias [blood, diagnosis, *drug therapy]
KW  -  Female
KW  -  Fenofibrate [*therapeutic use]
KW  -  High‐Density Lipoproteins, Pre‐beta [blood]
KW  -  Humans
KW  -  Hydroxymethylglutaryl‐CoA Reductase Inhibitors [therapeutic use]
KW  -  Hypolipidemic Agents [*therapeutic use]
KW  -  Indoles [therapeutic use]
KW  -  Male
KW  -  Metabolomics [methods]
KW  -  Middle Aged
KW  -  Niacin [*therapeutic use]
KW  -  Oxidants [blood]
KW  -  Particle Size
KW  -  Prospective Studies
KW  -  Simvastatin [therapeutic use]
KW  -  Spain
KW  -  Time Factors
KW  -  Treatment Outcome
KW  -  Up‐Regulation
DO  -  10.1016/j.atherosclerosis.2014.12.006
AB  -  HDL‐increasing drugs such as fenofibrate and niacin have failed to decrease the cardiovascular risk in patients with type 2 diabetes. Drug‐mediated quantitative and qualitative HDL modifications could be involved in these negative results. To evaluate the quantitative and qualitative effects of niacin and fenofibrate on HDL in patients with type 2 diabetes, a prospective, randomised controlled intervention trial was conducted. Thirty type 2 diabetic patients with low HDL were randomised to receive either fenofibrate (FFB) or niacin + laropiprant (ERN/LPR) as an add‐on to simvastatin treatment for 12 weeks according to a crossover design. At the basal point and after each intervention period, physical examinations and comprehensive standard biochemical determinations and HDL metabolomics were performed. Thirty nondiabetic patients with normal HDL were used as a basal control group. ERN/LRP, but not FFB, significantly increased HDL cholesterol. Neither ERN/LRP nor FFB reversed the HDL particle size or particle number to normal. ERN/LRP increased apoA‐I but not apoA‐II, whereas FFB produced the opposite effect. FFB significantly increased Preβ1‐HDL, whereas ERN/LRP tended to lower Preβ1‐HDL. CETP and LCAT activities were significantly decreased only by ERN/LRP. PAF‐AH activity in HDL and plasma decreased with the use of both agents. Despite their different actions on antioxidant parameters, none of the treatments induced detectable antioxidant improvements. ERN/LRP and FFB had strikingly different effects on HDL quantity and quality, as well as on HDL cholesterol concentrations. When prescribing HDL cholesterol increasing drugs, this differential action should be considered.
UR  -  https://www.cochranelibrary.com/central/doi/10.1002/central/CN-01705101/full
ER  -  


Record #114 of 119
Provider: John Wiley & Sons, Ltd.
Content: text/plain; charset="UTF-8"

TY  -  JOUR
AN  -  CN-01878925
AU  -  ISRCTN51254253,
TI  -  A 6 Month Randomised, Double-Blind, Placebo-Controlled, Magnetic Resonance Spectroscopy (MRS) and Imaging Study to Evaluate the Effect of Rosiglitazone on the Intrahepatic and Intramyocellular Lipid content in Subjects with Type 2 Diabetes Mellitus and Non-Alcoholic Fatty Liver Disease
JA  -  https://trialsearch.who.int/Trial2.aspx?TrialID=ISRCTN51254253
PY  -  2005
C3  -  ICTRP ISRCTN51254253
M3  -  Trial registry record
AB  -  INTERVENTION: Rosiglitazone (4‐8 mg/day) vs placebo CONDITION: Type 2 Diabetic Patients with Non‐Alcoholic Fatty Liver Disease ; Nutritional, Metabolic, Endocrine ; Diabetes PRIMARY OUTCOME: The primary aim is to evaluate, using magnetic resonance imaging and spectroscopy (MRI and MRS), the effect of 26 weeks oral treatment with rosiglitazone in comparison to placebo on the change from baseline of intra‐abdominal and sub‐cutaneous adipose tissue volume, in patients with type 2 diabetes mellitus and non‐alcoholic fatty liver disease or steatohepatitis and liver fat content as assessed by MRS. SECONDARY OUTCOME: Secondary objectives are to evaluate the effects of rosiglitazone on the following: glycaemic control, lipids and lipoproteins; insulin sensitivity and secretion using homeostatic model assessment (HOMA); circulating lipoprotein lipase, hepatic lipase, cholesterol ester transferase (CETP) and lecithin cholesterol acyl transferase activity (LCAT) activities; the composition of circulating high density lipoprotein (HDL) and its apolipoprotein A‐I (apoA‐1) isoforms; biomarkers of systemic inflammation and plaque stability; very low density apolipoprotein B100 (VLDL apoB100) and HDL apoA‐I kinetics. INCLUSION CRITERIA: 1. Patients with type 2 diabetes 2. Male or female patient who is 30 to 75 years of age, inclusive, at screening 3. Patients who have initiated statin and fibrate therapy at least 6 months prior to screening, and have been receiving a stable dose for at least 3 months prior to screening. Patients not receiving statin or fibrate therapy may enter the study providing that this method of treatment is not required as active treatment for their medical condition at the time of screening. If any of these patients develop the need for statin or fibrate therapy during the course of the study, therapy will be started without the need to withdraw the patient from the study. 4. Female patients must be post‐menopausal (i.e. >6 months without menstrual period) or using contraceptive measures 5. Patients with an HbAlc value <10% at screening visit 6. Patients have an elevated alanine aminotransferase activity (ALT) or aspartate aminotransferase activity (AST) or ul
UR  -  https://www.cochranelibrary.com/central/doi/10.1002/central/CN-01878925/full
ER  -  


Record #115 of 119
Provider: John Wiley & Sons, Ltd.
Content: text/plain; charset="UTF-8"

TY  -  JOUR
AN  -  CN-00967008
AU  -  Chu, AY
AU  -  Guilianini, F
AU  -  Grallert, H
AU  -  Dupuis, J
AU  -  Ballantyne, CM
AU  -  Barratt, BJ
AU  -  Nyberg, F
AU  -  Chasman, DI
AU  -  Ridker, PM
TI  -  Genome-wide association study evaluating lipoprotein-associated phospholipase A2 mass and activity at baseline and after rosuvastatin therapy
JA  -  Circulation. Cardiovascular genetics
PY  -  2012
VL  -  5
IS  -  6
CC  -  Heart
SP  -  676‐685
C3  -  PUBMED 23118302
M3  -  Journal article
KW  -  1‐Alkyl‐2‐acetylglycerophosphocholine Esterase [*chemistry, *genetics, metabolism]
KW  -  Female
KW  -  Fluorobenzenes [*therapeutic use]
KW  -  Genome, Human [genetics]
KW  -  Genome‐Wide Association Study
KW  -  Humans
KW  -  Male
KW  -  Meta‐Analysis as Topic
KW  -  Molecular Weight
KW  -  Polymorphism, Single Nucleotide [genetics]
KW  -  Pyrimidines [*therapeutic use]
KW  -  Reproducibility of Results
KW  -  Rosuvastatin Calcium
KW  -  Sulfonamides [*therapeutic use]
DO  -  10.1161/CIRCGENETICS.112.963314
AB  -  BACKGROUND: Lipoprotein‐associated phospholipase A(2) (Lp‐PLA(2)) is a proinflammatory enzyme bound to low‐density lipoprotein cholesterol and other circulating lipoproteins. Two measures of Lp‐PLA(2), mass and activity, are associated with increased cardiovascular risk. Data are sparse regarding genetic determinants of Lp‐PLA(2) mass and activity, and no prior data are available addressing genetic determinants of statin‐induced changes for this proinflammatory biomarker. METHODS AND RESULTS: We performed a genome‐wide association study of Lp‐PLA(2) mass and activity at baseline and after 12 months of rosuvastatin therapy (20 mg/d) among 6851 participants of European ancestry from the Justification for Use of Statins in Prevention: an Intervention Trial Evaluating Rosuvastatin (JUPITER) and performed replication in a meta‐analysis of 13 664 participants from the Cohorts for Heart and Aging Research in Genomic Epidemiology (CHARGE) Consortium. Novel associations were identified and replicated at MS4A4E and TMEM49 for baseline Lp‐PLA(2) activity with genome‐wide significant joint P values (P=2.0 × 10(‐11) and P=2.9 × 10(‐9), respectively). In addition, genome‐wide associations (P<5 × 10(‐8)) were identified and replicated for baseline Lp‐PLA(2) mass at CETP and for Lp‐PLA(2) activity at the APOC1‐APOE and PLA2G7 loci. Among 2673 statin‐allocated participants, both Lp‐PLA(2) mass and activity were reduced by >30% and low‐density lipoprotein cholesterol by 50% after 12 months of statin therapy (P<0.001 for both). Variants in ABCG2 and LPA were associated with change in statin‐induced Lp‐PLA(2) activity at genome‐wide significance but were substantially attenuated after adjustment for statin‐induced changes in lipid levels. CONCLUSIONS: Genome‐wide significant associations at MS4A4E and TMEM49 may reflect novel influences on circulating levels of Lp‐PLA(2) activity. In addition, genome‐wide significant associations with rosuvastatin‐induced change in Lp‐PLA(2) activity were observed in ABCG2 and LPA, likely because of their impact on statin‐induced low‐density lipoprotein cholesterol lowering.
UR  -  https://www.cochranelibrary.com/central/doi/10.1002/central/CN-00967008/full
ER  -  


Record #116 of 119
Provider: John Wiley & Sons, Ltd.
Content: text/plain; charset="UTF-8"

TY  -  JOUR
AN  -  CN-01651503
AU  -  Maki, KC
TI  -  The ODYSSEY Outcomes trial: clinical implications and exploration of the limits of what can be achieved through lipid lowering
JA  -  Journal of clinical lipidology
PY  -  2018
VL  -  12
IS  -  5
SP  -  1102‐1105
C3  -  PUBMED 29941396,EMBASE 2000881408
M3  -  Journal article
KW  -  *Clinical Trials as Topic
KW  -  *acute coronary syndrome
KW  -  *alirocumab/cm [Drug Comparison]
KW  -  *alirocumab/ct [Clinical Trial]
KW  -  *alirocumab/do [Drug Dose]
KW  -  *alirocumab/dt [Drug Therapy]
KW  -  *alirocumab/sc [Subcutaneous Drug Administration]
KW  -  *antilipemic agent/ct [Clinical Trial]
KW  -  *antilipemic agent/dt [Drug Therapy]
KW  -  *coronary artery atherosclerosis/dt [Drug Therapy]
KW  -  Acetylsalicylic acid/cm [Drug Comparison]
KW  -  Acetylsalicylic acid/ct [Clinical Trial]
KW  -  Acetylsalicylic acid/dt [Drug Therapy]
KW  -  Anacetrapib/cb [Drug Combination]
[truncated: 15,893 more chars]
