# Supplementary material for: Lipid-lowering effect of combined therapy with high-intensity statins and CETP inhibitors: a Systematic Review and meta-analysis
Source: Front Endocrinol (Lausanne). 2025 May 1;16:1512670. doi: 10.3389/fendo.2025.1512670 (PMC12078159; doi:10.3389/fendo.2025.1512670)
Supplement: Supplementary file 1 [file DataSheet1.zip › Raw Data/Raw Data/retrieve/Cochrane_search_manager_search.txt]

Search Name:	
Date Run:	09/05/2024 10:57:48
Comment:	

ID	Search	Hits
#1	MeSH descriptor: [Hydroxymethylglutaryl-CoA Reductase Inhibitors] explode all trees	5037
#2	(Hydroxymethylglutaryl-CoA Reductase Inhibitors):ti,ab,kw OR (Hydroxymethylglutaryl CoA Reductase Inhibitors):ti,ab,kw OR (HMG-CoA Reductase Inhibitor):ti,ab,kw OR (HMG CoA Reductase Inhibitor):ti,ab,kw OR (Statin):ti,ab,kw	8021
#3	(HMG-CoA Statins):ti,ab,kw OR (HMG-CoA Reductase Inhibitors):ti,ab,kw OR (Hydroxymethylglutaryl-Coenzyme A Inhibitors):ti,ab,kw OR (Hydroxymethylglutaryl-CoA Inhibitors):ti,ab,kw OR (Hydroxymethylglutaryl-CoA Reductase Inhibitor):ti,ab,kw	615
#4	(Hydroxymethylglutaryl CoA Reductase Inhibitor):ti,ab,kw OR (hydroxymethylglutaryl coenzyme A reductase inhibitor):ti,ab,kw OR (HMG CoA reductase inhibitor):ti,ab,kw OR (hmg coenzyme a reductase inhibitor):ti,ab,kw OR (statin (drug)):ti,ab,kw	6562
#5	#1 or #2 or #3 or #4	10985
#6	MeSH descriptor: [Cholesterol Ester Transfer Proteins] explode all trees	228
#7	(Cholesterol Ester Transfer Proteins):ti,ab,kw OR (Cholesterol Ester Transport Protein, CETP):ti,ab,kw OR (Cholesteryl Ester Transfer Protein):ti,ab,kw OR (Cholesterol Ester Transfer Protein):ti,ab,kw OR (Cholesteryl Ester Exchange Protein):ti,ab,kw	421
#8	(CETP):ti,ab,kw	324
#9	#6 or #7 or #8	489
#10	#5 and #9	119
