# Supplementary material for: Lipid-lowering effect of combined therapy with high-intensity statins and CETP inhibitors: a Systematic Review and meta-analysis
Source: Front Endocrinol (Lausanne). 2025 May 1;16:1512670. doi: 10.3389/fendo.2025.1512670 (PMC12078159; doi:10.3389/fendo.2025.1512670)
Supplement: Supplementary file 1 [file DataSheet1.zip › Raw Data/Raw Data/retrieve/WOS-search-history.xlsx]

## Sheet: data
权限	#	检索式	数据库	检索结果	运行日期
- WOS.IC: 1993 to 2024 - WOS.CCR: 1985 to 2024 - WOS.SCI: 1975 to 2024 - WOS.AHCI: 1975 to 2024 - WOS.BHCI: 2005 to 2024 - WOS.BSCI: 2005 to 2024 - WOS.ESCI: 2019 to 2024 - WOS.ISTP: 1990 to 2024 - WOS.SSCI: 1965 to 2024 - WOS.ISSHP: 1990 to 2024	1	Hydroxymethylglutaryl-CoA Reductase Inhibitors (主题) OR Hydroxymethylglutaryl CoA Reductase Inhibitors (主题) OR HMG-CoA Reductase Inhibitor (主题) OR HMG CoA Reductase Inhibitor (主题) OR Statin (主题) OR HMG-CoA Statins (主题) OR HMG-CoA Reductase Inhibitors (主题) OR Hydroxymethylglutaryl-Coenzyme A Inhibitors (主题) OR Hydroxymethylglutaryl-CoA Inhibitors (主题) OR Hydroxymethylglutaryl-CoA Reductase Inhibito…	Web of Science 核心合集	44113	Thu May 09 2024 17:11:45 GMT+0800 (中国标准时间)
- WOS.IC: 1993 to 2024 - WOS.CCR: 1985 to 2024 - WOS.SCI: 1975 to 2024 - WOS.AHCI: 1975 to 2024 - WOS.BHCI: 2005 to 2024 - WOS.BSCI: 2005 to 2024 - WOS.ESCI: 2019 to 2024 - WOS.ISTP: 1990 to 2024 - WOS.SSCI: 1965 to 2024 - WOS.ISSHP: 1990 to 2024	2	Cholesterol Ester Transfer Proteins (主题) OR Cholesterol Ester Transport Protein, CETP (主题) OR Cholesteryl Ester Transfer Protein (主题) OR Cholesterol Ester Transfer Protein (主题) OR Cholesteryl Ester Exchange Protein (主题) OR CETP (主题)	Web of Science 核心合集	6732	Thu May 09 2024 17:12:37 GMT+0800 (中国标准时间)
- WOS.IC: 1993 to 2024 - WOS.CCR: 1985 to 2024 - WOS.SCI: 1975 to 2024 - WOS.AHCI: 1975 to 2024 - WOS.BHCI: 2005 to 2024 - WOS.BSCI: 2005 to 2024 - WOS.ESCI: 2019 to 2024 - WOS.ISTP: 1990 to 2024 - WOS.SSCI: 1965 to 2024 - WOS.ISSHP: 1990 to 2024	3	#1 AND #2	Web of Science 核心合集	522	Thu May 09 2024 17:13:09 GMT+0800 (中国标准时间)
