# Supplementary material for: Lipid-lowering effect of combined therapy with high-intensity statins and CETP inhibitors: a Systematic Review and meta-analysis
Source: Front Endocrinol (Lausanne). 2025 May 1;16:1512670. doi: 10.3389/fendo.2025.1512670 (PMC12078159; doi:10.3389/fendo.2025.1512670)
Supplement: Supplementary file 1 [file DataSheet1.zip › Raw Data/Raw Data/retrieve/501-600.ris]

TY  - JOUR
M3  - Article
Y1  - 2014
VL  - 56
IS  - 1
SP  - 47
EP  - 66
SN  - 1873-2194
SN  - 0163-7827
JF  - Progress in Lipid Research
JO  - Prog. Lipid Res.
UR  - http://www-embase-com.gx.booktsg.com/search/results?subaction=viewrecord&id=L373839813&from=export
U2  - L373839813
DB  - Embase
U3  - 2014-09-06
U4  - 2014-09-10
L2  - http://dx.doi.org/10.1016/j.plipres.2014.07.002
DO  - 10.1016/j.plipres.2014.07.002
A1  - Sahebkar, A.
A1  - Chew, G.T.
A1  - Watts, G.F.
M1  - (Sahebkar A.) Biotechnology Research Center, Mashhad University of Medical Sciences, Mashhad, Iran
M1  - (Sahebkar A.; Chew G.T.; Watts G.F., gerald.watts@uwa.edu.au) Metabolic Research Centre, School of Medicine and Pharmacology, University of Western Australia, GPO Box X2213, Perth, WA 6847, Australia
M1  - (Watts G.F., gerald.watts@uwa.edu.au) Lipid Disorders Clinic, Cardiovascular Medicine, Royal Perth Hospital, Perth, Australia
AD  - G.F. Watts, Metabolic Research Centre, School of Medicine and Pharmacology, University of Western Australia, GPO Box X2213, Perth, WA 6847, Australia
T1  - Recent advances in pharmacotherapy for hypertriglyceridemia
LA  - English
KW  - NCT01492361
KW  - NCT01694849
KW  - NCT02104817
KW  - [2 methyl 4 [4 methyl 2 (4 trifluoromethylphenyl) 5 thiazolylmethylthio]phenoxy]acetic acid
KW  - acyl coenzyme A diacylglycerol acyltransferase 1 inhibitor
KW  - alipogene tiparvovec
KW  - angiopoietin like protein inhibitor
KW  - antilipemic agent
KW  - antisense oligonucleotide
KW  - apolipoprotein B100
KW  - apolipoprotein C3
KW  - atorvastatin
KW  - cholesterol ester transfer protein inhibitor
KW  - curcuminoid derivative
KW  - docosahexaenoic acid
KW  - ezetimibe
KW  - fibric acid derivative
KW  - GFT 05
KW  - elafibranor
KW  - glitazone derivative
KW  - hydroxymethylglutaryl coenzyme A reductase inhibitor
KW  - icosapentaenoic acid
KW  - incretin
KW  - microsomal triglyceride transfer protein inhibitor
KW  - mipomersen
KW  - nicotinic acid
KW  - omega 3 fatty acid
KW  - peroxisome proliferator activated receptor alpha agonist
KW  - peroxisome proliferator activated receptor delta agonist
KW  - pioglitazone
KW  - placebo
KW  - proprotein convertase subtilisin kexin type 9 inhibitor
KW  - rosiglitazone
KW  - unclassified drug
KW  - unindexed drug
KW  - adjuvant therapy
KW  - apheresis
KW  - article
KW  - atherosclerosis
KW  - catabolism
KW  - disease classification
KW  - disease severity
KW  - dose response
KW  - drug efficacy
KW  - drug formulation
KW  - drug mechanism
KW  - drug megadose
KW  - drug targeting
KW  - dyslipidemia
KW  - gene replacement therapy
KW  - human
KW  - hypertriglyceridemia
KW  - insulin resistance
KW  - lifestyle modification
KW  - lipoprotein secretion
KW  - low drug dose
KW  - nonalcoholic fatty liver
KW  - nonhuman
KW  - pathogenesis
KW  - priority journal
KW  - RNA interference
KW  - triacylglycerol blood level
KW  - gft 505
KW  - glybera
KW  - gw 501516
C1  - gft 505
C1  - glybera
C1  - gw 501516
N2  - Elevated plasma triglyceride (TG) concentrations are associated with an increased risk of atherosclerotic cardiovascular disease (CVD), hepatic steatosis and pancreatitis. Existing pharmacotherapies, such as fibrates, n-3 polyunsaturated fatty acids (PUFAs) and niacin, are partially efficacious in correcting elevated plasma TG. However, several new TG-lowering agents are in development that can regulate the transport of triglyceride-rich lipoproteins (TRLs) by modulating key enzymes, receptors or ligands involved in their metabolism. Balanced dual peroxisome proliferator-activated receptor (PPAR) α/γ agonists, inhibitors of microsomal triglyceride transfer protein (MTTP) and acyl-CoA:diacylglycerol acyltransferase-1 (DGAT-1), incretin mimetics, and apolipoprotein (apo) B-targeted antisense oligonucleotides (ASOs) can all decrease the production and secretion of TRLs; inhibitors of cholesteryl ester transfer protein (CETP) and angiopoietin-like proteins (ANGPTLs) 3 and 4, monoclonal antibodies (Mabs) against proprotein convertase subtilisin/kexin type 9 (PCSK9), apoC-III-targeted ASOs, selective peroxisome proliferator-activated receptor modulators (SPPARMs), and lipoprotein lipase (LPL) gene replacement therapy (alipogene tiparvovec) enhance the catabolism and clearance of TRLs; dual PPAR-α/δ agonists and n-3 polyunsaturated fatty acids can lower plasma TG by regulating both TRL secretion and catabolism. Varying degrees of TG reduction have been reported with the use of these therapies, and for some agents such as CETP inhibitors and PCSK9 Mabs findings have not been consistent. Whether they reduce CVD events has not been established. Trials investigating the effect of CETP inhibitors (anacetrapib and evacetrapib) and PCSK9 Mabs (AMG-145 and REGN727/SAR236553) on CVD outcomes are currently in progress, although these agents also regulate LDL metabolism and, in the case of CETP inhibitors, HDL metabolism. Further to CVD risk reduction, these new treatments might also have a potential role in the management of diabetes and non-alcoholic fatty liver disease owing to their insulin-sensitizing action (PPAR-α/γ agonists) and potential capacity to decrease hepatic TG accumulation (PPAR-α/δ agonists and DGAT-1 inhibitors), but this needs to be tested in future trials. We summarize the clinical trial findings regarding the efficacy and safety of these novel therapies for hypertriglyceridemia. © 2014 Elsevier B.V. All rights reserved.
ER  - 

TY  - JOUR
M3  - Article
Y1  - 2014
VL  - 21
IS  - 3
SP  - 222
EP  - 232
SN  - 1536-3686
SN  - 1075-2765
JF  - American Journal of Therapeutics
JO  - Am. J. Ther.
UR  - http://www-embase-com.gx.booktsg.com/search/results?subaction=viewrecord&id=L52205887&from=export
U2  - L52205887
C5  - 22967983
DB  - Embase
DB  - Medline
U3  - 2012-09-15
U4  - 2014-05-30
L2  - http://dx.doi.org/10.1097/MJT.0b013e318249a1b5
DO  - 10.1097/MJT.0b013e318249a1b5
A1  - Verma, N.
A1  - Figueredo, V.M.
M1  - (Verma N., figueredov@einstein.edu; Figueredo V.M.) Albert Einstein Medical Center, 5501 Old York Road, Levy 3232, Philadelphia, PA 19141, United States
AD  - N. Verma, Albert Einstein Medical Center, 5501 Old York Road, Levy 3232, Philadelphia, PA 19141, United States
T1  - HDL cholesterol: All hope is not lost after the torcetrapib setback -Emerging therapeutic strategies on the horizon
LA  - English
KW  - 2 [4 [3 [4,5 dihydro 1 (4 methylbenzyl) 5 oxo 1h 1,2,4 triazol 3 yl]propyl]phenoxy] 2 methylpropionic acid
KW  - 3 [3 [[2 chloro 3 (trifluoromethyl)benzyl](2 diphenylethyl)amino]propoxy]phenylacetic acid
KW  - ABC transporter A1
KW  - anacetrapib
KW  - apolipoprotein A1
KW  - apolipoprotein B
KW  - aryldialkylphosphatase
KW  - atorvastatin
KW  - sterol o acyltransferase
KW  - cholesterol ester transfer protein
KW  - cholesterol esterase
KW  - dalcetrapib
KW  - esterase inhibitor
KW  - fenofibrate
KW  - high density lipoprotein cholesterol
KW  - laropiprant
KW  - liver X receptor alpha
KW  - liver X receptor beta
KW  - nicotinic acid
KW  - phosphatidylcholine sterol acyltransferase
KW  - pioglitazone
KW  - pravastatin
KW  - rosuvastatin
KW  - apabetalone
KW  - scavenger receptor BI
KW  - simvastatin
KW  - torcetrapib
KW  - triacylglycerol
KW  - unclassified drug
KW  - very low density lipoprotein
KW  - albuminuria
KW  - alcohol consumption
KW  - amino acid substitution
KW  - arterial wall thickness
KW  - article
KW  - atherosclerosis
KW  - carbamoylation
KW  - cardiovascular disease
KW  - cardiovascular mortality
KW  - cardiovascular risk
KW  - cholesterol transport
KW  - complement system
KW  - coronary atherosclerosis
KW  - coronary artery disease
KW  - coronary risk
KW  - dose response
KW  - double blind procedure
KW  - drug efficacy
KW  - drug safety
KW  - drug tolerability
KW  - dyslipidemia
KW  - exercise
KW  - heart infarction
KW  - human
KW  - lifestyle modification
KW  - lipid homeostasis
KW  - maintenance therapy
KW  - microangiopathy
KW  - morbidity
KW  - multicenter study (topic)
KW  - nonhuman
KW  - phase 1 clinical trial (topic)
KW  - phase 2 clinical trial (topic)
KW  - priority journal
KW  - randomized controlled trial (topic)
KW  - retinopathy
KW  - smoking cessation
KW  - systemic circulation
KW  - triacylglycerol blood level
KW  - body weight control
KW  - rvx 208
C1  - rvx 208(Resverlogix)
C2  - Resverlogix
N2  - Lowering low-density lipoprotein cholesterol (LDL) has been definitely shown to reduce cardiovascular events and improve clinical outcomes in the literature. As a result, LDL lowering has become the cornerstone of therapeutic approaches to cardiovascular disease prevention. Recently, there has been a focus on targeting other lipid fractions to improve the clinical risk profile of patients. Raising high-density lipoprotein (HDL) has received considerable attention. Low HDL levels are often seen in combination with elevated triglyceride levels. New therapeutic modalities are being developed to increase HDL levels. Recent failure of agents such as cholesteryl ester transferase protein inhibitor torcetrapib has highlighted the importance of measuring functionality of HDL particles and not just focus quantitatively on HDL-C levels. The heterogeneity of HDL within the systemic circulation results from constant remodeling of particles in response to several factors. Established dyslipidemia therapies such as stains, fibrates, and niacin have already been well known in the literature to have a substantial benefit. Lifestyle changes such as smoking cessation and moderate alcohol consumption have also shown to have some benefit. Several novel HDL therapies are currently being developed, but only the cholesteryl ester transferase protein inhibitors have received considerable attention. Although torcetrapib has received some negative attention due to adverse effects, this overall class of therapeutic agents still holds a lot of promise. Newer agents without the concerned toxicities are currently being developed. ApoA-1-related peptides, peroxisome proliferator-Activated receptor agonists, endothelial lipase inhibitors, and liver X receptor agonists are some of the other novel agents currently in various stages of development. © 2013 Lippincott Williams & Wilkins.
ER  - 

TY  - JOUR
M3  - Article
Y1  - 2014
VL  - 28
IS  - 3
SP  - 387
EP  - 403
SN  - 1532-1908
SN  - 1521-690X
JF  - Best Practice and Research: Clinical Endocrinology and Metabolism
JO  - Best Pract. Res. Clin. Endocrinol. Metab.
UR  - http://www-embase-com.gx.booktsg.com/search/results?subaction=viewrecord&id=L52858371&from=export
U2  - L52858371
C5  - 24840266
DB  - Embase
DB  - Medline
U3  - 2013-11-15
U4  - 2014-06-10
L2  - http://dx.doi.org/10.1016/j.beem.2013.10.004
DO  - 10.1016/j.beem.2013.10.004
A1  - Page, M.M.
A1  - Bell, D.A.
A1  - Hooper, A.J.
A1  - Watts, G.F.
A1  - Burnett, J.R.
M1  - (Page M.M.; Bell D.A.; Watts G.F.; Burnett J.R., john.burnett@health.wa.gov.au) Lipid Disorders Clinic, Department of Internal Medicine, Royal Perth Hospital, Perth, WA, Australia
M1  - (Bell D.A.; Hooper A.J.; Burnett J.R., john.burnett@health.wa.gov.au) Department of Clinical Biochemistry, PathWest Laboratory Medicine, Royal Perth Hospital, Wellington Street, Perth, WA 6000, Australia
M1  - (Bell D.A.; Hooper A.J.; Watts G.F.; Burnett J.R., john.burnett@health.wa.gov.au) School of Medicine and Pharmacology, University of Western Australia, Perth, WA, Australia
M1  - (Hooper A.J.) School of Pathology and Laboratory Medicine, University of Western Australia, Perth, WA, Australia
AD  - J.R. Burnett, Department of Clinical Biochemistry, PathWest Laboratory Medicine, Royal Perth Hospital, Wellington Street, Perth, WA 6000, Australia
T1  - Lipoprotein apheresis and new therapies for severe familial hypercholesterolemia in adults and children
LA  - English
KW  - alirocumab
KW  - anacetrapib
KW  - antilipemic agent
KW  - apolipoprotein B
KW  - atorvastatin
KW  - cholesterol ester transfer protein
KW  - cholesterol ester transfer protein inhibitor
KW  - colestipol
KW  - evacetrapib
KW  - evolocumab
KW  - ezetimibe
KW  - heparin
KW  - high density lipoprotein cholesterol
KW  - hydroxymethylglutaryl coenzyme A reductase inhibitor
KW  - intermediate density lipoprotein
KW  - lipoprotein
KW  - lomitapide
KW  - low density lipoprotein
KW  - low density lipoprotein cholesterol
KW  - microsomal triglyceride transfer protein
KW  - microsomal triglyceride transfer protein inhibitor
KW  - mipomersen
KW  - PCSK9 inhibitor
KW  - retrovirus vector
KW  - rosuvastatin
KW  - simvastatin
KW  - unclassified drug
KW  - very low density lipoprotein
KW  - abdominal discomfort
KW  - adverse outcome
KW  - algorithm
KW  - angiocardiography
KW  - antisense therapy
KW  - apheresis
KW  - article
KW  - bleeding tendency
KW  - cardiovascular risk
KW  - childhood disease
KW  - chill
KW  - cholesterol blood level
KW  - clinical effectiveness
KW  - clinical feature
KW  - disease severity
KW  - ex vivo gene transfer
KW  - familial hypercholesterolemia
KW  - family history
KW  - fever
KW  - gene therapy
KW  - human
KW  - hypersensitivity
KW  - hypotension
KW  - ileum bypass
KW  - intravascular ultrasound
KW  - ischemic heart disease
KW  - lipoprotein apheresis
KW  - lipoprotein synthesis
KW  - metabolic disorder
KW  - myalgia
KW  - nausea
KW  - non invasive procedure
KW  - nonhuman
KW  - patient safety
KW  - phase 2 clinical trial (topic)
KW  - physical examination
KW  - prevalence
KW  - protein expression
KW  - risk reduction
KW  - allergic contact dermatitis
KW  - surgery
KW  - surgical risk
KW  - treatment contraindication
KW  - treatment indication
KW  - valvular heart disease
N2  - Familial hypercholesterolemia (FH), the most common and severe monogenic form of hypercholesterolemia, is an autosomal co-dominant disease characterized by an increased plasma low density lipoprotein (LDL)-cholesterol concentration and premature coronary heart disease (CHD). The clinical phenotype depends on the gene involved and severity of mutation (or mutations) present. Patients with homozygous or compound heterozygous FH have severe hypercholesterolemia (LDL-cholesterol >13 mmol/L) due to a gene dosing effect and without treatment have accelerated atherosclerotic CHD from birth, and frequently die of CHD before age 30. Cholesterol-lowering therapies have been shown to reduce both mortality and major adverse cardiovascular events in individuals with FH. Lipoprotein apheresis concomitant with lipid-lowering therapy is the treatment of choice for homozygous FH. This article describes the rationale and role of lipoprotein apheresis in the treatment of severe FH and outlines the recent advances in new pharmacotherapies for this condition. Crown Copyright © 2013 Published by Elsevier Ltd. All rights reserved.
ER  - 

TY  - JOUR
M3  - Article
Y1  - 2014
VL  - 16
IS  - 1
SN  - 1523-3804
SN  - 1534-6242
JF  - Current Atherosclerosis Reports
JO  - Curr. Atheroscler. Rep.
UR  - http://www-embase-com.gx.booktsg.com/search/results?subaction=viewrecord&id=L52883897&from=export
U2  - L52883897
C5  - 24271881
DB  - Embase
DB  - Medline
U3  - 2013-11-27
U4  - 2014-02-06
L2  - http://dx.doi.org/10.1007/s11883-013-0379-8
DO  - 10.1007/s11883-013-0379-8
A1  - Arsenault, B.J.
A1  - Boekholdt, S.M.
M1  - (Arsenault B.J., benoit.arsenault@criucpq.ulaval.ca) Centre de Recherche, Institut Universitaire de Cardiologie et de Pneumologie de Quebec, Y-2110, Pavillon Marguerite d'Youville, 2725 chemin Ste-Foy, Quebec, QC G1V 4G5, Canada
M1  - (Arsenault B.J., benoit.arsenault@criucpq.ulaval.ca) Department of Medicine, Faculty of Medicine, Université Laval, QC, Canada
M1  - (Boekholdt S.M.) Department of Cardiology, Academic Medical Center, Amsterdam, Netherlands
AD  - B.J. Arsenault, Centre de Recherche, Institut Universitaire de Cardiologie et de Pneumologie de Quebec, Y-2110, Pavillon Marguerite d'Youville, 2725 chemin Ste-Foy, Quebec, QC G1V 4G5, Canada
T1  - Clinical and biological relevance of statin-mediated changes in HDL metabolism
LA  - English
KW  - ABC transporter A1
KW  - ABC transporter G1
KW  - apolipoprotein A1
KW  - atorvastatin
KW  - cholesterol ester transfer protein
KW  - high density lipoprotein cholesterol
KW  - hydroxymethylglutaryl coenzyme A reductase inhibitor
KW  - low density lipoprotein cholesterol
KW  - monoclonal antibody
KW  - monoclonal antibody RN316
KW  - placebo
KW  - pravastatin
KW  - proprotein convertase 9
KW  - rosuvastatin
KW  - scavenger receptor BI
KW  - serine proteinase
KW  - simvastatin
KW  - unclassified drug
KW  - article
KW  - atheroma
KW  - cardiovascular mortality
KW  - cardiovascular risk
KW  - cholesterol transport
KW  - coronary artery disease
KW  - disease association
KW  - dose response
KW  - drug dose comparison
KW  - drug dose escalation
KW  - drug efficacy
KW  - familial hypercholesterolemia
KW  - genotype
KW  - HDL inflammatory index.
KW  - heart infarction
KW  - human
KW  - lipid metabolism
KW  - low drug dose
KW  - medical parameters
KW  - particle size
KW  - predictive value
KW  - randomized controlled trial (topic)
KW  - risk reduction
N2  - Although prospective studies consistently show that individuals with low levels of high-density lipoprotein (HDL) cholesterol are at increased cardiovascular risk, it is still not clear whether or not this relationship still holds in patients treated with statins who have achieved optimal low-density lipoprotein cholesterol levels. Additionally, the hypothesis that statin-mediated increases in HDL cholesterol levels have a impact on cardiovascular risk has not been clearly demonstrated. Statin therapy has little impact on the cholesterol content carried by HDL in the bloodstream (i.e., HDL cholesterol levels), but statins can induce a significant redistribution of HDL particle size, particle concentration, and physicochemical and functional properties. Our objective is to summarize the evidence arising from epidemiological, clinical, and experimental studies that suggests a potential role for statin therapy in the modulation of parameters of HDL metabolism and reverse cholesterol transport. © 2013 Springer Science+Business Media New York.
ER  - 

TY  - JOUR
M3  - Article
Y1  - 2014
VL  - 16
IS  - 1
SN  - 1523-3804
SN  - 1534-6242
JF  - Current Atherosclerosis Reports
JO  - Curr. Atheroscler. Rep.
UR  - http://www-embase-com.gx.booktsg.com/search/results?subaction=viewrecord&id=L52893741&from=export
U2  - L52893741
C5  - 24293347
DB  - Embase
DB  - Medline
U3  - 2013-12-04
U4  - 2014-02-05
L2  - http://dx.doi.org/10.1007/s11883-013-0384-y
DO  - 10.1007/s11883-013-0384-y
A1  - Patel, J.
A1  - Abd, T.
A1  - Blumenthal, R.S.
A1  - Nasir, K.
A1  - Superko, H.R.
M1  - (Patel J.; Abd T.; Blumenthal R.S.; Nasir K., KhurramN@baptisthealth.net) Johns Hopkins Ciccarone Center for the Prevention of Heart Disease, Baltimore, MD, United States
M1  - (Patel J.) Medical College of Virginia, Virginia Commonwealth University Medical Center, Richmond, VA, United States
M1  - (Nasir K., KhurramN@baptisthealth.net) Center for Prevention and Wellness Research, Baptist Health Medical Group, 1691 Michigan Ave, Miami Beach, FL 33139, United States
M1  - (Superko H.R.) Celera Corporation, Alameda, CA, United States
M1  - (Superko H.R.) Mercer University School of Pharmaceutical Sciences, Atlanta, GA, United States
AD  - K. Nasir, Center for Prevention and Wellness Research, Baptist Health Medical Group, 1691 Michigan Ave, Miami Beach, FL 33139, United States
T1  - Genetics and personalized Medicine - A role in statin therapy? topical collection on statin drugs
LA  - English
KW  - apolipoprotein E
KW  - atorvastatin
KW  - cerivastatin
KW  - cholesterol ester transfer protein
KW  - cytochrome P450
KW  - fluvastatin
KW  - high density lipoprotein
KW  - high density lipoprotein cholesterol
KW  - hydroxymethylglutaryl coenzyme A reductase inhibitor
KW  - low density lipoprotein
KW  - low density lipoprotein cholesterol
KW  - low density lipoprotein receptor
KW  - messenger RNA
KW  - mevinolin
KW  - pravastatin
KW  - rosuvastatin
KW  - simvastatin
KW  - untranslated RNA
KW  - very low density lipoprotein
KW  - APOE gene
KW  - article
KW  - CETP gene
KW  - coronary artery disease
KW  - cytochrome p450 gene
KW  - drug efficacy
KW  - drug metabolism
KW  - drug response
KW  - drug tolerability
KW  - dyslipidemia
KW  - gene
KW  - gene expression
KW  - genetic association
KW  - genetic variability
KW  - genome analysis
KW  - heterozygote
KW  - hmgcr gene
KW  - homozygote
KW  - human
KW  - incidence
KW  - KIF6 gene
KW  - ldlr gene
KW  - lipid metabolism
KW  - liver toxicity
KW  - myalgia
KW  - myopathy
KW  - personalized medicine
KW  - pharmacogenetics
KW  - rhabdomyolysis
KW  - single nucleotide polymorphism
KW  - SLCO1B1 gene
N2  - Pharmacogenetics uses the genetic variation in metabolic pathways to identify groups of patients who may respond differently in terms of therapeutic and adverse effects. Much clinical interest lies in drug metabolism and the opportunity to improve prescribing efficacy and safety. Owing to widespread use and increasing concern regarding side effects, statins are of significant interest in this area. Among other benefits, statins have been shown to improve lipid profiles and reduce coronary heart disease event rates in many populations. However, variability in drug response exists, and genetic variability may be a contributing factor. Our primary goal is to feature the most important genes involved in lipid metabolism, clinical outcomes, and statin-induced side effects, highlighting genome-wide association studies and the candidate gene approach. © 2013 Springer Science+Business Media New York.
ER  - 

TY  - JOUR
M3  - Article
Y1  - 2014
VL  - 16
IS  - 6
SP  - 537
EP  - 544
SN  - 1463-1326
SN  - 1462-8902
JF  - Diabetes, Obesity and Metabolism
JO  - Diabetes Obes. Metab.
UR  - http://www-embase-com.gx.booktsg.com/search/results?subaction=viewrecord&id=L52967656&from=export
U2  - L52967656
C5  - 24373179
DB  - Embase
DB  - Medline
U3  - 2014-01-24
U4  - 2019-09-12
L2  - http://dx.doi.org/10.1111/dom.12252
DO  - 10.1111/dom.12252
A1  - van den Hoek, A.M.
A1  - van der Hoorn, J.W.A.
A1  - Maas, A.C.
A1  - van den Hoogen, R.M.
A1  - van Nieuwkoop, A.
A1  - Droog, S.
A1  - Offerman, E.H.
A1  - Pieterman, E.J.
A1  - Havekes, L.M.
A1  - Princen, H.M.G.
M1  - (van den Hoek A.M., a.vandenHoek@tno.nl; van der Hoorn J.W.A.; Maas A.C.; van den Hoogen R.M.; van Nieuwkoop A.; Droog S.; Offerman E.H.; Pieterman E.J.; Havekes L.M.; Princen H.M.G.) Metabolic Health Research, TNO, Leiden, Netherlands
M1  - (Havekes L.M.) Department of General Internal Medicine, Endocrinology and Metabolic Diseases, Leiden University Medical Center, Leiden, Netherlands
M1  - (Havekes L.M.) Department of Cardiology, Leiden University Medical Center, Leiden, Netherlands
AD  - A.M. van den Hoek, TNO-Metabolic Health Research, PO Box 2215, 2301 CE Leiden, Netherlands
T1  - APOE*3Leiden.CETP transgenic mice as model for pharmaceutical treatment of the metabolic syndrome
LA  - English
KW  - 11beta hydroxysteroid dehydrogenase 1 inhibitor
KW  - antidiabetic agent
KW  - atorvastatin
KW  - cholesterol ester
KW  - fenofibrate
KW  - glucose
KW  - high density lipoprotein cholesterol
KW  - insulin
KW  - lipid
KW  - liraglutide
KW  - nicotinic acid
KW  - rosiglitazone
KW  - triacylglycerol
KW  - unclassified drug
KW  - animal experiment
KW  - animal model
KW  - article
KW  - controlled study
KW  - drug effect
KW  - dyslipidemia
KW  - insulin resistance
KW  - lipid blood level
KW  - lipid liver level
KW  - male
KW  - metabolic syndrome X
KW  - mouse
KW  - nonalcoholic fatty liver
KW  - nonhuman
KW  - obesity
KW  - transgenic mouse
KW  - treatment response
N2  - Aims: This study aimed to investigate systematically (i) the appropriate dietary conditions to induce the features of the MetS in APOE*3Leiden.humanCholesteryl Ester Transfer Protein (E3L.CETP) mice and (ii) whether the response of this model to different antidiabetic and hypolipidemic drugs is similar as in humans. Methods: Male obese, IR and dyslipidemic E3L.CETP mice were treated with antidiabetic drugs rosiglitazone, liraglutide or an experimental 11β-hydroxysteroid-dehydrogenase-1 (HSD-1) inhibitor, or with hypolipidemic drugs atorvastatin, fenofibrate or niacin for 4-6weeks. The effects on bw, IR and plasma and liver lipids were assessed. Results: Rosiglitazone, liraglutide and HSD-1 inhibitor significantly decreased glucose and insulin levels or IR. Liraglutide and HSD-1 inhibitor also decreased bw. Atorvastatin, fenofibrate and niacin improved the dyslipidemia and fenofibrate and niacin increased high-density lipoprotein (HDL) cholesterol. In addition, hepatic triglycerides were significantly decreased by treatment with rosiglitazone and liraglutide, while hepatic cholesterol esters were significantly decreased by rosiglitazone and atorvastatin. Conclusions: We conclude that the E3L.CETP mouse is a promising novel translational model to investigate the effects of new drugs, alone or in combination, that affect IR, diabetic dyslipidemia and non-alcoholic fatty liver disease (NAFLD). © 2013 John Wiley & Sons Ltd.
ER  - 

TY  - JOUR
M3  - Article
Y1  - 2014
VL  - 35
IS  - 6
SP  - 1513e13
EP  - 1513e23
SN  - 1558-1497
SN  - 0197-4580
JF  - Neurobiology of Aging
JO  - Neurobiol. Aging
UR  - http://www-embase-com.gx.booktsg.com/search/results?subaction=viewrecord&id=L52974452&from=export
U2  - L52974452
C5  - 24468472
DB  - Embase
DB  - Medline
U3  - 2014-01-29
U4  - 2014-04-02
L2  - http://dx.doi.org/10.1016/j.neurobiolaging.2013.12.032
DO  - 10.1016/j.neurobiolaging.2013.12.032
A1  - Li, Q.
A1  - Huang, P.
A1  - He, Q.-C.
A1  - Lin, Q.-Z.
A1  - Wu, J.
A1  - Yin, R.-X.
M1  - (Li Q.; Huang P.; Lin Q.-Z.; Wu J.; Yin R.-X., yinruixing@163.com) Department of Cardiology, Institute of Cardiovascular Diseases, First Affiliated Hospital, Guangxi Medical University, Nanning, Guangxi, China
M1  - (He Q.-C.) Department of Neurology, First Affiliated Hospital, Guangxi Traditional Medical University, Nanning, Guangxi, China
AD  - R.-X. Yin, Department of Cardiology, Institute of Cardiovascular Diseases, First Affiliated Hospital, Guangxi Medical University, 22 Shuangyong Road, Nanning 530021, Guangxi, China
T1  - Association between the CETP polymorphisms and the risk of Alzheimer's disease, carotid atherosclerosis, longevity, and the efficacy of statin therapy
LA  - English
KW  - apolipoprotein E4
KW  - cholesterol ester transfer protein
KW  - high density lipoprotein cholesterol
KW  - hydroxymethylglutaryl coenzyme A reductase inhibitor
KW  - low density lipoprotein cholesterol
KW  - triacylglycerol
KW  - Alzheimer disease
KW  - article
KW  - Asian
KW  - carotid atherosclerosis
KW  - CETP gene
KW  - cholesterol blood level
KW  - DNA polymorphism
KW  - drug efficacy
KW  - ethnicity
KW  - European
KW  - gene frequency
KW  - genetic association
KW  - genetic heterogeneity
KW  - genotype
KW  - human
KW  - longevity
KW  - meta analysis
KW  - priority journal
KW  - sensitivity analysis
KW  - systematic review
KW  - triacylglycerol blood level
N2  - The purpose of this meta-analysis was to detect the association between the cholesteryl ester transfer protein gene polymorphisms and the risk of Alzheimer's disease (AD), carotid atherosclerosis, longevity, and the efficacy of statin therapy. Databases of MEDLINE, EMBASE, BIOSIS, the Cochrane Library, and the Chinese National Knowledge Infrastructure were systematically searched. Thirty-two studies were included in this meta-analysis. There was no difference in the I405V, C629A, and Taq1B polymorphisms between AD and control groups. However, stratified analysis showed that AD group had higher B2B2 genotype frequency than control group in Asian populations with APOE4+ in Taq1B. I405V and Taq1B polymorphisms were not associated with the risk of carotid atherosclerosis and longevity. The efficacy of statin therapy was not associated with Taq1B polymorphism. In conclusion, there was no association between cholesteryl ester transfer protein gene polymorphisms and the risk of AD, carotid atherosclerosis, longevity, and the efficacy of statin therapy in the pooled effects of overall population. However, the B2B2 genotype of Taq1B was associated with increased risk of AD in the Asian populations with APOE4+. © 2014 Elsevier Inc.
ER  - 

TY  - JOUR
M3  - Review
Y1  - 2014
VL  - 22
IS  - 5
SP  - 253
EP  - 261
SN  - 1538-4683
SN  - 1061-5377
JF  - Cardiology in Review
JO  - Cardiol. Rev.
UR  - http://www-embase-com.gx.booktsg.com/search/results?subaction=viewrecord&id=L53050685&from=export
U2  - L53050685
C5  - 24618931
DB  - Embase
DB  - Medline
U3  - 2014-03-17
U4  - 2014-08-30
L2  - http://dx.doi.org/10.1097/CRD.0000000000000023
DO  - 10.1097/CRD.0000000000000023
A1  - Robinson, L.B.
A1  - Frishman, W.H.
M1  - (Robinson L.B.) Department of Medicine, New York Presbyterian-Columbia University Medical Center, New York, NY, United States
M1  - (Robinson L.B.; Frishman W.H., William_Frishman@nymc.edu) Department of Medicine, New York Medical College, Westchester Medical Center, Valhalla, NY 10595, United States
AD  - L.B. Robinson, Department of Medicine, New York Medical College, Westchester Medical Center, Valhalla, NY 10595, United States
T1  - Anacetrapib: A potential new therapy for dyslipidemia
LA  - English
KW  - aldosterone
KW  - anacetrapib
KW  - cholesterol ester
KW  - cholesterol ester transfer protein
KW  - dalcetrapib
KW  - electrolyte
KW  - high density lipoprotein cholesterol
KW  - low density lipoprotein cholesterol
KW  - torcetrapib
KW  - triacylglycerol
KW  - very low density lipoprotein
KW  - atherogenesis
KW  - atherosclerosis
KW  - cardiovascular mortality
KW  - cardiovascular risk
KW  - cholesterol blood level
KW  - cholesterol metabolism
KW  - cholesterol transport
KW  - constipation
KW  - diarrhea
KW  - drug absorption
KW  - drug half life
KW  - drug metabolism
KW  - drug safety
KW  - drug solubility
KW  - drug tolerability
KW  - dyslipidemia
KW  - dyspepsia
KW  - elevated blood pressure
KW  - genetic variability
KW  - human
KW  - myalgia
KW  - nonhuman
KW  - phase 1 clinical trial (topic)
KW  - phase 2 clinical trial (topic)
KW  - phase 3 clinical trial (topic)
KW  - protein degradation
KW  - protein synthesis
KW  - review
KW  - risk reduction
N2  - Anacetrapib is a cholesteryl ester transfer protein (CETP) inhibitor currently in Phase III of development as a treatment for those with dyslipidemia and the risk of cardiovascular disease. The agent acts by inhibiting the CETP, which mediates the transfer of cholesterol esters from high-density lipoprotein cholesterol (HDL-C) to other lipoproteins. HDL-C has been inversely linked to cardiac risk and is thus a potential target for decreasing residual cardiovascular risk, which remains despite aggressive low-density lipoprotein cholesterol therapy with statin drugs. Anacetrapib has been shown to raise HDL-C by up to 138% and decrease low-density lipoprotein cholesterol by up to 39% compared with placebo. The HDL-C molecules treated with anacetrapib have also been shown to retain their function in cholesterol efflux and reverse cholesterol transport and their anti-inflammatory properties. Unlike the previously tested CETP inhibitor torcetrapib, anacetrapib has not been shown to elevate blood pressure, alter electrolytes, or cause any significant side effects. Future studies will determine whether these alterations in the lipid profile decrease the cardiovascular risk of morbidity and mortality. If these studies show promising results, anacetrapib could become a vital pharmacologic therapy for decreasing cardiovascular risk in patients. © 2014 Lippincott Williams and Wilkins.
ER  - 

TY  - JOUR
M3  - Article
Y1  - 2014
VL  - 96
IS  - 1
SP  - 48
EP  - 56
SN  - 1532-6535
SN  - 0009-9236
JF  - Clinical Pharmacology and Therapeutics
JO  - Clin. Pharmacol. Ther.
UR  - http://www-embase-com.gx.booktsg.com/search/results?subaction=viewrecord&id=L53128186&from=export
U2  - L53128186
C5  - 24713591
DB  - Embase
DB  - Medline
U3  - 2014-05-12
U4  - 2014-07-07
L2  - http://dx.doi.org/10.1038/clpt.2014.79
DO  - 10.1038/clpt.2014.79
A1  - Tuteja, S.
A1  - Rader, D.J.
M1  - (Tuteja S.; Rader D.J., rader@mail.med.upenn.gx.booktsg.com) Division of Translational Medicine and Human Genetics, Perelman School of Medicine, University of Pennsylvania, Philadelphia, PA, United States
AD  - D.J. Rader, Division of Translational Medicine and Human Genetics, Perelman School of Medicine, University of Pennsylvania, Philadelphia, PA, United States
T1  - High-density lipoproteins in the prevention of cardiovascular disease: Changing the paradigm
LA  - English
KW  - NCT01252953
KW  - NCT01687998
KW  - anacetrapib
KW  - apolipoprotein A1
KW  - atorvastatin
KW  - cer 001
KW  - cholesterol
KW  - cholesterol ester transfer protein
KW  - cholesterol ester transfer protein inhibitor
KW  - clofibrate
KW  - dalcetrapib
KW  - estrogen
KW  - ezetimibe
KW  - gemfibrozil
KW  - high density lipoprotein
KW  - high density lipoprotein cholesterol
KW  - hydroxymethylglutaryl coenzyme A reductase inhibitor
KW  - hypocholesterolemic agent
KW  - laropiprant plus nicotinic acid
KW  - mk 1903
KW  - nicotinic acid
KW  - apabetalone
KW  - sch 900271
KW  - simvastatin
KW  - thyroxine
KW  - torcetrapib
KW  - unclassified drug
KW  - acute coronary syndrome
KW  - adipocyte
KW  - antiangiogenic activity
KW  - antidiabetic activity
KW  - antiinflammatory activity
KW  - antimicrobial activity
KW  - antioxidant activity
KW  - antiproliferative activity
KW  - arterial wall thickness
KW  - artery wall
KW  - article
KW  - atherosclerosis
KW  - atherosclerotic plaque
KW  - bleeding
KW  - brain ischemia
KW  - cardiovascular disease
KW  - cardiovascular risk
KW  - cerebral revascularization
KW  - cholesterol transport
KW  - human
KW  - hypercholesterolemia
KW  - innate immunity
KW  - ischemic heart disease
KW  - lipoprotein metabolism
KW  - liver cell
KW  - macrophage
KW  - metabolic syndrome X
KW  - nonhuman
KW  - priority journal
KW  - randomized controlled trial (topic)
KW  - vasculitis
KW  - cer 001
KW  - mk 1903
KW  - rvx 208
KW  - sch 900271
C1  - cer 001(cerenis therapeutics,France)
C1  - mk 1903
C1  - rvx 208
C1  - sch 900271
C2  - cerenis therapeutics(France)
N2  - High-density-lipoprotein cholesterol (HDL-C) has been identified in population studies as an independent inverse predictor of cardiovascular events. Although the causal nature of this association has been questioned, HDL and its major protein, apolipoprotein (apo)A1, have been shown to prevent and reverse atherosclerosis in animal models. In addition, HDL and apoA1 have several putatively atheroprotective functions, such as the ability to promote efflux of cholesterol from macrophages in the artery wall, inhibit vascular inflammation, and enhance endothelial function. Therefore, HDL-C and apoA1 have been investigated as therapeutic targets for coronary heart disease. However, recent clinical trials with drugs that raise HDL-C, such as niacin and inhibitors of cholesteryl ester transfer protein, have been disappointing. Here, we review the current state of the science regarding HDL as a therapeutic target. © 2014 American Society for Clinical Pharmacology and Therapeutics.
ER  - 

TY  - JOUR
M3  - Review
Y1  - 2014
VL  - 16
IS  - 8
SN  - 1534-6242
SN  - 1523-3804
JF  - Current Atherosclerosis Reports
JO  - Curr. Atheroscler. Rep.
UR  - http://www-embase-com.gx.booktsg.com/search/results?subaction=viewrecord&id=L53168260&from=export
U2  - L53168260
C5  - 24890632
DB  - Embase
DB  - Medline
U3  - 2014-06-09
U4  - 2014-08-11
L2  - http://dx.doi.org/10.1007/s11883-014-0429-x
DO  - 10.1007/s11883-014-0429-x
A1  - Pirillo, A.
A1  - Tibolla, G.
A1  - Norata, G.D.
A1  - Catapano, A.L.
M1  - (Pirillo A., angela.pirillo@guest.unimi.it; Tibolla G., gianpaolo.tibolla@guest.unimi.it; Norata G.D., danilo.norata@unimi.it) Center for the Study of Atherosclerosis, Ospedale Bassini Cinisello, Balsamo, Italy
M1  - (Norata G.D., danilo.norata@unimi.it; Catapano A.L., alberico.catapano@unimi.it) Department of Pharmacological and Biomolecular Sciences, Università degli Studi di Milano, Milan, Italy
M1  - (Norata G.D., danilo.norata@unimi.it) Centre for Diabetes, Blizard Institute, Queen Mary University, London, United Kingdom
M1  - (Pirillo A., angela.pirillo@guest.unimi.it; Tibolla G., gianpaolo.tibolla@guest.unimi.it; Catapano A.L., alberico.catapano@unimi.it) IRCCS Multimedica, Milan, Italy
AD  - A.L. Catapano, Department of Pharmacological and Biomolecular Sciences, Università degli Studi di Milano, Milan, Italy
T1  - HDL: To treat or not to treat?
LA  - English
KW  - anacetrapib
KW  - antisense oligonucleotide
KW  - apolipoprotein A1
KW  - atorvastatin
KW  - cholesterol ester transfer protein
KW  - dalcetrapib
KW  - evacetrapib
KW  - fibric acid derivative
KW  - gemfibrozil
KW  - high density lipoprotein
KW  - high density lipoprotein cholesterol
KW  - hydroxymethylglutaryl coenzyme A reductase inhibitor
KW  - laropiprant
KW  - nicotinic acid
KW  - phosphatidylcholine sterol acyltransferase
KW  - rosuvastatin
KW  - torcetrapib
KW  - acute coronary syndrome
KW  - atherosclerosis
KW  - cardiovascular disease
KW  - cardiovascular risk
KW  - cholesterol blood level
KW  - clinical trial (topic)
KW  - disease association
KW  - drug dosage form comparison
KW  - drug mechanism
KW  - drug megadose
KW  - lack of drug effect
KW  - drug withdrawal
KW  - dyslipidemia
KW  - genetic polymorphism
KW  - heart infarction
KW  - high risk patient
KW  - human
KW  - hyperlipidemia
KW  - Mendelian randomization analysis
KW  - phase 3 clinical trial (topic)
KW  - review
KW  - risk reduction
KW  - single nucleotide polymorphism
KW  - unspecified side effect
N2  - Several studies have shown an inverse relationship between HDL cholesterol (HDL-C) levels and the risk of cardiovascular disease. Low HDL-C levels are commonly present in subjects with diabetes, metabolic syndrome, or obesity. These observations have suggested that increasing HDL concentrations might help in decreasing the cardiovascular disease risk. However, despite initial positive results, some recent data from clinical trials with HDL-raising therapies failed to confirm this hypothesis; in addition, data from Mendelian randomization analyses showed that nucleotide polymorphisms associated with increased HDL-C levels did not decrease the risk of myocardial infarction, further challenging the concept that higher HDL-C levels will automatically translate into lower cardiovascular disease risk. Differences in the quality and distribution of HDL particles might partly explain these findings, and in agreement with this hypothesis, some observations have suggested that HDL subpopulation levels may be better predictors of cardiovascular disease than simple HDL-C levels. Thus, it is expected that increased HDL-C levels may be beneficial when associated with an improvement in HDL function, suggesting that pharmacological approaches able to correct or increase HDL functions might produce more reliable clinical benefits. © 2014 Springer Science+Business Media.
ER  - 

TY  - JOUR
M3  - Review
Y1  - 2014
VL  - 24
IS  - 10
SP  - 1057
EP  - 1066
SN  - 1590-3729
SN  - 0939-4753
JF  - Nutrition, Metabolism and Cardiovascular Diseases
JO  - Nutr. Metab. Cardiovasc. Dis.
UR  - http://www-embase-com.gx.booktsg.com/search/results?subaction=viewrecord&id=L53218762&from=export
U2  - L53218762
C5  - 24996502
DB  - Embase
DB  - Medline
U3  - 2014-07-05
U4  - 2014-11-19
L2  - http://dx.doi.org/10.1016/j.numecd.2014.05.009
DO  - 10.1016/j.numecd.2014.05.009
A1  - Reiner, Z.
M1  - (Reiner Z., zreiner@kbc-zagreb.hr) Department of Internal Medicine, University Hospital Centre Zagreb, School of Medicine, University of Zagreb, Kispaticeva 12, Zagreb, Croatia
AD  - Z. Reiner, Department of Internal Medicine, University Hospital Centre Zagreb, School of Medicine, University of Zagreb, Kispaticeva 12, Zagreb, Croatia
T1  - Resistance and intolerance to statins
LA  - English
KW  - alirocumab
KW  - amiodarone
KW  - apolipoprotein E
KW  - breast cancer resistance protein
KW  - cholesterol 7alpha monooxygenase
KW  - cholesterol ester transfer protein
KW  - colesevelam
KW  - colestipol
KW  - colestyramine
KW  - creatine kinase
KW  - ezetimibe
KW  - farnesoid X receptor
KW  - hydroxymethylglutaryl coenzyme A reductase
KW  - hydroxymethylglutaryl coenzyme A reductase inhibitor
KW  - lipoprotein
KW  - lomitapide
KW  - low density lipoprotein cholesterol
KW  - low density lipoprotein receptor
KW  - mipomersen
KW  - ABC transporter subfamily B
KW  - nicotinic acid
KW  - pravastatin
KW  - simvastatin
KW  - solute carrier organic anion transporter 1A2
KW  - thyroid hormone
KW  - tumor necrosis factor
KW  - very low density lipoprotein
KW  - DNA polymorphism
KW  - drug absorption
KW  - drug excretion
KW  - drug hypersensitivity
KW  - drug metabolism
KW  - drug transport
KW  - dyslipidemia
KW  - enzyme activity
KW  - gastrointestinal disease
KW  - genetic association
KW  - genotype
KW  - heredity
KW  - highly active antiretroviral therapy
KW  - human
KW  - hypothyroidism
KW  - lipid metabolism
KW  - myopathy
KW  - phase 3 clinical trial (topic)
KW  - review
KW  - single nucleotide polymorphism
N2  - Background and aims: Many patients treated with statins are considered statin-resistant because they fail to achieve adequate reduction of low density lipoprotein cholesterol (LDL-C) levels. Some patients are statin-intolerant because they are unable to tolerate statin therapy at all or to tolerate a full therapeutic statin dose because of adverse effects, particularly myopathy and increased activity of liver enzymes. Results: The resistance to statins has been associated with polymorphisms in the 3-hydroxy-3-methylglutaryl coenzyme A reductase (HMG-CoA-R), P-glycoprotein (Pg-P/ABCB1), breast cancer resistance protein (BCRP/ABCG2), multidrug resistance-associated proteins (MRP1/ABCC1 and MRP2/ABCC2), organic anion transporting polypeptides (OATP), RHOA, Nieman-Pick C1-like1 protein (NPC1L1), farnesoid X receptor (FXR), cholesterol 7alpha-hydroxylase (CYP7A1), Apolipoprotein E (ApoE), proprotein convertase subtilisin/kexin type 9 (PCSK9), low density lipoprotein receptor (LDLR), lipoprotein (a) (LPA), cholesteryl ester transfer protein (CETP), and tumor necrosis factor α (TNF-α) genes. However, currently, there is still not enough evidence to advocate pharmacogenetic testing before initiating statin therapy. Patients with inflammatory states and HIV infection also have diminished LDL-C lowering as a response to statin treatment. Pseudo-resistance due to nonadherence or non-persistence in real-life circumstances is probably the main cause of insufficient LDL-C response to statin treatment. Conclusions: If a patient is really statin-resistant or statin-intolerant, several other treatment possibilities are nowadays available: ezetimibe alone or in combination with bile acid sequestrants, and possibly in the near future mipomersen, lomitapide, or monoclonal antibodies against PCSK9.
ER  - 

TY  - JOUR
M3  - Article
Y1  - 2014
VL  - 21
IS  - 3
SP  - 108
EP  - 112
SN  - 0969-6113
JF  - British Journal of Cardiology
JO  - Br. J. Cardiol.
UR  - http://www-embase-com.gx.booktsg.com/search/results?subaction=viewrecord&id=L600138647&from=export
U2  - L600138647
DB  - Embase
U3  - 2014-10-21
U4  - 2014-10-24
L2  - http://dx.doi.org/10.5837/bjc.2014.023
DO  - 10.5837/bjc.2014.023
A1  - Begg, A.
A1  - Findlay, I.
M1  - (Begg A., alanbegg@nhs.net) Townhead Medical Practice, Links Health Centre, Montrose, United Kingdom
M1  - (Findlay I.) Royal Alexandra Hospital, Corsebar Road, Paisley, United Kingdom
AD  - A. Begg, Townhead Medical Practice, Links Health Centre, Montrose, United Kingdom
T1  - Targeting residual risk: A new approach to treating CVD?
LA  - English
KW  - 1 alkyl 2 acetylglycerophosphocholine esterase
KW  - apolipoprotein B
KW  - cholesterol
KW  - cholesterol ester transfer protein
KW  - high density lipoprotein
KW  - hydroxymethylglutaryl coenzyme A reductase inhibitor
KW  - low density lipoprotein
KW  - proprotein convertase 9
KW  - protein
KW  - unclassified drug
KW  - artery intima
KW  - article
KW  - atherosclerosis
KW  - cardiovascular disease
KW  - cardiovascular risk
KW  - endothelium cell
KW  - human
KW  - meta analysis
KW  - pathogenesis
KW  - protein expression
KW  - protein function
KW  - treatment outcome
N2  - Lipoproteins play a pivotal role in the development of atherosclerosis, where apolipoprotein B-containing lipoproteins are considered pro-atherogenic and highdensity lipoprotein anti-atherogenic. The retention and accumulation of modified low-density lipoprotein in foam cells within the intima of the arterial vessel wall is characteristic of the atherosclerotic process. Conversely, high-density lipoprotein plays an important role in the efflux of excess free cholesterol from the arterial wall through the process of reverse cholesterol transport. High-density lipoprotein also has antioxidant and anti-inflammatory properties that may also confer a protective effect on the vasculature. Statins are the first-line treatment for lowering lowdensity lipoprotein, but the residual risk of disease remains high. Novel therapies are under investigation that may offer a new therapeutic approach to treating atherosclerosis and additional protection against cardiovascular disease.
ER  - 

TY  - JOUR
M3  - Review
Y1  - 2014
VL  - 19
IS  - 4
SP  - 471
EP  - 488
SN  - 1744-7623
SN  - 1472-8214
JF  - Expert Opinion on Emerging Drugs
JO  - Expert Opin. Emerg. Drugs
UR  - http://www-embase-com.gx.booktsg.com/search/results?subaction=viewrecord&id=L600621447&from=export
U2  - L600621447
C5  - 25356785
DB  - Embase
DB  - Medline
U3  - 2014-12-09
U4  - 2014-12-11
L2  - http://dx.doi.org/10.1517/14728214.2014.976553
DO  - 10.1517/14728214.2014.976553
A1  - Florentin, M.
A1  - Kostapanos, M.S.
A1  - Kei, A.
A1  - Elisaf, M.S.
M1  - (Florentin M.; Kostapanos M.S.; Kei A.; Elisaf M.S., egepi@cc.uoi.gr) Medical School, University of Ioannina, Department of Internal Medicine, Ioannina, Greece
AD  - M.S. Elisaf, Medical School, University of Ioannina, Department of Internal Medicine, Ioannina, Greece
T1  - Emerging drugs for hyperlipidaemia: An update
LA  - English
KW  - alirocumab
KW  - anacetrapib
KW  - antisense oligonucleotide
KW  - apabetalone
KW  - apolipoprotein A1
KW  - apolipoprotein B
KW  - bile acid sequestrant
KW  - cholesterol
KW  - cholesterol ester transfer protein inhibitor
KW  - evacetrapib
KW  - evolocumab
KW  - ezetimibe
KW  - fibric acid derivative
KW  - high density lipoprotein
KW  - hormone derivative
KW  - hydroxymethylglutaryl coenzyme A reductase inhibitor
KW  - low density lipoprotein cholesterol
KW  - microsomal triglyceride transfer protein inhibitor
KW  - mipomersen
KW  - nicotinic acid
KW  - omega 3 fatty acid
KW  - protein inhibitor
KW  - squalene synthase inhibitor
KW  - triacylglycerol
KW  - absorption
KW  - cardiovascular disease
KW  - cardiovascular risk
KW  - cholesterol blood level
KW  - cholesterol metabolism
KW  - clinical practice
KW  - clinical research
KW  - human
KW  - hypercholesterolemia
KW  - hyperlipidemia
KW  - morbidity
KW  - mortality
KW  - nonhuman
KW  - phase 1 clinical trial (topic)
KW  - phase 2 clinical trial (topic)
KW  - phase 3 clinical trial (topic)
KW  - review
KW  - risk factor
KW  - cer 001
KW  - csl 112
KW  - dez 001
KW  - rvx 208
C1  - cer 001
C1  - csl 112
C1  - dez 001(dezima pharma,Netherlands)
C1  - rvx 208
C2  - dezima pharma(Netherlands)
C2  - Lilly(United States)
N2  - Introduction: Hypercholesterolaemia is a significant risk factor for cardiovascular disease (CVD), a major cause of morbidity and mortality. Up to now, the appropriate management has been aggressive hypolipidaemic therapy, particularly with statins, aiming at certain low-density lipoprotein cholesterol (LDL-C) levels for each patient population. This strategy has reduced CVD-related morbidity and mortality. However, many cardiovascular events still occur, probably as a consequence of lipid disorders other than high LDL-C concentration or other risk factors. Because statins do not eliminate the residual CVD risk, there seems to be place for novel lipid modifying drugs with different mechanisms of action.
Areas covered: This review is an update since 2010 regarding lipid-modifying drugs in development and their potent role in clinical practice. It focuses on cholesterol ester transfer protein inhibitors, mainly anacetrapib and evacetrapib, microsomal triglyceride transfer protein inhibitors, antisense oligonucleotides, pre-protein convertase subtilisin kexin-9 inhibitors and high-density lipoprotein mimetics.
Expert opinion: Several novel lipid-modifying drugs may be beneficial for certain patient populations. However, ongoing and future studies with clinical outcomes will clarify their actual role in clinical practice. © 2014 Informa UK, Ltd.
ER  - 

TY  - JOUR
M3  - Review
Y1  - 2014
VL  - 9
IS  - 5
SP  - 587
EP  - 595
SN  - 1758-4302
SN  - 1758-4299
JF  - Clinical Lipidology
JO  - Clinical Lipidology
UR  - http://www-embase-com.gx.booktsg.com/search/results?subaction=viewrecord&id=L600682256&from=export
U2  - L600682256
DB  - Embase
U4  - 2014-12-15
L2  - http://dx.doi.org/10.2217/clp.14.38
DO  - 10.2217/clp.14.38
A1  - Nicholls, S.J.
M1  - (Nicholls S.J., stephen.nicholls@sahmri.com) South Australian Health and Medical Research Institute, University of Adelaide, PO Box 11060, Adelaide, SA, Australia
AD  - S.J. Nicholls, South Australian Health and Medical Research Institute, University of Adelaide, PO Box 11060, Adelaide, SA, Australia
T1  - Examining controversies and new frontiers in lipid management
LA  - English
KW  - apabetalone
KW  - cholesterol ester transfer protein
KW  - dalcetrapib
KW  - ezetimibe
KW  - fenofibrate
KW  - fibric acid derivative
KW  - gemfibrozil
KW  - high density lipoprotein cholesterol
KW  - hydroxymethylglutaryl coenzyme A reductase inhibitor
KW  - icosapentaenoic acid
KW  - low density lipoprotein cholesterol
KW  - low density lipoprotein receptor
KW  - omega 3 fatty acid
KW  - peroxisome proliferator activated receptor agonist
KW  - peroxisome proliferator activated receptor alpha agonist
KW  - peroxisome proliferator activated receptor gamma agonist
KW  - torcetrapib
KW  - triacylglycerol
KW  - atherosclerotic plaque
KW  - cardiovascular disease
KW  - cardiovascular response
KW  - cardiovascular risk
KW  - cholesterol blood level
KW  - coronary atherosclerosis
KW  - dietary intake
KW  - drug efficacy
KW  - drug mechanism
KW  - drug megadose
KW  - drug safety
KW  - drug targeting
KW  - heart protection
KW  - human
KW  - hypertriglyceridemia
KW  - lipid composition
KW  - protein expression
KW  - protein function
KW  - review
KW  - risk reduction
KW  - triacylglycerol blood level
KW  - unspecified side effect
KW  - rvx 208
C1  - rvx 208
N2  - Over the course of the last three decades our approach to the management of dyslipidemia has intensified on the basis of randomized controlled trials demonstrating reduction in cardiovascular events. However, the presence of a substantial residual risk and complex dyslipidemic states presents an ongoing challenge in clinical practice. The current controversies and opportunities in the management of both atherogenic and protective lipid factors will be reviewed.
ER  - 

TY  - JOUR
M3  - Note
Y1  - 2014
VL  - 9
IS  - 5
SP  - 483
EP  - 486
SN  - 1758-4302
SN  - 1758-4299
JF  - Clinical Lipidology
JO  - Clinical Lipidology
UR  - http://www-embase-com.gx.booktsg.com/search/results?subaction=viewrecord&id=L600682448&from=export
U2  - L600682448
DB  - Embase
U4  - 2014-12-15
L2  - http://dx.doi.org/10.2217/clp.14.29
DO  - 10.2217/clp.14.29
A1  - France, M.
M1  - (France M., michael.france@cmft.nhs.uk) Cardiovascular Trials Unit of Central Manchester, University Hospitals Foundation Trust and Cardiovascular Research Group, University of Manchester, Manchester, United Kingdom
M1  - (France M., michael.france@cmft.nhs.uk) Department of Clinical Biochemistry, Central Manchester University Hospitals NHS Foundation Trust, Oxford Road, Manchester, United Kingdom
AD  - M. France, Cardiovascular Trials Unit of Central Manchester, University Hospitals Foundation Trust and Cardiovascular Research Group, University of Manchester, Manchester, United Kingdom
T1  - The withdrawal of the thyromimetic eprotirome
LA  - English
KW  - bile salt
KW  - cholesterol ester transfer protein
KW  - colesevelam
KW  - eprotirome
KW  - ezetimibe
KW  - hydroxymethylglutaryl coenzyme A reductase inhibitor
KW  - lomitapide
KW  - low density lipoprotein cholesterol
KW  - low density lipoprotein receptor
KW  - mb 07811
KW  - mipomersen
KW  - sterol regulatory element binding protein 1c
KW  - thyroid hormone receptor
KW  - thyroid hormone receptor beta
KW  - thyroid hormone receptor beta 1
KW  - thyroid hormone receptor beta 2
KW  - thyromimetic agent
KW  - triacylglycerol
KW  - unclassified drug
KW  - bile acid synthesis
KW  - binding affinity
KW  - cholesterol transport
KW  - drug efficacy
KW  - drug mechanism
KW  - drug response
KW  - familial hypercholesterolemia
KW  - fatty acid oxidation
KW  - human
KW  - ligand binding
KW  - lipid metabolism
KW  - nonhuman
KW  - note
KW  - phase 1 clinical trial (topic)
KW  - phase 2 clinical trial (topic)
KW  - protein expression
KW  - upregulation
KW  - mb 07811
C1  - mb 07811
ER  - 

TY  - JOUR
M3  - Review
Y1  - 2014
VL  - 25
IS  - 6
SP  - 452
EP  - 460
SN  - 1473-6535
SN  - 0957-9672
JF  - Current Opinion in Lipidology
JO  - Curr. Opin. Lipidology
UR  - http://www-embase-com.gx.booktsg.com/search/results?subaction=viewrecord&id=L600775880&from=export
U2  - L600775880
C5  - 25318824
DB  - Embase
DB  - Medline
U3  - 2014-12-19
U4  - 2015-04-30
L2  - http://dx.doi.org/10.1097/MOL.0000000000000126
DO  - 10.1097/MOL.0000000000000126
A1  - Bos, S.
A1  - Yayha, R.
A1  - Roeters Van Lennep, J.E.
M1  - (Bos S.; Yayha R.; Roeters Van Lennep J.E., j.roetersvanlennep@erasmusmc.nl) Department of Internal Medicine, Erasmus MC, Rotterdam, Netherlands
AD  - J.E. Roeters Van Lennep, Gravendijkwal 230, Rotterdam, Netherlands
T1  - Latest developments in the treatment of lipoprotein (a)
LA  - English
KW  - antisense oligonucleotide
KW  - cholesterol ester transfer protein
KW  - cholesterol ester transfer protein inhibitor
KW  - eprotirome
KW  - estrogen
KW  - ezetimibe
KW  - hydroxymethylglutaryl coenzyme A reductase inhibitor
KW  - kexin
KW  - lipoprotein A
KW  - lomitapide
KW  - mipomersen
KW  - nicotinic acid
KW  - subtilisin
KW  - thyroid hormone derivative
KW  - triacylglycerol
KW  - aortic valve stenosis
KW  - apheresis
KW  - cardiovascular disease
KW  - follow up
KW  - food intake
KW  - hormone substitution
KW  - human
KW  - lifestyle modification
KW  - phase 1 clinical trial (topic)
KW  - phase 3 clinical trial (topic)
KW  - priority journal
KW  - review
KW  - triacylglycerol blood level
KW  - body weight control
N2  - Purpose of review: Lipoprotein (a) [Lp(a)] is an independent risk factor for cardiovascular disease. The aim of this review is to provide an overview of treatment options for Lp(a) lowering. Recent findings: Recent studies confirmed that lifestyle intervention and statins do not affect Lp(a) levels, whereas Lp(a) is lowered by oestrogens, niacin, and lipoprotein apheresis. Cholesterol ester transfer protein inhibitors and proprotein convertase subtilisin/kexin type 9 antibodies, currently studied in phase 3 trials, also lower Lp(a) concentrations by 30-50%. However, all of these compounds have modifying effects on multiple lipoprotein classes. An antisense oligonucleotide directed to apolipoprotein (a) has recently been developed to specifically lower circulating Lp(a) levels. This compound lowers Lp(a) mRNA up to 90%, and Lp(a) levels up to 82% in human volunteers independent of Lp(a) levels at baseline. Summary: Multiple agents, including the next generation RNA-based antisense therapeutics have Lp(a) lowering properties. However, it remains to be established whether lowering Lp(a) reduces cardiovascular disease events with specific Lp(a) lowering therapies.
ER  - 

TY  - JOUR
M3  - Article
Y1  - 2014
VL  - 15
IS  - 16
SP  - 1963
EP  - 1972
SN  - 1744-8042
SN  - 1462-2416
JF  - Pharmacogenomics
JO  - Pharmacogenomics
UR  - http://www-embase-com.gx.booktsg.com/search/results?subaction=viewrecord&id=L601069661&from=export
U2  - L601069661
C5  - 25521355
DB  - Embase
DB  - Medline
U3  - 2015-01-05
U4  - 2015-01-12
L2  - http://dx.doi.org/10.2217/pgs.14.138
DO  - 10.2217/pgs.14.138
A1  - Drogari, E.
A1  - Ragia, G.
A1  - Mollaki, V.
A1  - Elens, L.
A1  - Van Schaik, R.H.
A1  - Manolopoulos, V.G.
M1  - (Drogari E.; Mollaki V.) 1st Department of Pediatrics, Aghia Sophia Children's Hospital, University of Athens, Athens, Greece
M1  - (Ragia G.; Manolopoulos V.G., emanolop@med.duth.gr) Laboratory of Pharmacology, Medical School, Democritus University of Thrace, Alexandroupolis, Greece
M1  - (Ragia G.) DNALEX S.A., Leontaridou 2, Alexandroupolis, Greece
M1  - (Elens L.; Van Schaik R.H.) Department of Clinical Chemistry, Erasmus MC, Rotterdam, Netherlands
M1  - (Elens L.) Louvain Centre for Toxicology and Applied Pharmacology, Catholic University of Louvain, Brussels, Belgium
M1  - (Manolopoulos V.G., emanolop@med.duth.gr) Clinical Pharmacology Unit, Academic General Hospital of Alexandroupolis, Alexandroupolis, Greece
AD  - V.G. Manolopoulos, Laboratory of Pharmacology, Medical School, Democritus University of Thrace, Alexandroupolis, Greece
T1  - POR∗28 SNP is associated with lipid response to atorvastatin in children and adolescents with familial hypercholesterolemia
LA  - English
KW  - atorvastatin
KW  - cholesterol
KW  - cholesterol ester transfer protein
KW  - cytochrome P450 3A
KW  - cytochrome P450 3A4
KW  - reduced nicotinamide adenine dinucleotide phosphate
KW  - solute carrier organic anion transporter 1B1
KW  - very low density lipoprotein cholesterol
KW  - adolescent
KW  - article
KW  - child
KW  - controlled study
KW  - coronary artery disease
KW  - enzyme activity
KW  - familial hypercholesterolemia
KW  - family history
KW  - female
KW  - gene frequency
KW  - gene mutation
KW  - gene sequence
KW  - genotype
KW  - heredity
KW  - heterozygosity
KW  - homozygosity
KW  - human
KW  - ischemic heart disease
KW  - major clinical study
KW  - male
KW  - promoter region
KW  - single nucleotide polymorphism
KW  - treatment response
N2  - Background: In children and adolescents with familial hypercholesterolemia (FH) pharmacotherapy with statins is the cornerstone in the current regimen to reduce low-density lipoprotein cholesterol (LDLc) and premature coronary heart disease risk. There is, however, a great interindividual variation in response to therapy, partially attributed to genetic factors. The polymorphic enzyme POR transfers electrons from NADPH to CYP450 enzymes including CYP3A, which metabolize atorvastatin. POR∗28 polymorphism is associated with increased CYP3A enzyme activity. We analyzed the association of POR∗28 allele with response to atorvastatin. Materials & methods: One hundred and five FH children and adolescents treated with atorvastatin at doses 10-40 mg were included in the study. Total cholesterol (TChol) and LDLc were measured at baseline and after 6 months of treatment. POR∗28 allele was analyzed with TaqMan assay. CYP3A4∗22, CYP3A5∗3 and SLCO1B1 521T>C and 388A>G genotypes were also determined with TaqMan or PCR-RFLP methods. Results: POR∗28 carriers had significantly lower percent mean reduction of TChol (33.1% in ∗1/∗1, 29.8% in ∗1/∗28 and 25.9% in ∗28/∗28 individuals, p = 0.045) and of LDLc (43.9% in ∗1/∗1, 40.9% in ∗1/∗28 and 30.8% in ∗28/∗28 individuals, p = 0.013). In multivariable linear regression adjusted for confounding factors, POR∗28 genotypes, additionally to baseline cholesterol level, accounted for an estimated 8.3% and 7.3% of overall variability in % TChol and LDLc reduction (β: 4.05; 95% CI: 1.73-6.37; p = 0.001 and β: 5.08; 95% CI: 1.62-8.54; p = 0.004, respectively). CYP3A4∗22, CYP3A5∗3 and SLCO1B1 521T>C and 388A>G polymorphisms were not associated with lipid reductions and did not modify the effect of POR∗28 on atorvastatin response. Conclusion: In children with FH, carriage of POR∗28 allele is associated with reduced effect of atorvastatin on TChol and LDLc and therefore identifies FH children that may require higher atorvastatin doses to achieve full therapeutic benefits. Additional studies in different populations are needed to replicate this association.
ER  - 

TY  - JOUR
M3  - Review
Y1  - 2014
VL  - 60
IS  - 11
SP  - 949
EP  - 957
SN  - 1801-7592
SN  - 0042-773X
JF  - Vnitrni Lekarstvi
JO  - Vnitr. Lek.
UR  - http://www-embase-com.gx.booktsg.com/search/results?subaction=viewrecord&id=L601830459&from=export
U2  - L601830459
C5  - 25600041
DB  - Embase
DB  - Medline
U3  - 2015-02-03
U4  - 2015-02-12
A1  - Vrablík, M.
A1  - Češka, R.
M1  - (Vrablík M., vrablikm@seznam.cz; Češka R.) Centrum Preventivnikardiologie III Mternikliniky, I LFUKa VFN, Praha, Czech Republic
AD  - M. Vrablík, Centrum Preventivnikardiologie III Mternikliniky, I LFUKa VFN, Praha, Czech Republic
T1  - News in lipid lowering treatment
T2  - Novinky voblasti hypolipidemicke léčby
LA  - Czech
KW  - antilipemic agent
KW  - apolipoprotein A1
KW  - cholesterol ester transfer protein inhibitor
KW  - high density lipoprotein
KW  - hydroxymethylglutaryl coenzyme A reductase inhibitor
KW  - microsomal triglyceride transfer protein inhibitor
KW  - atherosclerosis
KW  - disease course
KW  - drug bioavailability
KW  - drug efficacy
KW  - dyslipidemia
KW  - familial hypercholesterolemia
KW  - human
KW  - review
N2  - Options for modification of lipoprotein metabolism and, thus, for reduction of atherothrombotic complication have widened over recent years. Apart from the development of novel approaches new pharmacological formulations of common lipid lowering drugs have been prepared-e.g. statin-containing nanoparticles, fibrate nanoparti- cles with a much higher bioavailability etc. Even the oldest lipid lowering agents - resins - have not been forgotten due to its once again discovered positive impact of these agents on glucose homeostasis while optimally complementing the action of statins. Clinical trials of therapies targeting HDL particle metabolism are being in progress despite we have not gathered any unambiguous evidence of positive effect of the CETP inhibitors or apoA1 mime- Tics on the progression of atherosclerosis. Brand new approaches in the treatment of dyslipidemia including MTTP and PCSK9 inhibition or therapies utilizing anti-sense technologies rapidly accumulate evidence from clinical studies. We have already learned about their lipid-modifying efficacy particularly in patients with familial hypercholes-terolemia, however, data from other patients' populations can be expected quite soon.
ER  - 

TY  - JOUR
M3  - Review
Y1  - 2014
VL  - 7
IS  - 2
SP  - 399
EP  - 409
SN  - 0974-6242
JF  - Biomedical and Pharmacology Journal
JO  - Biomed. Pharmacol. J.
UR  - http://www-embase-com.gx.booktsg.com/search/results?subaction=viewrecord&id=L602426297&from=export
U2  - L602426297
DB  - Embase
U3  - 2015-02-26
U4  - 2015-03-03
L2  - http://dx.doi.org/10.13005/bpj/504
DO  - 10.13005/bpj/504
A1  - Shattat, G.F.
M1  - (Shattat G.F.) College of Science and Health Professions, King Saud Bin Abdulaziz University for Health Sciences, Riyadh, Saudi Arabia
AD  - G.F. Shattat, College of Science and Health Professions, King Saud Bin Abdulaziz University for Health Sciences, Riyadh, Saudi Arabia
T1  - A review article on hyperlipidemia: Types, treatments and new drug targets
LA  - English
KW  - acetyl coenzyme A acetyltransferase
KW  - adenosine triphosphate citrate synthase inhibitor
KW  - antilipemic agent
KW  - bile acid sequestrant
KW  - cholesterol acyltransferase inhibitor
KW  - cholesterol ester transfer protein
KW  - cholesterol ester transfer protein inhibitor
KW  - diacyl glycerol acyl transferase inhibitor
KW  - ezetimibe
KW  - fibric acid derivative
KW  - hydroxymethylglutaryl coenzyme A reductase inhibitor
KW  - hydroxymethylglutaryl coenzyme A synthase inhibitor
KW  - lanosterol synthase inhibitor
KW  - lipoprotein lipase
KW  - liver triacylglycerol lipase
KW  - microsomal triglyceride transfer protein
KW  - microsomal triglyceride transfer protein inhibitor
KW  - new drug
KW  - nicotinic acid
KW  - phosphatidylcholine sterol acyltransferase
KW  - squalene epoxidase inhibitor
KW  - squalene synthase inhibitor
KW  - unclassified drug
KW  - abdominal discomfort
KW  - abdominal pain
KW  - alanine aminotransferase blood level
KW  - aspartate aminotransferase blood level
KW  - atherosclerosis
KW  - bloating
KW  - brain ischemia
KW  - constipation
KW  - coronary artery disease
KW  - diarrhea
KW  - disease classification
KW  - dizziness
KW  - drug eruption
KW  - drug induced headache
KW  - drug mechanism
KW  - drug targeting
KW  - flatulence
KW  - gallstone
KW  - gastrointestinal symptom
KW  - heart arrhythmia
KW  - heart infarction
KW  - human
KW  - hyperlipidemia
KW  - hypertriglyceridemia
KW  - indigestion
KW  - lipid metabolism
KW  - lipolysis
KW  - lipoprotein blood level
KW  - lipoprotein metabolism
KW  - myalgia
KW  - myopathy
KW  - nausea
KW  - nonhuman
KW  - osteoporosis
KW  - phase 3 clinical trial (topic)
KW  - protein function
KW  - protein structure
KW  - pruritus
KW  - review
KW  - symptom
N2  - Hyperlipidemia is a medical condition characterized by an increase in one or more of the plasma lipids, including triglycerides, cholesterol, cholesterol esters, phospholipids and or plasma lipoproteins including very low-density lipoprotein and low-density lipoprotein along with reduced high-density lipoprotein levels. This elevation of plasma lipids is among the leading risk factors associated with cardiovascular diseases. In the meantime, statins and fibrates remain the major anti-hyperlipidemic agents for the treatment of elevated plasma cholesterol and triglycerides respectively, with the price of severe side effects on the muscles and the liver. The present review focuses mainly on the types of hyperlipidemias, lipid metabolism, treatments and new drug targets for the treatment of elevated lipid profile. Many agents such as lanosterol synthase inhibitors, squalene epoxidase inhibitors, diacyl glycerol acyl transferase inhibitors, ATP citrate lyase inhibitors have shown a promising potential in the treatment of hyperlipidemia in clinical trials.
ER  - 

TY  - JOUR
M3  - Review
Y1  - 2014
VL  - 30
IS  - 10
SP  - 1971
EP  - 1974
SN  - 1473-4877
SN  - 0300-7995
JF  - Current Medical Research and Opinion
JO  - Curr. Med. Res. Opin.
UR  - http://www-embase-com.gx.booktsg.com/search/results?subaction=viewrecord&id=L603215924&from=export
U2  - L603215924
C5  - 25007308
DB  - Embase
DB  - Medline
U3  - 2015-03-26
U4  - 2015-03-31
L2  - http://dx.doi.org/10.1185/03007995.2014.941978
DO  - 10.1185/03007995.2014.941978
A1  - Katsiki, N.
A1  - Athyros, V.G.
A1  - Karagiannis, A.
M1  - (Katsiki N.; Athyros V.G., vathyros@gmail.com; Karagiannis A.) 2nd Propedeutic Department of Internal Medicine, Aristotle University of Thessaloniki, Hippocration Hospital, Thessaloniki, Greece
AD  - V.G. Athyros, Atherosclerosis and Metabolic Disease Units, 2nd Propedeutic Department of Internal Medicine, Aristotle University, 15 Marmara St, Thessaloniki, Greece
T1  - Achieving lipid targets in primary care settings
LA  - English
KW  - antilipemic agent
KW  - atorvastatin
KW  - cholesterol ester transfer protein
KW  - ezetimibe
KW  - ezetimibe plus simvastatin
KW  - high density lipoprotein cholesterol
KW  - hydroxymethylglutaryl coenzyme A reductase inhibitor
KW  - kexin
KW  - lipid
KW  - low density lipoprotein
KW  - low density lipoprotein cholesterol
KW  - omega 3 fatty acid
KW  - serine proteinase
KW  - simvastatin
KW  - triacylglycerol
KW  - cardiovascular risk
KW  - clinical practice
KW  - glycemic control
KW  - human
KW  - nonalcoholic fatty liver
KW  - patient compliance
KW  - primary medical care
KW  - review
KW  - risk reduction
N2  - Achieving low-density lipoprotein cholesterol (LDL-C) goals in clinical practice is still unsatisfactory. Furthermore, a significant residual risk remains, even after reaching LDL-C targets, in terms of both fasting and postprandial triglycerides, high-density lipoprotein cholesterol (quantity and quality) and small dense LDL particles. Statins are the first choice for treating lipid abnormalities. Other lipid-lowering agents can be administered when statins are not tolerated and if LDL-C targets are not reached. Furthermore, multifactorial treatment, including a statin, exerts several beneficial effects on cardiovascular and residual risk reduction. The role of novel developing lipid therapies in clinical practice remains to be established.
ER  - 

TY  - JOUR
M3  - Article
Y1  - 2014
VL  - 20
IS  - 40
SP  - 6220
EP  - 6229
SN  - 1873-4286
SN  - 1381-6128
JF  - Current Pharmaceutical Design
JO  - Curr. Pharm. Des.
UR  - http://www-embase-com.gx.booktsg.com/search/results?subaction=viewrecord&id=L603519548&from=export
U2  - L603519548
C5  - 24953396
DB  - Embase
DB  - Medline
U3  - 2015-04-08
U4  - 2015-04-16
L2  - http://dx.doi.org/10.2174/1381612820666140620125213
DO  - 10.2174/1381612820666140620125213
A1  - Gouni-Berthold, I.
A1  - Berthold, H.K.
M1  - (Gouni-Berthold I., ioanna.berthold@uni-koeln.de) Center of Endocrinology, Diabetes and Preventive Medicine (ZEDP), University of Cologne, Kerpener Str. 62, Cologne, Germany
M1  - (Berthold H.K.) Clinic of Internal Medicine and Geriatrics, Bielefeld Evangelical Hospital (EvKB), Schildescher Str. 99, Bielefeld, Germany
AD  - I. Gouni-Berthold, Center of Endocrinology, Diabetes and Preventive Medicine (ZEDP), University of Cologne, Kerpener Str. 62, Cologne, Germany
T1  - Familial hypercholesterolemia: Etiology, diagnosis and new treatment options
LA  - English
KW  - alirocumab
KW  - anacetrapib
KW  - apolipoprotein E
KW  - evacetrapib
KW  - evolocumab
KW  - ezetimibe
KW  - hydroxymethylglutaryl coenzyme A reductase inhibitor
KW  - lomitapide
KW  - low density lipoprotein cholesterol
KW  - low density lipoprotein receptor
KW  - mipomersen
KW  - torcetrapib
KW  - apheresis
KW  - ApoB 100 gene
KW  - article
KW  - drug efficacy
KW  - drug safety
KW  - familial hypercholesterolemia
KW  - gene
KW  - genetic screening
KW  - human
KW  - phase 2 clinical trial (topic)
KW  - phase 3 clinical trial (topic)
KW  - priority journal
KW  - proprotein convertase subtilisin kexin 9 gene
KW  - randomized controlled trial (topic)
KW  - juxtapid
C1  - juxtapid
N2  - Familial hypercholesterolemia (FH) is a common genetic disorder that presents with robust increases in low-density lipoprotein cholesterol (LDL-C) and can lead to premature cardiovascular disease. There are heterozygous and homozygous forms. The diagnosis is usually made based on blood cholesterol levels, clinical signs and family history. Genetic testing can be used to confirm the diagnosis. Effective lowering of LDL-C in FH can prevent cardiovascular morbidity and mortality, however, the disease remains greatly underdiagnosed. The mainstay of pharmacologic therapy in FH patients is high-dose statins, which are often combined with other lipidlowering agents. The homozygous form is mainly treated with lipid apheresis. Guideline-recommended target levels of LDL-C are often not reached, making new treatment options desirable. Four classes of newer lipid-lowering drugs offer promising advances in treating FH, namely the apolipoprotein-B synthesis inhibitors (mipomersen), the microsomal transfer protein inhibitors (lomitapide), the cholesterol ester transfer protein inhibitors (anacetrapib, evacetrapib) and the proprotein convertase subtilisin/kexin type 9 inhibitors (evolocumab, alirocumab). In this review, the available evidence regarding the use of these drugs in patients with FH is discussed, with particular focus on their efficacy and safety.
ER  - 

TY  - JOUR
M3  - Article
Y1  - 2014
VL  - 20
IS  - 40
SP  - 6249
EP  - 6255
SN  - 1873-4286
SN  - 1381-6128
JF  - Current Pharmaceutical Design
JO  - Curr. Pharm. Des.
UR  - http://www-embase-com.gx.booktsg.com/search/results?subaction=viewrecord&id=L603519572&from=export
U2  - L603519572
C5  - 24953394
DB  - Embase
DB  - Medline
U3  - 2015-04-08
U4  - 2015-04-16
L2  - http://dx.doi.org/10.2174/1381612820666140620154014
DO  - 10.2174/1381612820666140620154014
A1  - García-Ríos, A.
A1  - Nikolic, D.
A1  - Perez-Martinez, P.
A1  - Lopez-Miranda, J.
A1  - Rizzo, M.
A1  - Hoogeveen, R.C.
M1  - (García-Ríos A.; Perez-Martinez P.; Lopez-Miranda J.) Lipids and Atherosclerosis Research Unit, IMIBIC, Reina Sofia University Hospital, University of Cordoba, Cordoba, Spain
M1  - (Nikolic D.; Rizzo M., manfredi.rizzo@unipa.it) Biomedical Dept. of Internal Medicine and Medical Specialties, University of Palermo, Italy
M1  - (Rizzo M., manfredi.rizzo@unipa.it) Euro-Mediterranean Institute of Science and Technology, Italy
M1  - (Hoogeveen R.C.) Department of Medicine, Baylor College of Medicine and Methodist DeBakey Heart and Vascular Center, Houston, TX, United States
AD  - M. Rizzo, Biomedical Department of Internal Medicine and Medical Specialties (DiBiMIS), University of Palermo, Via del Vespro, 141, Palermo, Italy
T1  - LDL and HDL subfractions, dysfunctional HDL: Treatment options
LA  - English
KW  - fibric acid derivative
KW  - high density lipoprotein cholesterol
KW  - hydroxymethylglutaryl coenzyme A reductase inhibitor
KW  - low density lipoprotein cholesterol
KW  - nicotinic acid
KW  - article
KW  - atherogenesis
KW  - atherosclerosis
KW  - cardiovascular risk
KW  - cholesterol blood level
KW  - cholesterol metabolism
KW  - coronary risk
KW  - disorders of cholesterol metabolism
KW  - human
KW  - hypercholesterolemia
KW  - ischemic heart disease
KW  - lipid metabolism
KW  - priority journal
N2  - Low-density lipoproteins (LDL) are considered as important risk factors for cardiovascular diseases (CVD), while highdensity lipoproteins (HDL) are well recognized for their putative role in reverse cholesterol transport and other atheroprotective functions. Both LDL and HDL are heterogeneous in nature, including various subfractions depending on the method of isolation (_ 7 LDL and 10 HDL subspecies, respectively). While it is established that small, dense LDL (sdLDL) have atherogenic potential, the role of different HDL subfractions is still largely unclear. The majority of clinical studies suggest an atheroprotective role of larger HDL particles, although recent work has highlighted the role of dysfunctional HDL within different subfractions. Several therapeutic approaches are able to primarily target cholesterol concentration in LDL or HDL. Certain drugs, such as niacin, statins and fibrates target multiple lipid traits (i.e. pleiotropic drug effects), while cholesterol ester transfer protein (CETP) inhibitors are able to increase plasma HDL cholesterol levels. Statins represent the most used lipid-lowering drugs, but there is a continued interest in the development of novel therapeutic approaches, including those that might affect dysfunctional HDL. Targeting distinct LDL and HDL subfractions may potentially reduce the residual risk seen in clinical endpoint trials.
ER  - 

TY  - JOUR
M3  - Article
Y1  - 2014
VL  - 126
IS  - 7
SP  - 7
EP  - 18
SN  - 1941-9260
SN  - 0032-5481
JF  - Postgraduate Medicine
JO  - Postgrad. Med.
UR  - http://www-embase-com.gx.booktsg.com/search/results?subaction=viewrecord&id=L609719853&from=export
U2  - L609719853
C5  - 25387209
DB  - Embase
DB  - Medline
U3  - 2016-04-15
U4  - 2016-04-28
L2  - http://dx.doi.org/10.3810/pgm.2014.11.2828
DO  - 10.3810/pgm.2014.11.2828
A1  - Weintraub, H.S.
M1  - (Weintraub H.S., Howard.Weintraub@nyumc.org) New York University School of Medicine, NYU Center for the Prevention of Cardiovascular Disease, New York, NY, United States
AD  - H.S. Weintraub, New York University School of Medicine, NYU Center for the Prevention of Cardiovascular Disease, 530 First Avenue, Suite 4F, New York, NY, United States
T1  - Overview of prescription omega-3 fatty acid products for hypertriglyceridemia
LA  - English
KW  - 2 diacylglycerol acyltransferase
KW  - acyl coenzyme A
KW  - acyltransferase
KW  - apolipoprotein B
KW  - C reactive protein
KW  - cholesterol
KW  - cholesterol ester transfer protein
KW  - docosahexaenoic acid
KW  - high density lipoprotein cholesterol
KW  - hydroxymethylglutaryl coenzyme A reductase inhibitor
KW  - icosapentaenoic acid
KW  - icosapentaenoic acid ethyl ester
KW  - lipoprotein lipase
KW  - low density lipoprotein cholesterol
KW  - omega 3 fatty acid
KW  - peroxisome proliferator activated receptor alpha
KW  - peroxisome proliferator activated receptor gamma
KW  - simvastatin
KW  - triacylglycerol
KW  - unclassified drug
KW  - very low density lipoprotein
KW  - abdominal discomfort
KW  - abdominal pain
KW  - arthralgia
KW  - article
KW  - atherosclerosis
KW  - cardiovascular disease
KW  - diarrhea
KW  - diet supplementation
KW  - drug safety
KW  - drug tolerability
KW  - dyspepsia
KW  - eructation
KW  - gene expression
KW  - human
KW  - hypertriglyceridemia
KW  - lipogenesis
KW  - meta analysis (topic)
KW  - nausea
KW  - outcome assessment
KW  - prescription
KW  - randomized controlled trial (topic)
KW  - systematic review (topic)
KW  - taste disorder
KW  - epanova
KW  - lovaza
KW  - omtryg
KW  - vascepa
C1  - epanova(Astra Zeneca,United States)
C1  - lovaza(Glaxo SmithKline,United States)
C1  - omtryg(Trygg,United States)
C1  - vascepa(Amarin,United States)
C2  - Amarin(United States)
C2  - Astra Zeneca(United States)
C2  - Glaxo SmithKline(United States)
C2  - Par(United States)
C2  - Teva(United States)
C2  - Trygg(United States)
N2  - Patients with elevated triglycerides (TG) may be at a higher risk for cardiovascular (CV) disease. Omega-3 fatty acids (OM3FAs), particularly the long-chain fatty acids eicosapentaenoic acid (EPA) and docosahexaenoic acid (DHA), effectively reduce TG and thus may impact CV outcomes; however, clinical data have been inconsistent. This review discusses the efficacy, safety, and key considerations of currently approved prescription OM3FA products in patients with elevated TG with or without concomitant elevations in other atherogenic parameters. Currently, 6 prescription OM3FA formulations are approved in the United States: omega-3-acid ethyl esters (Lovaza, Omtryg, and 2 generic formulations), omega-3-carboxylic acids (Epanova), which contain both EPA and DHA, and icosapent ethyl (Vascepa), which is an EPA-only formulation. All prescription OM3FA products effectively lower TG, with the magnitude of TG reduction affected by baseline TG level. Products that contain DHA can raise levels of low-density lipoprotein cholesterol, which is of particular concern in patients with atherosclerosis; Vascepa, however, does not raise these levels and therefore provides these patients with another option. Long-term outcomes trials for Vascepa (ongoing) and Epanova (planned) will help clarify the potential CV benefits in patients with persistent hypertriglyceridemia despite statin therapy.
ER  - 

TY  - JOUR
M3  - Article
Y1  - 2013
VL  - 231
IS  - 2
SP  - 334
EP  - 340
SN  - 0021-9150
SN  - 1879-1484
JF  - Atherosclerosis
JO  - Atherosclerosis
UR  - http://www-embase-com.gx.booktsg.com/search/results?subaction=viewrecord&id=L370324228&from=export
U2  - L370324228
C5  - 24267247
DB  - Embase
DB  - Medline
U3  - 2013-11-29
U4  - 2013-12-03
L2  - http://dx.doi.org/10.1016/j.atherosclerosis.2013.09.024
DO  - 10.1016/j.atherosclerosis.2013.09.024
A1  - Elseweidy, M.M.
A1  - Abdallah, F.R.
A1  - Younis, N.N.
A1  - Aldohmy, S.
A1  - Kassem, H.M.
M1  - (Elseweidy M.M., mmelseweidy@yahoo.com; Abdallah F.R.; Younis N.N., nahlayounis2003@yahoo.com; Kassem H.M.) Biochemistry Department, Faculty of Pharmacy, Zagazig University, Zagazig 44519, Egypt
M1  - (Aldohmy S.) Pharmacognosy Department, Faculty of Pharmacy, Zagazig University, Zagazig 44519, Egypt
AD  - M.M. Elseweidy, Biochemistry Department, Faculty of Pharmacy, Zagazig University, Al-Gamaa Street, Zagazig 44519, Egypt
T1  - 10-Dehydrogingerdione raises HDL-cholesterol through a CETP inhibition and wards off oxidation and inflammation in dyslipidemic rabbits
LA  - English
KW  - 10 dehydrogingerdione
KW  - atorvastatin
KW  - C reactive protein
KW  - cholesterol ester transfer protein
KW  - gelatinase B
KW  - ginger extract
KW  - high density lipoprotein cholesterol
KW  - homocysteine
KW  - hypocholesterolemic agent
KW  - low density lipoprotein
KW  - placebo
KW  - simvastatin
KW  - unclassified drug
KW  - animal experiment
KW  - animal model
KW  - article
KW  - atherogenic diet
KW  - atherosclerosis
KW  - blood sampling
KW  - cardiovascular risk
KW  - chemical analysis
KW  - cholesterol blood level
KW  - controlled study
KW  - dietary intake
KW  - disease course
KW  - drug effect
KW  - drug isolation
KW  - dyslipidemia
KW  - ginger
KW  - inflammation
KW  - male
KW  - nonhuman
KW  - normal value
KW  - outcome assessment
KW  - oxidation
KW  - priority journal
KW  - protein blood level
KW  - Leporidae
KW  - treatment outcome
KW  - lipinorm
C1  - lipinorm(Sigma,Egypt)
C2  - Sigma(Egypt)
N2  - Objective: To investigate the CETP suppression by 10-dehydrogingerdione, a compound in Zingiber officinale, and its effect on the progression of atherosclerosis in dyslipidemic rabbits and the underlying oxidative and inflammatory consequences. Methods: Twenty-four New Zealand male rabbits were fed either a normal diet or an atherogenic diet. The rabbits on the atherogenic diet received treatments of atorvastatin or 10-dehydrogingerdione and placebo concurrently (n=6/group). Blood samples were collected after three and six weeks for biochemical analysis. Results: 10-Dehydrogingerdione-treated rabbits showed a significant improvement in serum lipids especially HDL-C in a time-dependant manner. This effect was correlated to its ability to lower CETP. Lp(a), ox-LDL, hsCRP, homocysteine and MMP9 decreased significantly in both 10-dehydrogingerdione- and atorvastatin-treated rabbits compared with placebo (p<0.001). Lp(a) achieved normal values by both treatments, while homocysteine did not reach normal values by either treatments. Conversely, MMP9 returned below normal values by 10-dehydrogingerdione (p<0.001), hsCRP and ox-LDL were slightly below normal values (hsCRP: p<0.001; ox-LDL: p<0.001 and p<0.05 in 10-dehydrogingerdione and atorvastatin groups, respectively). The effect achieved by 10-dehydrogingerdione was similar to that of atorvastatin on hsCRP and Lp(a). However, 10-dehydrogingerdione exerted better effect than atorvastatin on homocysteine, MMP9 (p<0.001) and ox-LDL (p<0.05). Conclusions: In a rabbit dyslipidemic model, 10-dehydrogingerdione lowers LDL-C and raises HDL-C by suppressing CETP; an effect that modulates inflammatory and oxidative risk factors of CVD. These findings suggested that the naturally occurring 10-dehydrogingerdione might be a potential CETP inhibitor for the treatment of atherosclerosis and residual risk in CVD. © 2013 Elsevier Ireland Ltd.
ER  - 

TY  - JOUR
M3  - Article
Y1  - 2013
VL  - 8
IS  - 6
SP  - 635
EP  - 648
SN  - 1758-4299
SN  - 1758-4302
JF  - Clinical Lipidology
JO  - Clinical Lipidology
UR  - http://www-embase-com.gx.booktsg.com/search/results?subaction=viewrecord&id=L370413581&from=export
U2  - L370413581
DB  - Embase
U3  - 2013-12-13
U4  - 2014-01-07
L2  - http://dx.doi.org/10.2217/clp.13.73
DO  - 10.2217/clp.13.73
A1  - Larach, D.B.
A1  - Cuchel, M.
A1  - Rader, D.J.
M1  - (Larach D.B.; Cuchel M.; Rader D.J., rader@mail.med.upenn.gx.booktsg.com) Division of Translational Medicine and Human Genetics, Department of Medicine, Perelman School of Medicine at the University of Pennsylvania, PA, United States
M1  - (Rader D.J., rader@mail.med.upenn.gx.booktsg.com) 11-125 Smilow Center for Translational Research, Building 421, 3400 Civic Center Boulevard, PA 19104-5158, United States
AD  - D.J. Rader, Division of Translational Medicine and Human Genetics, Department of Medicine, Perelman School of Medicine at the University of Pennsylvania, PA, United States
T1  - Monogenic causes of elevated HDL cholesterol and implications for development of new therapeutics
LA  - English
KW  - anacetrapib
KW  - antisense oligonucleotide
KW  - apolipoprotein C3
KW  - cholesterol ester transfer protein
KW  - dalcetrapib
KW  - endothelial lipase
KW  - evacetrapib
KW  - high density lipoprotein cholesterol
KW  - hydroxymethylglutaryl coenzyme A reductase inhibitor
KW  - placebo
KW  - torcetrapib
KW  - triacylglycerol lipase
KW  - unclassified drug
KW  - acute coronary syndrome
KW  - aortic atherosclerosis
KW  - APOC3 gene
KW  - article
KW  - atherosclerosis
KW  - cardiovascular disease
KW  - cardiovascular risk
KW  - CETP gene
KW  - coronary atherosclerosis
KW  - drug megadose
KW  - drug protein binding
KW  - dyslipidemia
KW  - enzyme activity
KW  - familial hypercholesterolemia
KW  - gene
KW  - gene mutation
KW  - genetic association
KW  - genetic variability
KW  - human
KW  - hypercholesterolemia
KW  - insulin dependent diabetes mellitus
KW  - ischemic heart disease
KW  - LIPG gene
KW  - lipoprotein metabolism
KW  - nonhuman
KW  - phase 1 clinical trial (topic)
KW  - phase 2 clinical trial (topic)
KW  - phase 3 clinical trial (topic)
KW  - priority journal
KW  - single nucleotide polymorphism
KW  - unspecified side effect
N2  - Identification of the CETP, LIPG (encoding endothelial lipase) and APOC3 genes, and analysis of rare genetic variants in them, have allowed researchers to increase understanding of HDL metabolism significantly. However, development of cardiovascular risk-reducing therapeutics targeting the proteins encoded by these genes has been less straightforward. The failure of two CETP inhibitors is complex but illustrates a possible over-reliance on HDL cholesterol as a marker of therapeutic efficacy. The case of endothelial lipase exemplifies the importance of utilizing population-wide genetic studies of rare variants in potential therapeutic targets to gain information on cardiovascular disease end points. Similar population-wide studies of cardiovascular end points make apoC-III a potentially attractive target for lipid-related drug discovery. These three cases illustrate the positives and negatives of single-gene studies relating to HDL-related cardiovascular drug discovery; such studies should focus not only on HDL cholesterol and other components of the lipid profile, but also on the effect genetic variants have on cardiovascular end points. © 2013 Future Medicine Ltd.
ER  - 

TY  - JOUR
M3  - Review
Y1  - 2013
VL  - 9
IS  - 1
SP  - 617
EP  - 670
SN  - 1176-6344
SN  - 1178-2048
JF  - Vascular Health and Risk Management
JO  - Vasc. Health Risk Manage.
UR  - http://www-embase-com.gx.booktsg.com/search/results?subaction=viewrecord&id=L370436018&from=export
U2  - L370436018
C5  - 24174878
DB  - Embase
DB  - Medline
U3  - 2013-12-18
U4  - 2014-01-17
L2  - http://dx.doi.org/10.2147/VHRM.S37119
DO  - 10.2147/VHRM.S37119
A1  - Kones, R.
M1  - (Kones R., drrkones@gmail.com) Cardiometabolic Research Institute, Houston, TX, United States
AD  - R. Kones, Cardiometabolic Research Institute, 7505 Fannin St, Houston, TX 77054, United States
T1  - Molecular sources of residual cardiovascular risk, clinical signals, and innovative solutions: Relationship with subclinical disease, undertreatment, and poor adherence: Implications of new evidence upon optimizing cardiovascular patient outcomes
LA  - English
KW  - advanced glycation end product
KW  - high density lipoprotein cholesterol
KW  - hydroxymethylglutaryl coenzyme A reductase inhibitor
KW  - laropiprant
KW  - lipoprotein
KW  - low density lipoprotein cholesterol
KW  - mitogen activated protein kinase p38
KW  - nicotinic acid
KW  - nitric oxide
KW  - pentose phosphate
KW  - placebo
KW  - polyol
KW  - protein kinase C
KW  - simvastatin
KW  - triacylglycerol
KW  - atherogenesis
KW  - cardiovascular disease
KW  - cardiovascular risk
KW  - cholesterol blood level
KW  - cholesterol transport
KW  - comorbidity
KW  - coronary risk
KW  - diabetes mellitus
KW  - disease association
KW  - disorders of mitochondrial functions
KW  - drug dose titration
KW  - dyslipidemia
KW  - endothelial dysfunction
KW  - endothelial progenitor cell
KW  - enzyme activation
KW  - genetic polymorphism
KW  - genetic risk
KW  - glucose metabolism
KW  - heritability
KW  - high risk patient
KW  - human
KW  - hyperglycemia
KW  - hyperlipidemia
KW  - hypertension
KW  - insulin resistance
KW  - ischemic heart disease
KW  - metabolic syndrome X
KW  - molecular biology
KW  - obesity
KW  - outcome assessment
KW  - oxidative stress
KW  - pathogenesis
KW  - prevalence
KW  - primary prevention
KW  - protein glycosylation
KW  - protocol compliance
KW  - randomized controlled trial (topic)
KW  - regulatory T lymphocyte
KW  - residual risk
KW  - review
KW  - risk factor
KW  - risk reduction
KW  - secondary prevention
KW  - smoking
KW  - treatment refusal
KW  - triacylglycerol blood level
KW  - vascular disease
N2  - Residual risk, the ongoing appreciable risk of major cardiovascular events (MCVE) in statin-treated patients who have achieved evidence-based lipid goals, remains a concern among cardiologists. Factors that contribute to this continuing risk are atherogenic non-low-density lipoprotein (LDL) particles and atherogenic processes unrelated to LDL cholesterol, including other risk factors, the inherent properties of statin drugs, and patient characteristics, ie, genetics and behaviors. In addition, providers, health care systems, the community, public policies, and the environment play a role. Major statin studies suggest an average 28% reduction in LDL cholesterol and a 31% reduction in relative risk, leaving a residual risk of about 69%. Incomplete reductions in risk, and failure to improve conditions that create risk, may result in ongoing progression of atherosclerosis, with new and recurring lesions in original and distant culprit sites, remodeling, arrhythmias, rehospitalizations, invasive procedures, and terminal disability. As a result, identification of additional agents to reduce residual risk, particularly administered together with statin drugs, has been an ongoing quest. The current model of atherosclerosis involves many steps during which disease may progress independently of guideline-defined elevations in LDL cholesterol. Differences in genetic responsiveness to statin therapy, differences in ability of the endothelium to regenerate and repair, and differences in susceptibility to nonlipid risk factors, such as tobacco smoking, hypertension, and molecular changes associated with obesity and diabetes, may all create residual risk. A large number of inflammatory and metabolic processes may also provide eventual therapeutic targets to lower residual risk. Classically, epidemiologic and other evidence suggested that raising high-density lipoprotein (HDL) cholesterol would be cardioprotective. When LDL cholesterol is aggressively lowered to targets, low HDL cholesterol levels are still inversely related to MCVE. The efflux capacity, or ability to relocate cholesterol out of macrophages, is believed to be a major antiatherogenic mechanism responsible for reduction in MCVE mediated in part by healthy HDL. HDL cholesterol is a complex molecule with antioxidative, anti-inflammatory, antithrombotic, antiplatelet, and vasodilatory properties, among which is protection of LDL from oxidation. HDL-associated paraoxonase-1 has a major effect on endothelial function. Further, HDL promotes endothelial repair and progenitor cell health, and supports production of nitric oxide. HDL from patients with cardiovascular disease, diabetes, and autoimmune disease may fail to protect or even become proinflammatory or pro-oxidant. Mendelian randomization and other clinical studies in which raising HDL cholesterol has not been beneficial suggest that high plasma levels do not necessarily reduce cardiovascular risk. These data, coupled with extensive preclinical information about the functional heterogeneity of HDL, challenge the "HDL hypothesis", ie, raising HDL cholesterol per se will reduce MCVE. After the equivocal AIM-HIGH (Atherothrombosis Intervention in Metabolic Syndrome With Low HDL/High Triglycerides: Impact on Global Health Outcomes) study and withdrawal of two major cholesteryl ester transfer protein compounds, one for off-target adverse effects and the other for lack of efficacy, development continues for two other agents, ie, anacetrapib and evacetrapib, both of which lower LDL cholesterol substantially. The negative but controversial HPS2-THRIVE (the Heart Protection Study 2-Treatment of HDL to Reduce the Incidence of Vascular Events) trial casts further doubt on the HDL cholesterol hypothesis. The growing impression that HDL functionality, rather than abundance, is clinically important is supported by experimental evidence highlighting the conditional pleiotropic actions of HDL. Non-HDL cholesterol reflects the cholesterol in all atherogenic particles containing apolipoprotein B, and has outperformed LDL cholesterol as a lipid marker of cardiovascular risk and future mortality. In addition to including a measure of residual risk, the advantages of using non-HDL cholesterol as a primary lipid target are now compelling. Reinterpretation of data from the Treating to New Targets study suggests that better control of smoking, body weight, hypertension, and diabetes will help lower residual risk. Although much improved, control of risk factors other than LDL cholesterol currently remains inadequate due to shortfalls in compliance with guidelines and poor patient adherence. More efficient and greater use of proven simple therapies, such as aspirin, beta-blockers, angiotensin-converting enzyme inhibitors and angiotensin II receptor blockers, combined with statin therapy, may be more fruitful in improving outcomes than using other complex therapies. Comprehensive, intensive, multimechanistic, global, and national programs using primordial, primary, and secondary prevention to lower the total level of cardiovascular risk are necessary. © 2013 Kones.
ER  - 

TY  - JOUR
M3  - Review
Y1  - 2013
VL  - 24
IS  - 6
SP  - 500
EP  - 509
SN  - 0957-9672
SN  - 1473-6535
JF  - Current Opinion in Lipidology
JO  - Curr. Opin. Lipidology
UR  - http://www-embase-com.gx.booktsg.com/search/results?subaction=viewrecord&id=L52845057&from=export
U2  - L52845057
C5  - 24184942
DB  - Embase
DB  - Medline
U3  - 2013-11-08
U4  - 2013-12-05
L2  - http://dx.doi.org/10.1097/MOL.0000000000000018
DO  - 10.1097/MOL.0000000000000018
A1  - Balder, J.-W.
A1  - Staels, B.
A1  - Kuivenhoven, J.A.
M1  - (Balder J.-W.; Kuivenhoven J.A., j.a.kuivenhoven@umcg.nl) Department of Molecular Genetics, University Medical Center Groningen, University of Groningen, Groningen, Netherlands
M1  - (Staels B.) Université de Lille 2, FR 3508, Lille, France
M1  - (Staels B.) Inserm U1011, FR 3508, Lille, France
M1  - (Staels B.) Institut Pasteur de Lille, FR 3508, Lille, France
M1  - (Staels B.) European Genomic Institute for Diabetes (EGID), FR 3508, Lille, France
AD  - J.A. Kuivenhoven, Department of Molecular Genetics, University Medical Center Groningen, University of Groningen, Groningen, Netherlands
T1  - Pharmacological interventions in human HDL metabolism
LA  - English
KW  - NCT01067820
KW  - NCT01129661
KW  - NCT01201837
KW  - NCT01252953
KW  - NCT01281774
KW  - NCT01412034
KW  - NCT01423188
KW  - NCT01499420
KW  - NCT01515241
KW  - NCT01554800
KW  - NCT01687998
KW  - NCT01728467
KW  - anacetrapib
KW  - antagomir
KW  - antilipemic agent
KW  - apc 501
KW  - apl 180
KW  - apolipoprotein A1
KW  - atorvastatin
KW  - cer 001
KW  - cholesterol ester transfer protein inhibitor
KW  - csl 111
KW  - csl 112
KW  - dalcetrapib
KW  - etc 216
KW  - evacetrapib
KW  - elafibranor
KW  - high density lipoprotein
KW  - high density lipoprotein cholesterol
KW  - hydroxymethylglutaryl coenzyme A reductase inhibitor
KW  - itx 5061
KW  - pemafibrate
KW  - laropiprant plus nicotinic acid
KW  - liver X receptor agonist
KW  - low density lipoprotein cholesterol
KW  - lxr 623
KW  - mdco 216
KW  - microRNA
KW  - microRNA 33
KW  - nicotinic acid plus simvastatin
KW  - peptide D4F
KW  - peptidomimetic agent
KW  - peroxisome proliferator activated receptor alpha agonist
KW  - phosphatidylcholine sterol acyltransferase
KW  - apabetalone
KW  - obicetrapib
KW  - torcetrapib
KW  - triacylglycerol
KW  - unclassified drug
KW  - unindexed drug
KW  - acute coronary syndrome
KW  - alanine aminotransferase blood level
KW  - aldosterone blood level
KW  - aminotransferase blood level
KW  - atheroma
KW  - atherosclerosis
KW  - cardiovascular disease
KW  - cardiovascular risk
KW  - coronary artery disease
KW  - drug mechanism
KW  - lack of drug effect
KW  - dyslipidemia
KW  - human
KW  - hypertriglyceridemia
KW  - ischemic heart disease
KW  - lecithin cholesterol acyltransferase deficiency
KW  - lipoprotein metabolism
KW  - myopathy
KW  - non insulin dependent diabetes mellitus
KW  - nonhuman
KW  - personalized medicine
KW  - phase 1 clinical trial (topic)
KW  - phase 2 clinical trial (topic)
KW  - phase 3 clinical trial (topic)
KW  - practice guideline
KW  - priority journal
KW  - randomized controlled trial (topic)
KW  - review
KW  - side effect
KW  - single drug dose
KW  - treatment outcome
KW  - apc 501
KW  - apl 180
KW  - cer 001
KW  - csl 111
KW  - csl 112
KW  - gft 505
KW  - itx 5061
KW  - k 877
KW  - lxr 623
KW  - mdco 216
KW  - rvx 208
KW  - ta 8995
C1  - apc 501
C1  - apl 180
C1  - cer 001
C1  - csl 111
C1  - csl 112
C1  - gft 505
C1  - itx 5061
C1  - k 877
C1  - lxr 623
C1  - mdco 216
C1  - rvx 208
C1  - ta 8995
N2  - PURPOSE OF REVIEW: This review focuses on the recent developments in the field of drugs that affect HDL metabolism. Additionally, some general (retrospective) thoughts on fighting cardiovascular disease through modulating circulating lipids are discussed. RECENT FINDINGS: Recently, the large 'Atherothrombosis Intervention in Metabolic Syndrome with Low HDL/High Triglycerides: Impact on Global Health Outcomes', 'Treatment of HDL to Reduce the Incidence of Vascular Events' and dal-OUTCOMES studies have challenged the idea that raising HDL cholesterol (HDL-c) decreases cardiovascular disease risk. Concerning the failure of these trials, it may, however, be noted that patients with close to normal HDL-c levels were included. It is shown that anacetrapib and evacetrapib massively increase HDL-c, and both compounds are currently tested in phase-III clinical trials. More specific and stronger activators of liver X receptor and peroxisome proliferator-activated receptor (PPAR) are being developed and tested in a preclinical setting. RVX-208 treatment failed to decrease atheroma volume in coronary artery disease patients. Lecithin:cholesterol acyltransferase replacement therapy showed positive results in a patient with lecithin:cholesterol acyltransferase deficiency. SUMMARY: Inhibition of cholesteryl ester transfer protein, antagomirs against microRNA-33, ApoA-I mimetics and PPARα or PPARα/δ agonists hold on the basis of the current data most promise. However, it will in our opinion be the key that patients with low HDL-c and increased triglyceride should be treated and not those at generally increased risk only. In the poststatin era, personalized medicine, which is inevitably on the horizon, is likely to be helpful for patients who do not reach the goals for LDL cholesterol and HDL-c according to the guidelines. Furthermore, functions of HDL will hopefully be identified as future pharmacological targets. © 2013 Wolters Kluwer Health | Lippincott Williams & Wilkins.
ER  - 

TY  - JOUR
M3  - Conference Abstract
Y1  - 2013
VL  - 231
IS  - 2
SP  - e10
SN  - 0021-9150
JF  - Atherosclerosis
JO  - Atherosclerosis
UR  - http://www-embase-com.gx.booktsg.com/search/results?subaction=viewrecord&id=L71952443&from=export
U2  - L71952443
DB  - Embase
U4  - 2015-07-27
A1  - Yadav, R.
A1  - Soran, H.
A1  - Liu, Y.
A1  - Kwok, S.
A1  - Charlton-Menys, V.
A1  - France, M.
A1  - Eatough, R.
A1  - Hama, S.
A1  - Younis, N.
A1  - Ammori, B.J.
A1  - Issa, B.
A1  - Durrington, P.
M1  - (Yadav R.; Soran H.; Liu Y.; Charlton-Menys V.; Hama S.; Ammori B.J.; Durrington P.) Cardiovascular Research Group, University of Manchester, United Kingdom
M1  - (Soran H.; Kwok S.; France M.; Eatough R.; Ammori B.J.) Cardiovascular Trials Unit, University Department of Medicine, Central Manchester University Hospitals NHS Foundation Trust, Manchester, United Kingdom
M1  - (Younis N.; Ammori B.J.; Issa B.) Department of Diabetes and Endocrinology, University Hospital of South Manchester, Manchester, United Kingdom
M1  - (Ammori B.J.) Salford Royal NHS Foundation Trust, Salford, United Kingdom
AD  - R. Yadav, Cardiovascular Research Group, University of Manchester, United Kingdom
T1  - Extended release niacin lowers mediators of vascular inflammation but does not improve in vitro hdl antioxidant function in statin treated dyslipidemic patients
LA  - English
KW  - nicotinic acid
KW  - antioxidant
KW  - statin (protein)
KW  - hydroxymethylglutaryl coenzyme A reductase inhibitor
KW  - high density lipoprotein
KW  - placebo
KW  - apolipoprotein
KW  - low density lipoprotein
KW  - oxidizing agent
KW  - lipoprotein
KW  - myeloperoxidase
KW  - serum amyloid A
KW  - protein
KW  - chemoattractant
KW  - lysophosphatidylcholine
KW  - phospholipase
KW  - aryldialkylphosphatase 1
KW  - methaqualone
KW  - carrier protein
KW  - cholesterol ester
KW  - lipid
KW  - laropiprant
KW  - low density lipoprotein cholesterol
KW  - triacylglycerol
KW  - high density lipoprotein cholesterol
KW  - cholesterol ester transfer protein
KW  - lipoprotein A
KW  - vasculitis
KW  - patient
KW  - human
KW  - United Kingdom
KW  - in vitro study
KW  - drug megadose
KW  - dyslipidemia
KW  - oxidation
KW  - clinical practice
KW  - macrophage
KW  - randomized controlled trial
KW  - protein transport
KW  - low drug dose
KW  - maximum tolerated dose
KW  - crossover procedure
KW  - cholesterol blood level
N2  - Aims: Several randomised controlled trials have previously examined the effects of extended release niacin/laropiprant (ERN/LRP) combined with low dose statins in dyslipidaemic patients. I investigated the influence of ERN/LRP versus placebo in patients who had persistent dyslipidaemia despite receiving high doses of potent statins as the latter more accurately reflected actual clinical practice. I assessed the effect of ERN/LRP on mediators of vascular inflammation and HDL's in vitro anti-oxidant function. Methods: This was a randomised double blind cross over trial. I studied the effect of ERN/LRP compared to placebo in 27 patients who were receiving maximum tolerated doses of statins and gauged compliance. I measured lipid profile, apolipoproteins, cholesteryl ester transport protein (CETP) activity, glycated apolipoprotein B100 (gly apoB), paraoxonase 1 activity (PON1), oxidised LDL (oxLDL), lipoprotein phospholipase A2 (Lp-PLA2), lysophosphatidyl choline (lyso-PC), macrophage chemoattractant protein (MCP1), serum amyloid A (SAA) and myeloperoxidase (MPO). I also examined the capacity of HDL to protect LDL from in vitro oxidation. Results: ERN/LRP treatment was associated with a significant improvement in HDL cholesterol and significant reduction in total cholesterol, triglycerides, LDL cholesterol, non-HDL-C, total apoB, lipoprotein (a), CETP activity, oxLDL, Lp-PLA2, lyso-PC, MCP1 and SAA. HDL's capacity to protect LDL against in vitro oxidation did not improve on treatment with ERN/LRP compared with placebo. Conclusions: Treatment with ERN/LRP results in a significant improvement in HDL-C and reduction in pro-atherogenic lipoproteins/apolipoproteins in patients who have persistent dyslipidaemia despite high doses of potent statins. For the first time I have shown that ERN/LRP reduces mediators of vascular inflammation but does not affect HDL's in vitro anti-oxidant function in these patients. Withdrawal rates due to flushing were 5% as a result of combining laropiprant with niacin.
ER  - 

TY  - JOUR
M3  - Conference Abstract
Y1  - 2013
VL  - 128
IS  - 22
SN  - 0009-7322
JF  - Circulation
JO  - Circulation
UR  - http://www-embase-com.gx.booktsg.com/search/results?subaction=viewrecord&id=L71338084&from=export
U2  - L71338084
DB  - Embase
U4  - 2014-03-01
A1  - Probstfield, J.L.
A1  - Boden, W.E.
A1  - McBride, R.
A1  - Desvigne-Nickens, P.
A1  - Fleg, J.
A1  - Anderson, T.
A1  - Kashyap, M.
M1  - (Probstfield J.L.) Cardiology, Univ of Washington, Seattle, WA, United States
M1  - (Boden W.E.) Medicine, Samuel S. Stratton VA Med Cntr, Albany, NY, United States
M1  - (McBride R.) AIM-HIGH Coordinating Cntr, Axio Rsch LLC, Seattle, WA, United States
M1  - (Desvigne-Nickens P.) Cardiovascular Medicine Group, NIH/NHLBI, Bethesda, MD, United States
M1  - (Fleg J.) Cardiovascular Medicine, NIH/NHLBI, Bethesda, MD, United States
M1  - (Anderson T.) Cardiology, Foothills Med Cntr, Calgary, Canada
M1  - (Kashyap M.) Cardiology, Long Beach VA Med Cntr, Long Beach, CA, United States
AD  - J.L. Probstfield, Cardiology, Univ of Washington, Seattle, WA, United States
T1  - Comparison of extended-release niacin versus placebo in statin-treated patients with low baseline levels of HDL-C and well-controlled on-treatment LDL-C: Extended one-year follow-up outcomes from aim-high
LA  - English
KW  - nicotinic acid
KW  - placebo
KW  - statin (protein)
KW  - lipid
KW  - low density lipoprotein
KW  - high density lipoprotein
KW  - ezetimibe
KW  - simvastatin
KW  - cholesterol ester transfer protein inhibitor
KW  - fibric acid derivative
KW  - triacylglycerol
KW  - cholesterol ester transfer protein
KW  - human
KW  - patient
KW  - clinical trial (topic)
KW  - follow up
KW  - medical society
KW  - resuscitation
KW  - brain ischemia
KW  - drug megadose
KW  - long term care
KW  - cerebral revascularization
KW  - acute coronary syndrome
KW  - therapy
KW  - dyslipidemia
KW  - male
KW  - hospitalization
KW  - risk
KW  - death
KW  - female
N2  - Background: Epidemiological studies have shown that low levels of HDL-C and high triglycerides (TG) are independent predictors of increased rates of cardiovascular (CV) events, and may account for residual CV risk despite intensive LDL-C lowering therapy. Various drugs (e.g., fibrates, niacin, CETP inhibitors) have been shown to increase HDL-C levels, but no large trials in the “statin era ”have proven a definitive benefit of HDL-C raising in reducing CV events. Methods: The AIM-HIGH trial prospectively randomized 3,414 patients with established atherosclerotic CV disease and low levels of baseline HDL-C (men: <40 mg/dL; women: <50 mg/dL) and TG 150-400 mg/dL to high-dose extended release niacin (ERN) 1,500-2,000 mg/day vs. placebo. All patients received simvastatin ± ezetimibe dose adjusted to achieve and maintain an on-treatment LDL-C target level of 40[[Unable to Display Character: -]]80 mg/dL. The trial was stopped prematurely by the DSMB after a mean 3-year follow-up because of a lack of benefit of ERN on the primary composite endpoint (coronary death, non-fatal MI, ischemic stroke, hospitalization for acute coronary syndrome , or symptom-driven coronary or cerebral revascularization). Ischemic stroke was non-significantly increased with ERN. Patients were followed for clinical events for an additional year, off study-guided treatment. Results: Of 3,236 patients alive at the end of blinded study treatment 2,613 (81%; ERN=1,312, placebo=1,301) were followed for a mean 1.1 additional years. Almost all (95%) remained on a statin; only 4% continued on niacin. Primary endpoints through a mean 4.1 years of follow-up occurred in 343 participants originally assigned to ERN and 305 originally assigned to placebo (HR 1.11, 95%CI 0.96, 1.30); the overall CV event rate was 5%/yr. The incidence of ischemic stroke was slightly higher in those originally randomized to ERN (2.2%) compared to placebo (1.4%, p=0.07). Conclusions: Despite an appreciable annualized event rate, in patients with established CV disease and atherogenic dyslipidemia, long-term treatment with ERN did not lower the rate of CV events; this finding persisted more than a year after discontinuation of blinded study treatment. The incidence of ischemic stroke remained low and non-significantly increased with ERN.
ER  - 

TY  - JOUR
M3  - Conference Abstract
Y1  - 2013
VL  - 128
IS  - 22
SN  - 0009-7322
JF  - Circulation
JO  - Circulation
UR  - http://www-embase-com.gx.booktsg.com/search/results?subaction=viewrecord&id=L71338163&from=export
U2  - L71338163
DB  - Embase
U4  - 2014-03-01
A1  - Kühnast, S.
A1  - Van Der Hoorn, J.W.
A1  - Pieterman, E.
A1  - Sasiela, W.J.
A1  - Gusarova, V.
A1  - Peyman, A.
A1  - Schäfer, H.-L.
A1  - Schwahn, U.
A1  - Jukema, J..W.
A1  - Princen, H.M.
M1  - (Kühnast S.; Van Der Hoorn J.W.; Pieterman E.) Metabolic Health Rsch, Netherlands Organization for Applied Scientific Rsch (TNO), Leiden, Netherlands
M1  - (Sasiela W.J.; Gusarova V.) Metabolic Diseases Dept, Regeneron Pharmaceuticals,Inc., Tarrytown, NY, United States
M1  - (Peyman A.) Project Direction, Sanofi-Aventis Deutschland GmbH, Frankfurt am Main, Germany
M1  - (Schäfer H.-L.) Industrieparkdienste, Infraserv GmbH and Co. Höchst KG, Frankfurt am Main, Germany
M1  - (Schwahn U.) R and D DIAB Div / Rsch and Translational Med., Sanofi-Aventis Deutschland GmbH, Frankfurt am Main, Germany
M1  - (Jukema J..W.) Dept of Cardiology C5-P, Leiden Univ Med Cntr, Leiden, Netherlands
M1  - (Princen H.M.) Metabolic Health Rsch, Netherlands Organization for Applied Scientific Rsch (TNO), Leiden, Germany
AD  - S. Kühnast, Metabolic Health Rsch, Netherlands Organization for Applied Scientific Rsch (TNO), Leiden, Netherlands
T1  - PCSK-9 monoclonal antibody alirocumab dose-dependently decreases atherosclerosis development and enhances the effects of atorvastatin in apoe3leiden.cetp mice
LA  - English
KW  - lipid
KW  - lipoprotein
KW  - monoclonal antibody
KW  - alirocumab
KW  - atorvastatin
KW  - hydroxymethylglutaryl coenzyme A reductase inhibitor
KW  - low density lipoprotein receptor
KW  - serine proteinase
KW  - low density lipoprotein cholesterol
KW  - triacylglycerol
KW  - low density lipoprotein
KW  - vascular disease
KW  - atherosclerosis
KW  - mouse
KW  - medical society
KW  - resuscitation
KW  - arteriosclerosis
KW  - human
KW  - lipid blood level
KW  - liver
KW  - serum
KW  - hypothesis
KW  - cholesterol blood level
KW  - subcutaneous drug administration
KW  - diet
KW  - model
N2  - Introduction: Serum proprotein convertase subtilisin/kexin type 9 (PCSK9) is a serine protease responsible for low density lipoprotein receptor (LDLR) degradation in the liver, thereby increasing LDL cholesterol levels. PCSK9 inhibition is a potential novel strategy for treatment of CVD, especially in combination with statins which increase PCSK9 expression. Alirocumab (also known as SAR236553/REGN727) is a fully human PCSK9 monoclonal antibody currently in phase 3 clinical development. Hypothesis: Alirocumab alone reduces progression of atherosclerosis in APOE∗3Leiden.CETP mice and adds to the atheroprotective effect of atorvastatin in this model. Methods: Mice were fed a Western-type diet alone or were treated by weekly subcutaneous injection with alirocumab (3 or 10 mg/kg) with or without atorvastatin (3.6 mg/kg/d) for 18 weeks. Effects on plasma lipids, hepatic LDLR expression and atherosclerotic lesion size and severity were assessed. Results: Alirocumab dose-dependently decreased total cholesterol (TC) (-37% to -46%, P<0.001) and triglycerides (TG) (-33% to -36%, P<0.001) by reduction of the apoB-containing lipoproteins, and further decreased TC in combination with atorvastatin (-48% to -58%, P<0.001) as compared to the control. Rescue of LDLR degradation was verified by an increase in hepatic LDLR expression after alirocumab treatment (+80% to +178%, P<0.01). The combination treatment increased hepatic LDLR expression (+71% and +140%, P<0.01) and reduced TC (-36% and -48%, P<0.001) and TG (-40% and -51%, P<0.001) to a greater extent as compared to atorvastatin mono-treatment. Alirocumab alone dose-dependently decreased atherosclerotic lesion size (-70% and -87%, P<0.001) and severity and when added to atorvastatin enhanced the effects on lesion size (-88% and -98%, P<0.001; all compared to control). When compared to atorvastatin mono-treatment, the combination treatment further decreased lesion size (-82% and -97%, P<0.001) and severity. Results on atherosclerotic lesion composition are pending. Conclusions: A PCSK9 monoclonal antibody, alirocumab, dose-dependently decreases plasma lipids and progression of atherosclerosis and enhances the beneficial effects of atorvastatin in APOE∗3Leiden.CETP mice.
ER  - 

TY  - JOUR
M3  - Review
Y1  - 2013
VL  - 11
IS  - 11
SP  - 1567
EP  - 1577
SN  - 1477-9072
SN  - 1744-8344
JF  - Expert Review of Cardiovascular Therapy
JO  - Exp. Rev. Cardiovasc. Ther.
UR  - http://www-embase-com.gx.booktsg.com/search/results?subaction=viewrecord&id=L370222750&from=export
U2  - L370222750
C5  - 24134510
DB  - Embase
DB  - Medline
U4  - 2013-11-20
L2  - http://dx.doi.org/10.1586/14779072.2013.839204
DO  - 10.1586/14779072.2013.839204
A1  - Rashid, S.
A1  - Kastelein, J.J.P.
M1  - (Rashid S., shirya.rashid@taari.ca) Department of Medicine, David Braley Cardiac, Vascular and Stroke Research Institute (DB-CVSRI), McMaster University, Hamilton, ON, Canada
M1  - (Rashid S., shirya.rashid@taari.ca) Graduate Department of Medical Sciences, McMaster University, Hamilton, ON, Canada
M1  - (Kastelein J.J.P.) Department of Vascular Medicine, Academic Medical Center, University of Amsterdam, Amsterdam, Netherlands
AD  - S. Rashid, Department of Medicine, David Braley Cardiac, Vascular and Stroke Research Institute (DB-CVSRI), McMaster University, Hamilton, ON, Canada
T1  - PCSK9 and resistin at the crossroads of the atherogenic dyslipidemia
LA  - English
KW  - adenovirus vector
KW  - antisense oligonucleotide
KW  - cell protein
KW  - cholesterol ester transfer protein
KW  - ezetimibe
KW  - fibric acid derivative
KW  - high density lipoprotein cholesterol
KW  - hydroxymethylglutaryl coenzyme A reductase inhibitor
KW  - insulin
KW  - lipoprotein lipase
KW  - liver protein
KW  - lomitapide
KW  - low density lipoprotein cholesterol
KW  - low density lipoprotein receptor
KW  - monoclonal antibody
KW  - nicotinic acid
KW  - omega 3 fatty acid
KW  - PCSK9 monoclonal antibody
KW  - proprotein convertase 9
KW  - resistin
KW  - triacylglycerol
KW  - unclassified drug
KW  - very low density lipoprotein
KW  - absence of side effects
KW  - antisense therapy
KW  - atherogenesis
KW  - atherogenic dyslipidemia
KW  - coronary atherosclerosis
KW  - cardiovascular risk
KW  - disease course
KW  - drug efficacy
KW  - drug safety
KW  - dyslipidemia
KW  - familial hypercholesterolemia
KW  - fatty liver
KW  - gain of function mutation
KW  - gastrointestinal symptom
KW  - gene deletion
KW  - gene expression
KW  - gene silencing
KW  - gene therapy
KW  - genetic regulation
KW  - human
KW  - hypercholesterolemia
KW  - hypertriglyceridemia
KW  - insulin resistance
KW  - lipid metabolism
KW  - lipoprotein lipase gene
KW  - meta analysis (topic)
KW  - missense mutation
KW  - non insulin dependent diabetes mellitus
KW  - nonhuman
KW  - obesity
KW  - phase 2 clinical trial (topic)
KW  - review
KW  - risk reduction
KW  - triacylglycerol blood level
N2  - The atherogenic dyslipidemia is a pathophysiological lipid triad, composed of high triglycerides and low-density lipoprotein and low high-density lipoprotein. The dyslipidemia is highly prevalent in individuals who are obese, insulin resistant and those with Type 2 diabetes and is the major contributing factor to the high atherosclerotic cardiovascular disease risk in these subjects. The primary initiating event in atherogenic dyslipidemia development is the hepatic overproduction of very-low-density lipoprotein (VLDL). The intracellular and extracellular protein triggers of hepatic VLDL production were not known until the recent identification of the causal roles of PCSK9 and resistin. Both PCSK9 and resistin act in large part by targeting and reducing the hepatic degradation of VLDL apoB through distinctly different mechanisms. In the current review, we discuss both the individual roles and the interaction of these proteins in driving atherogenic dyslipidemia, and thus, atherosclerotic cardiovascular disease progression in humans. We further explore the important therapeutic implications of these findings. © 2013 Informa UK Ltd.
ER  - 

TY  - JOUR
M3  - Editorial
Y1  - 2013
VL  - 112
IS  - 10
SP  - 1697
EP  - 1700
SN  - 1879-1913
SN  - 0002-9149
JF  - American Journal of Cardiology
JO  - Am. J. Cardiol.
UR  - http://www-embase-com.gx.booktsg.com/search/results?subaction=viewrecord&id=L52754601&from=export
U2  - L52754601
C5  - 23993116
DB  - Embase
DB  - Medline
U3  - 2013-09-04
U4  - 2019-06-12
L2  - http://dx.doi.org/10.1016/j.amjcard.2013.07.030
DO  - 10.1016/j.amjcard.2013.07.030
A1  - Al-Hijji, M.
A1  - Martin, S.S.
A1  - Joshi, P.H.
A1  - Jones, S.R.
M1  - (Al-Hijji M.; Martin S.S.; Joshi P.H.; Jones S.R.) Johns Hopkins Ciccarone Center for the Prevention of Heart Disease, Baltimore, MD, United States
T1  - Effect of equivalent on-treatment apolipoprotein levels on outcomes (from the AIM-HIGH and HPS2-THRIVE)
LA  - English
KW  - apolipoprotein
KW  - apolipoprotein A1
KW  - apolipoprotein B
KW  - ezetimibe
KW  - high density lipoprotein cholesterol
KW  - laropiprant
KW  - low density lipoprotein cholesterol
KW  - nicotinic acid
KW  - simvastatin
KW  - triacylglycerol
KW  - acute coronary syndrome
KW  - article
KW  - brain ischemia
KW  - cardiovascular risk
KW  - cholesterol blood level
KW  - coronary risk
KW  - disease marker
KW  - drug dose comparison
KW  - drug megadose
KW  - follow up
KW  - heart infarction
KW  - hospitalization
KW  - human
KW  - ischemic heart disease
KW  - lipoprotein blood level
KW  - low drug dose
KW  - multicenter study (topic)
KW  - prediction
KW  - priority journal
KW  - randomized controlled trial (topic)
KW  - risk factor
KW  - triacylglycerol blood level
N2  - Ultimately, the results of the AIM-HIGH and HPS2- THRIVE trials may be best viewed through an apolipoproteins lens. Both trials may reinforce the following simple lesson: equivalent on-treatment apolipoprotein levels result in equivalent outcomes. In this sense, they may be, inadvertently, the closest things we have to trials testing lipid targets, rather than a test of the HDL hypothesis or a specific test of niacin. Unfortunately, these trials excluded the population most likely to benefit from a target-based trial, those with elevated levels of apoB. Given the equivalent major coronary event rates, both trials may support the idea of treating to target apolipoprotein levels using statins, niacin, and ezetimibe in varying combinations as needed to achieve target lipoprotein levels. Looking at the CETP inhibitors failures further supports the importance to target apolipoprotein levels. Although it is known that the CETP inhibitor torcetrapib failed to improve cardiovascular outcomes because of its off-target toxicity,14 recent failure of dalcetrapib perhaps could be explained by its lack of effect on apoB and apoA1 levels. 15 The new CETP inhibitor, anacetrapib, likely has the highest probability to succeed because it lacks the toxicity of torcetrapib and has strong apoB-lowering effects besides its apoA1- raising effects.28 Finally, subgroup analyses in both AIM-HIGH and HPS2-THRIVE trials showed potential benefits of niacin in patients with high TGs levels. With calls from experts to downplay the treat to target concept and use of combination therapy in the upcoming Adult Treatment Panel IV guidelines, 29 further analysis focused on the relation of both apolipoproteins and drug exposures to outcomes in both trials may prove very timely. © 2013 Elsevier Inc. All rights reserved.
ER  - 

TY  - JOUR
M3  - Review
Y1  - 2013
VL  - 77
IS  - 11
SP  - 2651
EP  - 2663
SN  - 1346-9843
SN  - 1347-4820
JF  - Circulation Journal
JO  - Circ. J.
UR  - http://www-embase-com.gx.booktsg.com/search/results?subaction=viewrecord&id=L370134723&from=export
U2  - L370134723
C5  - 24107398
DB  - Embase
DB  - Medline
U3  - 2013-11-05
U4  - 2013-11-13
L2  - http://dx.doi.org/10.1253/circj.CJ-12-1584
DO  - 10.1253/circj.CJ-12-1584
A1  - Zhang, B.
A1  - Kawachi, E.
A1  - Miura, S.-I.
A1  - Uehara, Y.
A1  - Matsunaga, A.
A1  - Kuroki, M.
A1  - Saku, K.
M1  - (Zhang B., bozhang@fukuoka-u.ac.jp; Kuroki M.) Department of Biochemistry, Fukuoka University School of Medicine, Fukuoka, Japan
M1  - (Zhang B., bozhang@fukuoka-u.ac.jp; Miura S.-I.; Uehara Y.; Matsunaga A.) The AIG Collaborative Research Institute of Cardiovascular Medicine, Fukuoka University School of Medicine, Fukuoka, Japan
M1  - (Kawachi E.; Miura S.-I.; Uehara Y.; Saku K., saku-k@fukuoka-u.ac.jp) Department of Cardiology, Fukuoka University School of Medicine, Fukuoka, Japan
M1  - (Miura S.-I.; Uehara Y.; Saku K., saku-k@fukuoka-u.ac.jp) Department of Molecular Cardiovascular Therapeutics, Fukuoka University School of Medicine, Fukuoka, Japan
M1  - (Matsunaga A.) Department of Laboratory Medicine, Fukuoka University School of Medicine, Fukuoka, Japan
AD  - B. Zhang, Department of Biochemistry, Fukuoka University School of Medicine, 7-45-1, Nanakuma, Jonan-ku, Fukuoka 814-0180, Japan
T1  - Therapeutic approaches to the regulation of metabolism of high-density lipoprotein: Novel HDL-directed pharmacological intervention and exercise
LA  - English
KW  - anacetrapib
KW  - apolipoprotein A1
KW  - cholesterol ester transfer protein
KW  - csl 112
KW  - dalcetrapib
KW  - etc 216
KW  - evacetrapib
KW  - fibric acid derivative
KW  - Fukuoka University apolipoprotein A1 mimetic peptide
KW  - high density lipoprotein
KW  - hydroxymethylglutaryl coenzyme A reductase inhibitor
KW  - low density lipoprotein
KW  - low density lipoprotein cholesterol
KW  - nicotinic acid
KW  - peptidomimetic agent
KW  - torcetrapib
KW  - triacylglycerol
KW  - unclassified drug
KW  - cardiovascular risk
KW  - cholesterol synthesis
KW  - cholesterol transport
KW  - clinical practice
KW  - coronary artery disease
KW  - exercise
KW  - human
KW  - hypertriglyceridemia
KW  - lifestyle modification
KW  - metabolic regulation
KW  - metabolic syndrome X
KW  - non insulin dependent diabetes mellitus
KW  - obesity
KW  - physical activity
KW  - review
KW  - smoking cessation
KW  - csl 112
KW  - etc 216
C1  - csl 112
C1  - etc 216
N2  - High-density lipoprotein (HDL) and low-density lipoprotein (LDL) particles transport cholesterol in plasma and play an important role in cellular cholesterol homeostasis, which influences cell function. The risk of coronary artery disease (CAD) associated with high levels of LDL-cholesterol (LDL-C) can be reduced by treatment with statins, which reduce LDL-C levels by inhibiting cellular cholesterol synthesis. However, patients who are treated with high doses of statins, especially secondary CAD prevention, regardless of their resulting LDL-C levels, are still at high risk of CAD. Therefore, there has been growing interest in HDL-directed therapies. Inhibitors of cholesteryl ester transfer protein (CETP) substantially increase HDL-C levels (by 31-138%). However, it is still unclear whether or not CETP inhibitors can reduce the risk of CAD associated with low HDL-C levels, while reconstituted HDL or apolipoprotein A-I mimetic peptides increase the functionality of HDL. Low levels of HDL-C are often complicated with metabolic disorders, including hypertriglyceridemia, metabolic syndrome, and type 2 diabetes mellitus, and lifestyle changes are effective for correcting these conditions. Physical activity and exercise training increase HDL-C levels, especially HDL2-C levels, by multiple mechanisms. Therefore, although using HDL-directed therapies that increase HDL-C levels and/or improve the function of HDL is a reasonable approach for reducing the residual risk of CAD as a complement to LDL-C-lowering therapy, lifestyle modifications including exercise to improve metabolic disorders should be considered as the first option.
ER  - 

TY  - JOUR
M3  - Note
Y1  - 2013
VL  - 34
IS  - 42
SP  - 3251
EP  - 3258
SN  - 0195-668X
SN  - 1522-9645
JF  - European Heart Journal
JO  - Eur. Heart J.
UR  - http://www-embase-com.gx.booktsg.com/search/results?subaction=viewrecord&id=L370495163&from=export
U2  - L370495163
C5  - 23966311
DB  - Embase
DB  - Medline
U3  - 2013-12-26
U4  - 2014-01-02
L2  - http://dx.doi.org/10.1093/eurheartj/eht301
DO  - 10.1093/eurheartj/eht301
A1  - Ylä-Herttuala, S.
A1  - Bentzon, J.F.
A1  - Daemen, M.
A1  - Falk, E.
A1  - Garcia-Garcia, H.M.
A1  - Herrmann, J.
A1  - Hoefer, I.
A1  - Jauhiainen, S.
A1  - Jukema, J.W.
A1  - Krams, R.
A1  - Kwak, B.R.
A1  - Marx, N.
A1  - Naruszewicz, M.
A1  - Newby, A.
A1  - Pasterkamp, G.
A1  - Serruys, P.W.J.C.
A1  - Waltenberger, J.
A1  - Weber, C.
A1  - Tokgözoglu, L.
M1  - (Ylä-Herttuala S., seppo.ylaherttuala@uef.fi) A.I. Virtanen Institute, University of Eastern Finland, FI-70211 Kuopio, Finland
M1  - (Bentzon J.F.; Falk E.) Aarhus University Hospital, Aarhus, Denmark
M1  - (Daemen M.) Academic Medical Center, Amsterdam, Netherlands
M1  - (Garcia-Garcia H.M.; Serruys P.W.J.C.) Erasmus University, Rotterdam, Netherlands
M1  - (Herrmann J.) Mayo Clinic, Rochester, MN, United States
M1  - (Hoefer I.; Pasterkamp G.) University Medical Center Utrecht, Utrecht, Netherlands
M1  - (Jauhiainen S.) University of Eastern Finland, Kuopio, Finland
M1  - (Jukema J.W.) Leiden University Medical Center, Leiden, Netherlands
M1  - (Krams R.) Imperial College, London, United Kingdom
M1  - (Kwak B.R.) University of Geneva, Geneva, Switzerland
M1  - (Marx N.) University Hospital Aachen, Aachen, Germany
M1  - (Naruszewicz M.) Medical University of Warsaw, Warsaw, Poland
M1  - (Newby A.) Bristol Heart Institute, Bristol, United Kingdom
M1  - (Waltenberger J.) University Hospital Münster, Münster, Germany
M1  - (Weber C.) Ludwig-Maximilians-University, Munich, Germany
M1  - (Tokgözoglu L.) Hacettepe University, Ankara, Turkey
AD  - S. Ylä-Herttuala, A.I. Virtanen Institute, University of Eastern Finland, FI-70211 Kuopio, Finland
T1  - Stabilization of atherosclerotic plaques: An update
LA  - English
KW  - acetylsalicylic acid
KW  - anacetrapib
KW  - atorvastatin
KW  - cathepsin
KW  - CD4 antigen
KW  - cholesterol ester transfer protein
KW  - clopidogrel
KW  - collagen
KW  - dalcetrapib
KW  - elastin
KW  - gamma interferon
KW  - interleukin 10
KW  - interleukin 13
KW  - interleukin 18
KW  - interleukin 4
KW  - low density lipoprotein
KW  - matrix metalloproteinase
KW  - monocyte chemotactic protein 1
KW  - nicotinic acid
KW  - phospholipase inhibitor
KW  - placebo
KW  - platelet derived growth factor
KW  - prasugrel
KW  - pravastatin
KW  - small interfering RNA
KW  - ticagrelor
KW  - torcetrapib
KW  - vasculotropin
KW  - very low density lipoprotein
KW  - vorapaxar
KW  - add on therapy
KW  - antihypertensive therapy
KW  - arterial wall thickness
KW  - atherogenesis
KW  - atherosclerotic plaque
KW  - cardiovascular disease
KW  - carotid atherosclerosis
KW  - carotid endarterectomy
KW  - cell differentiation
KW  - clinical feature
KW  - computer assisted tomography
KW  - endothelial dysfunction
KW  - endothelial progenitor cell
KW  - extracellular matrix
KW  - fibrinolytic therapy
KW  - gene locus
KW  - genetic screening
KW  - genotype environment interaction
KW  - human
KW  - immunophenotyping
KW  - inflammatory cell
KW  - intravascular ultrasound
KW  - macrophage
KW  - meta analysis (topic)
KW  - monocyte
KW  - neovascularization (pathology)
KW  - note
KW  - optical coherence tomography
KW  - priority journal
KW  - randomized controlled trial (topic)
KW  - secondary prevention
KW  - shear stress
KW  - single nucleotide polymorphism
KW  - smoking
KW  - T lymphocyte
KW  - Th1 cell
KW  - Th2 cell
KW  - thrombocyte
KW  - vulnerable population
KW  - wall stress
KW  - aspirin
C1  - aspirin
ER  - 

TY  - JOUR
M3  - Review
Y1  - 2013
VL  - 34
IS  - 42
SP  - 3268
EP  - 3276
SN  - 0195-668X
SN  - 1522-9645
JF  - European Heart Journal
JO  - Eur. Heart J.
UR  - http://www-embase-com.gx.booktsg.com/search/results?subaction=viewrecord&id=L370495167&from=export
U2  - L370495167
C5  - 23735860
DB  - Embase
DB  - Medline
U3  - 2013-12-26
U4  - 2014-01-02
L2  - http://dx.doi.org/10.1093/eurheartj/eht053
DO  - 10.1093/eurheartj/eht053
A1  - Kostner, K.M.
A1  - März, W.
A1  - Kostner, G.M.
M1  - (Kostner K.M.) Department of Medicine, Mater Hospital, University of Queensland, St Lucia, QLD, Australia
M1  - (März W., winfried.maerz@synlab.com) Mannheim Institute of Public Health, Social and Preventive Medicine, Medical Faculty Mannheim, University of Heidelberg, Heidelberg, Germany
M1  - (März W., winfried.maerz@synlab.com) Clinical Institute of Medical, Chemical Laboratory Diagnostics, Medical University of Graz, Graz, Austria
M1  - (März W., winfried.maerz@synlab.com) Synlab Academy, Synlab Services GmbH, Gottlieb Daimler Strasse 25, D-68165 Mannheim, Germany
M1  - (Kostner G.M.) Institute of Molecular Biology and Biochemistry, Medical University of Graz, Graz, Austria
AD  - W. März, Mannheim Institute of Public Health, Social and Preventive Medicine, Medical Faculty Mannheim, University of Heidelberg, Heidelberg, Germany
T1  - When should we measure lipoprotein (a)?
LA  - English
KW  - acetylcysteine
KW  - acetylsalicylic acid
KW  - anabolic agent
KW  - apolipoprotein A
KW  - C reactive protein
KW  - carnitine
KW  - corticotropin
KW  - dipeptidyl carboxypeptidase inhibitor
KW  - estrogen
KW  - fibric acid derivative
KW  - hemoglobin A1c
KW  - hepatocyte nuclear factor 1
KW  - hepatocyte nuclear factor 4
KW  - hydroxymethylglutaryl coenzyme A reductase inhibitor
KW  - interleukin 6
KW  - lipoprotein A
KW  - low density lipoprotein
KW  - nicotinic acid
KW  - progesterone
KW  - raloxifene
KW  - tamoxifen
KW  - testosterone
KW  - tibolone
KW  - African American
KW  - apheresis
KW  - atherosclerosis
KW  - cardiovascular risk
KW  - Caucasian
KW  - cerebrovascular accident
KW  - cholestasis
KW  - chromosome 6q
KW  - diagnostic procedure
KW  - DNA responsive element
KW  - enzyme activity
KW  - enzyme linked immunosorbent assay
KW  - genetics
KW  - glomerulus filtration rate
KW  - heart infarction
KW  - human
KW  - insulin dependent diabetes mellitus
KW  - ischemic heart disease
KW  - kidney failure
KW  - kringle domain
KW  - liver disease
KW  - nephelometry
KW  - nephrotic syndrome
KW  - non insulin dependent diabetes mellitus
KW  - nonhuman
KW  - pathogenesis
KW  - pH
KW  - priority journal
KW  - promoter region
KW  - protein assembly
KW  - protein blood level
KW  - protein degradation
KW  - protein metabolism
KW  - protein secondary structure
KW  - protein synthesis
KW  - protein urine level
KW  - reference value
KW  - review
KW  - risk assessment
KW  - rough endoplasmic reticulum
KW  - single nucleotide polymorphism
KW  - turbidimetry
KW  - turnover rate
N2  - Recently published epidemiological and genetic studies strongly suggest a causal relationship of elevated concentrations of lipoprotein (a) [Lp(a)] with cardiovascular disease (CVD), independent of low-density lipoproteins (LDLs), reduced high density lipoproteins (HDL), and other traditional CVD risk factors. The atherogenicity of Lp(a) at a molecular and cellular level is caused by interference with the fibrinolytic system, the affinity to secretory phospholipase A2, the interaction with extracellular matrix glycoproteins, and the binding to scavenger receptors on macrophages. Lipoprotein (a) plasma concentrations correlate significantly with the synthetic rate of apo(a) and recent studies demonstrate that apo(a) expression is inhibited by ligands for farnesoid X receptor. Numerous gaps in our knowledge on Lp(a) function, biosynthesis, and the site of catabolism still exist. Nevertheless, new classes of therapeutic agents that have a significant Lp(a)-lowering effect such as apoB antisense oligonucleotides, microsomal triglyceride transfer protein inhibitors, cholesterol ester transfer protein inhibitors, and PCSK-9 inhibitors are currently in trials. Consensus reports of scientific societies are still prudent in recommending the measurement of Lp(a) routinely for assessing CVD risk. This is mainly caused by the lack of definite intervention studies demonstrating that lowering Lp(a) reduces hard CVD endpoints, a lack of effective medications for lowering Lp(a), the highly variable Lp(a) concentrations among different ethnic groups and the challenges associated with Lp(a) measurement. Here, we present our view on when to measure Lp(a) and how to deal with elevated Lp(a) levels in moderate and high-risk individuals. © The Author 2013.
ER  - 

TY  - JOUR
M3  - Article in Press
Y1  - 2014
SN  - 0014-2999
SN  - 1879-0712
JF  - European Journal of Pharmacology
JO  - Eur. J. Pharmacol.
UR  - http://www-embase-com.gx.booktsg.com/search/results?subaction=viewrecord&id=L53252407&from=export
U2  - L53252407
DB  - Embase
U3  - 2014-07-23
L2  - http://dx.doi.org/10.1016/j.ejphar.2014.04.015
DO  - 10.1016/j.ejphar.2014.04.015
A1  - Roddy, T.P.
A1  - McLaren, D.G.
A1  - Chen, Y.
A1  - Xie, D.
A1  - Dunn, K.
A1  - Kulick, A.
A1  - Szeto, D.
A1  - Forrest, G.
A1  - Albanese, K.
A1  - Donnelly, M.
A1  - Gai, C.
A1  - Gewain, A.
A1  - Lederman, H.
A1  - Jensen, K.K.
A1  - Ai, X.
A1  - Vachal, P.
A1  - Akinsanya, K.O.
A1  - Cleary, M.A.
A1  - Previs, S.F.
A1  - Dansky, H.M.
A1  - Johns, D.G.
M1  - (Roddy T.P.; McLaren D.G., david_mclaren@merck.com; Chen Y.; Xie D.; Dunn K.; Kulick A.; Szeto D.; Forrest G.; Albanese K.; Donnelly M.; Gai C.; Gewain A.; Lederman H.; Jensen K.K.; Ai X.; Vachal P.; Akinsanya K.O.; Cleary M.A.; Previs S.F.; Dansky H.M.; Johns D.G.) Merck Research Laboratories, Merck and Co., Inc. 2000 Galloping Hill Road, Kenilworth, NJ 07033, USA
AD  - D.G. McLaren, Merck Research Laboratories, Merck and Co., Inc. 2000 Galloping Hill Road, Kenilworth, NJ 07033, USA,
T1  - Effects of anacetrapib on plasma lipids, apolipoproteins and PCSK9 in healthy, lean rhesus macaques
LA  - English
KW  - anacetrapib
KW  - lipoprotein
KW  - apolipoprotein
KW  - cholesterol ester transfer protein
KW  - low density lipoprotein cholesterol
KW  - high density lipoprotein cholesterol
KW  - high density lipoprotein
KW  - statin (protein)
KW  - low density lipoprotein
KW  - cholesterol ester transfer protein inhibitor
KW  - chylomicron
KW  - cholesterol
KW  - rhesus monkey
KW  - lipid blood level
KW  - human
KW  - model
KW  - plasma
KW  - cardiovascular risk
KW  - therapy
KW  - lipoprotein metabolism
KW  - parameters
KW  - monotherapy
KW  - coronary artery disease
KW  - fast protein liquid chromatography
KW  - risk
KW  - patient
N2  - Inhibition of cholesteryl ester transfer protein (CETP) has been vigorously pursued as a potential therapy to treat patients who are at an elevated risk for coronary artery disease. Anacetrapib, a novel CETP inhibitor, has been shown clinically to raise HDL cholesterol and reduce LDL cholesterol when provided as monotherapy or when co-administered with a statin. Preclinically, the effects of anacetrapib on the functionality and composition of HDL have been extensively studied. In contrast, the effects of anacetrapib on other parameters related to lipoprotein metabolism and cardiovascular risk have been difficult to explore. The aim of the present investigation was to evaluate the effects of anacetrapib in rhesus macaques and to compare these to effects reported in dyslipidemic humans. Our results from two separate studies show that administration of anacetrapib (150. mg/kg q.d. for 10 days) to rhesus macaques results in alterations in CETP activity (reduced by more than 70%) and HDL cholesterol (increased by more than 110%) which are similar to those reported in dyslipidemic humans. Levels of LDL cholesterol were reduced by more than 60%, an effect slightly greater than what has been observed clinically. Treatment with anacetrapib in this model was also found to lead to statistically significant reductions in plasma PCSK9 and to reduce cholesterol excursion in the combined chylomicron and remnant lipoprotein fraction isolated from plasma by fast protein liquid chromatography. Collectively, these data suggest that rhesus macaques may be a useful translational model to study the mechanistic effects of CETP inhibition. © 2014 Elsevier B.V.
ER  - 

TY  - JOUR
M3  - Review
Y1  - 2013
VL  - 22
IS  - 11
SP  - 1411
EP  - 1423
SN  - 1354-3784
SN  - 1744-7658
JF  - Expert Opinion on Investigational Drugs
JO  - Expert Opin. Invest. Drugs
UR  - http://www-embase-com.gx.booktsg.com/search/results?subaction=viewrecord&id=L370041370&from=export
U2  - L370041370
C5  - 23889692
DB  - Embase
DB  - Medline
U3  - 2013-10-24
U4  - 2013-10-30
L2  - http://dx.doi.org/10.1517/13543784.2013.822485
DO  - 10.1517/13543784.2013.822485
A1  - Lee, P.
A1  - Hegele, R.A.
M1  - (Lee P.) Western University, Department of Medicine, Schulich School of Medicine and Dentistry, London, ON, Canada
M1  - (Hegele R.A., hegele@robarts.ca) University of Western Ontario, Schulich School of Medicine and Dentistry, Department of Medicine, London, ON, N6A 5K8, Canada
AD  - R.A. Hegele, University of Western Ontario, Schulich School of Medicine and Dentistry, Department of Medicine, London, ON, N6A 5K8, Canada
T1  - Current Phase II proprotein convertase subtilisin/kexin 9 inhibitor therapies for dyslipidemia
LA  - English
KW  - abciximab
KW  - alirocumab
KW  - anacetrapib
KW  - antisense oligonucleotide
KW  - apolipoprotein B
KW  - atorvastatin
KW  - bezafibrate
KW  - bms 84421
KW  - cholesterol ester transfer protein inhibitor
KW  - colesevelam
KW  - colestipol
KW  - colestyramine
KW  - dalcetrapib
KW  - evacetrapib
KW  - evolocumab
KW  - ezetimibe
KW  - fenofibrate
KW  - gemfibrozil
KW  - hydroxymethylglutaryl coenzyme A reductase inhibitor
KW  - infliximab
KW  - lomitapide
KW  - microsomal triglyceride transfer protein inhibitor
KW  - mipomersen
KW  - monoclonal antibody
KW  - nicotinic acid
KW  - proprotein convertase subtilisin kexin 9
KW  - protein kinase inhibitor
KW  - rituximab
KW  - simvastatin
KW  - torcetrapib
KW  - unclassified drug
KW  - unindexed drug
KW  - adjuvant therapy
KW  - blood clot lysis
KW  - cardiovascular disease
KW  - clinical assessment
KW  - complement dependent cytotoxicity
KW  - coughing
KW  - diarrhea
KW  - drug efficacy
KW  - drug safety
KW  - drug screening
KW  - drug tolerability
KW  - drug withdrawal
KW  - dyslipidemia
KW  - enzyme inhibition
KW  - familial hypercholesterolemia
KW  - fatty liver
KW  - gastrointestinal symptom
KW  - inguinal pain
KW  - inguinal pain
KW  - headache
KW  - human
KW  - human genetics
KW  - hypercholesterolemia
KW  - hypersensitivity
KW  - hypertransaminasemia
KW  - hypobetalipoproteinemia
KW  - injection site
KW  - injection site reaction
KW  - leukocytoclastic vasculitis
KW  - lipoprotein metabolism
KW  - missense mutation
KW  - monotherapy
KW  - myositis
KW  - nausea
KW  - nonsense mutation
KW  - phase 2 clinical trial (topic)
KW  - rash
KW  - review
KW  - rhinopharyngitis
KW  - side effect
KW  - thorax pain
KW  - upper respiratory tract infection
KW  - amg 145
KW  - anacetrapib
KW  - bms 84421
KW  - dalcetrapib
KW  - evacetrapib
KW  - juxtapid
KW  - kynamro
KW  - sar 236553
KW  - sar 236553
C1  - amg 145
C1  - anacetrapib(Merck)
C1  - bms 84421(Santaris)
C1  - dalcetrapib(Hoffmann La Roche)
C1  - evacetrapib(Lilly)
C1  - juxtapid(Aegerion)
C1  - kynamro(Genzyme)
C1  - sar 236553(Regeneron)
C1  - sar 236553(Sanofi Aventis)
C2  - Aegerion
C2  - Genzyme
C2  - Hoffmann La Roche
C2  - Lilly
C2  - Merck
C2  - Regeneron
C2  - Sanofi Aventis
C2  - Santaris
N2  - Introduction: Reduction of plasma low-density lipoprotein (LDL) cholesterol concentration with statins reduces adverse cardiovascular outcomes. However, lack of efficacy and intolerance of statins in many patients requires alternative treatments. Currently available non-statin alternatives include bile acid sequestrants, the cholesterol absorption inhibitor ezetimibe, niacin-based preparations and fibrates; however, each of these has limitations. Newer agents for LDL cholesterol reduction include the cholesterol ester transfer protein inhibitors, the microsomal triglyceride transfer protein inhibitor lomitapide, the apolipoprotein B antisense oligonucleotide mipomersen and several molecules that inhibit or interfere with proprotein convertase subtilisin/kexin 9 (PCSK9). Areas covered: Among the various PCSK9 inhibitors, human data are available for monoclonal antibodies against PCSK9 of which the two most advanced are alirocumab (SAR236553/REGN727) and AMG 145. Phase II studies of these agents as monotherapy or in combination with statins have shown reductions of LDL cholesterol by > 70%, with acceptable safety and tolerability so far. Expert opinion: Despite their biochemical efficacy, clinical efficacy, reflected by reduction of cardiovascular end points, remains to be shown for two leading monoclonal antibodies against PSCK9. Other issues to be evaluated with these agents over the longer term include development of rare adverse effects and potential attenuation of efficacy. © Informa UK, Ltd.
ER  - 

TY  - JOUR
M3  - Review
Y1  - 2013
VL  - 76
IS  - 3
SP  - 267
EP  - 271
SN  - 0378-5122
SN  - 1873-4111
JF  - Maturitas
JO  - Maturitas
UR  - http://www-embase-com.gx.booktsg.com/search/results?subaction=viewrecord&id=L52626445&from=export
U2  - L52626445
C5  - 23769546
DB  - Embase
DB  - Medline
U3  - 2013-06-14
U4  - 2013-11-20
L2  - http://dx.doi.org/10.1016/j.maturitas.2013.05.009
DO  - 10.1016/j.maturitas.2013.05.009
A1  - Schulz, U.G.
M1  - (Schulz U.G., ursula.schulz@ndcn.ox.ac.uk) Stroke Prevention Research Unit, Nuffield Department of Clinical Neurosciences, John Radcliffe Hospital, West Wing, Oxford OX3 9DU, United Kingdom
AD  - U.G. Schulz, Stroke Prevention Research Unit, Nuffield Department of Clinical Neurosciences, John Radcliffe Hospital, West Wing, Oxford OX3 9DU, United Kingdom
T1  - Drug treatments in the secondary prevention of ischaemic stroke
LA  - English
KW  - acetylsalicylic acid
KW  - acetylsalicylic acid plus dipyridamole
KW  - anacetrapib
KW  - antihypertensive agent
KW  - antithrombocytic agent
KW  - apixaban
KW  - atorvastatin
KW  - calcium channel blocking agent
KW  - clopidogrel
KW  - dabigatran
KW  - dipeptidyl carboxypeptidase inhibitor
KW  - dipyridamole
KW  - estrogen
KW  - hydroxymethylglutaryl coenzyme A reductase inhibitor
KW  - loop diuretic agent
KW  - low density lipoprotein cholesterol
KW  - placebo
KW  - progesterone
KW  - rivaroxaban
KW  - simvastatin
KW  - ticlopidine
KW  - triflusal
KW  - warfarin
KW  - anticoagulant therapy
KW  - bleeding
KW  - brain hemorrhage
KW  - brain ischemia
KW  - cardioembolic stroke
KW  - cardiovascular risk
KW  - cerebrovascular accident
KW  - clinical effectiveness
KW  - congestive heart failure
KW  - contraception
KW  - diabetes mellitus
KW  - drug efficacy
KW  - gastrointestinal symptom
KW  - heart arrhythmia
KW  - heart infarction
KW  - hormone substitution
KW  - human
KW  - hypertension
KW  - ischemic heart disease
KW  - liver function test
KW  - monotherapy
KW  - mortality
KW  - myalgia
KW  - myopathy
KW  - neuropathy
KW  - neutropenia
KW  - review
KW  - risk reduction
KW  - secondary prevention
KW  - side effect
KW  - stent
KW  - thrombocytopenic purpura
KW  - unspecified side effect
N2  - Stroke is an important cause of death and disability. However, about two thirds of cerebrovascular events are initially minor. They carry a high risk of potentially severe recurrent events, but they also offer an opportunity for secondary prevention to avoid such recurrences. As most recurrent events occur within a short time after the initial presentation, secondary prevention has to be started as soon as possible. Dramatic risk reduction can be achieved with well-established drugs if used in a timely manner. A standard secondary preventive regimen will address multiple vascular risk factors and will usually consist of an antiplatelet agent, a lipid lowering drug, and an antihypertensive agent. Depending on the risk factor profile of each patient, this will have to be adjusted individually, for example, taking into account the presence of cardioembolism or of stenotic disease of the brain-supplying arteries. In recent years, the approach to treating these risk factors has evolved. In addition to absolute blood pressure, blood pressure variability has emerged as an important contributing factor to stroke risk, which is affected differently by different antihypertensive agents. New oral anticoagulants reduce the risk of cerebral haemorrhage and the need for regular blood checks. The best antiplatelet regimen for stroke prevention is still uncertain, and treatment of dyslipidaemia may change if trials with cholesteryl ester transfer protein (CETP) inhibitors, which increase levels of HDL-cholesterol, are successful. This article reviews the current evidence for drug treatments in the secondary prevention of ischaemic stroke. © 2013 Elsevier Ireland Ltd.
ER  - 

TY  - JOUR
M3  - Review
Y1  - 2013
VL  - 106
IS  - 11
SP  - 601
EP  - 611
SN  - 1875-2136
SN  - 1875-2128
JF  - Archives of Cardiovascular Diseases
JO  - Arch. Cardiovasc. Dis.
UR  - http://www-embase-com.gx.booktsg.com/search/results?subaction=viewrecord&id=L52792343&from=export
U2  - L52792343
C5  - 24074699
DB  - Embase
DB  - Medline
U3  - 2013-10-03
U4  - 2013-12-09
L2  - http://dx.doi.org/10.1016/j.acvd.2013.06.052
DO  - 10.1016/j.acvd.2013.06.052
A1  - Verdier, C.
A1  - Martinez, L.O.
A1  - Ferrières, J.
A1  - Elbaz, M.
A1  - Genoux, A.
A1  - Perret, B.
M1  - (Verdier C.; Genoux A.; Perret B., bertrand.perret@inserm.fr) CHU Toulouse, Department of Biochemistry, Toulouse, France
M1  - (Verdier C.; Martinez L.O.; Elbaz M.; Genoux A.; Perret B., bertrand.perret@inserm.fr) Inserm, Institut des Maladies Métaboliques et Cardiovasculaires de Toulouse, Université de Toulouse III, Toulouse, France
M1  - (Ferrières J.; Elbaz M.) CHU Toulouse, Department of Cardiology, Toulouse, France
M1  - (Ferrières J.) Inserm UMR 1027, Épidémiologie et Analyses en Santé Publique, Université de Toulouse III, Toulouse, France
AD  - B. Perret, Laboratoire de Biochimie Purpan, Institut Fédératif de Biologie, 330, avenue de Grande-Bretagne, 31059 Toulouse Cedex 09, France
T1  - Targeting high-density lipoproteins: Update on a promising therapy
LA  - English
KW  - 1 alkyl 2 acetylglycerophosphocholine esterase
KW  - adenosine triphosphate
KW  - apolipoprotein A1
KW  - apolipoprotein A4
KW  - aryldialkylphosphatase
KW  - cholesterol ester
KW  - cholesterol ester transfer protein
KW  - diacylglycerol acyltransferase
KW  - high density lipoprotein
KW  - high density lipoprotein cholesterol
KW  - hydroxycarboxylic acid receptor 1
KW  - hydroxycarboxylic acid receptor 2
KW  - hydroxymethylglutaryl coenzyme A reductase inhibitor
KW  - intercellular adhesion molecule 1
KW  - laropiprant plus nicotinic acid
KW  - lovastatin plus nicotinic acid
KW  - low density lipoprotein
KW  - monocyte chemotactic protein
KW  - nicotinic acid
KW  - nicotinic acid plus simvastatin
KW  - nitric oxide
KW  - protein Bax
KW  - proton transporting adenosine triphosphate synthase
KW  - receptor
KW  - scavenger receptor BI
KW  - serum amyloid A
KW  - simvastatin
KW  - sphingosine 1 phosphate
KW  - unclassified drug
KW  - unindexed drug
KW  - vascular cell adhesion molecule 1
KW  - antiinflammatory activity
KW  - antimicrobial activity
KW  - antioxidant activity
KW  - apoptosis
KW  - atherogenesis
KW  - atherosclerosis
KW  - bile
KW  - blood vessel wall
KW  - brain ischemia
KW  - cardiovascular disease
KW  - cardiovascular risk
KW  - cholesterol transport
KW  - clinical trial (topic)
KW  - drug formulation
KW  - drug mechanism
KW  - drug targeting
KW  - early termination of clinical trial
KW  - flushing
KW  - human
KW  - infection
KW  - ischemic heart disease
KW  - low drug dose
KW  - metabolic syndrome X
KW  - patient compliance
KW  - phase 2 clinical trial (topic)
KW  - phase 3 clinical trial (topic)
KW  - protection
KW  - randomized controlled trial (topic)
KW  - review
KW  - side effect
KW  - unspecified side effect
KW  - advicor
KW  - cordaptive
KW  - niaspan
KW  - simcor
KW  - tredaptive
C1  - advicor
C1  - cordaptive
C1  - niaspan
C1  - simcor
C1  - tredaptive
N2  - Summary Numerous epidemiological studies have demonstrated the atheroprotective roles of high density lipoproteins (HDL), so that HDL is established as an independent negative risk factor. The protective effect of HDL against atherosclerosis is mainly attributed to their capacity to bring peripheral excess cholesterol back to the liver for further elimination into the bile. In addition, HDL can exert other protective functions on the vascular wall, through their anti-inflammatory, antioxidant, antithrombotic and cytoprotective properties. HDL-targeted therapy is thus an innovative approach against cardiovascular risk and atherosclerosis. These pleiotropic atheroprotective properties of HDL have led experts to believe that "HDL-related therapies" represent the most promising next step in fighting against atherosclerosis. However, because of the heterogeneity of HDL functions, targeting HDL is not a simple task and HDL therapies that lower cardiovascular risk are NOT yet available. In this paper, an overview is presented about the therapeutic strategies currently under consideration to raise HDL levels and/or functions. Recently, clinical trials of drugs targeting HDL-C levels have disappointingly failed, suggesting that HDL functions through specific mechanisms should be targeted rather than increasing per se HDL levels. © 2013 Elsevier Masson SAS.
ER  - 

TY  - JOUR
M3  - Article
Y1  - 2013
VL  - 8
IS  - 10
SN  - 1932-6203
JF  - PLoS ONE
JO  - PLoS ONE
UR  - http://www-embase-com.gx.booktsg.com/search/results?subaction=viewrecord&id=L370137511&from=export
U2  - L370137511
C5  - 24204732
DB  - Embase
DB  - Medline
U4  - 2013-11-27
L2  - http://dx.doi.org/10.1371/journal.pone.0077049
DO  - 10.1371/journal.pone.0077049
A1  - Li, C.
A1  - Zhang, W.
A1  - Zhou, F.
A1  - Chen, C.
A1  - Zhou, L.
A1  - Li, Y.
A1  - Liu, L.
A1  - Pei, F.
A1  - Luo, H.
A1  - Hu, Z.
A1  - Cai, J.
A1  - Zeng, C.
M1  - (Li C.; Zhou F.; Chen C.; Pei F.; Luo H.; Hu Z.; Cai J.; Zeng C., chunyuzeng007@163.com) Department of Cardiology, Daping Hospital, The Third Military Medical University, Chongqing, China
M1  - (Li C.; Zhou F.; Chen C.; Pei F.; Luo H.; Hu Z.; Cai J.; Zeng C., chunyuzeng007@163.com) Chongqing Institute of Cardiology, Chongqing, China
M1  - (Zhang W.) Department of Respiratory, Xinqiao Hospital, The Third Military Medical University, Chongqing, China
M1  - (Zhou L.; Liu L.) Department of Health Statistics, College of Preventive Medicine, Third Military Medical University, Chongqing, China
M1  - (Li Y.) Department of Social Medicine and Health Service Management, College of Preventive Medicine, Key Lab of Medical Protection for Electromagnetic Radiation, Ministry of Education of China, Third Military Medical University, Chongqing, China
AD  - C. Zeng, Department of Cardiology, Daping Hospital, The Third Military Medical University, Chongqing, China
T1  - Cholesteryl Ester Transfer Protein Inhibitors in the Treatment of Dyslipidemia: A Systematic Review and Meta-Analysis
LA  - English
KW  - anacetrapib
KW  - cholesterol ester transfer protein inhibitor
KW  - dalcetrapib
KW  - evacetrapib
KW  - high density lipoprotein cholesterol
KW  - hydroxymethylglutaryl coenzyme A reductase inhibitor
KW  - low density lipoprotein cholesterol
KW  - placebo
KW  - torcetrapib
KW  - triacylglycerol
KW  - article
KW  - cholesterol blood level
KW  - diastolic blood pressure
KW  - drug efficacy
KW  - drug safety
KW  - drug tolerability
KW  - drug withdrawal
KW  - dyslipidemia
KW  - human
KW  - hypertension
KW  - meta analysis
KW  - musculoskeletal injury
KW  - randomized controlled trial (topic)
KW  - side effect
KW  - systematic review
KW  - systolic blood pressure
KW  - treatment duration
N2  - Cholesteryl ester transfer protein (CETP) inhibitors are gaining substantial research interest for raising high density lipoprotein cholesterol levels. The aim of the research was to estimate the efficacy and safety of cholesteryl ester transfer protein inhibitors as novel lipid modifying drugs. Systematic searches of English literature for randomized controlled trials (RCT) were collected from MEDLINE, EBASE, CENTRAL and references listed in eligible studies. Two independent authors assessed the search results and only included the double-blind RCTs by using cholesteryl ester transfer protein inhibitors as exclusively or co-administrated with statin therapy irrespective of gender in enrolled adult subjects. Two independent authors extracted the data by using predefined data fields. Of 503 studies identified, 14 studies met the inclusion criteria, and 12 studies were included into the final meta-analysis. Our meta-analysis revealed that CETP inhibitors increased the HDL-c levels (n = 2826, p<0.00001, mean difference (MD) = 20.47, 95% CI [19.80 to 21.15]) and total cholesterol (n = 3423, p = 0.0002, MD = 3.57, 95%CI [1.69 to 5.44] to some extent combined with a reduction in triglyceride (n = 3739, p<0.00001, MD = -10.47, 95% CI [-11.91 to -9.03]) and LDL-c (n = 3159, p<0.00001, MD = -17.12, 95% CI [-18.87 to -15.36]) irrespective of mono-therapy or co-administration with statins. Subgroup analysis suggested that the lipid modifying effects varied according to the four currently available CETP inhibitors. CETP inhibitor therapy did not increase the adverse events when compared with control. However, we observed a slight increase in blood pressure (SBP, n = 2384, p<0.00001, MD = 2.73, 95% CI [2.14 to 3.31], DBP, n = 2384, p<0.00001, MD = 1.16, 95% CI [0.73 to 1.60]) after CETP inhibitor treatment, which were mainly ascribed to the torcetrapib treatment subgroup. CETP inhibitors therapy is associated with significant increase in HDL-c and decrease in triglyceride and LDL-c with satisfactory safety and tolerability in patients with dyslipidemia. However, the side-effect on blood pressure deserves more consideration in future studies. © 2013 Li et al.
ER  - 

TY  - JOUR
M3  - Article
Y1  - 2013
VL  - 30
IS  - 5
SP  - 553
EP  - 558
SN  - 1003-9406
JF  - Chinese Journal of Medical Genetics
JO  - Chin. J. Med. Genet.
UR  - http://www-embase-com.gx.booktsg.com/search/results?subaction=viewrecord&id=L370348514&from=export
U2  - L370348514
C5  - 24078569
DB  - Embase
DB  - Medline
U3  - 2013-12-04
U4  - 2013-12-09
L2  - http://dx.doi.org/10.3760/cma.j.issn.1003-9406.2013.05.010
DO  - 10.3760/cma.j.issn.1003-9406.2013.05.010
A1  - Gao, J.
A1  - Cong, H.-L.
A1  - Mao, Y.-M.
A1  - Liu, Y.
A1  - Zhang, N.
A1  - Chen, Q.
A1  - Liu, T.
A1  - Cui, R.-Z.
M1  - (Gao J., gaojing2088@163.com; Mao Y.-M.; Chen Q.; Liu T.; Cui R.-Z.) Tianjin Cardiovascular Institute, Tianjin Chest Hospital, Tianjin 300051, China
M1  - (Cong H.-L., gaojing2088@163.com; Liu Y.; Zhang N.) Department of Cardiology, Tianjin Chest Hospital, Tianjin 300051, China
AD  - H.-L. Cong, Department of Cardiology, Tianjin Chest Hospital, Tianjin 300051, China
T1  - Influence of CETP gene - 629C/A polymorphism on the efficacy of atorvastatin treatment and clinical outcome
LA  - Chinese
KW  - atorvastatin
KW  - high density lipoprotein cholesterol
KW  - low density lipoprotein cholesterol
KW  - article
KW  - cardiovascular disease
KW  - cerebrovascular accident
KW  - Chinese
KW  - cholesterol ester transfer protein gene
KW  - disease free survival
KW  - DNA polymorphism
KW  - drug efficacy
KW  - drug fatality
KW  - enzyme linked immunosorbent assay
KW  - follow up
KW  - gene
KW  - gene frequency
KW  - genotype
KW  - heart infarction
KW  - heredity
KW  - heterozygote
KW  - human
KW  - ischemic heart disease
KW  - major clinical study
KW  - pharmacogenomics
KW  - polymerase chain reaction
KW  - restriction fragment length polymorphism
KW  - revascularization
KW  - side effect
KW  - treatment outcome
N2  - Objective: To investigate cholesteryl ester transfer protein (CETP) gene polymorphism -629C/A among Han Chinese patients with coronary heart disease (CHD) in Tianjin region, and to assess the influence of genetic factors on therapeutic effect of atorvastatin and clinical outcome in order to provide a pharmacogenomic basis for individual treatment. Methods: From October 2010 to July 2011, 232 patients with angiographically confirmed CHD were recruited. Polymorphism of position -629 of the CETP gene promoter was determined with polymerase chain reaction-restricted fragment length polymorphism (PCR-RFLP) method. Serum level of CETP was determined with enzyme-linked immunosorbent assay (ELISA). Lipid level in all patients was determined at baseline and after 12 months of treatment with 20 mg/d atorvastatin. Clinical follow-up was carried out for more than a year (12-23 months). Major adverse cardiac events including death, non-fatal infarction, revascularization and stroke (MACE) were recorded. A Kaplan-Meier log-rank test was used to compare MACE-free survival for individuals with various genotypes. Results: The frequency of -629A allele was 0.408. Compared with CC or CA genotypes, individuals with AA genotype had lower CETP levels and higher high-density lipoprotein cholesterol (HDL-C) levels, albeit without statistical significance (F=0.893, P=0.411 and F=1.279, P=0.282, respectively). There also appeared to be a negative correlation between serum HDL-C and CETP levels, though no statistic significance was detected (r=-0.151, P=0.081). After 12 months atorvastatin therapy, individuals with CC genotype had greater reduction of low-density lipoprotein cholesterol (LDL-C), reduced LP(a) and elevated HDL-C compared with CA or AA genotypes. LDL-C level has decreased by 35.41% in CC homozygotes, 18.84% in CA heterozygotes and 8.15% in AA homozygotes (P=0.001). HDL-C level has increased by 14.37% in CC homozygotes, 10.48% in CA heterozygotes and 6.64% in AA homozygotes, respectively. However, above changes did not reach statistic significance (P=0.470). The incidence of MACE after a mean follow-up of (18.66±5.99) months was 7.76%, which included 2 (0.86%) deaths, 5 (2.16%) non-fatal infarctions, 9 (3.88%) revascularizations and 2 (0.86%) strokes. The cumulative MACE-free survival rates were 92.4%, 85.3% and 65.0% for CC, CA and AA genotypes, respectively (Log-rank P=0.444). Conclusion: Our results suggested that AA variant for the -629A allele of CETP gene had higher HDL-C levels and reduced CETP levels, though patients with CC genotype appeared to have better benefited from statin therapy with reduction in LDL-C and LP(a) levels. Long-term clinical prognosis was however not affected by the 3 genotypes.
ER  - 

TY  - JOUR
M3  - Article
Y1  - 2013
VL  - 15
IS  - 5
SP  - 152
EP  - 156
SN  - 1212-7299
SN  - 1803-5256
JF  - Interni Medicina pro Praxi
JO  - Interni Med. Pro Praxi
UR  - http://www-embase-com.gx.booktsg.com/search/results?subaction=viewrecord&id=L369847469&from=export
U2  - L369847469
DB  - Embase
U3  - 2013-09-26
U4  - 2013-10-10
A1  - Honka, M.
M1  - (Honka M., marek.honka@seznam.cz) LF UK a Interní klinika FN v Motole, Praha, Czech Republic
AD  - M. Honka, LF UK a Interní klinika FN v Motole, Praha, Czech Republic
T1  - Pharmacotherapy of diabetic dyslipidaemia
T2  - Farmakoterapie diabetické dyslipidemie
LA  - Czech
KW  - cholesterol ester transfer protein inhibitor
KW  - ezetimibe
KW  - fibric acid derivative
KW  - high density lipoprotein cholesterol
KW  - hydroxymethylglutaryl coenzyme A reductase inhibitor
KW  - low density lipoprotein cholesterol
KW  - nicotinic acid
KW  - triacylglycerol
KW  - article
KW  - atherosclerosis
KW  - cardiovascular mortality
KW  - cardiovascular risk
KW  - diabetes mellitus
KW  - diabetic dyslipidemia
KW  - disorders of lipid metabolism
KW  - drug efficacy
KW  - drug safety
KW  - lack of drug effect
KW  - dyslipidemia
KW  - human
KW  - metabolic disorder
KW  - practice guideline
N2  - Diabetic dyslipidaemia is among secondary dyslipoproteinaemias due to the fact that lipid metabolism abnormalities are a part of the complex metabolic disorder in diabetes. Diabetic dyslipidaemia significantly contributes to an increased risk of developing atherosclerosis and cardiovascular mortality in people with diabetes. The results of studies and the meta-analyses performed have provided more accurate data on the efficacy and safety of individual drug groups in terms of preventing cardiovascular events in patients with diabetes. The favourable results of treatment with statins in the population of patients with DM (a proportional reduction in all-cause mortality by 9% and of the risk of cardiovascular events by 21 % while reducing LDL cholesterol by 1 mmol/l independently on other parameters) have strengthened their dominant position in the guidelines of professional societies. There has been a continuing debate over the form of combination therapy and the role of other pharmaceuticals, particularly fibrates and nicotinic acid. These drugs combined with statins failed to have the expected cardiovascular protective effect in the studies. The results of analyses suggest that fibrates may only be beneficial in those with a certain metabolic profile (a triglyceride level > 2.3 mmol/l as well as HDL < 0.9 mmol/l) and not in persons with diabetes in general. In order to improve the strategy of treatment for diabetic dyslipidaemia, it will be necessary to know the results of ongoing studies of niacin, ezetimibe and/or novel cholesteryl ester transfer protein inhibitors that would define the efficacy of these agents in reducing residual cardiovascular risk following an effective treatment with statins.
ER  - 

TY  - JOUR
M3  - Review
Y1  - 2013
VL  - 7
IS  - 5
SP  - 395
EP  - 400
SN  - 1932-9520
SN  - 1932-9563
JF  - Current Cardiovascular Risk Reports
JO  - Curr. Cardiovasc. Risk Rep.
UR  - http://www-embase-com.gx.booktsg.com/search/results?subaction=viewrecord&id=L369821698&from=export
U2  - L369821698
DB  - Embase
U3  - 2013-09-24
U4  - 2013-09-26
L2  - http://dx.doi.org/10.1007/s12170-013-0333-x
DO  - 10.1007/s12170-013-0333-x
A1  - Vorsanger, M.
A1  - Underberg, J.A.
M1  - (Underberg J.A., James.Underberg@nyumc.org) NYU Center for Prevention of Cardiovascular Disease, NYU School of Medicine, New York, NY, United States
M1  - (Vorsanger M.) Division of General Internal Medicine, NYU School of Medicine, New York, NY, United States
AD  - J. A. Underberg, NYU Center for Prevention of Cardiovascular Disease, NYU School of Medicine, New York, NY, United States
T1  - New Treatment Approaches for Dyslipidemia and its Management
LA  - English
KW  - anacetrapib
KW  - apolipoprotein B
KW  - atorvastatin
KW  - cholesterol ester transfer protein inhibitor
KW  - dalcetrapib
KW  - enzyme inhibitor
KW  - evacetrapib
KW  - ezetimibe
KW  - fluorodeoxyglucose f 18
KW  - high density lipoprotein
KW  - laropiprant plus nicotinic acid
KW  - lomitapide
KW  - low density lipoprotein
KW  - mipomersen
KW  - nicotinic acid
KW  - placebo
KW  - proprotein convertase 9
KW  - proprotein convertase subtilisin kexin type 9 inhibitor
KW  - proteinase
KW  - ribonuclease H
KW  - simvastatin
KW  - torcetrapib
KW  - unclassified drug
KW  - cardiovascular risk
KW  - clinical trial (topic)
KW  - drug efficacy
KW  - drug safety
KW  - drug tolerability
KW  - dyslipidemia
KW  - familial hypercholesterolemia
KW  - fatty liver
KW  - flu like syndrome
KW  - gastrointestinal symptom
KW  - human
KW  - injection site reaction
KW  - myopathy
KW  - nuclear magnetic resonance imaging
KW  - nuclear magnetic resonance spectroscopy
KW  - phase 1 clinical trial (topic)
KW  - phase 2 clinical trial (topic)
KW  - phase 3 clinical trial (topic)
KW  - positron emission tomography
KW  - proteinuria
KW  - randomized controlled trial (topic)
KW  - review
KW  - side effect
KW  - stereospecificity
KW  - cordaptive
KW  - juxtapid
KW  - kynamro
KW  - tredaptive
C1  - cordaptive
C1  - juxtapid
C1  - kynamro
C1  - tredaptive
N2  - The field of lipidology is evolving rapidly. Two novel medications have recently been approved for use in homozygous familial hypercholesterolemia (HoFH); the Apolipoprotein B (Apo B) mRNA antisense oligonucleotide (ASO), mipomersen (Kynamro®) and the microsomal triglyceride transfer protein (MTP) inhibitor, lomitapide (Juxtapid®). Equally important have been the disappointments in cholesterol research; the halting of further investigation into the cholesteryl ester transfer protein (CETP) inhibitor dalcetrapib, yet two others remain in development. The failure of the combination of extended release niacin and laropiprant to show benefit when combined with statin therapy has lead to the discontinuation of this product in Europe. Perhaps one of the most exciting avenues of future research is into the inhibition of proprotein convertase subtilisin/kexin type 9 (PCSK9). © 2013 Springer Science+Business Media New York.
ER  - 

TY  - JOUR
M3  - Review
Y1  - 2013
VL  - 29
IS  - 10
SP  - 1263
EP  - 1274
SN  - 0300-7995
SN  - 1473-4877
JF  - Current Medical Research and Opinion
JO  - Curr. Med. Res. Opin.
UR  - http://www-embase-com.gx.booktsg.com/search/results?subaction=viewrecord&id=L369865973&from=export
U2  - L369865973
C5  - 23879722
DB  - Embase
DB  - Medline
U3  - 2013-09-30
U4  - 2013-10-02
L2  - http://dx.doi.org/10.1185/03007995.2013.827566
DO  - 10.1185/03007995.2013.827566
A1  - Athyros, V.G.
A1  - Katsiki, N.
A1  - Doumas, M.
A1  - Karagiannis, A.
A1  - Mikhailidis, D.P.
M1  - (Athyros V.G.; Katsiki N.; Doumas M.; Karagiannis A.) Second Prop. Department of Internal Medicine, Medical School, Aristotle University of Thessaloniki, Thessaloniki, Greece
M1  - (Mikhailidis D.P., MIKHAILIDIS@aol.com) Department of Clinical Biochemistry (Vascular Prevention Clinic), University College London Medical School, University College London (UCL), Pond Street, London NW3 2QG, United Kingdom
AD  - D.P. Mikhailidis, Department of Clinical Biochemistry (Vascular Prevention Clinic), University College London Medical School, University College London (UCL), Pond Street, London NW3 2QG, United Kingdom
T1  - Effect of tobacco smoking and smoking cessation on plasma lipoproteins and associated major cardiovascular risk factors: A narrative review
LA  - English
KW  - 1 alkyl 2 acetylglycerophosphocholine esterase
KW  - apolipoprotein A
KW  - atorvastatin
KW  - cholesterol ester transfer protein
KW  - ezetimibe plus rosuvastatin
KW  - fenofibrate
KW  - fibrin
KW  - fibrinogen
KW  - high density lipoprotein 2
KW  - high density lipoprotein cholesterol
KW  - hydroxymethylglutaryl coenzyme A reductase inhibitor
KW  - lipoprotein
KW  - low density lipoprotein cholesterol
KW  - pitavastatin
KW  - rosuvastatin
KW  - simvastatin
KW  - triacylglycerol
KW  - very low density lipoprotein
KW  - arterial stiffness
KW  - cardiovascular risk
KW  - chronic kidney failure
KW  - disease association
KW  - dyslipidemia
KW  - endothelial dysfunction
KW  - hemostasis
KW  - human
KW  - insulin resistance
KW  - lipoprotein blood level
KW  - non insulin dependent diabetes mellitus
KW  - nonalcoholic fatty liver
KW  - review
KW  - smoking
KW  - smoking cessation
KW  - triacylglycerol blood level
KW  - vasculitis
N2  - Cigarette smoking, active or passive, kills about 6 million people each year worldwide. Cardiovascular disease (CVD) is responsible for 40% of all smoking-related deaths, lung cancer accounts for 20% of all smoking-related deaths, and chronic obstructive pulmonary disease is related to another 20% of deaths. In this narrative review we consider the relationship between cigarette smoking and CVD. We discuss disease states and/or CVD risk factors related to smoking, such as dyslipidaemia, vascular inflammation, endothelial dysfunction, arterial stiffness, insulin resistance, type 2 diabetes mellitus (T2DM), chronic kidney disease (CKD), and non-alcoholic fatty liver disease (NAFLD) as well as their complex interrelations. Smoking cessation can correct abnormalities related to smoking; however, success rates are relatively low. In cases of inability to quit, measures to minimize the adverse effects of smoking specifically related to CVD should be taken. Smokers should receive best practice treatment, according to guidelines, as for non-smokers. © 2013 All rights reserved.
ER  - 

TY  - JOUR
M3  - Review
Y1  - 2013
VL  - 37
IS  - 5
SP  - 319
EP  - 326
SN  - 1499-2671
JF  - Canadian Journal of Diabetes
JO  - Can. J. Diabetes
UR  - http://www-embase-com.gx.booktsg.com/search/results?subaction=viewrecord&id=L369905221&from=export
U2  - L369905221
C5  - 24500559
DB  - Embase
DB  - Medline
U3  - 2013-10-04
U4  - 2013-10-18
L2  - http://dx.doi.org/10.1016/j.jcjd.2013.07.062
DO  - 10.1016/j.jcjd.2013.07.062
A1  - Ng, D.S.
M1  - (Ng D.S., ngd@smh.ca) Li Ka Shing Knowledge Institute, Keenan Research Center, St. Michael's Hospital, University of Toronto, Toronto, ON, Canada
AD  - D.S. Ng, University of Toronto, Keenan Research Center, Li Ka Shing Knowledge Institute, St Michael's Hospital, Shuter Wing Room 3-041, 30 Bond Street, Toronto, ON M5B 1W8, Canada
T1  - Diabetic dyslipidemia: From evolving pathophysiological insight to emerging therapeutic targets
LA  - English
KW  - NCT00568594
KW  - NCT00685776
KW  - NCT01067820
KW  - NCT01201837
KW  - NCT01423188
KW  - NCT01499420
KW  - NCT01687998
KW  - ABC transporter A1
KW  - anacetrapib
KW  - antisense oligonucleotide
KW  - apolipoprotein A1
KW  - apolipoprotein B100
KW  - bezafibrate
KW  - cholesterol ester transfer protein
KW  - cholesterol ester transfer protein inhibitor
KW  - chylomicron
KW  - dipeptidyl peptidase IV inhibitor
KW  - evaceptrapib
KW  - exendin 4
KW  - gemfibrozil
KW  - glucagon like peptide 1 receptor agonist
KW  - high density lipoprotein cholesterol
KW  - hydroxymethylglutaryl coenzyme A reductase inhibitor
KW  - insulin
KW  - lipid
KW  - lipoprotein lipase
KW  - low density lipoprotein
KW  - microRNA
KW  - microsomal triglyceride transfer protein
KW  - microsomal triglyceride transfer protein inhibitor
KW  - mipomersen
KW  - nicotinic acid
KW  - phosphatidylcholine
KW  - placebo
KW  - triacylglycerol
KW  - unclassified drug
KW  - unindexed drug
KW  - very low density lipoprotein
KW  - add on therapy
KW  - atherosclerosis
KW  - clinical feature
KW  - clinical trial (topic)
KW  - disease association
KW  - drug targeting
KW  - dyslipidemia
KW  - fatty liver
KW  - human
KW  - hypertriglyceridemia
KW  - insulin dependent diabetes mellitus
KW  - insulin resistance
KW  - lipid metabolism
KW  - lipoprotein synthesis
KW  - metabolic syndrome X
KW  - non insulin dependent diabetes mellitus
KW  - nonhuman
KW  - obesity
KW  - pathophysiology
KW  - patient selection
KW  - phase 2 clinical trial (topic)
KW  - phase 3 clinical trial (topic)
KW  - randomized controlled trial (topic)
KW  - review
KW  - risk factor
KW  - risk reduction
N2  - Diabetic dyslipidemia is characterized by hepatic very low density lipoprotein (VLDL) and intestinal chylomicron overproduction, reduced high density lipoprotein cholesterol (HDL-C) level, increased propensity of small dense LDL (sdLDL) and increased postprandial lipemia. This dyslipidemic profile is also strongly linked to other features of the metabolic syndrome. Diabetic dyslipidemia is a well-recognized risk factor for atherosclerotic cardiovascular diseases. Currently, statins remain the first line therapy primarily through reducing the atherogenic LDL. Clinical trials on other lipid modifying agents were met with variable success in selective patient populations. Emerging new insights into the pathophysiology of lipid metabolism, in general, and diabetic dyslipidemia, in particular, have opened up potentially novel therapeutic strategies to further reduce the risk associated with diabetic dyslipidemia and insulin resistant state. © 2013 Canadian Diabetes Association.
ER  - 

TY  - JOUR
M3  - Review
Y1  - 2013
VL  - 10
IS  - 10
SP  - 560
EP  - 570
SN  - 1759-5002
SN  - 1759-5010
JF  - Nature Reviews Cardiology
JO  - Nat. Rev. Cardiol.
UR  - http://www-embase-com.gx.booktsg.com/search/results?subaction=viewrecord&id=L52740331&from=export
U2  - L52740331
C5  - 23959229
DB  - Embase
DB  - Medline
U3  - 2013-08-26
U4  - 2013-10-04
L2  - http://dx.doi.org/10.1038/nrcardio.2013.117
DO  - 10.1038/nrcardio.2013.117
A1  - Gotto Jr., A.M.
A1  - Moon, J.E.
M1  - (Gotto Jr. A.M., amg2004@med.cornell.edu; Moon J.E.) Weill Cornell Medical College, 1305 York Avenue, Y-805, New York, NY 10021, United States
AD  - A.M. Gotto Jr., Weill Cornell Medical College, 1305 York Avenue, Y-805, New York, NY 10021, United States
T1  - Pharmacotherapies for lipid modification: Beyond the statins
LA  - English
KW  - acetylsalicylic acid
KW  - antidiabetic agent
KW  - apolipoprotein B
KW  - atorvastatin
KW  - cholesterol ester transfer protein
KW  - colesevelam
KW  - colestipol
KW  - colestyramine
KW  - dalcetrapib
KW  - bempedoic acid
KW  - ezetimibe
KW  - ezetimibe plus simvastatin
KW  - fatty acid synthase inhibitor
KW  - fenofibrate
KW  - fenofibrate plus simvastatin
KW  - fenofibric acid
KW  - gemfibrozil
KW  - hydroxymethylglutaryl coenzyme A reductase inhibitor
KW  - laropiprant
KW  - laropiprant plus nicotinic acid
KW  - lomitapide
KW  - low density lipoprotein cholesterol
KW  - mevinolin
KW  - mipomersen
KW  - nicotinic acid
KW  - placebo
KW  - simvastatin
KW  - torcetrapib
KW  - triacylglycerol
KW  - unclassified drug
KW  - unindexed drug
KW  - absence of side effects
KW  - acute coronary syndrome
KW  - aminotransferase blood level
KW  - aortic stenosis
KW  - cardiovascular mortality
KW  - cardiovascular risk
KW  - carotid atherosclerosis
KW  - chronic kidney failure
KW  - controlled clinical trial (topic)
KW  - drug dose increase
KW  - drug dose titration
KW  - drug indication
KW  - drug mechanism
KW  - drug safety
KW  - drug tolerability
KW  - drug withdrawal
KW  - dyslipidemia
KW  - familial hypercholesterolemia
KW  - fat content
KW  - fatty liver
KW  - flu like syndrome
KW  - gastrointestinal symptom
KW  - heart infarction
KW  - heart protection
KW  - hot flush
KW  - human
KW  - hypercholesterolemia
KW  - hyperlipidemia
KW  - hypertriglyceridemia
KW  - injection site reaction
KW  - lipid absorption
KW  - lipid analysis
KW  - lipid metabolism
KW  - low drug dose
KW  - metabolic alkalosis
KW  - monotherapy
KW  - non insulin dependent diabetes mellitus
KW  - peritoneal dialysis
KW  - phase 3 clinical trial (topic)
KW  - primary prevention
KW  - priority journal
KW  - pruritus
KW  - rash
KW  - review
KW  - risk reduction
KW  - secondary prevention
KW  - side effect
KW  - triacylglycerol blood level
KW  - etc 1002
KW  - juxtapid
KW  - kynamro
C1  - etc 1002
C1  - juxtapid(Aegerion,United States)
C1  - kynamro(Genzyme,United States)
C2  - Aegerion(United States)
C2  - Genzyme(United States)
N2  - The widespread clinical use of statins has contributed to significant reductions in the rate of cardiovascular morbidity and mortality over the past 3 decades, and statins are considered first-line therapy for the prevention and treatment of atherosclerotic vascular disease. Nevertheless, various other lipid-lowering agents can provide clinical benefit by supplementing or augmenting statin therapy in patients with severe hypercholesterolaemia or mixed dyslipidaemia, or by providing an alternative for patients who are intolerant to statins. Bile acid resins and niacin were prescribed for lipid modification for years before the introduction of the statins, and new data continue to emerge regarding their use in different patient groups and for specific conditions. Ezetimibe can be appropriate for patients whose primary lipid abnormality is an elevated LDL-cholesterol level, whereas the fibrates seem to be most beneficial in patients with low levels of HDL cholesterol and elevated triglycerides. At the end of 2012 and the beginning of 2013, the first microsomal triglyceride transfer protein inhibitor, lomitapide, and the first antisense therapy to target apolipoprotein B, mipomersen, were approved for the treatment of individuals with extremely elevated LDL-cholesterol levels caused by homozygous familial hypercholesterolaemia. Although two agents in the experimental class of cholesteryl ester transfer protein inhibitors have failed to show a benefit in clinical trials, newer drugs in this class could provide an additional strategy to address residual cardiovascular risk in patients treated with statins. © 2013 Macmillan Publishers Limited. All rights reserved.
ER  - 

TY  - JOUR
M3  - Conference Abstract
Y1  - 2013
VL  - 24
SP  - e39
SN  - 0953-6205
JF  - European Journal of Internal Medicine
JO  - Eur. J. Intern. Med.
UR  - http://www-embase-com.gx.booktsg.com/search/results?subaction=viewrecord&id=L71225743&from=export
U2  - L71225743
DB  - Embase
U4  - 2013-11-20
L2  - http://dx.doi.org/10.1016/j.ejim.2013.08.094
DO  - 10.1016/j.ejim.2013.08.094
A1  - Gavish, D.
M1  - (Gavish D.) Sackler Faculty of Medicine, Tel Aviv University, Tel Aviv, Israel
M1  - (Gavish D.) Medicine A, Wolfson Hospital, Holon, Israel
AD  - D. Gavish, Sackler Faculty of Medicine, Tel Aviv University, Tel Aviv, Israel
T1  - Is HDL-Cholesterol still a target for pharmacologic therapy?
LA  - English
KW  - high density lipoprotein cholesterol
KW  - high density lipoprotein
KW  - nicotinic acid
KW  - cholesterol ester transfer protein inhibitor
KW  - hydroxymethylglutaryl coenzyme A reductase inhibitor
KW  - aldosterone
KW  - torcetrapib
KW  - evacetrapib
KW  - peptide
KW  - lipid
KW  - anacetrapib
KW  - cholesterol
KW  - dalcetrapib
KW  - receptor
KW  - cholesterol ester transfer protein
KW  - low density lipoprotein
KW  - internal medicine
KW  - therapy
KW  - human
KW  - prospective study
KW  - cardiovascular disease
KW  - hypertension
KW  - mortality
KW  - inflammation
KW  - observational study
KW  - atheroma
KW  - safety
KW  - control group
KW  - animal model
KW  - blood pressure
KW  - infusion
KW  - oxidation
KW  - atherosclerosis
KW  - risk
N2  - Low HDL-C is associated with increased risk for cardiovascular disease (CVD) according to epidemiologic observational studies. The assumption that raising HDL-C by pharmacologic intervention will reduce CVD and reduce atherosclerosis is based on those observations as well as on small studies in animal models and in humans showing a reduction in plaques induced by raising HDL-C. Two prospective studies using Niacin and Niacin/laropiprant have failed to demonstrate reduction in CVD. (AIM HIGH and HPS2-Thrive).The negative results were partially explained by the excellent background treatment with statins in the control group and by safety issues related to niacin. A different method for raising HDL-C is by inhibiting Cholesterol Esther Transport (CETP).The first drug used was torcetrapib, this effort failed due to the increase in hypertension and aldosteron induced by the drug causing increased CVD and total mortality despite having good effects on lipids. A second CETP inhibitor without the blood pressure raising effect was dalcetrapib. This drug seemed to be very effective in raising HDL-C and improving endothelial function as well as reducing atheroma volume in the first studies. However the large prospective program was stopped due to no effects on CVD. There are two other more potent and safe CETP inhibitors still being studied in Large prospective studies: Anacetrapib and Evacetrapib. Those two drugs can cause a reduction in LDL-C as well as an increase in HDL-C. Alternative methods for reducing CVD include infusion of reconstituted HDL particles or Apo A-I during the acute coronary event, using methods for improving HDL function (Targeting inflammation and oxidation) and targeting other peptides or receptors related to HDL function such as SR-BP, ABCG1, LXR, and more. In summary: Although currently the status of HDL directed therapy is cloudy I believe that the future may still be bright and promising.
ER  - 

TY  - JOUR
M3  - Conference Abstract
Y1  - 2013
VL  - 126
SP  - 225
SN  - 0008-6312
JF  - Cardiology (Switzerland)
JO  - Cardiology
UR  - http://www-embase-com.gx.booktsg.com/search/results?subaction=viewrecord&id=L71231776&from=export
U2  - L71231776
DB  - Embase
U4  - 2013-11-26
L2  - http://dx.doi.org/10.1159/000355890
DO  - 10.1159/000355890
A1  - Stouffer, R.
M1  - (Stouffer R.) Cardiology, University of North Carolina, Chapel Hill, United States
AD  - R. Stouffer, Cardiology, University of North Carolina, Chapel Hill, United States
T1  - Novel therapeutic strategies for the treatment of atherosclerosis
LA  - English
KW  - lipid
KW  - methotrexate
KW  - monoclonal antibody
KW  - statin (protein)
KW  - torcetrapib
KW  - antisense oligonucleotide
KW  - evacetrapib
KW  - anacetrapib
KW  - antiinflammatory agent
KW  - cholesterol ester transfer protein
KW  - dalcetrapib
KW  - low density lipoprotein cholesterol
KW  - aldosterone
KW  - high density lipoprotein cholesterol
KW  - apolipoprotein B100
KW  - coronary artery disease
KW  - atherosclerosis
KW  - human
KW  - therapy
KW  - endothelium cell
KW  - macrophage
KW  - inflammation
KW  - drug therapy
KW  - vascular biology
KW  - mortality
KW  - thyroid gland
KW  - smooth muscle cell
KW  - elevated blood pressure
KW  - clinical study
KW  - long term care
N2  - Atherosclerosis is multi-factorial disease that involves lipid-induced inflammation and complex interactions between various vascular cells, such as endothelial cells, smooth muscle cells, and macrophages. Lipid lowering therapy with statin medications remains the most widely used intervention to reduce the complications of atherosclerosis. The understanding of vascular biology has improved over time and many novel therapeutics are currently being developed. These include therapies to lower low-density lipoprotein cholesterol such as thyroid mimetics, antisense oligonucleotides targeted to human apolipoprotein B (apoB)-100 and monoclonal antibodies to proprotein convertase subtilisin/kexin type 9. Cholesteryl ester transfer protein (CETP)-inhibiting drugs effectively raise high-density lipoprotein cholesterol although clinical benefit has not been established. Torcetrapib was associated with increased mortality and cardiovascular events but dalcetrapib, evacetrapib and anacetrapib have not resulted in increased blood pressure or aldosterone levels. Clinical studies with dalcetripib have shown no benefit but studies utilizing the other drugs are oingoing. Novel anti-inflammatory approaches including chronic treatment with established anti-inflammatory agents (e.g. methotrexate) are also being studied.
ER  - 

TY  - JOUR
M3  - Conference Abstract
Y1  - 2013
VL  - 22
SP  - 323
EP  - 324
SN  - 1053-8569
JF  - Pharmacoepidemiology and Drug Safety
JO  - Pharmacoepidemiol. Drug Saf.
UR  - http://www-embase-com.gx.booktsg.com/search/results?subaction=viewrecord&id=L71244627&from=export
U2  - L71244627
DB  - Embase
U4  - 2013-12-06
L2  - http://dx.doi.org/10.1002/pds.3512
DO  - 10.1002/pds.3512
A1  - Leusink, M.
A1  - Onland, N.C.
A1  - Asselbergs, F.W.
A1  - Ding, B.
A1  - Kotti, S.
A1  - Van Zuydam, N.R.
A1  - Papp, A.C.
A1  - Danchin, N.
A1  - Donnelly, L.
A1  - Morris, A.D.
A1  - Chasman, D.I.
A1  - Klungel, O.H.
A1  - Ridker, P.M.
A1  - Van Gilst, W.H.
A1  - Simon, T.
A1  - Nyberg, F.
A1  - Palmer, C.N.A.
A1  - Sadee, W.
A1  - Van Der Harst, P.
A1  - De Bakker, P.
A1  - De Boer, A.
A1  - Verstuyft, C.
A1  - Maitland-Van Der Zee, A.-H.
M1  - (Leusink M.; Klungel O.H.; De Boer A.; Maitland-Van Der Zee A.-H.) Division of Pharmacoepidemiology and Clinical Pharmacology, Utrecht Institute for Pharmaceutical Sciences, Utrecht University, Utrecht, Netherlands
M1  - (Leusink M.; Onland N.C.) Julius Center for Health Sciences and Primary Care, University Medical Center Utrecht, Utrecht, Netherlands
M1  - (Asselbergs F.W.) Division Heart and Lungs, Department of Cardiology, University Medical Center Utrecht, Utrecht, Netherlands
M1  - (Ding B.; Nyberg F.) Global Epidemiology, AstraZeneca R and D, Mölndal, Sweden
M1  - (Kotti S.; Simon T.) Assistance Publique-Hopitaux de Paris (APHP), Hopital St. Antoine, Paris, France
M1  - (Van Zuydam N.R.; Donnelly L.; Morris A.D.; Palmer C.N.A.) Centre for Pharmacogenomics, Ninewells Hospital and Medical School, University of Dundee, Dundee, United Kingdom
M1  - (Papp A.C.; Sadee W.) Department of Pharmacology, College of Medicine, Ohio State University, Columbus, OH, United States
M1  - (Danchin N.) Assistance Publique- Hopitaux de Paris (APHP), Hopital Europeen Georges Pompidou, Paris, France
M1  - (Danchin N.) Universite Paris-Descartes, Paris, France
M1  - (Chasman D.I.; Ridker P.M.) Center for Cardiovascular Disease Prevention, Boston, United States
M1  - (Chasman D.I.; Ridker P.M.) JUPITER Trial Coordinating Center, Boston, United States
M1  - (Chasman D.I.; Ridker P.M.) Brigham and Women's Hospital, Harvard Medical School, Boston, United States
M1  - (Van Gilst W.H.; Van Der Harst P.) Department of Cardiology, University of Groningen, University Medical Center Groningen, Groningen, Netherlands
M1  - (Simon T.) Department of Clinical Pharmacology, Universite Pierre et Marie Curie (Paris 6), Paris, France
M1  - (Nyberg F.) Department of Public Health and Community Medicine, Institute of Medicine, University of Gothenburg, Gothenburg, Sweden
M1  - (Van Der Harst P.) Department of Genetics, University of Groningen, University Medical Center Groningen, Groningen, Netherlands
M1  - (De Bakker P.) Department of Medical Genetics, University Medical Center Utrecht, Utrecht, Netherlands
M1  - (Verstuyft C.) Universite Paris-Sud, Paris, France
M1  - (Verstuyft C.) Assistance Publique-Hopitaux de Paris (APHP), Hopital Bicetre, Service de Genetique Moleculaire, Pharmacogenetique et Hormonologie, Le Kremlin Bicetre, Paris, France
AD  - M. Leusink, Division of Pharmacoepidemiology and Clinical Pharmacology, Utrecht Institute for Pharmaceutical Sciences, Utrecht University, Utrecht, Netherlands
T1  - Cholesteryl ester transfer protein (CETP) polymorphisms, statin use, and their impact on cholesterol levels and cardiovascular events
LA  - English
KW  - cholesterol ester transfer protein
KW  - statin (protein)
KW  - cholesterol
KW  - hydroxymethylglutaryl coenzyme A reductase inhibitor
KW  - messenger RNA
KW  - high density lipoprotein cholesterol
KW  - high density lipoprotein
KW  - RNA
KW  - pharmacoepidemiology
KW  - risk management
KW  - protein polymorphism
KW  - human
KW  - meta analysis
KW  - genotype
KW  - allele
KW  - RNA splicing
KW  - protection
KW  - randomized controlled trial (topic)
KW  - population research
KW  - logistic regression analysis
KW  - heart infarction
KW  - population based case control study
KW  - linear regression analysis
KW  - risk
KW  - cholesterol blood level
KW  - register
KW  - model
KW  - enhancer region
KW  - gene
N2  - Background: The association of variants in the CETP gene with efficacy of statins has been subject of debate, but most studies investigated a common non-functional variant. Three CETP variants were found to directly influence mRNA expression and RNA splicing, and to affect HDL-cholesterol (HDLc) levels and the risk of myocardial infarction (MI). Objectives: To determine whether three functional CETP variants influence statin efficacy in modifying cholesterol levels and preventing MI. Methods: For all analyses, only participants of European ancestry were selected. Three studies (population study Go-DARTS and randomized controlled trials PREVEND-IT and JUPITER, totaling 11,021 individuals) were included in a meta-analysis to investigate the variants' effect on achieved cholesterol levels. Linear regression was used to investigate the relation between CETP genotypes and achieved HDLc, LDLcholesterol (LDLc) and total cholesterol levels during statin treatment. Results were pooled assuming random effects and using inverse variance weighting. Five studies, totaling 16,570 individuals, were included in a meta-analysis to assess the interaction between CETP genotypes and statin response in protecting against MI: GoDARTS, PREVEND, PREVEND-IT, MI-registry FAST-MI and population based case-control study UCP. Results from logistic regression models with statin∗SNP interaction terms were pooled, assuming random effects and using inverse variance weighting. Results: The enhancer SNP rs3764261 significantly increased HDLc by 0.02 mmol/L per T allele (95% CI 0.02-0.03, p = 6E-05) during statin use, and had no effect on achieved LDLc. Rs3764261 also showed an interaction with statin use on MI outcome (interaction- OR = 1.19 per T allele; 95% CI 1.01-1.40, p = 0.04). The SNPs influencing splicing (rs5883 and rs9930761) did not modify statin efficacy on treated cholesterol levels or MI. Conclusions: Focusing on functional CETP variants, we showed that, during statin treatment, HDLc increased more in carriers of the rs3764261 T variant. This effect was accompanied by a reduced protection against MI by statins when compared to non-carriers.
ER  - 

TY  - JOUR
M3  - Article
Y1  - 2013
VL  - 230
IS  - 1
SP  - 52
EP  - 60
SN  - 0021-9150
SN  - 1879-1484
JF  - Atherosclerosis
JO  - Atherosclerosis
UR  - http://www-embase-com.gx.booktsg.com/search/results?subaction=viewrecord&id=L369581425&from=export
U2  - L369581425
C5  - 23958252
DB  - Embase
DB  - Medline
U3  - 2013-08-23
U4  - 2013-08-27
L2  - http://dx.doi.org/10.1016/j.atherosclerosis.2013.05.012
DO  - 10.1016/j.atherosclerosis.2013.05.012
A1  - Teramoto, T.
A1  - Shirakawa, M.
A1  - Kikuchi, M.
A1  - Nakagomi, M.
A1  - Tamura, S.
A1  - Surks, H.K.
A1  - McCrary Sisk, C.
A1  - Numaguchi, H.
M1  - (Teramoto T., ttera@med.teikyo-u.ac.jp) Teikyo University School of Medicine, Tokyo, Japan
M1  - (Shirakawa M.; Kikuchi M.; Nakagomi M.; Tamura S.; Numaguchi H.) MSD K.K., Chiyoda-Ku, Tokyo, Japan
M1  - (Surks H.K.; McCrary Sisk C.) Merck Sharp and Dohme Corp., Whitehouse Station, NJ, United States
AD  - T. Teramoto, Internal Medicine, Teikyo University School of Medicine, 2-11-1, Kaga, Itabashi-ku, Tokyo 173-8605, Japan
T1  - Efficacy and safety of the cholesteryl ester transfer protein inhibitor anacetrapib in Japanese patients with dyslipidemia
LA  - English
KW  - anacetrapib
KW  - apolipoprotein B
KW  - apolipoprotein E
KW  - atorvastatin
KW  - C reactive protein
KW  - electrolyte
KW  - high density lipoprotein
KW  - high density lipoprotein cholesterol
KW  - lipoprotein A
KW  - low density lipoprotein cholesterol
KW  - placebo
KW  - adult
KW  - aged
KW  - article
KW  - blood pressure
KW  - cholesterol blood level
KW  - controlled study
KW  - drug efficacy
KW  - drug safety
KW  - dyslipidemia
KW  - female
KW  - human
KW  - Japanese (people)
KW  - major clinical study
KW  - male
KW  - priority journal
KW  - turbidimetry
N2  - Objective: This study evaluated the effects of anacetrapib (ANA) on lipids and safety when administered as monotherapy or in combination with atorvastatin (ATV) in Japanese patients with dyslipidemia. Methods: Patients (n=407) were randomized equally to 1 of 10 groups: placebo, ATV 10mg, ANA 10, 40, 100, or 300mg once daily, and the same ANA doses in combination with ATV 10mg. Patients were treated with study medication for 8 weeks and followed for an additional 8 weeks, during which ANA was switched to placebo. Results: For the placebo and ANA monotherapy groups (10, 40, 100, and 300mg), least squares mean percent changes from baseline at Week 8 for low-density lipoprotein cholesterol (LDL-C) calculated by the Friedewald equation were 3%,-12%,-27%,-32%, and-32%, respectively, and for high-density lipoprotein-cholesterol (HDL-C) were 1%, 56%, 116%, 134%, and 159%, respectively (p<0.001 vs. placebo for all doses). All ANA doses co-administered with ATV 10mg produced significantly greater LDL-C reductions and HDL-C increases compared with ATV 10mg monotherapy. ANA was well tolerated, and dose-dependent relationships for adverse events were not observed across treatment groups. Changes from baseline in blood pressure and electrolytes were not significantly different between the active and control treatment groups. Conclusion: ANA, as monotherapy or co-administered with ATV, produced significant reductions in LDL-C and increases in HDL-C. ANA was generally well tolerated in Japanese patients with dyslipidemia. © 2013 Elsevier Ireland Ltd.
ER  - 

TY  - JOUR
M3  - Review
Y1  - 2013
VL  - 18
IS  - 5
SP  - 401
EP  - 411
SN  - 1074-2484
SN  - 1940-4034
JF  - Journal of Cardiovascular Pharmacology and Therapeutics
JO  - J. Cardiovasc. Pharmacol. Ther.
UR  - http://www-embase-com.gx.booktsg.com/search/results?subaction=viewrecord&id=L369594572&from=export
U2  - L369594572
C5  - 23811423
DB  - Embase
DB  - Medline
U3  - 2013-08-27
U4  - 2013-08-29
L2  - http://dx.doi.org/10.1177/1074248413492906
DO  - 10.1177/1074248413492906
A1  - Ewang-Emukowhate, M.
A1  - Wierzbicki, A.S.
M1  - (Ewang-Emukowhate M., Mfon.Ewang@gstt.nhs.uk; Wierzbicki A.S.) Department of Chemical Pathology, Guy's and St Thomas Hospitals, St Thomas' Hospital, Lambeth Palace Road, London SE1 7EH, United Kingdom
AD  - M. Ewang-Emukowhate, Department of Chemical Pathology, Guy's and St Thomas Hospitals, St Thomas' Hospital, Lambeth Palace Road, London SE1 7EH, United Kingdom
T1  - Lipid-lowering agents
LA  - English
KW  - alirocumab
KW  - evolocumab
KW  - anacetrapib
KW  - antilipemic agent
KW  - atorvastatin
KW  - bezafibrate
KW  - bile acid sequestrant
KW  - ciprofibrate
KW  - colesevelam
KW  - colestipol
KW  - colestyramine
KW  - evacetrapib
KW  - ezetimibe
KW  - fenofibrate
KW  - fibric acid derivative
KW  - fluvastatin
KW  - gemfibrozil
KW  - hydroxymethylglutaryl coenzyme A reductase inhibitor
KW  - lomitapide
KW  - mevinolin
KW  - mipomersen
KW  - nicotinic acid
KW  - omega 3 acid ethyl ester
KW  - omega 3 fatty acid
KW  - omega 3 marine triacylglycerol
KW  - pitavastatin
KW  - pravastatin
KW  - rosuvastatin
KW  - simvastatin
KW  - unclassified drug
KW  - unindexed drug
KW  - abdominal pain
KW  - allergy
KW  - alternative medicine
KW  - anaphylaxis
KW  - anemia
KW  - angioneurotic edema
KW  - anorexia
KW  - appendicitis
KW  - arthralgia
KW  - bloating
KW  - blurred vision
KW  - bone marrow suppression
KW  - cardiovascular disease
KW  - cardiovascular mortality
KW  - cerebrovascular accident
KW  - cholecystitis
KW  - cholelithiasis
KW  - cholestasis
KW  - cholesterol blood level
KW  - constipation
KW  - diabetes mellitus
KW  - diarrhea
KW  - dizziness
KW  - dysuria
KW  - eczema
KW  - epistaxis
KW  - erectile dysfunction
KW  - eructation
KW  - erythroderma
KW  - faintness
KW  - familial hypercholesterolemia
KW  - fatigue
KW  - flushing
KW  - gallstone
KW  - gastrointestinal symptom
KW  - gene therapy
KW  - glucose tolerance
KW  - headache
KW  - atrial fibrillation
KW  - heart palpitation
KW  - hematuria
KW  - hepatitis
KW  - high risk patient
KW  - human
KW  - hyperchloremic acidosis
KW  - hypercholesterolemia
KW  - hyperglycemia
KW  - hyperlipidemia
KW  - hyperlipoproteinemia type 1
KW  - hypersensitivity
KW  - hypertriglyceridemia
KW  - hypoglycemia
KW  - hypotension
KW  - injection site reaction
KW  - interstitial lung disease
KW  - intestine obstruction
KW  - ischemic heart disease
KW  - kidney disease
KW  - leukopenia
KW  - liver disease
KW  - liver necrosis
KW  - lung disease
KW  - monotherapy
KW  - morbidity
KW  - myalgia
KW  - myopathy
KW  - myositis
KW  - nausea
KW  - nocturia
KW  - outcome assessment
KW  - pancreatitis
KW  - phase 2 clinical trial (topic)
KW  - phase 3 clinical trial (topic)
KW  - photosensitivity
KW  - priority journal
KW  - proteinuria
KW  - pruritus
KW  - rash
KW  - review
KW  - rhabdomyolysis
KW  - rhinopharyngitis
KW  - secondary prevention
KW  - sexual dysfunction
KW  - side effect
KW  - sleep disorder
KW  - Stevens Johnson syndrome
KW  - taste disorder
KW  - thrombocytopenia
KW  - toxic epidermal necrolysis
KW  - urinary frequency
KW  - urticaria
KW  - vasculitis
KW  - vertigo
KW  - vomiting
KW  - body weight gain
KW  - amg 145
KW  - regn 727
KW  - sar 236553
C1  - amg 145
C1  - regn 727
C1  - sar 236553
N2  - The role of lipid lowering in reducing the risk of mortality and morbidity from cardiovascular disease (CVD) is well established. Treatment particularly aimed at decreasing low-density lipoprotein cholesterol (LDL-C) is effective in reducing the risk of death from coronary heart disease and stroke. Statins form the cornerstone of treatment. However, in some individuals with a high risk of CVD who are unable to achieve their target LDL-C due to either intolerance or lack of efficacy, there is the need for alternative therapies. This review provides an overview of the different classes of currently available lipid-lowering medications including statins, fibrates, bile acid sequestrants (resins), and omega-3 fatty acids. Data are presented on their indications, pharmacology, and the relevant end point clinical trial data with these drugs. It also discusses the human trial data on some novel therapeutic agents that are being developed including those for homozygous familial hypercholesterolemia - the antisense oligonucleotide mipomersen and the microsomal transfer protein inhibitor lomitapide. Data are presented on phase II and III trials on agents with potentially wider applications, cholesterol ester transfer protein inhibitors and proprotein convertase subtilisin kexin 9 inhibitors. The data on a licensed gene therapy for lipoprotein lipase deficiency are also presented. © The Author(s) 2013.
ER  - 

TY  - JOUR
M3  - Article
Y1  - 2013
VL  - 7
IS  - 5
SP  - 484
EP  - 525
SN  - 1933-2874
SN  - 1876-4789
JF  - Journal of Clinical Lipidology
JO  - J. Clin. Lipidology
UR  - http://www-embase-com.gx.booktsg.com/search/results?subaction=viewrecord&id=L369954489&from=export
U2  - L369954489
C5  - 24079290
DB  - Embase
DB  - Medline
U4  - 2013-10-11
L2  - http://dx.doi.org/10.1016/j.jacl.2013.08.001
DO  - 10.1016/j.jacl.2013.08.001
A1  - Toth, P.P.
A1  - Barter, P.J.
A1  - Rosenson, R.S.
A1  - Boden, W.E.
A1  - Chapman, M.J.
A1  - Cuchel, M.
A1  - D'Agostino Sr., R.B.
A1  - Davidson, M.H.
A1  - Davidson, W.S.
A1  - Heinecke, J.W.
A1  - Karas, R.H.
A1  - Kontush, A.
A1  - Krauss, R.M.
A1  - Miller, M.
A1  - Rader, D.J.
M1  - (Toth P.P., peter.toth@cghmc.com) CGH Medical Center, Sterling, IL 61081, United States
M1  - (Toth P.P., peter.toth@cghmc.com) University of Illinois, School of Medicine, Peoria, IL, United States
M1  - (Toth P.P., peter.toth@cghmc.com) Michigan State University, College of Osteopathic Medicine, East Lansing, MI, United States
M1  - (Barter P.J.) Heart Research Institute, Sydney, Australia
M1  - (Rosenson R.S.) Icahn School of Medicine at Mount Sinai, New York, NY, United States
M1  - (Boden W.E.) Albany Medical College, Albany, NY, United States
M1  - (Chapman M.J.; Kontush A.) National Institute for Health and Medical Research (INSERM), Paris, France
M1  - (Cuchel M.; Rader D.J.) Perelman School of Medicine, University of Pennsylvania, Philadelphia, PA, United States
M1  - (D'Agostino Sr. R.B.) Biostatistics and Epidemiology, Boston University, Boston, MA, United States
M1  - (Davidson M.H.) University of Chicago Medicine, Chicago, IL, United States
M1  - (Davidson W.S.) University of Cincinnati, College of Medicine, Cincinnati, OH, United States
M1  - (Heinecke J.W.) Division of Metabolism, Endocrinology and Nutrition, University of Washington, Seattle, WA, United States
M1  - (Karas R.H.) Tufts University, School of Medicine, Boston, MA, United States
M1  - (Krauss R.M.) Children's Hospital Oakland Research Institute, University of California, San Francisco School of Medicine, Oakland, CA, United States
M1  - (Miller M.) University of Maryland, School of Medicine, Baltimore, MD, United States
AD  - P.P. Toth, CGH Medical Center, Sterling, IL 61081, United States
T1  - High-density lipoproteins: A consensus statement from the National Lipid Association
LA  - English
KW  - anacetrapib
KW  - apolipoprotein
KW  - atorvastatin
KW  - cholesterol ester transfer protein
KW  - cholesterol ester transfer protein inhibitor
KW  - dalcetrapib
KW  - evacetrapib
KW  - ezetimibe
KW  - high density lipoprotein cholesterol
KW  - hydroxymethylglutaryl coenzyme A reductase inhibitor
KW  - laropiprant
KW  - low density lipoprotein
KW  - low density lipoprotein cholesterol
KW  - nicotinic acid
KW  - placebo
KW  - simvastatin
KW  - torcetrapib
KW  - article
KW  - bedtime dosage
KW  - cardiovascular disease
KW  - cardiovascular risk
KW  - cholesterol blood level
KW  - denaturing gradient gel electrophoresis
KW  - density gradient
KW  - disease marker
KW  - heart protection
KW  - high risk patient
KW  - human
KW  - hypertriglyceridemia
KW  - insulin resistance
KW  - intervention study
KW  - lifestyle modification
KW  - lipoprotein blood level
KW  - nuclear magnetic resonance spectroscopy
KW  - obesity
KW  - observational study
KW  - priority journal
KW  - therapy effect
KW  - two dimensional gel electrophoresis
KW  - ultracentrifugation
N2  - For >4 decades it has been recognized that elevated serum levels of high-density lipoprotein cholesterol (HDL-C) are associated with reduced risk of cardiovascular disease (CVD) and its sequelae. Many prospective observational studies performed around the world have confirmed an inverse relationship between HDL-C and cardiovascular risk in people irrespective of sex, race, or ethnicity. Consequently, it was assumed that, by extension, raising HDL-C through lifestyle modification and pharmacologic intervention would reduce risk of CVD. Animal studies are consistent with this assumption. Lipid treatment guidelines around the world promoted the recognition of HDL-C as a therapeutic target, especially in high-risk patients. Some post hoc analyses from randomized controlled trials also suggest that raising HDL-C beneficially affects the risk of CVD. However, a number of recent randomized studies putatively designed to test the "HDL hypothesis" have failed to show benefit. The results of these trials have caused many clinicians to question whether HDL-C is a legitimate therapeutic target. In response to the many questions and uncertainties raised by the results of these trials, the National Lipid Association convened an expert panel to evaluate the current status of HDL-C as a therapeutic target; to review the current state of knowledge of HDL particle structure, composition, and function; and to identify the salient questions yet to be answered about the role of HDL in either preventing or contributing to atherosclerotic disease. The expert panel's conclusions and clinical recommendations are summarized herein. The panel concludes that, although low HDL-C identifies patients at elevated risk, and much investigation suggests that HDL may play a variety of antiatherogenic roles, HDL-C is not a therapeutic target at the present time. Risk stratified atherogenic lipoprotein burden (low-density lipoprotein cholesterol and non-HDL-C) should remain the primary and secondary targets of therapy in patients at risk, as described by established guidelines. The National Lipid Association emphasizes that rigorous research into the biology and clinical significance of low HDL-C should continue. The development of novel drugs designed to modulate the serum levels and functionality of HDL particles should also continue. On the basis of an enormous amount of basic scientific and clinical investigation, a considerable number of reasons support the need to continue to investigate the therapeutic effect of modulating HDL structure and function. © 2013 National Lipid Association. All rights reserved.
ER  - 

TY  - JOUR
M3  - Review
Y1  - 2013
VL  - 62
IS  - 3
SP  - 239
EP  - 246
SN  - 0160-2446
SN  - 1533-4023
JF  - Journal of Cardiovascular Pharmacology
JO  - J. Cardiovasc. Pharmacol.
UR  - http://www-embase-com.gx.booktsg.com/search/results?subaction=viewrecord&id=L52622014&from=export
U2  - L52622014
C5  - 23743767
DB  - Embase
DB  - Medline
U3  - 2013-06-12
U4  - 2013-10-03
L2  - http://dx.doi.org/10.1097/FJC.0b013e31829d48a5
DO  - 10.1097/FJC.0b013e31829d48a5
A1  - Sorci-Thomas, M.G.
A1  - Thomas, M.J.
M1  - (Sorci-Thomas M.G., msthomas@wakehealth.edu) Departments of Pathology, Section of Lipid Sciences, Winston-Salem, NC, United States
M1  - (Thomas M.J.) Departments of Biochemistry, Wake Forest School of Medicine, Winston-Salem, NC, United States
AD  - M.G. Sorci-Thomas, Department of Pathology, Section of Lipid Sciences, Wake Forest School of Medicine, 391 Technology Way, Winston-Salem, NC 27101, United States
T1  - Why targeting HDL should work as a therapeutic tool, but has not
LA  - English
KW  - ABC transporter A1
KW  - apolipoprotein A1
KW  - cholesterol ester transfer protein
KW  - high density lipoprotein
KW  - high density lipoprotein cholesterol
KW  - hydroxymethylglutaryl coenzyme A reductase inhibitor
KW  - atherosclerosis
KW  - cardiovascular disease
KW  - cardiovascular risk
KW  - cause of death
KW  - cholesterol transport
KW  - disability
KW  - drug targeting
KW  - human
KW  - hyperlipidemia
KW  - inflammation
KW  - nonhuman
KW  - oxidative stress
KW  - priority journal
KW  - review
N2  - ABSTRACT:: Atherosclerosis is one of the most common causes of death and disability in the United States today despite the availability of statins, which reduce hyperlipidemia, a risk factor that predisposes individuals to this disease. Epidemiology of human populations has overwhelmingly demonstrated an inverse correlation between the concentration of plasma high-density lipoprotein (HDL) cholesterol (HDL-C) and the likelihood of developing cardiovascular disease (CVD). Decades of observations and mechanistic studies suggest that one protective function of HDL is its central role in reverse cholesterol transport. In this pathway, the ATP-binding cassette transporter A1 releases intracellular cholesterol, which is packaged with apolipoprotein A-I (apoA-I) into nascent HDL particles and released from the plasma membrane. Further lipidation and maturation of HDL occur in plasma with the eventual uptake by the liver where cholesterol is removed. It is generally accepted that CVD risk can be reduced if plasma HDL-C levels are elevated. Several different pharmacological approaches have been tried; the most popular approach targets the movement of cholesteryl ester from HDL to triglyceride-rich particles by cholesteryl ester transfer protein. Inhibition of cholesteryl ester transfer protein increases plasma HDL-C concentration; however, beneficial effects have yet to be demonstrated, likely the result of off-target effects. These revelations have led to a reevaluation of how elevating HDL concentration could decrease risk. A recent, landmark study showed that the inherent cholesterol efflux capacity of an individual's plasma was a better predictor of CVD status than overall HDL-C concentration. Even more provocative are recent studies showing that apoA-I, the principle protein component of HDL modulates cellular inflammation and oxidation. The following will review all these potential routes explaining how HDL apoA-I can reduce the risk of CVD. Copyright © 2013 by Lippincott Williams and Wilkins.
ER  - 

TY  - JOUR
M3  - Review
Y1  - 2013
VL  - 167
IS  - 3
SP  - 646
EP  - 655
SN  - 0167-5273
SN  - 1874-1754
JF  - International Journal of Cardiology
JO  - Int. J. Cardiol.
UR  - http://www-embase-com.gx.booktsg.com/search/results?subaction=viewrecord&id=L52042501&from=export
U2  - L52042501
C5  - 22668801
DB  - Embase
DB  - Medline
U3  - 2012-06-07
U4  - 2013-08-19
L2  - http://dx.doi.org/10.1016/j.ijcard.2012.05.052
DO  - 10.1016/j.ijcard.2012.05.052
A1  - Gadi, R.
A1  - Amanullah, A.
A1  - Figueredo, V.M.
M1  - (Gadi R., ram.gadi@gmail.com; Amanullah A.; Figueredo V.M.) Einstein Institute for Heart and Vascular Health, Albert Einstein Medical Center, Jefferson Medical College, 5501 Old York Road, PA 19141, United States
AD  - R. Gadi, Einstein Institute for Heart and Vascular Health, Albert Einstein Medical Center, Jefferson Medical College, 5501 Old York Road, PA 19141, United States
T1  - HDL-C: Does it matter? An update on novel HDL-directed pharmaco-therapeutic strategies
LA  - English
KW  - anacetrapib
KW  - apolipoprotein A1
KW  - atorvastatin
KW  - cerivastatin
KW  - cholesterol ester transfer protein
KW  - cholesterol ester transfer protein inhibitor
KW  - dalcetrapib
KW  - endothelial lipase inhibitor
KW  - enzyme inhibitor
KW  - ezetimibe
KW  - fibric acid derivative
KW  - fish oil
KW  - gemfibrozil
KW  - high density lipoprotein cholesterol
KW  - hydroxymethylglutaryl coenzyme A reductase inhibitor
KW  - liver X receptor agonist
KW  - low density lipoprotein cholesterol
KW  - nicotinic acid
KW  - omega 3 fatty acid
KW  - placebo
KW  - pravastatin
KW  - recombinant high density lipoproteincholesterol
KW  - recombinant protein
KW  - rosuvastatin
KW  - apabetalone
KW  - simvastatin
KW  - torcetrapib
KW  - triacylglycerol
KW  - unclassified drug
KW  - antiinflammatory activity
KW  - antioxidant activity
KW  - apheresis
KW  - arterial wall thickness
KW  - atherosclerosis
KW  - bedtime dosage
KW  - blood pressure monitoring
KW  - cardiovascular disease
KW  - cardiovascular mortality
KW  - cardiovascular performance
KW  - CETP gene
KW  - cholesterol blood level
KW  - cholesterol intake
KW  - cholesterol metabolism
KW  - cholesterol transport
KW  - clinical trial (topic)
KW  - digestive system disease
KW  - DNA polymorphism
KW  - drug contraindication
KW  - drug dose increase
KW  - drug efficacy
KW  - drug eruption
KW  - drug induced headache
KW  - drug megadose
KW  - drug potency
KW  - drug protein binding
KW  - drug release
KW  - drug safety
KW  - drug targeting
KW  - drug tolerability
KW  - drug withdrawal
KW  - dyslipidemia
KW  - dyspepsia
KW  - ethnic group
KW  - fish
KW  - flushing
KW  - gallstone
KW  - gastroesophageal reflux
KW  - gene
KW  - human
KW  - hyperglycemia
KW  - hyperlipidemia
KW  - hypertriglyceridemia
KW  - hyperuricemia
KW  - ischemic heart disease
KW  - lifestyle modification
KW  - lipid metabolism
KW  - lipolysis
KW  - liver toxicity
KW  - Milano
KW  - morbidity
KW  - myopathy
KW  - nonhuman
KW  - phase 2 clinical trial (topic)
KW  - physical activity
KW  - practice guideline
KW  - priority journal
KW  - reverse cholesterol transport
KW  - review
KW  - rhabdomyolysis
KW  - risk factor
KW  - risk reduction
KW  - side effect
KW  - supplementation
KW  - treatment duration
KW  - treatment failure
KW  - treatment indication
KW  - upper gastrointestinal distress
KW  - upper gastrointestinal distress
KW  - rvx 208
KW  - zetia
C1  - rvx 208
C1  - zetia(Merck Schering Plough)
C2  - Merck Schering Plough
N2  - It has long been recognized that elevated levels of low-density lipoprotein cholesterol (LDL-C) increase the risk of cardiovascular disease (CHD) and that pharmacologic therapy to decrease LDL-C significantly reduces cardiovascular events. Despite the effectiveness of statins for CHD risk reduction, even optimal LDL-lowering therapy alone fails to avert 60% to 70% of CHD cases. A low plasma concentration of high-density lipoprotein cholesterol (HDL-C) is also associated with increased risk of CHD. However, the convincing epidemiologic data linking HDL cholesterol (HDL-C) to CHD risk in an inverse correlation has not yet translated into clinical trial evidence supporting linearity between HDL-C increases and CHD risk reduction. It is becoming clear that a functional HDL is a more desirable target than simply increasing HDL-C levels. Discoveries in the past decade have shed light on the complex metabolic and antiatherosclerotic pathways of HDL. These insights, in turn, have fueled the development of new HDL-targeted drugs, which can be classified according to four different therapeutic approaches: directly augmenting the concentration of apolipoprotein A-I (apo A-I), the major protein constituent of HDL; indirectly augmenting the concentration of apo A-I and HDL cholesterol; mimicking the functionality of apo A-I and enhancing reverse cholesterol transport. This review discusses the latest in novel HDL directed therapeutic strategies. © 2012 Elsevier Ireland Ltd.
ER  - 

TY  - JOUR
M3  - Article
Y1  - 2013
VL  - 5
IS  - 7
SP  - 210
EP  - 214
SN  - 1949-8462
JF  - World Journal of Cardiology
JO  - World J. Cardiol.
UR  - http://www-embase-com.gx.booktsg.com/search/results?subaction=viewrecord&id=L369463463&from=export
U2  - L369463463
DB  - Embase
U3  - 2013-08-09
U4  - 2013-08-12
L2  - http://dx.doi.org/10.4330/wjc.v5.i7.210
DO  - 10.4330/wjc.v5.i7.210
A1  - Filippatos, T.D.
A1  - Elisaf, M.S.
M1  - (Filippatos T.D.; Elisaf M.S., egepi@cc.uoi.gr) Department of Internal Medicine, School of Medicine, University of Ioannina, 45110 Ioannina, Greece
AD  - M.S. Elisaf, Department of Internal Medicine, School of Medicine, University of Ioannina, Staurou Niarchou Avenue, 45110 Ioannina, Greece
T1  - High density lipoprotein and cardiovascular diseases
LA  - English
KW  - anacetrapib
KW  - cholesterol ester transfer protein
KW  - dalcetrapib
KW  - ezetimibe
KW  - gemfibrozil
KW  - high density lipoprotein cholesterol
KW  - laropiprant
KW  - nicotinic acid
KW  - placebo
KW  - pravastatin
KW  - simvastatin
KW  - torcetrapib
KW  - antiinflammatory activity
KW  - antioxidant activity
KW  - article
KW  - atherosclerosis
KW  - cardiac patient
KW  - cardiovascular disease
KW  - cardiovascular risk
KW  - chemical composition
KW  - cholesterol blood level
KW  - cholesterol metabolism
KW  - cholesterol transport
KW  - heart infarction
KW  - human
KW  - Mendelian randomization analysis
KW  - particle size
KW  - risk reduction
KW  - treatment withdrawal
N2  - Several epidemiological studies have clearly shown that low plasma levels of high density lipoprotein cholesterol (HDL-C) represent a cardiovascular disease (CVD) risk factor. However, it is unclear if there is a causal association between HDL-C concentration and CVD. A recent study published in the Lancet, which performed two Mendelian randomization analyses, showed that increased HDL-C levels were not associated with a decreased risk of myocardial infarction. These findings, together with the termination of the niacin-based AIMHIGH trial and the discontinuation of cholesteryl ester transfer protein inhibitor dalcetrapib, challenge the concept that raising of plasma HDL-C will uniformly translate into reductions in CVD risk. HDL particles exhibit several anti-atherosclerotic properties, such as antiinflammatory and anti-oxidative activities and cellular cholesterol efflux activity. Furthermore, HDL particles are very heterogeneous in terms of size, structure, composition and metabolism. HDL functionality may be associated more strongly with CVD risk than the traditional HDL-C levels. More research is needed to assess the association of the structure of HDL particle with its functionality and metabolism. © 2013 Baishideng.
ER  - 

TY  - JOUR
M3  - Review
Y1  - 2013
VL  - 52
IS  - 8
SP  - 615
EP  - 626
SN  - 0312-5963
SN  - 1179-1926
JF  - Clinical Pharmacokinetics
JO  - Clin. Pharmacokinet.
UR  - http://www-embase-com.gx.booktsg.com/search/results?subaction=viewrecord&id=L369434311&from=export
U2  - L369434311
C5  - 23658137
DB  - Embase
DB  - Medline
U3  - 2013-08-06
U4  - 2013-08-09
L2  - http://dx.doi.org/10.1007/s40262-013-0071-8
DO  - 10.1007/s40262-013-0071-8
A1  - Mohammadpour, A.H.
A1  - Akhlaghi, F.
M1  - (Mohammadpour A.H.; Akhlaghi F., fatemeh@uri.edu) Department of Biomedical and Pharmaceutical Sciences, University of Rhode Island, Kingston RI, United States
AD  - F. Akhlaghi, Clinical Pharmacokinetics Research Laboratory, University of Rhode Island, Office 495 A, 7 Greenhouse Road, Kingston RI 02881, United States
T1  - Future of cholesteryl ester transfer protein (CETP) inhibitors: A pharmacological perspective
LA  - English
KW  - NCT01105975
KW  - NCT01252953
KW  - NCT01687998
KW  - anacetrapib
KW  - apolipoprotein A1
KW  - bay 60 5521
KW  - bay 605521
KW  - cholesterol ester
KW  - cholesterol ester transfer protein inhibitor
KW  - cp 800569
KW  - dalcetrapib
KW  - evacetrapib
KW  - high density lipoprotein cholesterol
KW  - hydroxymethylglutaryl coenzyme A reductase inhibitor
KW  - jnj 28545595
KW  - low density lipoprotein cholesterol
KW  - torcetrapib
KW  - unclassified drug
KW  - area under the curve
KW  - atherosclerosis
KW  - drug absorption
KW  - drug bioavailability
KW  - drug distribution
KW  - drug half life
KW  - drug structure
KW  - human
KW  - maximum plasma concentration
KW  - nonhuman
KW  - phase 1 clinical trial (topic)
KW  - phase 3 clinical trial (topic)
KW  - priority journal
KW  - review
KW  - time to maximum plasma concentration
KW  - bay 605521
KW  - cp 800569
KW  - jnj 28545595
C1  - bay 605521
C1  - cp 800569
C1  - jnj 28545595
C2  - Hoffmann La Roche
C2  - Lilly
C2  - Merck
C2  - Pfizer
N2  - In almost 30 years since the introduction of HMG-CoA reductase inhibitors (statins), no other class of lipid modulators has entered the market. Elevation of high-density lipoprotein-cholesterol (HDL-C) via inhibiting cholesteryl ester transfer protein (CETP) is an attractive strategy for reducing the risk of cardiovascular events in high-risk patients. Transfer of triglyceride and cholesteryl ester (CE) between lipoproteins is mediated by CETP; thus inhibition of this pathway can increase the concentration of HDL-C. Torcetrapib was the first CETP inhibitor evaluated in phase III clinical trials. Because of off-target effects, torcetrapib raised blood pressure and increased the concentration of serum aldosterone, leading to higher cardiovascular events and mortality. Torcetrapib showed positive effects on cardiovascular risk especially in patients with a greater increase in HDL-C and apolipoprotein A-1 (apoA-1) levels. The phase III clinical trial of dalcetrapib, the second CETP inhibitor that has entered clinical development, was terminated because of ineffectiveness. Dalcetrapib is a CETP modulator that elevated HDL-C levels but did not reduce the concentration of low-density lipoprotein cholesterol (LDL-C). Both heterotypic and homotypic CE transfer between lipoproteins are mediated by some CETP inhibitors, including torcetrapib, anacetrapib, and evacetrapib, while dalcetrapib only affects the heterotypic CE transfer. Dalcetrapib has a chemical structure that is distinct from other CETP inhibitors, with a smaller molecular weight and a lack of trifluoride moieties. Moreover, dalcetrapib is a pro-drug that must be hydrolyzed to a pharmacologically active thiol form. Two other CETP inhibitors, anacetrapib and evacetrapib, are currently undergoing evaluation in phase III clinical trials. Both molecules have shown beneficial effects by increasing HDL-C and decreasing LDL-C concentration. The success of anacetrapib and evacetrapib remains to be confirmed upon the completion of phase III clinical trials in 2017 and 2015, respectively. Generally, the concentration of HDL-C has been considered a biomarker for the activity of CETP inhibitors. However, it is not clear whether a fundamental relationship exists between HDL-C levels and the risk of coronary artery diseases. The most crucial role for HDL is cholesterol efflux capacity in which HDL can reverse transport cholesterol from foam cells in atherosclerotic plaques. In view of the heterogeneity in HDL particle size, charge, and composition, the mere concentration of HDL-C may not be a good surrogate marker for HDL functionality. Recent clinical studies have reported that increased HDL functionality inversely correlates with the development of atherosclerotic plaque. Future development of CETP inhibitors may therefore benefit from the use of biomarkers of HDL functionality. © 2013 Springer International Publishing Switzerland. Reference:.
ER  - 

TY  - JOUR
M3  - Review
Y1  - 2013
VL  - 20
IS  - 8
SP  - 364
EP  - 376
SN  - 1079-6533
JF  - Journal of Clinical Outcomes Management
JO  - J. Clin. Outcomes Manage.
UR  - http://www-embase-com.gx.booktsg.com/search/results?subaction=viewrecord&id=L369609928&from=export
U2  - L369609928
DB  - Embase
U3  - 2013-08-28
U4  - 2013-08-30
A1  - Rocco, M.B.
M1  - (Rocco M.B.) Cleveland Clinic, Mail Code BD10, 9500 Euclid Ave., Cleveland, OH 44195, United States
AD  - M.B. Rocco, Cleveland Clinic, Mail Code BD10, 9500 Euclid Ave., Cleveland, OH 44195, United States
T1  - High-density lipoprotein-targeted therapies: Hope or disappointment?
LA  - English
KW  - 2,4 thiazolidinedione derivative
KW  - anacetrapib
KW  - atorvastatin
KW  - bezafibrate
KW  - cholesterol ester transfer protein
KW  - cholesterol ester transfer protein inhibitor
KW  - clofibrate
KW  - colestipol
KW  - dalcetrapib
KW  - evacetrapib
KW  - ezetimibe
KW  - fenofibrate
KW  - fibric acid derivative
KW  - gemfibrozil
KW  - gsk 1292263
KW  - high density lipoprotein cholesterol
KW  - hydroxymethylglutaryl coenzyme A reductase inhibitor
KW  - laropiprant plus nicotinic acid
KW  - low density lipoprotein cholesterol
KW  - metformin
KW  - mevinolin
KW  - nicotinic acid
KW  - placebo
KW  - simvastatin
KW  - torcetrapib
KW  - unclassified drug
KW  - add on therapy
KW  - bleeding
KW  - cardiovascular disease
KW  - cardiovascular risk
KW  - cerebrovascular accident
KW  - clinical trial (topic)
KW  - diabetes mellitus
KW  - drug efficacy
KW  - drug targeting
KW  - dyslipidemia
KW  - genetics
KW  - heart infarction
KW  - human
KW  - infection
KW  - lipid metabolism
KW  - meta analysis (topic)
KW  - metabolic syndrome X
KW  - monotherapy
KW  - mortality
KW  - nonhuman
KW  - observational study
KW  - phase 3 clinical trial (topic)
KW  - review
KW  - risk reduction
KW  - treatment outcome
KW  - unspecified side effect
KW  - gsk 1292263
C1  - gsk 1292263
N2  - Objective: To discuss therapies that have been used to target high-density lipoprotein cholesterol (HDL-C), studies that have examined their effects, and implications for practice. • Methods: Review of the literature. • Results: Observational studies and monotherapy studies with fibrates and niacin suggest a reduction in cardiovascular disease (CVD) events with interventions that modify HDL-C, particularly in patients with metabolic syndrome. Meta-analyses and trials utilizing surrogate markers of CVD risk further support benefits when these medications are added to statin therapy. However, larger controlled trials have not demonstrated reduction in CVD adverse events when therapies to modulate HDL-C such as fibrates, niacin, or investigational cholesteryl ester transfer protein inhibitors have been added to well-treated individuals on statin therapy. Problems with study design, relatively small HDL-C increases with current therapies, and the selected well-treated populations tested limit applying these results to all patients. • Conclusion: Statin therapy remains the primary treatment choice to reduce CVD events and although the hunt for HDL-modulating therapies still goes on, there should be restraint in uniformly raising HDL-C with current therapies. In selected populations inadequately treated to recommend low-density lipoprotein cholesterol or non-HDL-C goals, addition of these therapies may offer further benefit.
ER  - 

TY  - JOUR
M3  - Article
Y1  - 2013
VL  - 24
IS  - 8
SP  - 1423
EP  - 1430
SN  - 0955-2863
SN  - 1873-4847
JF  - Journal of Nutritional Biochemistry
JO  - J. Nutr. Biochem.
UR  - http://www-embase-com.gx.booktsg.com/search/results?subaction=viewrecord&id=L52402075&from=export
U2  - L52402075
C5  - 23337345
DB  - Embase
DB  - Medline
U3  - 2013-01-22
U4  - 2014-01-28
L2  - http://dx.doi.org/10.1016/j.jnutbio.2012.11.009
DO  - 10.1016/j.jnutbio.2012.11.009
A1  - Berbée, J.F.P.
A1  - Wong, M.C.
A1  - Wang, Y.
A1  - van der Hoorn, J.W.A.
A1  - Khedoe, P.P.S.J.
A1  - van Klinken, J.B.
A1  - Mol, I.M.
A1  - Hiemstra, P.S.
A1  - Tsikas, D.
A1  - Romijn, J.A.
A1  - Havekes, L.M.
A1  - Princen, H.M.G.
A1  - Rensen, P.C.N.
M1  - (Berbée J.F.P., J.F.P.Berbee@lumc.nl; Wong M.C.; Wang Y.; Khedoe P.P.S.J.; Mol I.M.; Romijn J.A.; Havekes L.M.; Rensen P.C.N.) Department of General Internal Medicine, Endocrinology and Metabolic Diseases, Leiden University Medical Center, P.O. Box 9600, 2300 RC Leiden, Netherlands
M1  - (Berbée J.F.P., J.F.P.Berbee@lumc.nl) Department of Experimental Immunohematology, Sanquin Research Amsterdam, Amsterdam, Netherlands
M1  - (Wong M.C.; Khedoe P.P.S.J.; Hiemstra P.S.) Department of Pulmonology, Leiden University Medical Center, P.O. Box 9600, 2300 RC Leiden, Netherlands
M1  - (van der Hoorn J.W.A.; Havekes L.M.; Princen H.M.G.) TNO-Metabolic Health Research, Gaubius Laboratory, P.O. Box 2215, 2301 CE Leiden, Netherlands
M1  - (van Klinken J.B.) Department of Human Genetics, Leiden University Medical Center, P.O. Box 9600, 2300 RC Leiden, Netherlands
M1  - (Tsikas D.) Institute of Clinical Pharmacology, Hannover Medical School, 30625 Hannover, Germany
M1  - (Havekes L.M.) Department of Cardiology, Leiden University Medical Center, P.O. Box 9600, 2300 RC Leiden, Netherlands
M1  - (Romijn J.A.) Department of Internal Medicine, University of Amsterdam, P.O. Box 22660, 1100 DD Amsterdam, Netherlands
AD  - J.F.P. Berbée, Leiden University Medical Center, Department of Endocrinology and Metabolic Diseases, Albinusdreef 2, P.O. Box 9600, 2300 RC Leiden, Netherlands
T1  - Resveratrol protects against atherosclerosis, but does not add to the antiatherogenic effect of atorvastatin, in APOE * 3-Leiden.CETP mice
LA  - English
KW  - atorvastatin
KW  - cholesterol
KW  - cholesterol ester transfer protein
KW  - collagen
KW  - lipid
KW  - resveratrol
KW  - animal experiment
KW  - animal model
KW  - animal tissue
KW  - aortic root
KW  - article
KW  - atherosclerosis
KW  - cholesterol blood level
KW  - cholesterol diet
KW  - controlled study
KW  - drug effect
KW  - female
KW  - in vitro study
KW  - lipid blood level
KW  - macrophage
KW  - macrophage function
KW  - mouse
KW  - nonhuman
KW  - oxidative stress
KW  - phenotype
N2  - Resveratrol is a major constituent of traditional Asian medicinal herbs and red wine and is suggested to be a potential antiatherosclerotic drug due to its proposed hypolipidemic, anti-inflammatory and antioxidative properties. The aim of this study was to evaluate whether resveratrol protects against atherosclerosis development in APOE*. 3 Leiden.CETP (E3L.CETP) mice and adds to the antiatherogenic effect of mild statin treatment, currently the most widely used antiatherogenic therapy. E3L.CETP mice were fed a cholesterol-rich diet without (control) or with resveratrol (0.01% w/w), atorvastatin (0.0027% w/w) or both for 14 weeks. During the study plasma lipid, inflammatory and oxidative stress parameters were determined. Resveratrol reduced atherosclerotic lesion area (-52%) in the aortic root, comparable to atorvastatin (-40%) and the combination of both drugs (-47%). The collagen/macrophage ratio in the atherosclerotic lesion, a marker of plaque stability, was increased by resveratrol (+108%), atorvastatin (+124%) and the combination (+154%). Resveratrol decreased plasma cholesterol levels (-19%) comparable to atorvastatin (-19%) and the combination (-22%), which was completely confined to (very)low-density lipoprotein cholesterol levels in all groups. Post hoc analyses showed that the antiatherogenic effect of atorvastatin could be explained by cholesterol lowering, while the antiatherosclerotic effect of resveratrol could be attributed to factors additional to cholesterol lowering. Markers of inflammation and oxidative stress were not different, but resveratrol improved macrophage function. We conclude that resveratrol potently reduces atherosclerosis development and induces a more stable lesion phenotype in E3L.CETP mice. However, under the experimental conditions tested, resveratrol does not add to the antiatherogenic effect of atorvastatin. © 2013 Elsevier Inc.
ER  - 

TY  - JOUR
M3  - Article
Y1  - 2013
VL  - 15
IS  - 8
SN  - 1523-3782
SN  - 1534-3170
JF  - Current Cardiology Reports
JO  - Curr. Cardiol. Rep.
UR  - http://www-embase-com.gx.booktsg.com/search/results?subaction=viewrecord&id=L52655153&from=export
U2  - L52655153
C5  - 23812840
DB  - Embase
DB  - Medline
U3  - 2013-07-04
U4  - 2014-02-19
L2  - http://dx.doi.org/10.1007/s11886-013-0391-1
DO  - 10.1007/s11886-013-0391-1
A1  - Barnett, J.
A1  - Viljoen, A.
A1  - Wierzbicki, A.S.
M1  - (Barnett J.; Viljoen A.) Metabolic Medicine/Chemical Pathology, Lister Hospital, Stevenage, Hertfordshire SG1 4AB, United Kingdom
M1  - (Wierzbicki A.S., Anthony.wierzbicki@kcl.ac.uk) Department of Chemical Pathology, Guy's and St. Thomas' Hospitals, Lambeth Palace Road, London SE1 7EH, United Kingdom
AD  - A.S. Wierzbicki, Department of Chemical Pathology, Guy's and St. Thomas' Hospitals, Lambeth Palace Road, London SE1 7EH, United Kingdom
T1  - The need for combination drug therapies in patients with complex dyslipidemia
LA  - English
KW  - bile acid sequestrant
KW  - cholesterol ester transfer protein inhibitor
KW  - colesevelam
KW  - colestipol
KW  - colestyramine
KW  - docosahexaenoic acid
KW  - ezetimibe
KW  - fibric acid derivative
KW  - high density lipoprotein cholesterol
KW  - hydroxymethylglutaryl coenzyme A reductase inhibitor
KW  - icosapentaenoic acid
KW  - laropiprant
KW  - lomitapide
KW  - low density lipoprotein cholesterol
KW  - mipomersen
KW  - nicotinic acid
KW  - omega 3 fatty acid
KW  - simvastatin
KW  - triacylglycerol
KW  - abdominal distension
KW  - article
KW  - cardiovascular disease
KW  - chronic kidney failure
KW  - diabetes mellitus
KW  - diarrhea
KW  - dyslipidemia
KW  - familial hyperlipemia
KW  - familial hypercholesterolemia
KW  - high risk patient
KW  - human
KW  - Human immunodeficiency virus infection
KW  - hyperlipidemia
KW  - hyperlipidemia type 4
KW  - hyperlipidemia type 5
KW  - metabolic syndrome X
KW  - monotherapy
KW  - nausea
KW  - unspecified side effect
N2  - Statins are first line therapy for the prevention of cardiovascular disease (CVD). Only 30 %-70 % of high risk patients will attain standard low-density lipoprotein cholesterol targets. Patients with familial hypercholesterolemia and genetic mixed hyperlipidemias do not meet goals with standard therapy. Patients with mixed hyperlipidemia secondary to the metabolic syndrome, diabetes, renal, or HIV infection are at high residual risk due to low HDL-cholesterol or high triglycerides. Newer therapies can be added to statins. The use of ezetimibe has CVD outcomes evidence in chronic renal disease. Adding omega-3 fatty acids, fibrates, or niacin to statins has failed to show any benefit except possibly with fibrates in patients with diabetes and low HDL-C/high triglycerides. Additional benefits on lipid profiles have been shown with pro-protein convertase subtilisin/kexin-9 (PCSK9), mipomersen, lomitapide, and cholesterol ester transfer protein inhibitors (CETPIs). Two CETPIs have failed to show benefit in hard outcomes trials but others remain under investigation. It remains unclear whether additional therapies add to statins for the prevention of CVD in most patients. They may have some added benefit in patients with complex dyslipidemias. © Springer Science+Business Media New York 2013.
ER  - 

TY  - JOUR
M3  - Conference Abstract
Y1  - 2013
VL  - 34
SP  - 767
EP  - 768
SN  - 0195-668X
JF  - European Heart Journal
JO  - Eur. Heart J.
UR  - http://www-embase-com.gx.booktsg.com/search/results?subaction=viewrecord&id=L71260370&from=export
U2  - L71260370
DB  - Embase
U4  - 2013-12-24
A1  - Riwanto, M.
A1  - Manz, J.
A1  - Rohrer, L.
A1  - Pouleur, H.
A1  - Von Eckardstein, A.
A1  - Luescher, T.F.
A1  - Landmesser, U.
M1  - (Riwanto M.; Manz J.) Cardiovascular Research, Physiology Institute, University of Zurich, Zurich, Switzerland
M1  - (Rohrer L.; Von Eckardstein A.) University Hospital Zurich, Institute of Clinical Chemistry, Zurich, Switzerland
M1  - (Pouleur H.) Pfizer Inc., New York, United States
M1  - (Luescher T.F.; Landmesser U.) University Hospital Zurich, Cardiovascular Center, Dept. of Cardiology, Zurich, Switzerland
AD  - M. Riwanto, Cardiovascular Research, Physiology Institute, University of Zurich, Zurich, Switzerland
T1  - Torcetrapib therapy in patients with coronary artery disease does not lead to further impairment of endothelial effects of High-Density Lipoprotein (HDL)
LA  - English
KW  - torcetrapib
KW  - high density lipoprotein
KW  - caspase 3
KW  - atorvastatin
KW  - cholesterol ester transfer protein
KW  - vascular cell adhesion molecule 1
KW  - cholesterol ester transfer protein inhibitor
KW  - low density lipoprotein cholesterol
KW  - nitric oxide
KW  - high density lipoprotein cholesterol
KW  - low density lipoprotein
KW  - human
KW  - therapy
KW  - patient
KW  - coronary artery disease
KW  - society
KW  - cardiology
KW  - normal human
KW  - adverse drug reaction
KW  - endothelium
KW  - assay
KW  - electron spin resonance
KW  - prevention
KW  - ultracentrifugation
KW  - side effect
N2  - Introduction: CETP inhibition leading to increased HDL cholesterol and reduced LDL cholesterol is currently examined as a potential strategy for prevention of cardiovascular events in patients with coronary disease. However, vascular effects of HDL are recently found to be highly heterogeneous in patients with coronary artery disease (CAD). We therefore studied in patients with CAD the effect of the CETP inhibitor by torcetrapib, that resulted in increased cardiovascular events due to side effects, to understand whether intense CETP inhibition impairs endothelial effects of HDL. Methods: HDL was isolated by sequential ultracentrifugation from patients randomized to receive either a combination of atorvastatin plus torcetrapib (60 mg/day; n=31) or atorvastation alone (n=36) at baseline and 6 months, and from healthy subjects. The effect of HDL on endothelial nitric oxide (NO) production was measured by ESR spectroscopy and on endothelial pro-inflammatory and pro-apoptotic activation determined by VCAM-1 and active caspase-3 expression assays, respectively. Results: There was no significant improvement in the capacity of HDL to stimulate endothelial NO production, reduce VCAM-1 activation or inhibit active caspase-3 expression following torcetrapib/atorvastatin treatment or atorvastatin alone in patients with CAD. These vascular effects of HDL remained largely impaired as compared to HDL from healthy subjects. Importantly, however, there was no further impairment in the capacity of HDL to stimulate endothelial NO production (10.6±52.1% vs 20.0±72.8% at baseline, p=0.33), reduce VCAM-1 activation (11.0±7.3% vs 9.0±8.1% at baseline, p=0.12) or inhibit caspase-3 activation (5.5±14.9% vs 10.0±7.3% at baseline, p=0.061) following 6-month treatment with torcetrapib. Conclusions: Despite a significant increase in HDL-C levels, torcetrapib treatment did not restore the potential anti-atherosclerotic properties of HDL on the endothelium as found in the healthy controls. Importantly, torcetrapib treatment did not further impair the endothelial effects of HDL. These data suggest that the adverse effects of torcetrapib on cardiovascular events were not caused by worsening of vascular effects of HDL.
ER  - 

TY  - JOUR
M3  - Conference Abstract
Y1  - 2013
VL  - 28
IS  - 3
SP  - A37
SN  - 0792-5077
JF  - Drug Metabolism and Drug Interactions
JO  - Drug Metab. Drug Interact.
UR  - http://www-embase-com.gx.booktsg.com/search/results?subaction=viewrecord&id=L71280881&from=export
U2  - L71280881
DB  - Embase
U4  - 2014-01-08
A1  - Mafalda, M.
A1  - Letícia, B.
A1  - Cláudia, C.B.
A1  - Luisa, M.-V.
M1  - (Mafalda M.; Letícia B.; Cláudia C.B.; Luisa M.-V.)
AD  - M. Mafalda
T1  - Characterization of the functional genetic variants relevant to statin response in the Azores Islands population (Portugal)
LA  - English
KW  - statin (protein)
KW  - hydroxymethylglutaryl coenzyme A reductase inhibitor
KW  - protein
KW  - receptor
KW  - enzyme
KW  - cholesterol ester transfer protein
KW  - chylomicron
KW  - pravastatin
KW  - cholesterol
KW  - mevalonic acid
KW  - simvastatin
KW  - antilipemic agent
KW  - low density lipoprotein
KW  - very low density lipoprotein
KW  - high density lipoprotein
KW  - DNA
KW  - genetic variability
KW  - Atlantic islands
KW  - island (geological)
KW  - population
KW  - pharmacogenomics
KW  - hospital
KW  - Portugal
KW  - human
KW  - genotype
KW  - risk
KW  - allele
KW  - patient
KW  - myopathy
KW  - gene
KW  - toxicity
KW  - liver
KW  - rhabdomyolysis
KW  - therapy
KW  - drug response
KW  - plasma
KW  - coronary artery disease
KW  - health care quality
KW  - haplotype map
KW  - gene frequency
KW  - haplotype
KW  - assay
KW  - secondary prevention
KW  - tissues
KW  - data base
KW  - hyperlipidemia
KW  - cardiovascular disease
KW  - Medline
KW  - blood donor
KW  - liver cell
KW  - portal vein blood
KW  - ethnic group
KW  - mortality
KW  - pharmacodynamics
KW  - blood level
KW  - phenotype
KW  - pharmacokinetics
N2  - Statins are lipid lowering drugs considered a standard of care in many clinical settings. They are widely used for the treatment of patients with hyperlipidemia and highly effective for the primary and secondary prevention of cardiovascular disease. Simvastatin and pravastatin are the most prescribed statins. Several studies demonstrate that clinical efficacy and toxicity of statins dependent on factors, which include inter-individual variation of genes (coding for enzymes, transporters or extracellular receptors) involved on pharmacokinetics or pharmacodynamics. Since genetic variants differ between ethnic groups, here we investigate the clinically relevant pharmacogenes underlying statin drug response, in terms of efficacy (HMGCR, CETP and ApoE) and toxicity (SLCO1B1), in the Azores Islands population. The DNA of 170 blood donors was examined for eight SNPs in candidate genes: HMGCR (rs3846662, rs17238540, rs17244841), CETP (rs708272), ApoE (rs7412, rs429358), and SLCO1B1 (rs2306283, rs4149056). These SNPs were selected according to PharmGKB, Pubmed, dbSNP and SNPedia databases, and genotyped by TaqMan ® Genotyping Assays (Applied Biosystems). In general, the results demonstrate that allele frequencies for the eight SNPs in Azoreans were similar to those reported for the HapMap CEU population and/or Caucasians. Regarding efficacy, HMGCR encodes the rate-controlling enzyme of the mevalonate pathway. The HMGCR haplotype, defined by TGG risk alleles, was identified by indirect inference with very low frequency (3.2%). Therefore, it allows us to expect a successful drug response. At CETP, gene coding the protein responsible for the transport of cholesterol from peripheral tissues back to the liver, the genotype B2B2 was identified with a frequency of 13.5%. This genotype is associated with higher HDL levels and lowered risk of coronary artery disease compared with B1B1, which has a frequency of 35.3%. With respect to ApoE, an extracellular receptor that transfers VLDL and chylomicrons from plasma to the liver, it can be expected that individuals with the E2 genotype (8.5%) have greater reductions in levels of LDL compared with E4 genotype (9.1%) when treated with statin therapy. In what concerns to toxicity, statin-induced myopathy and rhabdomyolysis occur in 11.0 and 3.4 per 100,000 patient-years, respectively, with a mortality rate of 10.0% for patients with rhabdomyolysis [Law and Rudnicka. 2006. Am J Cardiol, 97:S52-S60]. SLCO1B1, which encodes a protein that regulates the uptake of statins from portal blood into the hepatocyte, is considered a good myopathy risk predictor. Based on the polymorphism 521T > C known to cause high plasma levels of statins, three genotypes define the SLCO1B1 phenotype: TT (individuals with two functional alleles, 70.6%), TC (one functional allele plus one reduced-function allele, 27.6%) and CC (two reduced-function alleles, 1.8%). Thus, clinicians should be alert to statin-induced myopathy in patients with intermediate and high risk (TC and CC, respectively) and, whenever needed, proceed to dose adjustments. Our study provides an initial step in how clinicians can use a patient's genetic makeup to provide a better and safer therapy, improving statins efficiency and reducing myopathy risk.
ER  - 

TY  - JOUR
M3  - Conference Abstract
Y1  - 2013
VL  - 35
IS  - 8
SP  - e129
EP  - e130
SN  - 0149-2918
JF  - Clinical Therapeutics
JO  - Clin. Ther.
UR  - http://www-embase-com.gx.booktsg.com/search/results?subaction=viewrecord&id=L71557828&from=export
U2  - L71557828
DB  - Embase
U4  - 2014-08-11
A1  - Stalenhoef, A.F.
M1  - (Stalenhoef A.F.) Internal Medicine, Radboud University Medical Centre, Nijmegen, Netherlands
AD  - A.F. Stalenhoef, Internal Medicine, Radboud University Medical Centre, Nijmegen, Netherlands
T1  - Novel approaches in the treatment of dyslipidemias
LA  - English
KW  - low density lipoprotein cholesterol
KW  - hydroxymethylglutaryl coenzyme A reductase inhibitor
KW  - low density lipoprotein
KW  - lipoprotein
KW  - statin (protein)
KW  - protein
KW  - high density lipoprotein cholesterol
KW  - antibody
KW  - messenger RNA
KW  - monoclonal antibody
KW  - apolipoprotein
KW  - serine proteinase
KW  - antisense oligonucleotide
KW  - lipid
KW  - microsomal triglyceride transfer protein
KW  - proteinase
KW  - low density lipoprotein receptor
KW  - mipomersen
KW  - cholesterol ester transfer protein
KW  - structural protein
KW  - high density lipoprotein
KW  - DNA
KW  - dyslipidemia
KW  - clinical pharmacology
KW  - therapy
KW  - human
KW  - patient
KW  - risk
KW  - familial hypercholesterolemia
KW  - liver
KW  - prevention
KW  - RNA translation
KW  - cardiovascular disease
KW  - bone prosthesis
KW  - hyperlipidemia
KW  - side effect
KW  - intestine
KW  - injection
KW  - long term care
N2  - Summary: Lipid-lowering therapy with statins has become the cornerstone in the prevention of (recurrent) cardiovascular disease (CVD). Statins reduce low-density lipoprotein (LDL)-cholesterol by 30% to 60% and CVD risk by 25% to 30%. Recent European guidelines recommend a LDL-cholesterol goal of < 2.5 mmol/L in patients with high CVD risk and even lower in patients with very high risk, < 1.8 mmol/L or ≥ 50% reduction in LDL-cholesterol. In patients with severe hyperlipidemia as well as in patients who are intolerant of statins, these goals cannot be reached. Hence, there is a need for novel therapeutic modalities that lower atherogenic lipoproteins in addition to statins or alternatively increase protective lipoproteins (HDL). Several promising new therapeutic approaches have been developed recently. First, antisense oligonucleotides (ASOs) have been proven to be effective in lowering apolipoproteins. ASOs are short single strands of DNA that are complimentary in sequence to a segment of mRNA of specific proteins; after binding to mRNA, translation and the production of the protein are prevented. The first antisense inhibitor of apoB, the structural protein of the atherogenic lipoproteins, lowers LDL-cholesterol on average by 28%. This compound, mipomersen, is injected weekly subcutaneously. A second agent that inhibits the formation of apoB-containing lipoproteins in liver and gut is an inhibitor of microsomal triglyceride transfer protein (MTP). This compound lowered LDL-cholesterol by 50% in patients with homozygous familial hypercholesterolemia. A side effect of both classes of drugs is the accumulation of fat in the liver. Proprotein convertase subtilisin/kexin type 9 serine protease (PCSK9) is a protease that induces degradation of LDL-receptors. Statins increase the concentration of PCSK9, thereby attenuating their LDL-cholesterol-lowering effect. Combining statins with inhibitors of PCSK9 has proven to be very effective in LDL-cholesterol lowering: injection of monoclonal antibodies to PCSK9 biweekly on top of maximal statin therapy lowered LDL-cholesterol by an extra 60%. If long-term treatment with these antibodies proves to be safe, this will change the treatment of patients with severe familial hypercholesterolemia. The near future years will also provide the final verdict whether raising HDL-cholesterol by means of inhibition of cholesteryl ester transfer protein (CETP) will be of any benefit.
ER  - 

TY  - JOUR
M3  - Article
Y1  - 2013
VL  - 93
IS  - 28
SP  - 2195
EP  - 2199
SN  - 0376-2491
JF  - National Medical Journal of China
JO  - Nat. Med. J. China
UR  - http://www-embase-com.gx.booktsg.com/search/results?subaction=viewrecord&id=L369470821&from=export
U2  - L369470821
C5  - 24169327
DB  - Embase
DB  - Medline
U3  - 2013-08-09
U4  - 2013-09-04
L2  - http://dx.doi.org/10.3760/cma.j.issn.0376-2491.2013.28.006
DO  - 10.3760/cma.j.issn.0376-2491.2013.28.006
A1  - Gao, J.
A1  - Cong, H.-L.
A1  - Mao, Y.-M.
A1  - Liu, Y.
A1  - Zhang, N.
A1  - Chen, Q.
A1  - Liu, T.
A1  - Cui, R.-Z.
M1  - (Gao J.; Mao Y.-M.; Chen Q.; Liu T.; Cui R.-Z.) Tianjin Cardiovascular Institute, Tianjin Chest Hospital, Tianjin 300051, China
M1  - (Cong H.-L., hongliangcong@163.com; Liu Y.; Zhang N.)
AD  - H.-L. Cong
T1  - Effects of genetic variations of cholesteryl ester transfer protein on atorvastatin treatment efficacy and clinical outcomes in patients with coronary artery disease
LA  - Chinese
KW  - atorvastatin
KW  - cholesterol ester transfer protein
KW  - high density lipoprotein cholesterol
KW  - low density lipoprotein cholesterol
KW  - angiography
KW  - article
KW  - cerebrovascular accident
KW  - coronary artery disease
KW  - drug efficacy
KW  - drug safety
KW  - enzyme linked immunosorbent assay
KW  - genetic variability
KW  - genotype
KW  - heart muscle revascularization
KW  - heredity
KW  - human
KW  - major clinical study
KW  - pharmacogenetics
KW  - promoter region
KW  - protein blood level
KW  - revascularization
KW  - survival
N2  - Objective: To explore the polymorphism of cholesteryl ester transfer protein (CETP) gene -629C/A among the coronary heart disease (CHD) Han population of Tianjin area and evaluate the influences of genetic factors on atorvastatin therapeutic effects and clinical outcomes in pharmacogenomics and provide theoretical rationales for individualized treatment. Methods: A total of 332 angiographically confirmed CHD patients at Tianjin Chest Hospital were recruited from October 2010 to July 2011. The CETP gene promoter polymorphism at position - 629 was determined by polymerase chain reaction-restricted fragment length polymorphism (PCR-RFLP). The serum level of CETP was determined by enzyme-linked immunosorbent assay (ELISA). Lipid levels were determined at baseline and 12 months post-treatment with 20 mg/d atorvastatin in all patients. Clinical follow-up were performed for more than 1 year (range, 12-23 months). And major adverse cardiac events (MACE, including death, non-fatal infarction, revascularization and stroke) were analyzed. The Kaplan-Meier Log-rank test was used to compare MACE-free survival between different genotypes. Results: (1) The frequencies of variant - 692A allele was 0.476, AA genotype showed reduced CETP levels and higher HDL-C levels compared with CC and CA genotypes. But it did not reach statistical significance (F = 0.893, P = 0.411 and F = 1.279, P = 0.282 respectively). Although a negative trend correlation existed between serum levels of HDL-C and CETP, it did not reach statistical significance (r= -0.151, P= 0.081). (2) After 12-month therapy of atorvastatin, CC genotype was shown to be associated with higher LDL-C, LP (a) reduction and HDL-C elevation in response to atorvastatin compared with CA and AA genotype. LDL-C levels decreased 43.5% in CC homozygotes, 25.5% in CA heterozygotes and 11.7% in AA homozygotes (P = 0.001). HDL-C levels increased 9.2% in CC homozygotes, 6.8% in CA heterozygotes and 5.5% in AA homozygotes. However the changes of HDL-C levels in three genotypes showed no significant difference (P =0.412). (3)There was a 7.83% incidence of MACE after a mean follow-up of (18.66 ± 5.99) months. The outcomes were death (n = 3, 0.90%), nonfatal infarction (n =7, 2.11%), revascularization (n = 13, 3.92%) and stroke (n = 3, 0.90%). The cumulative MACE free survival rates were 96.2%, 92.1% and 87.3% in CC, CA and AA genotypes respectively (Log-rank P = 0.444). Conclusion: Variant AA genotype shows a higher level of HDL-C s and a lowered level of CETP. However CC genotype offers a better benefit of statin therapy associated with lowered levels of LDL-C and LP(a). And the long-term clinical prognosis is not affected among three genotypes. Copyright © 2013 by the Chinese Medical Association.
ER  - 

TY  - JOUR
M3  - Review
Y1  - 2013
VL  - 113
IS  - 2
SP  - 94
EP  - 96
SN  - 0009-7330
SN  - 1524-4571
JF  - Circulation Research
JO  - Circ. Res.
UR  - http://www-embase-com.gx.booktsg.com/search/results?subaction=viewrecord&id=L369389513&from=export
U2  - L369389513
C5  - 23833288
DB  - Embase
DB  - Medline
U3  - 2013-07-31
U4  - 2013-08-03
L2  - http://dx.doi.org/10.1161/CIRCRESAHA.113.301832
DO  - 10.1161/CIRCRESAHA.113.301832
A1  - Fazio, S.
A1  - Linton, M.F.
M1  - (Fazio S., sergio.fazio@vanderbilt.edu; Linton M.F., macrae.linton@vanderbilt.edu) Section of Cardiovascular Disease Prevention, Division of Cardiovascular Medicine, Vanderbilt University Medical Center, 383 PRB-2220 Pierce Ave, Nashville, TN 37232-6300, United States
AD  - S. Fazio, Section of Cardiovascular Disease Prevention, Division of Cardiovascular Medicine, Vanderbilt University Medical Center, 383 PRB-2220 Pierce Ave, Nashville, TN 37232-6300, United States
T1  - Killing two birds with one stone, maybe: CETP inhibition increases both high-density lipoprotein levels and insulin secretion
LA  - English
KW  - atorvastatin
KW  - cholesterol ester transfer protein
KW  - fibric acid derivative
KW  - glucose
KW  - hemoglobin A1c
KW  - high density lipoprotein
KW  - insulin
KW  - laropiprant plus nicotinic acid
KW  - lipoprotein
KW  - low density lipoprotein
KW  - metformin
KW  - simvastatin
KW  - thiazolidine derivative
KW  - torcetrapib
KW  - triacylglycerol
KW  - adipose tissue
KW  - coronary artery disease
KW  - diabetes mellitus
KW  - dyslipidemia
KW  - glucose homeostasis
KW  - glucose metabolism
KW  - human
KW  - hypercholesterolemia
KW  - hypertriglyceridemia
KW  - insulin release
KW  - insulin sensitivity
KW  - lipid metabolism
KW  - lipotoxicity
KW  - liver
KW  - pancreas islet beta cell
KW  - priority journal
KW  - review
ER  - 

TY  - JOUR
M3  - Review
Y1  - 2013
VL  - 67
IS  - 7
SP  - 595
EP  - 598
SN  - 1368-5031
SN  - 1742-1241
JF  - International Journal of Clinical Practice
JO  - Int. J. Clin. Pract.
UR  - http://www-embase-com.gx.booktsg.com/search/results?subaction=viewrecord&id=L369127633&from=export
U2  - L369127633
C5  - 23758438
DB  - Embase
DB  - Medline
U3  - 2013-06-26
U4  - 2013-07-10
L2  - http://dx.doi.org/10.1111/ijcp.12126
DO  - 10.1111/ijcp.12126
A1  - Wierzbicki, A.S.
M1  - (Wierzbicki A.S., anthony.wierzbicki@kcl.ac.uk) Metabolic Medicine/Chemical Pathology, Guy's and St Thomas' Hospitals, London, United Kingdom
AD  - A.S. Wierzbicki, Metabolic Medicine/Chemical Pathology, Guy's and St Thomas' Hospitals, London, United Kingdom
T1  - All at sea: New lipid-lowering drug trials continue to disappoint
LA  - English
KW  - anacetrapib
KW  - anticoagulant agent
KW  - antilipemic agent
KW  - cholesterol ester transfer protein
KW  - clopidogrel
KW  - dalcetrapib
KW  - evacetrapib
KW  - ezetimibe
KW  - fibric acid derivative
KW  - high density lipoprotein cholesterol
KW  - hydroxymethylglutaryl coenzyme A reductase inhibitor
KW  - laropiprant plus nicotinic acid
KW  - low density lipoprotein cholesterol
KW  - methotrexate
KW  - new drug
KW  - nicotinic acid
KW  - placebo
KW  - torcetrapib
KW  - varespladib
KW  - acute coronary syndrome
KW  - aortic stenosis
KW  - cardiovascular disease
KW  - clinical practice
KW  - cost effectiveness analysis
KW  - disease association
KW  - dose response
KW  - drug blood level
KW  - drug efficacy
KW  - drug safety
KW  - human
KW  - low drug dose
KW  - patient compliance
KW  - priority journal
KW  - review
KW  - risk benefit analysis
KW  - risk factor
KW  - risk reduction
KW  - treatment indication
KW  - unspecified side effect
ER  - 

TY  - JOUR
M3  - Review
Y1  - 2013
VL  - 28
IS  - 4
SP  - 452
EP  - 457
SN  - 0268-4705
SN  - 1531-7080
JF  - Current Opinion in Cardiology
JO  - Curr. Opin. Cardiol.
UR  - http://www-embase-com.gx.booktsg.com/search/results?subaction=viewrecord&id=L52619835&from=export
U2  - L52619835
C5  - 23736819
DB  - Embase
DB  - Medline
U3  - 2013-06-10
U4  - 2013-07-19
L2  - http://dx.doi.org/10.1097/HCO.0b013e3283605fa2
DO  - 10.1097/HCO.0b013e3283605fa2
A1  - Wierzbicki, A.S.
A1  - Viljoen, A.
A1  - Hardman, T.C.
A1  - Mikhailidis, D.P.
M1  - (Wierzbicki A.S., Anthony.Wierzbicki@kcl.ac.uk) Guy's and St Thomas' Hospitals, St Thomas' Hospital Campus, Lambeth Palace Road, London SE1 7EH, United Kingdom
M1  - (Viljoen A.) Lister Hospital, Stevenage, Hertfordshire, United Kingdom
M1  - (Hardman T.C.) Niche Science and Technology Ltd, Richmond, Surrey, United Kingdom
M1  - (Mikhailidis D.P.) Department of Clinical Biochemistry (Vascular Disease Prevention Clinics), Royal Free Hospital, Royal Free and University College Medical School, London, United Kingdom
AD  - A.S. Wierzbicki, Guy's and St Thomas' Hospitals, St Thomas' Hospital Campus, Lambeth Palace Road, London SE1 7EH, United Kingdom
T1  - New therapies to reduce low-density lipoprotein cholesterol
LA  - English
KW  - alirocumab
KW  - evolocumab
KW  - anacetrapib
KW  - berberine
KW  - dalcetrapib
KW  - dsb nvp lgt 209
KW  - evacetrapib
KW  - ezetimibe
KW  - high density lipoprotein cholesterol
KW  - lomitapide
KW  - low density lipoprotein cholesterol
KW  - low density lipoprotein receptor
KW  - mipomersen
KW  - monoclonal antibody
KW  - nvp lgt 209
KW  - placebo
KW  - preprotein convertase subtilisin kexin 9
KW  - protein precursor
KW  - rg 7652
KW  - simvastatin
KW  - torcetrapib
KW  - unclassified drug
KW  - very low density lipoprotein
KW  - antisense therapy
KW  - apheresis
KW  - blood pressure
KW  - cardiometabolic risk
KW  - cholesterol blood level
KW  - disease marker
KW  - drug efficacy
KW  - familial hypercholesterolemia
KW  - fatty liver
KW  - human
KW  - hyperlipidemia
KW  - hypertransaminasemia
KW  - injection site reaction
KW  - lipid absorption
KW  - priority journal
KW  - randomized controlled trial (topic)
KW  - review
KW  - side effect
KW  - aegr 733
KW  - amg 145
KW  - bms 201038
KW  - dsb nvp lgt 209
KW  - isis 301012
KW  - isis 301012
KW  - regn 727
KW  - rg 7652
KW  - sar 236553
C1  - aegr 733(Aegerion,United States)
C1  - amg 145(Amgen,United States)
C1  - bms 201038(Aegerion,United States)
C1  - dsb nvp lgt 209(Novartis,Switzerland)
C1  - isis 301012(Genzyme,United States)
C1  - isis 301012(Isis,United States)
C1  - regn 727(Regeneron,United States)
C1  - rg 7652(Hoffmann La Roche,Switzerland)
C1  - sar 236553(Sanofi Aventis,France)
C2  - Aegerion(United States)
C2  - Amgen(United States)
C2  - Genzyme(United States)
C2  - Hoffmann La Roche(Switzerland)
C2  - Isis(United States)
C2  - Lilly(United States)
C2  - Merck(United States)
C2  - Novartis(Switzerland)
C2  - Pfizer(United States)
C2  - Regeneron(United States)
C2  - Sanofi Aventis(France)
N2  - PURPOSE OF REVIEW: Lipid-lowering is an intervention that reduces atherosclerosis and its complications. Statins currently form the standard of care but are not able to reduce low-density lipoprotein cholesterol (LDL-C) adequately in all patients-particularly those with familial hypercholesterolaemia and those with statin intolerance. RECENT FINDINGS: Combination therapy with statins is well established and ezetimibe is often used as an additional LDL-C-lowering agent reducing LDL-C by 20%. However, its clinical efficacy still remains controversial. Newer, more potent methods of LDL-C reduction are in development. Both lomitapide, a microsomal transfer protein inhibitor (MTPI), and mipomersen, an antisense oligonucleotide (ASO), have been shown to improve LDL-C levels by 25-50% in patients with homozygous familial hypercholesterolaemia. In patients with heterozygous familial hypercholesterolaemia or statin intolerance antibody-based inhibitors of preprotein convertase subtilisin/kexin 9 (PCSK9) produce reductions in LDL-C of 30-65%. Cholesterol ester transfer protein inhibitors (CETPIs) reduce LDL-C by 30-40% as well as raising levels of high-density lipoprotein cholesterol (HDL-C) and may also have a role as additional LDL-C-reducing drugs. SUMMARY: Surrogate outcome trials will be required with lomitapide or mipomersen to confirm their effects in homozygous familial hypercholesterolaemia and clinical endpoint trials will be needed for PCSK9 and CETPIs if these are to be used widely. © 2013 Wolters Kluwer Health | Lippincott Williams &Wilkins.
ER  - 

TY  - JOUR
M3  - Review
Y1  - 2013
VL  - 28
IS  - 4
SP  - 389
EP  - 398
SN  - 0268-4705
SN  - 1531-7080
JF  - Current Opinion in Cardiology
JO  - Curr. Opin. Cardiol.
UR  - http://www-embase-com.gx.booktsg.com/search/results?subaction=viewrecord&id=L52619836&from=export
U2  - L52619836
C5  - 23736814
DB  - Embase
DB  - Medline
U3  - 2013-06-10
U4  - 2013-07-19
L2  - http://dx.doi.org/10.1097/HCO.0b013e328362059d
DO  - 10.1097/HCO.0b013e328362059d
A1  - Wright, R.S.
M1  - (Wright R.S., wright.scott@mayo.edu) Division of Cardiology, Mayo Clinic, 200 First Street SW, Rochester, MN 55905, United States
AD  - R.S. Wright, Division of Cardiology, Mayo Clinic, 200 First Street SW, Rochester, MN 55905, United States
T1  - Recent clinical trials evaluating benefit of drug therapy for modification of HDL cholesterol
LA  - English
KW  - anacetrapib
KW  - atorvastatin
KW  - dalcetrapib
KW  - evacetrapib
KW  - ezetimibe
KW  - high density lipoprotein cholesterol
KW  - laropiprant
KW  - laropiprant plus nicotinic acid
KW  - nicotinic acid
KW  - placebo
KW  - simvastatin
KW  - torcetrapib
KW  - cardiovascular risk
KW  - chemical modification
KW  - human
KW  - intravascular ultrasound
KW  - mortality
KW  - peripheral circulation
KW  - phase 2 clinical trial (topic)
KW  - priority journal
KW  - randomized controlled trial (topic)
KW  - review
KW  - risk reduction
N2  - PURPOSE OF REVIEW: To highlight the recent data evaluating pharmacological manipulation of HDL cholesterol (HDL-C) and examine whether medication-induced changes were associated with improved clinical outcomes and reduced short-term and long-term cardiovascular risks. The review focuses on the studies with niacin and the new cholesteryl ester transfer protein (CETP) inhibitors torcetrapib, dalcetrapib, anacetrapib and evacetrapib. RECENT FINDINGS: Several large randomized clinical trials have evaluated drug therapy on HDL-C and cardiovascular outcomes. Two studies have evaluated the clinical outcomes following HDL-C raising with niacin. Data from the Heart Protection 2 Treatment of HDL to Reduce the Incidence of Vascular Events and The Atherothrombosis Intervention in Metabolic Syndrome with Low HDL/High Triglycerides: Impact on Global Health trials both demonstrated no clinical benefit from use of niacin therapy when added to background statin therapy with regard to short-term and long-term cardiovascular risk reduction. Both studies demonstrated excess side-effects from use of niacin. A number of clinical trials have evaluated HDL-C modification from use of a CETP inhibitor. All of the studies have demonstrated significant increases in HDL-C. To date, the outcome data are not favorable. Use of torcetrapib was associated with excess mortality. Use of dalcetrapib had no effect on short-term and long-term cardiovascular events. Two outcome studies with anacetrapib and evacetrapib are ongoing and will report out in a few years' time. SUMMARY: Pharmacological manipulation of HDL-C has not improved the cardiovascular outcomes. Several agents have caused harm or unacceptable side-effects. Further studies are needed before one can recommend the use of additional lipid-modifying therapies beyond statins. © 2013 Wolters Kluwer Health | Lippincott Williams &Wilkins.
ER  - 

TY  - JOUR
M3  - Review
Y1  - 2013
VL  - 28
IS  - 4
SP  - 464
EP  - 474
SN  - 0268-4705
SN  - 1531-7080
JF  - Current Opinion in Cardiology
JO  - Curr. Opin. Cardiol.
UR  - http://www-embase-com.gx.booktsg.com/search/results?subaction=viewrecord&id=L52619841&from=export
U2  - L52619841
C5  - 23736820
DB  - Embase
DB  - Medline
U3  - 2013-06-10
U4  - 2013-07-19
L2  - http://dx.doi.org/10.1097/HCO.0b013e328362210d
DO  - 10.1097/HCO.0b013e328362210d
A1  - Schofield, J.D.
A1  - France, M.
A1  - Ammori, B.
A1  - Liu, Y.
A1  - Soran, H.
M1  - (Schofield J.D.; France M.; Soran H., Handrean.Soran@cmft.nhs.uk) Cardiovascular Trials Unit, Central Manchester University Hospitals, Manchester, United Kingdom
M1  - (Schofield J.D.; France M.; Ammori B.; Liu Y.; Soran H., Handrean.Soran@cmft.nhs.uk) Cardiovascular Research Group, University of Manchester, Manchester, United Kingdom
M1  - (France M.) Department of Clinical Biochemistry, Central Manchester University Hospitals, Manchester, United Kingdom
M1  - (Ammori B.) Department of Surgery, Salford Royal NHS Foundation Trust, Salford, United Kingdom
M1  - (Soran H., Handrean.Soran@cmft.nhs.uk) University Department of Medicine, Central Manchester University Hospitals, Manchester, United Kingdom
AD  - H. Soran, Cardiovascular Trials Unit, Central Manchester University Hospitals, Manchester, United Kingdom
T1  - High-density lipoprotein cholesterol raising: Does it matter?
LA  - English
KW  - anacetrapib
KW  - apolipoprotein A1
KW  - aryldialkylphosphatase 1
KW  - atorvastatin
KW  - cholesterol ester transfer protein
KW  - dalcetrapib
KW  - ezetimibe
KW  - fibric acid derivative
KW  - fluvastatin
KW  - high density lipoprotein cholesterol
KW  - low density lipoprotein cholesterol
KW  - nicotinic acid
KW  - rosuvastatin
KW  - torcetrapib
KW  - triacylglycerol
KW  - cardiovascular disease
KW  - cardiovascular risk
KW  - coronary atherosclerosis
KW  - diabetes mellitus
KW  - gene mutation
KW  - genetic heterogeneity
KW  - genetic variability
KW  - human
KW  - hypertriglyceridemia
KW  - lifestyle modification
KW  - lipoprotein blood level
KW  - metabolic syndrome X
KW  - predictor variable
KW  - priority journal
KW  - review
KW  - triacylglycerol blood level
N2  - PURPOSE OF REVIEW: Cardiovascular disease (CVD) is the leading cause of morbidity and premature mortality in Europe and the United States, and is increasingly common in developing countries. High-density lipoprotein cholesterol (HDL-C) is an independent risk factor for CVD and is superior to low-density lipoprotein cholesterol (LDL-C) as a predictor of cardiovascular events. The residual risk conferred by low HDL-C in patients with a satisfactory LDL-C was recently highlighted by the European Atherosclerosis Society. Despite the lack of randomized controlled trials, it has been suggested that raising the level of HDL-C should be considered as a therapeutic strategy in high-risk patients because of the strong epidemiological evidence, compelling biological plausibility, and both experimental and clinical research supporting its cardioprotective effects. RECENT FINDINGS: Three recent large randomized clinical trials investigating the effect of HDL-C raising with niacin and dalcetrapib in statin-treated patients failed to demonstrate an improvement in cardiovascular outcomes. SUMMARY: There is evidence to support the view that HDL functionality and the mechanism by which a therapeutic agent raises HDL-C are more important than plasma HDL-C levels. Future therapeutic agents will be required to improve this functionality rather than simply raising the cholesterol cargo. © 2013 Wolters Kluwer Health | Lippincott Williams &Wilkins.
ER  - 

TY  - JOUR
M3  - Article
Y1  - 2013
VL  - 19
IS  - 21
SP  - 3841
EP  - 3857
SN  - 1381-6128
SN  - 1873-4286
JF  - Current Pharmaceutical Design
JO  - Curr. Pharm. Des.
UR  - http://www-embase-com.gx.booktsg.com/search/results?subaction=viewrecord&id=L369059824&from=export
U2  - L369059824
C5  - 23286430
DB  - Embase
DB  - Medline
U3  - 2013-06-13
U4  - 2013-06-25
L2  - http://dx.doi.org/10.2174/13816128113199990298
DO  - 10.2174/13816128113199990298
A1  - Pirillo, A.
A1  - Norata, G.D.
A1  - Catapano, A.L.
M1  - (Pirillo A., angela.pirillo@guest.unimi.it) Center for the Study of Atherosclerosis, Bassini Hospital, Cinisello Balsamo, Italy
M1  - (Pirillo A., angela.pirillo@guest.unimi.it; Catapano A.L., alberico.catapano@unimi.it) IRCCS Multimedica, Milan, Italy
M1  - (Norata G.D.; Catapano A.L., alberico.catapano@unimi.it) Department of Pharmacological and Biomolecular Sciences, Università degli Studi di Milano, Milan, Italy
M1  - (Norata G.D.) Blizard Institute, Centre for Diabetes, Barts, London School of Medicine and Dentistry, Queen's Mary University, London, United Kingdom
AD  - A. L. Catapano, Department of Pharmacological Sciences, University of Milan, Via Balzaretti, 9, 20133 Milan, Italy
T1  - Treating high density lipoprotein cholesterol (HDL-C): Quantity versus quality
LA  - English
KW  - 3 [3 [[2 chloro 3 (trifluoromethyl)benzyl](2 diphenylethyl)amino]propoxy]phenylacetic acid
KW  - ABC transporter A1
KW  - anacetrapib
KW  - apolipoprotein A1
KW  - ati 5261
KW  - cardiovascular agent
KW  - cholesterol ester transfer protein
KW  - cholesterol ester transfer protein inhibitor
KW  - csl 111
KW  - csl 112
KW  - d 4f
KW  - dalcetrapib
KW  - dextro amino acid
KW  - etc 216
KW  - etc 642
KW  - evacetrapib
KW  - ezetimibe
KW  - fenofibrate
KW  - gemfibrozil
KW  - high density lipoprotein 2
KW  - high density lipoprotein 3
KW  - high density lipoprotein cholesterol
KW  - hydroxymethylglutaryl coenzyme A reductase inhibitor
KW  - lipoprotein A
KW  - low density lipoprotein cholesterol
KW  - mdco 216
KW  - nicotinic acid
KW  - phosphatidylcholine sterol acyltransferase
KW  - pre beta high density lipoprotein
KW  - apabetalone
KW  - simvastatin
KW  - torcetrapib
KW  - triacylglycerol
KW  - unclassified drug
KW  - unindexed drug
KW  - absence of side effects
KW  - article
KW  - atheroma
KW  - atherosclerosis
KW  - atherosclerotic plaque
KW  - cardiovascular disease
KW  - cardiovascular risk
KW  - clinical trial (topic)
KW  - controlled clinical trial (topic)
KW  - drug mechanism
KW  - drug targeting
KW  - flushing
KW  - gene mutation
KW  - heart infarction
KW  - human
KW  - insulin dependent diabetes mellitus
KW  - ischemic heart disease
KW  - lecithin cholesterol acyltransferase deficiency
KW  - lipoprotein blood level
KW  - lipoprotein metabolism
KW  - monotherapy
KW  - obesity
KW  - phase 1 clinical trial (topic)
KW  - phase 2 clinical trial (topic)
KW  - priority journal
KW  - risk reduction
KW  - side effect
KW  - Tangier disease
KW  - ati 5261
KW  - csl 111
KW  - csl 112
KW  - d 4f
KW  - etc 216
KW  - etc 642
KW  - gw 3965
KW  - mdco 216
KW  - rvx 208
C1  - ati 5261
C1  - csl 111
C1  - csl 112
C1  - d 4f
C1  - etc 216
C1  - etc 642
C1  - gw 3965
C1  - mdco 216
C1  - rvx 208
N2  - Low density lipoproteins (LDL) and high density lipoproteins (HDL) are independent risk factors for coronary heart disease (CHD); decreasing LDL-cholesterol (LDL-C) levels with statin therapy represents the primary goal in the management of cardiovascular disease. However, despite the efficacy of statins in reducing cardiovascular morbidity and mortality, a significant residual risk has been observed even after reaching the LDL-C target, suggesting that other risk factors beyond LDL-C should be addressed, including low levels of HDL-cholesterol (HDL-C). Several clinical trials have shown an inverse relationship between HDL-C levels and cardiovascular risk, and 1 mg/dl increment in HDL-C is associated in epidemiological studies with a 2-3% decrease in cardiovascular risk, suggesting that raising HDL-C levels might have beneficial effects to reduce cardiovascular disease. However, several lines of evidence indicate that the functional properties of HDL may be relevant as well. In patient with CAD and normal HDL-C levels, HDL exhibit significantly reduced protective functions, and rather appear to be pro-atherogenic; on the other hand some genetic mutations causing low levels of HDL-C are not associated with increased atherosclerosis. Furthermore, although niacin significantly increased HDL-C levels, no further clinical benefit was observed from the addition of niacin to statin therapy, suggesting that increasing HDL-C levels is not sufficient and perhaps functional properties of HDL must be considered when choosing a therapeutic strategy to reduce the residual cardiovascular risk. © 2013 Bentham Science Publishers.
ER  - 

TY  - JOUR
M3  - Article
Y1  - 2013
VL  - 8
IS  - 6
SN  - 1932-6203
JF  - PLoS ONE
JO  - PLoS ONE
UR  - http://www-embase-com.gx.booktsg.com/search/results?subaction=viewrecord&id=L369155284&from=export
U2  - L369155284
C5  - 23840481
DB  - Embase
DB  - Medline
U3  - 2013-06-28
U4  - 2013-07-15
L2  - http://dx.doi.org/10.1371/journal.pone.0066467
DO  - 10.1371/journal.pone.0066467
A1  - Kühnast, S.
A1  - Louwe, M.C.
A1  - Heemskerk, M.M.
A1  - Pieterman, E.J.
A1  - van Klinken, J.B.
A1  - van den Berg, S.A.A.
A1  - Smit, J.W.A.
A1  - Havekes, L.M.
A1  - Rensen, P.C.N.
A1  - van der Hoorn, J.W.A.
A1  - Princen, H.M.G.
A1  - Jukema, J.W.
M1  - (Kühnast S., susan.jordaan@tno.nl; Pieterman E.J.; Havekes L.M.; van der Hoorn J.W.A.; Princen H.M.G.) TNO - Metabolic Health Research, Leiden, Netherlands
M1  - (Kühnast S., susan.jordaan@tno.nl; van der Hoorn J.W.A.; Jukema J.W.) Department of Cardiology, Leiden University Medical Center, Leiden, Netherlands
M1  - (Louwe M.C.; Smit J.W.A.; Havekes L.M.; Rensen P.C.N.) Department of Endocrinology and Metabolic Diseases, Leiden University Medical Center, Leiden, Netherlands
M1  - (Heemskerk M.M.; van Klinken J.B.; van den Berg S.A.A.) Department of Human Genetics, Leiden University Medical Center, Leiden, Netherlands
M1  - (Kühnast S., susan.jordaan@tno.nl; Louwe M.C.; Heemskerk M.M.; van Klinken J.B.; van den Berg S.A.A.; Smit J.W.A.; Havekes L.M.; Rensen P.C.N.; van der Hoorn J.W.A.; Jukema J.W.) Einthoven Laboratory for Experimental Vascular Medicine, Leiden University Medical Center, Leiden, Netherlands
AD  - S. Kühnast, TNO - Metabolic Health Research, Leiden, Netherlands
T1  - Niacin Reduces Atherosclerosis Development in APOE*3Leiden.CETP Mice Mainly by Reducing NonHDL-Cholesterol
LA  - English
KW  - apolipoprotein B
KW  - apolipoprotein E3
KW  - cholesterol ester transfer protein
KW  - high density lipoprotein cholesterol
KW  - nicotinic acid
KW  - simvastatin
KW  - triacylglycerol
KW  - very low density lipoprotein
KW  - animal cell
KW  - animal experiment
KW  - animal model
KW  - animal tissue
KW  - antiinflammatory activity
KW  - aortic root
KW  - article
KW  - atherosclerosis
KW  - cell adhesion
KW  - CETP gene
KW  - cholesterol blood level
KW  - cholesterol transport
KW  - controlled study
KW  - drug mechanism
KW  - female
KW  - gene expression
KW  - hyperlipoproteinemia type 3
KW  - mouse
KW  - nonhuman
KW  - triacylglycerol blood level
N2  - Objective:Niacin potently lowers triglycerides, mildly decreases LDL-cholesterol, and largely increases HDL-cholesterol. Despite evidence for an atheroprotective effect of niacin from previous small clinical studies, the large outcome trials, AIM-HIGH and HPS2-THRIVE did not reveal additional beneficial effects of niacin (alone or in combination with laropiprant) on top of statin treatment. We aimed to address this apparent discrepancy by investigating the effects of niacin without and with simvastatin on atherosclerosis development and determine the underlying mechanisms, in APOE*3Leiden.CETP mice, a model for familial dysbetalipoproteinemia (FD).Approach and Results:Mice were fed a western-type diet containing cholesterol without or with niacin (120 mg/kg/day), simvastatin (36 mg/kg/day) or their combination for 18 weeks. Similarly as in FD patients, niacin reduced total cholesterol by -39% and triglycerides by -50%, (both P<0.001). Simvastatin and the combination reduced total cholesterol (-30%; -55%, P<0.001) where the combination revealed a greater reduction compared to simvastatin (-36%, P<0.001). Niacin decreased total cholesterol and triglycerides primarily by increasing VLDL clearance. Niacin increased HDL-cholesterol (+28%, P<0.01) and mildly increased reverse cholesterol transport. All treatments reduced monocyte adhesion to the endothelium (-46%; -47%, P<0.01; -53%, P<0.001), atherosclerotic lesion area (-78%; -49%, P<0.01; -87%, P<0.001) and severity. Compared to simvastatin, the combination increased plaque stability index [(SMC+collagen)/macrophages] (3-fold, P<0.01). Niacin and the combination reduced T cells in the aortic root (-71%, P<0.01; -81%, P<0.001). Lesion area was strongly predicted by nonHDL-cholesterol (R2 = 0.69, P<0.001) and to a much lesser extent by HDL-cholesterol (R2 = 0.20, P<0.001).Conclusion:Niacin decreases atherosclerosis development mainly by reducing nonHDL-cholesterol with modest HDL-cholesterol-raising and additional anti-inflammatory effects. The additive effect of niacin on top of simvastatin is mostly dependent on its nonHDL-cholesterol-lowering capacities. These data suggest that clinical beneficial effects of niacin are largely dependent on its ability to lower LDL-cholesterol on top of concomitant lipid-lowering therapy. © 2013 Kühnast et al.
ER  - 

TY  - JOUR
M3  - Review
Y1  - 2013
VL  - 166
IS  - 1
SP  - 8
EP  - 14
SN  - 0167-5273
SN  - 1874-1754
JF  - International Journal of Cardiology
JO  - Int. J. Cardiol.
UR  - http://www-embase-com.gx.booktsg.com/search/results?subaction=viewrecord&id=L51956952&from=export
U2  - L51956952
C5  - 22503572
DB  - Embase
DB  - Medline
U3  - 2012-04-16
U4  - 2013-06-05
L2  - http://dx.doi.org/10.1016/j.ijcard.2012.03.127
DO  - 10.1016/j.ijcard.2012.03.127
A1  - Lim, S.
A1  - Park, Y.M.
A1  - Sakuma, I.
A1  - Koh, K.K.
M1  - (Lim S.) Endocrinology, Seoul National University Bundang Hospital, Seoul National University College of Medicine, Seongnam, South Korea
M1  - (Park Y.M.; Koh K.K., kwangk@gilhospital.com) Cardiology, Gachon University Gil Hospital, Incheon, South Korea
M1  - (Sakuma I.) Cardiovascular Medicine, Hokko Memorial Clinic, Sapporo, Japan
AD  - K.K. Koh, Vascular Medicine and Atherosclerosis Unit Cardiology, Gachon University Gil Medical Center, 1198 Kuwol-dong, Namdong-gu, Incheon 405-760, South Korea
T1  - How to control residual cardiovascular risk despite statin treatment: Focusing on HDL-cholesterol
LA  - English
KW  - anacetrapib
KW  - atorvastatin
KW  - cholesterol ester transfer protein inhibitor
KW  - colestyramine
KW  - dalcetrapib
KW  - evacetrapib
KW  - ezetimibe
KW  - fenofibrate
KW  - fibric acid derivative
KW  - fluvastatin
KW  - gemfibrozil
KW  - high density lipoprotein cholesterol
KW  - hydroxymethylglutaryl coenzyme A reductase inhibitor
KW  - laropiprant
KW  - low density lipoprotein cholesterol
KW  - mevinolin
KW  - nicotinic acid
KW  - placebo
KW  - pravastatin
KW  - simvastatin
KW  - torcetrapib
KW  - triacylglycerol
KW  - antidiabetic activity
KW  - atherosclerosis
KW  - cardiovascular disease
KW  - cardiovascular mortality
KW  - cardiovascular risk
KW  - coronary atherosclerosis
KW  - coronary occlusion
KW  - dose response
KW  - drug efficacy
KW  - drug safety
KW  - dyslipidemia
KW  - exercise
KW  - heart infarction
KW  - heart protection
KW  - human
KW  - insulin resistance
KW  - insulin sensitivity
KW  - ischemic heart disease
KW  - kidney disease
KW  - lifestyle modification
KW  - low drug dose
KW  - metabolic syndrome X
KW  - monotherapy
KW  - morbidity
KW  - non insulin dependent diabetes mellitus
KW  - nonhuman
KW  - priority journal
KW  - review
KW  - risk assessment
KW  - risk reduction
KW  - smoking cessation
KW  - body weight loss
N2  - Lowering low-density lipoprotein-cholesterol (LDL-C) is the primary target in the management of dyslipidemia in patients at high risk of cardiovascular disease. However, patients who have achieved LDL-C levels below the currently recommended targets may still experience cardiovascular events. This may result, in part, from elevated triglyceride (TG) levels and low levels of high-density lipoprotein-cholesterol (HDL-C). Low HDL-C and high TG levels are common and are recognized as independent risk factors for cardiovascular morbidity and mortality. Furthermore, atherogenic dyslipidemia, characterized by low levels of HDL-C, high TG, and small, dense LDL particles, is a typical phenotype of dyslipidemia in subjects with insulin resistance and metabolic syndrome. Therefore, to reduce further the risk of coronary heart disease (CHD), raising HDL-C and lowering TG may be the secondary therapeutic target for patients who achieve LDL-C levels below the currently recommended targets but are still at risk of CHD. However, whether increasing HDL-C levels alone reduces CHD has not yet been confirmed in large randomized clinical trials, and whether functional HDL is more important than HDL-C in reducing CHD remains controversial. Large CHD endpoint trials that include many patients with diabetes are underway to compare combination treatments with statin and niacin, fibrates, or cholesteryl ester transfer protein inhibitors with statin alone treatments. In this review, we discuss the rationale and importance of increasing HDL-C levels with and without lowering TG levels in the treatment and prevention of cardiovascular events. © 2012 Elsevier Ireland Ltd.
ER  - 

TY  - JOUR
M3  - Article
Y1  - 2013
VL  - 29
IS  - 6
SP  - 747
EP  - 750
SN  - 0828-282X
JF  - Canadian Journal of Cardiology
JO  - Can. J. Cardiol.
UR  - http://www-embase-com.gx.booktsg.com/search/results?subaction=viewrecord&id=L368983356&from=export
U2  - L368983356
C5  - 23702357
DB  - Embase
DB  - Medline
U3  - 2013-05-31
U4  - 2013-06-05
L2  - http://dx.doi.org/10.1016/j.cjca.2013.03.003
DO  - 10.1016/j.cjca.2013.03.003
A1  - Gupta, M.
A1  - Singh, N.
M1  - (Gupta M., mkgupta@rogers.com) Department of Medicine, McMaster University, Hamilton, ON, Canada
M1  - (Gupta M., mkgupta@rogers.com; Singh N.) Canadian Cardiovascular Research Network, Brampton, ON, Canada
M1  - (Singh N.) Department of Medicine, Georgia Regents University, Augusta, GA, United States
AD  - M. Gupta, 3 Conestoga Dr, Suite 200, Brampton, ON L6Z 4N5, Canada
T1  - Impactful Clinical Trials of 2012: What Clinicians Need to Know
LA  - English
KW  - acetylsalicylic acid
KW  - alpha tocopherol
KW  - ascorbic acid
KW  - cholesterol ester transfer protein
KW  - clopidogrel
KW  - dalcetrapib
KW  - enoxaparin
KW  - laropiprant plus nicotinic acid
KW  - low density lipoprotein cholesterol
KW  - placebo
KW  - prasugrel
KW  - rivaroxaban
KW  - ticagrelor
KW  - torcetrapib
KW  - vitamin K group
KW  - warfarin
KW  - acute coronary syndrome
KW  - anticoagulation
KW  - article
KW  - cardiovascular mortality
KW  - cholesterol blood level
KW  - clinical trial (topic)
KW  - coronary artery bypass graft
KW  - coronary artery disease
KW  - coronary artery recanalization
KW  - diabetes mellitus
KW  - drug eluting stent
KW  - fractional flow reserve
KW  - heart infarction
KW  - heart ventricle tachycardia
KW  - high risk patient
KW  - high risk population
KW  - human
KW  - implantable cardioverter defibrillator
KW  - lung embolism
KW  - meta analysis (topic)
KW  - monotherapy
KW  - percutaneous coronary intervention
KW  - randomized controlled trial (topic)
KW  - renin angiotensin aldosterone system
KW  - systolic blood pressure
KW  - venous thromboembolism
N2  - The results of clinical trials serve to inform cardiovascular (CV) practice. In 2012, a number of clinical trials were reported that have an immediate effect on patient management. We highlight the results of key trials in several areas: interventional cardiology, acute coronary syndromes (ACS), and pharmacologic therapy. The FREEDOM trial, which demonstrated a significant benefit on hard outcomes of coronary artery bypass grafting vs multivessel percutaneous coronary intervention (PCI) in patients with diabetes, answered a long-debated question. The MADIT-RIT trial demonstrated an impressive reduction in inappropriate shocks and mortality in stable implantable cardioverter defibrillator (ICD) patients by altering ICD programming variables. In ACS, prolonged dual antiplatelet therapy (DAPT) with acetylsalicylic acid (ASA) and prasugrel in medically managed patients was not superior to ASA plus clopidogrel, and ongoing trials will assess if there are benefits to use of DAPT beyond 1 year. The WOEST trial compared warfarin plus DAPT vs warfarin plus ASA alone in PCI patients who had an indication for ongoing anticoagulation. Not surprisingly, the major bleeding rate was lower with double compared with triple therapy. However, major CV events were unexpectedly lower with double therapy as well, a finding that warrants confirmation in larger studies. One of the most exciting developments in 2012 was with PCSK9 inhibitors, injectable monoclonal antibodies, that were shown to lower low-density lipoprotein cholesterol by 40%-70% above the effects of maximal dose statin therapy. We now await the results of large outcome trials with this promising class of drugs. © 2013 Canadian Cardiovascular Society.
ER  - 

TY  - JOUR
M3  - Review
Y1  - 2013
VL  - 7
IS  - 3
SP  - 169
EP  - 182
SN  - 1753-9447
SN  - 1753-9455
JF  - Therapeutic Advances in Cardiovascular Disease
JO  - Ther. Adv. Cardiovasc. Dis
UR  - http://www-embase-com.gx.booktsg.com/search/results?subaction=viewrecord&id=L369006695&from=export
U2  - L369006695
C5  - 23389677
DB  - Embase
DB  - Medline
U3  - 2013-06-05
U4  - 2013-06-07
L2  - http://dx.doi.org/10.1177/1753944712467828
DO  - 10.1177/1753944712467828
A1  - Kones, R.
M1  - (Kones R., drrkones@comcast.net) Cardiometabolic Research Institute Inc., 8181 Fannin Street, U314 Houston, TX 77055, United States
AD  - R. Kones, Cardiometabolic Research Institute Inc., 8181 Fannin Street, U314 Houston, TX 77055, United States
T1  - Reducing residual risk: Modern pharmacochemistry meets old-fashioned lifestyle and adherence improvement
LA  - English
KW  - acetylsalicylic acid
KW  - alirocumab
KW  - amlodipine
KW  - anacetrapib
KW  - atenolol
KW  - atorvastatin
KW  - cholesterol ester transfer protein
KW  - dalcetrapib
KW  - evacetrapib
KW  - ezetimibe
KW  - high density lipoprotein cholesterol
KW  - hydrochlorothiazide
KW  - laropiprant
KW  - lisinopril
KW  - lomitapide
KW  - losartan
KW  - low density lipoprotein cholesterol
KW  - mipomersen
KW  - nicotinic acid
KW  - placebo
KW  - ramipril
KW  - rosuvastatin
KW  - simvastatin
KW  - torcetrapib
KW  - very low density lipoprotein
KW  - acute coronary syndrome
KW  - bariatric surgery
KW  - behavior modification
KW  - cardiovascular disease
KW  - cardiovascular mortality
KW  - cardiovascular risk
KW  - cost effectiveness analysis
KW  - drug megadose
KW  - drug therapy
KW  - dyslipidemia
KW  - evidence based medicine
KW  - familial hypercholesterolemia
KW  - Framingham risk score
KW  - heart muscle revascularization
KW  - human
KW  - hypercholesterolemia
KW  - innate immunity
KW  - lifestyle modification
KW  - longevity
KW  - medical care
KW  - monotherapy
KW  - patient compliance
KW  - patient education
KW  - phase 2 clinical trial (topic)
KW  - phase 3 clinical trial (topic)
KW  - physical activity
KW  - polypharmacy
KW  - primary medical care
KW  - priority journal
KW  - randomized controlled trial (topic)
KW  - review
KW  - risk assessment
KW  - risk reduction
KW  - secondary prevention
KW  - systolic blood pressure
KW  - regn 727
C1  - regn 727(Labaz,France)
C2  - Labaz(France)
N2  - Despite remarkable advances in identifying and managing coronary heart disease, the global burden of cardiovascular (CV) risk and levels of undetected, subclinical heart disease remain enormous. Substantial numbers of patients do not reach their therapeutic goals, others are unable to tolerate the treatments, half may fail to adhere to their programs, and in those who do attain their targets, major cardiovascular events may continue. Well-known risk factors, such as obesity and diabetes, have now gained the upper hand, with no evidence-based remedy capable of reversing this trend. All told, less than 1% of American adults and adolescents qualify for ideal CV health; world-wide, the growing prevalence of CV risk factors in children is imposing. A number of novel emerging drug therapies are in development, some recently approved for use in patients with familial hypercholesterolemia.Hopefully, they will contribute significantly to the current therapeutic armamentarium. However, for meaningful improvement in total and residual CV risk, an optimal mix of all available modalities will likely be necessary, including earlier and more effective prevention, aggressive medical care, revascularization and device implantation, judicious use of novel agents, and reengineering of the environment. © The Author(s), 2013.
ER  - 

TY  - JOUR
M3  - Review
Y1  - 2013
VL  - 13
IS  - 3
SP  - 151
EP  - 162
SN  - 1175-3277
SN  - 1179-187X
JF  - American Journal of Cardiovascular Drugs
JO  - Am. J. Cardiovasc. Drugs
UR  - http://www-embase-com.gx.booktsg.com/search/results?subaction=viewrecord&id=L369050603&from=export
U2  - L369050603
C5  - 23579966
DB  - Embase
DB  - Medline
U3  - 2013-06-12
U4  - 2013-06-14
L2  - http://dx.doi.org/10.1007/s40256-013-0024-5
DO  - 10.1007/s40256-013-0024-5
A1  - Yip, V.L.M.
A1  - Pirmohamed, M.
M1  - (Yip V.L.M.; Pirmohamed M., munirp@liv.ac.uk) Department of Molecular and Clinical Pharmacology, University of Liverpool, Liverpool, United Kingdom
M1  - (Pirmohamed M., munirp@liv.ac.uk) Wolfson Centre for Personalised Medicine, Block A: Waterhouse Building, University of Liverpool, 1-5 Brownlow Street, Liverpool L69 3GL, United Kingdom
AD  - M. Pirmohamed, Wolfson Centre for Personalised Medicine, Block A: Waterhouse Building, University of Liverpool, 1-5 Brownlow Street, Liverpool L69 3GL, United Kingdom
T1  - Expanding role of pharmacogenomics in the management of cardiovascular disorders
LA  - English
KW  - acetylsalicylic acid
KW  - angiotensinogen
KW  - apixaban
KW  - apolipoprotein E
KW  - atenolol
KW  - atorvastatin
KW  - beta adrenergic receptor blocking agent
KW  - cholesterol ester transfer protein
KW  - clopidogrel
KW  - cytochrome P450 2C19
KW  - cytochrome P450 2C9
KW  - cytochrome P450 2D6
KW  - dabigatran
KW  - dipeptidyl carboxypeptidase inhibitor
KW  - perindopril
KW  - prasugrel
KW  - pravastatin
KW  - prostaglandin synthase
KW  - rivaroxaban
KW  - rosuvastatin
KW  - simvastatin
KW  - ticagrelor
KW  - verapamil
KW  - warfarin
KW  - allele
KW  - anticoagulant therapy
KW  - antihypertensive therapy
KW  - cardiovascular disease
KW  - cardiovascular risk
KW  - cerebrovascular accident
KW  - cholesterol blood level
KW  - cost effectiveness analysis
KW  - DNA polymorphism
KW  - drug megadose
KW  - genetic association
KW  - genetic screening
KW  - genetic variability
KW  - genotype
KW  - human
KW  - hypertension
KW  - international normalized ratio
KW  - low drug dose
KW  - meta analysis (topic)
KW  - myopathy
KW  - percutaneous coronary intervention
KW  - pharmacogenomics
KW  - phenotype
KW  - priority journal
KW  - randomized controlled trial (topic)
KW  - review
KW  - rhabdomyolysis
KW  - systematic review (topic)
KW  - aspirin
C1  - aspirin
N2  - Cardiovascular disease is a leading cause of death worldwide. Many pharmacologic therapies are available that aim to reduce the risk of cardiovascular disease but there is significant inter-individual variation in drug response, including both efficacy and toxicity. Pharmacogenetics aims to personalize medication choice and dosage to ensure that maximum clinical benefit is achieved whilst side effects are minimized. Over the past decade, our knowledge of pharmacogenetics in cardiovascular therapies has increased significantly. The anticoagulant warfarin represents the most advanced application of pharmacogenetics in cardiovascular medicine. Prospective randomized clinical trials are currently underway utilizing dosing algorithms that incorporate genetic polymorphisms in cytochrome P450 (CYP)2C9 and vitamin k epoxide reductase (VKORC1) to determine warfarin dosages. Polymorphisms in CYP2C9 and VKORC1 account for approximately 40 % of the variance in warfarin dose. There is currently significant controversy with regards to pharmacogenetic testing in anti-platelet therapy. Inhibition of platelet aggregation by aspirin in vitro has been associated with polymorphisms in the cyclo-oxygenase (COX)-1 gene. However, COX-1 polymorphisms did not affect clinical outcomes in patients prescribed aspirin therapy. Similarly, CYP2C19 polymorphisms have been associated with clopidogrel resistance in vitro, and have shown an association with stent thrombosis, but not with other cardiovascular outcomes in a consistent manner. Response to statins has been associated with polymorphisms in the cholesterol ester transfer protein (CETP), apolipoprotein E (APOE), 3-hydroxy-3-methylglutaryl coenzyme A (HMG-CoA) reductase, calmin (CLMN) and apolipoprotein-CI (APOC1) genes. Although these genes contribute to the variation in lipid levels during statin therapy, their effects on cardiovascular outcomes requires further investigation. Polymorphisms in the solute carrier organic anion transporter 1B1 (SLCO1B1) gene is associated with increased statin exposure and simvastatin-induced myopathy. Angiotensin-converting enzyme (ACE) inhibitors and β-adrenoceptor antagonists (β-blockers) are medications that are important in the management of hypertension and heart failure. Insertion and deletion polymorphisms in the ACE gene are associated with elevated and reduced serum levels of ACE, respectively. No significant association was reported between the polymorphism and blood pressure reduction in patients treated with perindopril. However, a pharmacogenetic score incorporating single nucleotide polymorphisms (SNPs) in the bradykinin type 1 receptor gene and angiotensin-II type I receptor gene predicted those most likely to benefit and suffer harm from perindopril therapy. Pharmacogenetic studies into β-blocker therapy have focused on variations in the β1-adrenoceptor gene and CYP2D6, but results have been inconsistent. Pharmacogenetic testing for ACE inhibitor and β-blocker therapy is not currently used in clinical practice. Despite extensive research, no pharmacogenetic tests are currently in clinical practice for cardiovascular medicines. Much of the research remains in the discovery phase, with researchers struggling to demonstrate clinical utility and validity. This is a problem seen in many areas of therapeutics and is because of many factors, including poor study design, inadequate sample sizes, lack of replication, and heterogeneity amongst patient populations and phenotypes. In order to progress pharmacogenetics in cardiovascular therapies, researchers need to utilize next-generation sequencing technologies, develop clear phenotype definitions and engage in multi-center collaborations, not only to obtain larger sample sizes but to replicate associations and confirm results across different ethnic groups. © 2013 Springer International Publishing Switzerland.
ER  - 

TY  - JOUR
M3  - Review
Y1  - 2013
VL  - 71
IS  - 5
SP  - 227
EP  - 233
SN  - 0300-2977
JF  - Netherlands Journal of Medicine
JO  - Neth. J. Med.
UR  - http://www-embase-com.gx.booktsg.com/search/results?subaction=viewrecord&id=L369191637&from=export
U2  - L369191637
C5  - 23799308
DB  - Embase
DB  - Medline
U3  - 2013-07-04
U4  - 2013-09-10
A1  - Ezzahti, M.
A1  - Sijbrands, E.J.G.
A1  - Mulder, M.T.
A1  - van Lennep, J.E.R.
M1  - (Ezzahti M., m.ezzahti@erasmusmc.nl; Sijbrands E.J.G.; Mulder M.T.; van Lennep J.E.R.) Department of Vascular Medicine, Erasmus MC, Rotterdam, Netherlands
AD  - M. Ezzahti, Department of Vascular Medicine, Erasmus MC, Rotterdam, Netherlands
T1  - Familial hypercholesterolaemia: New treatment options
LA  - English
KW  - alirocumab
KW  - evolocumab
KW  - anacetrapib
KW  - apolipoprotein B100
KW  - atorvastatin
KW  - cholesterol ester transfer protein
KW  - dalcetrapib
KW  - ezetimibe
KW  - hypocholesterolemic agent
KW  - lomitapide
KW  - low density lipoprotein receptor
KW  - microsomal triglyceride transfer protein
KW  - mipomersen
KW  - placebo
KW  - proprotein convertase 1
KW  - serine proteinase
KW  - small interfering RNA
KW  - torcetrapib
KW  - unclassified drug
KW  - antisense therapy
KW  - blood pressure
KW  - drug dose comparison
KW  - drug efficacy
KW  - drug safety
KW  - familial disease
KW  - flu like syndrome
KW  - gain of function mutation
KW  - human
KW  - hypercholesterolemia
KW  - injection site reaction
KW  - loss of function mutation
KW  - multicenter study (topic)
KW  - phase 2 clinical trial (topic)
KW  - phase 3 clinical trial (topic)
KW  - randomized controlled trial (topic)
KW  - review
KW  - side effect
KW  - regn 727
C1  - regn 727
N2  - Familial hypercholesterolaemia is a relatively frequently occurring disease that is strongly associated with vascular disease. Current treatment with cholesterol-lowering agents is partly effective but shows variable responses between patients with familial hypercholesterolaemia. Recently, new cholesterol-lowering drugs have been developed. Here we describe the most promising of these new agents for which results from phase 2 or phase 3 trials are available. We will discuss the data regarding lipid-lowering potential and safety issues and speculate about the potential reductions of the residual risk of statin-treated FH patients. © Van Zuiden Communications B.V. All rights reserved.
ER  - 

TY  - JOUR
M3  - Review
Y1  - 2013
VL  - 24
IS  - 3
SP  - 221
EP  - 226
SN  - 0957-9672
SN  - 1473-6535
JF  - Current Opinion in Lipidology
JO  - Curr. Opin. Lipidology
UR  - http://www-embase-com.gx.booktsg.com/search/results?subaction=viewrecord&id=L52532040&from=export
U2  - L52532040
DB  - Embase
U3  - 2013-04-22
U4  - 2013-07-24
L2  - http://dx.doi.org/10.1097/MOL.0b013e3283613b8b
DO  - 10.1097/MOL.0b013e3283613b8b
A1  - Lamon-Fava, S.
M1  - (Lamon-Fava S., stefania.lamon-fava@tufts.edu) Lipid Metabolism Laboratory, Jean Mayer USDA HNRCA, 711Washington Street, Boston, MA 02111, United States
AD  - S. Lamon-Fava, Lipid Metabolism Laboratory, Jean Mayer USDA HNRCA, 711Washington Street, Boston, MA 02111, United States
T1  - Statins and lipid metabolism: An update
LA  - English
KW  - atorvastatin
KW  - cholesterol ester transfer protein
KW  - chylomicron
KW  - high density lipoprotein
KW  - hydroxymethylglutaryl coenzyme A reductase
KW  - hydroxymethylglutaryl coenzyme A reductase inhibitor
KW  - low density lipoprotein cholesterol
KW  - low density lipoprotein receptor
KW  - mevinolin
KW  - phospholipid transfer protein
KW  - pitavastatin
KW  - placebo
KW  - pravastatin
KW  - rosuvastatin
KW  - simvastatin
KW  - sterol regulatory element binding protein 2
KW  - cardiovascular risk
KW  - cholesterol blood level
KW  - cholesterol synthesis
KW  - competitive inhibition
KW  - down regulation
KW  - drug efficacy
KW  - familial hypercholesterolemia
KW  - gene expression
KW  - genetic association
KW  - human
KW  - hyperlipidemia
KW  - hyperlipoproteinemia
KW  - in vitro study
KW  - lipid metabolism
KW  - lipoprotein metabolism
KW  - lymphoblastoid cell
KW  - metabolic syndrome X
KW  - nonhuman
KW  - pharmacodynamics
KW  - pharmacogenomics
KW  - pleiotropy
KW  - priority journal
KW  - protein expression
KW  - review
KW  - risk reduction
KW  - signal transduction
N2  - Purpose of review The reduction in cardiovascular disease risk by statins is well established. This risk reduction has mostly been attributed to decreases in plasma LDL cholesterol and other pleiotropic effects of statins. Emerging evidence indicates that statins exert multiple effects on lipoprotein metabolism, including chylomicrons and HDLs. Recent findings Kinetic and in-vitro studies have documented that the effects of statins on the metabolism of different lipoproteins are for the most part the direct consequence of cholesterol biosynthesis inhibition and the subsequent change in transcription factors and cell signaling, regulating different aspects of lipoprotein metabolism. Differences in pharmacokinetics and pharmacodynamics among statins lead to diverse biological outcomes. Summary The current review summarizes recent experimental evidence highlighting the different effects of statins on cellular pathways regulating gene expression. Understanding the basic mechanisms by which different statins regulate lipoprotein metabolism will lead to improved strategies for the prevention and treatment of specific lipoprotein disorders. © 2013 Wolters Kluwer Health | Lippincott Williams amp; Wilkins.
ER  - 

TY  - JOUR
M3  - Review
Y1  - 2013
VL  - 24
IS  - 3
SP  - 259
EP  - 264
SN  - 0957-9672
SN  - 1473-6535
JF  - Current Opinion in Lipidology
JO  - Curr. Opin. Lipidology
UR  - http://www-embase-com.gx.booktsg.com/search/results?subaction=viewrecord&id=L52571167&from=export
U2  - L52571167
DB  - Embase
U3  - 2013-05-10
U4  - 2013-07-24
L2  - http://dx.doi.org/10.1097/MOL.0b013e3283612454
DO  - 10.1097/MOL.0b013e3283612454
A1  - Schaefer, E.J.
M1  - (Schaefer E.J., ernst.schaefer@tufts.edu) Lipid Metabolism Laboratory, Tufts University, 711 Washington Street, Boston, MA 02111, United States
AD  - E.J. Schaefer, Lipid Metabolism Laboratory, Tufts University, 711 Washington Street, Boston, MA 02111, United States
T1  - Effects of cholesteryl ester transfer protein inhibitors on human lipoprotein metabolism: Why have they failed in lowering coronary heart disease risk?
LA  - English
KW  - ABC transporter G1
KW  - anacetrapib
KW  - apolipoprotein A1
KW  - apolipoprotein A2
KW  - atorvastatin
KW  - cholesterol ester transfer protein inhibitor
KW  - dalcetrapib
KW  - evacetrapib
KW  - high density lipoprotein
KW  - high density lipoprotein cholesterol
KW  - hydroxymethylglutaryl coenzyme A reductase inhibitor
KW  - low density lipoprotein cholesterol
KW  - pravastatin
KW  - rosuvastatin
KW  - simvastatin
KW  - torcetrapib
KW  - acute coronary syndrome
KW  - aldosterone blood level
KW  - atherosclerosis
KW  - cardiovascular risk
KW  - coronary atherosclerosis
KW  - drug efficacy
KW  - drug safety
KW  - lack of drug effect
KW  - esterification
KW  - human
KW  - immunoblotting
KW  - ischemic heart disease
KW  - lipoprotein metabolism
KW  - nonhuman
KW  - phospholipid transfer
KW  - priority journal
KW  - randomized controlled trial (topic)
KW  - review
KW  - risk reduction
KW  - stoichiometry
C2  - Lilly
N2  - Purpose of review To examine the recent advances in our knowledge of cholesteryl ester transfer protein (CETP) inhibitors, heart disease risk reduction, and human lipoprotein metabolism. Recent findings CETP inhibitors block the transfer of cholesteryl ester from HDLs to triglyceride-rich lipoproteins (TRLs), thereby raising HDL cholesterol and lowering TRL cholesterol, and in some cases LDL cholesterol. Two CETP inhibitors, dalcetrapib and torcetrapib, have been tested in large clinical trials in statin-treated coronary heart disease patients and have shown no clinical benefit compared to placebo. Anacetrapib and evacetrapib, two potent CETP inhibitors, are now being tested in large clinical trials. Torcetrapib has been shown to decrease the fractional catabolic rate (FCR) of HDL apolipoproteins (apo) A-I and A-II, enhance the FCR of TRL apoB-100 and apoE, and decrease TRL apoB-48 production, but has no significant effects on fecal cholesterol excretion in humans. Anacetrapib also delays the FCR of HDL apoA-I. Summary CETP inhibitors form a complex between themselves, CETP, and HDL particles, which may interfere with the many physiologic functions of HDL, including reverse cholesterol transport. Available data would suggest that CETP inhibitors will fail as lipid-altering medications to reduce coronary heart disease risk because of interference with normal human HDL metabolism. © 2013 Wolters Kluwer Health | Lippincott Williams amp; Wilkins.
ER  - 

TY  - JOUR
M3  - Article
Y1  - 2013
VL  - 15
IS  - 6
SN  - 1534-3170
SN  - 1523-3782
JF  - Current Cardiology Reports
JO  - Curr. Cardiol. Rep.
UR  - http://www-embase-com.gx.booktsg.com/search/results?subaction=viewrecord&id=L52578864&from=export
U2  - L52578864
C5  - 23666884
DB  - Embase
DB  - Medline
U3  - 2013-05-14
U4  - 2021-07-15
L2  - http://dx.doi.org/10.1007/s11886-013-0371-5
DO  - 10.1007/s11886-013-0371-5
A1  - Kwiterovich, P.O.
M1  - (Kwiterovich P.O., pkwitero@jhmi.edu) Lipid Research Atherosclerosis Center, Johns Hopkins University, School of Medicine, 200 N Wolfe St, Baltimore, MD 21287, United States
AD  - P.O. Kwiterovich, Lipid Research Atherosclerosis Center, Johns Hopkins University, School of Medicine, 200 N Wolfe St, Baltimore, MD 21287, United States
T1  - Diagnosis and management of familial dyslipoproteinemias
LA  - English
KW  - ABC transporter A1
KW  - apolipoprotein A1
KW  - apolipoprotein A5
KW  - apolipoprotein B
KW  - apolipoprotein C2
KW  - apolipoprotein E
KW  - beta adrenergic receptor blocking agent
KW  - cholesterol
KW  - cholesterol 7alpha monooxygenase
KW  - cholesterol ester transfer protein
KW  - chylomicron
KW  - estrogen
KW  - fibric acid derivative
KW  - glucose
KW  - high density lipoprotein cholesterol
KW  - hydroxymethylglutaryl coenzyme A reductase inhibitor
KW  - insulin
KW  - lecithin cholesteryl acyl transferase
KW  - lipoprotein lipase
KW  - low density lipoprotein
KW  - low density lipoprotein receptor
KW  - nicotinic acid
KW  - omega 3 fatty acid ester
KW  - plasmin
KW  - plasminogen
KW  - scavenger receptor BI
KW  - triacylglycerol
KW  - unclassified drug
KW  - unindexed drug
KW  - very low density lipoprotein
KW  - very low density lipoprotein cholesterol
KW  - Abca1 gene
KW  - abetalipoproteinemia
KW  - acanthosis nigricans
KW  - amnesia
KW  - apoA I gene
KW  - APOA V gene
KW  - APOB 100 gene
KW  - apoC II gene
KW  - arthralgia
KW  - article
KW  - backache
KW  - bloating
KW  - burning sensation
KW  - eructation
KW  - cardiovascular disease
KW  - catabolism
KW  - CETP gene
KW  - cholelithiasis
KW  - cholesterol esterification
KW  - cholesterol metabolism
KW  - diabetes mellitus
KW  - diarrhea
KW  - diet therapy
KW  - dietary fiber
KW  - dizziness
KW  - drug eruption
KW  - dyslipoproteinemia
KW  - faintness
KW  - familial hyperlipemia
KW  - familial defective apoB 100
KW  - familial hypercholesterolemia
KW  - fatigue
KW  - gain of function mutation
KW  - gastritis
KW  - gastrointestinal disease
KW  - gastrointestinal symptom
KW  - gene
KW  - gene deletion
KW  - glucose blood level
KW  - GPIHBP1 gene
KW  - headache
KW  - heart arrhythmia
KW  - human
KW  - hyperapobetalipoproteinemia
KW  - hypercholesterolemia
KW  - insulin resistance
KW  - jaundice
KW  - LCAT gene
KW  - lipoprotein metabolism
KW  - liver function test
KW  - longevity
KW  - LPL gene
KW  - muscle disease
KW  - muscle tenderness
KW  - muscle weakness
KW  - myalgia
KW  - nausea
KW  - nonhuman
KW  - nonsense mutation
KW  - pancreatitis
KW  - patient care
KW  - PCSK9 gene
KW  - prothrombin time
KW  - pruritus
KW  - rhabdomyolysis
KW  - side effect
KW  - sitosterolemia
KW  - skin redness
KW  - SR B1 gene
KW  - syndrome X
KW  - taste disorder
KW  - weakness
N2  - The three major pathways of lipoprotein metabolism provide a superb paradigm to delineate systematically the familial dyslipoproteinemias. Such understanding leads to improved diagnosis and treatment of patients. In the exogenous (intestinal) pathway, defects in LPL, apoC-II, APOA-V, and GPIHBP1 disrupt the catabolism of chylomicrons and hepatic uptake of their remnants, producing very high TG. In the endogenous (hepatic) pathway, six disorders affect the activity of the LDLR and markedly increase LDL. These include FH, FDB, ARH, PCSK9 gain-of-function mutations, sitosterolemia and loss of 7 alpha hydroxylase. Hepatic overproduction of VLDL occurs in FCHL, hyperapoB, LDL subclass pattern B, FDH and syndrome X, often due to insulin resistance and resulting in high TG, elevated small LDL particles and low HDL-C. Defects in APOB-100 and loss-of-function mutations in PCSK9 are associated with low LDL-C, decreased CVD and longevity. An absence of MTP leads to marked reduction in chylomicrons and VLDL, causing abetalipoproteinemia. In the reverse cholesterol pathway, deletions or nonsense mutations in apoA-I or ABCA1 transporter disrupt the formation of the nascent HDL particle. Mutations in LCAT disrupt esterification of cholesterol in nascent HDL by LCAT and apoA-1, and formation of spherical HDL. Mutations in either CETP or SR-B1 and familial high HDL lead to increased large HDL particles, the effect of which on CVD is not resolved. The major goal is to prevent or ameliorate the major complications of many familial dyslipoproteinemias, namely, premature CVD or pancreatitis. Dietary and drug treatment specific for each inherited disorder is reviewed. © 2013 Springer Science+Business Media New York.
ER  - 

TY  - JOUR
M3  - Article
Y1  - 2013
VL  - 64
IS  - 4
SP  - 266
EP  - 272
SN  - 0003-3197
SN  - 1940-1574
JF  - Angiology
JO  - Angiology
UR  - http://www-embase-com.gx.booktsg.com/search/results?subaction=viewrecord&id=L368683732&from=export
U2  - L368683732
C5  - 22584245
DB  - Embase
DB  - Medline
U3  - 2013-04-16
U4  - 2013-04-18
L2  - http://dx.doi.org/10.1177/0003319712444594
DO  - 10.1177/0003319712444594
A1  - Kolovou, G.
A1  - Kolovou, V.
A1  - Mihas, C.
A1  - Giannakopoulou, V.
A1  - Vasiliadis, I.
A1  - Boussoula, E.
A1  - Kollia, A.
A1  - Boutsikou, M.
A1  - Katsiki, N.
A1  - Mavrogeni, S.
M1  - (Kolovou G., genovefa@kolovou.com; Kolovou V.; Giannakopoulou V.; Vasiliadis I.; Boussoula E.; Kollia A.; Boutsikou M.; Mavrogeni S.) 1st Cardiology Department, Onassis Cardiac Surgery Center, 356 Sygrou Avenue, 176 74, Athens, Greece
M1  - (Kolovou V.) Molecular Immunology Laboratory, Onassis Cardiac Surgery Center, Athens, Greece
M1  - (Mihas C.) Internal Medicine Department, Kimi General Hospital, Kimi, Greece
M1  - (Katsiki N.) Department of Clinical Biochemistry, University College London Medical School, University College London (UCL), London, United Kingdom
AD  - G. Kolovou, 1st Cardiology Department, Onassis Cardiac Surgery Center, 356 Sygrou Avenue, 176 74, Athens, Greece
T1  - Cholesteryl ester transfer protein and ATP-binding cassette transporter A1 genotype alter the atorvastatin and simvastatin efficacy: Time for genotype-guided therapy?
LA  - English
KW  - ABC transporter A1
KW  - atorvastatin
KW  - cholesterol
KW  - cholesterol ester transfer protein
KW  - high density lipoprotein cholesterol
KW  - low density lipoprotein cholesterol
KW  - simvastatin
KW  - triacylglycerol
KW  - adult
KW  - aged
KW  - article
KW  - cholesterol blood level
KW  - cohort analysis
KW  - drug efficacy
KW  - drug response
KW  - female
KW  - gene frequency
KW  - genetic polymorphism
KW  - genetic variability
KW  - genotype
KW  - human
KW  - hypercholesterolemia
KW  - major clinical study
KW  - male
KW  - pharmacogenetics
KW  - polymerase chain reaction
KW  - restriction fragment length polymorphism
KW  - triacylglycerol blood level
N2  - We compared the efficacy of atorvastatin with simvastatin according to cholesteryl ester transfer protein (CETP) and adenosine triphosphate-binding cassette transporter A1 (ABCA1) genes. Patients treated with atorvastatin (n = 254) or simvastatin (n = 332) were genotyped for CETP (TaqIB and I405V) and ABCA1 (R219K) genetic variants. For genotype B1B2, atorvastatin compared with simvastatin treatment resulted in a greater decrease in total cholesterol (35.4% vs 31.6%, P =.035) and a lower increase in high-density lipoprotein cholesterol (2% vs 8%, P =.05). For genotype B2B2, atorvastatin compared with simvastatin treatment resulted in a lower decrease in low-density lipoprotein cholesterol (31.85 vs 42%, P =.029). For genotypes RR and KK, atorvastatin compared with simvastatin treatment resulted in a greater decrease of triglycerides (27% vs 17% and 35% vs 15%, respectively; P =.02 for all comparisons). The TaqIB and R219K (opposite to I405V) gene polymorphisms seem to modify the response to lipid-lowering therapy with simvastatin or atorvastatin treatment. © The Author(s) 2012.
ER  - 

TY  - JOUR
M3  - Review
Y1  - 2013
VL  - 31
IS  - 5
SP  - 377
EP  - 391
SN  - 1170-7690
SN  - 1179-2027
JF  - PharmacoEconomics
JO  - Pharmacoeconomics
UR  - http://www-embase-com.gx.booktsg.com/search/results?subaction=viewrecord&id=L368955601&from=export
U2  - L368955601
C5  - 23568333
DB  - Embase
DB  - Medline
U3  - 2013-05-29
U4  - 2013-06-03
L2  - http://dx.doi.org/10.1007/s40273-013-0045-6
DO  - 10.1007/s40273-013-0045-6
A1  - Sorich, M.J.
A1  - Wiese, M.D.
A1  - O'Shea, R.L.
A1  - Pekarsky, B.
M1  - (Sorich M.J., michael.sorich@unisa.edu.au; Wiese M.D.) School of Pharmacy and Medical Sciences, Sansom Institute for Health Research, University of South Australia, GPO Box 2471, Adelaide, SA 5001, Australia
M1  - (O'Shea R.L.; Pekarsky B.) Baker IDI Heart and Diabetes Institute, Adelaide, SA, Australia
AD  - M.J. Sorich, School of Pharmacy and Medical Sciences, Sansom Institute for Health Research, University of South Australia, GPO Box 2471, Adelaide, SA 5001, Australia
T1  - Review of the cost effectiveness of pharmacogenetic-guided treatment of hypercholesterolaemia
LA  - English
KW  - apolipoprotein E
KW  - cholesterol ester transfer protein
KW  - cytochrome P450
KW  - dipeptidyl carboxypeptidase
KW  - ezetimibe
KW  - hydroxymethylglutaryl coenzyme A reductase inhibitor
KW  - kinesin
KW  - low density lipoprotein cholesterol
KW  - low density lipoprotein receptor
KW  - pravastatin
KW  - rosuvastatin
KW  - cardiovascular disease
KW  - cardiovascular risk
KW  - clinical decision making
KW  - cost effectiveness analysis
KW  - diagnostic test
KW  - drug cost
KW  - drug efficacy
KW  - drug metabolism
KW  - genotype
KW  - human
KW  - hypercholesterolemia
KW  - mortality
KW  - outcome assessment
KW  - patient compliance
KW  - personalized medicine
KW  - pharmacogenetics
KW  - priority journal
KW  - randomized controlled trial (topic)
KW  - reproducibility
KW  - review
N2  - Hypercholesterolaemia is a highly prevalent condition that has major health and cost implications for society. Pharmacotherapy is an important and effective treatment modality for hypercholesterolaemia, with 3-hydroxy-3-methylglutaryl coenzyme A reductase inhibitors ('statins') the most commonly used class of drugs. Over the past decade, there has been intensive research to identify pharmacogenetic markers to guide treatment of hypercholesterolaemia. This study aimed to review the evidence of incremental cost, effect and cost effectiveness of pharmacogenetic-guided treatment of hypercholesterolaemia. Three cost-effectiveness analyses (CEAs) were identified that studied the value of screening for genotypes of angiotensin I converting enzyme (ACE), cholesteryl ester transfer protein (CETP), and kinesin family member 6 (KIF6) prior to initiating statin therapy. For all three CEAs, a major limitation identified was the reproducibility of the evidence supporting the clinical effect of screening for the pharmacogenetic marker. Associated issues included the uncertain value of pharmacogenetic markers over or in addition to existing approaches for monitoring lipid levels, and the lack of evidence to assess the effectiveness of alternative therapeutic options for individuals identified as poor responders to statin therapy. Finally, the economic context of the market for diagnostic tests (is it competitive or is there market power?) and the practicality of large-scale screening programmes to inform prescribing in a complex and varied market may limit the generalizability of the results of the specific CEAs to policy outcomes. The genotype of solute carrier organic anion transporter family member 1B1 (SLCO1B1) has recently been associated with increased risk of muscle toxicity with statin therapy and the review identified that exploration of cost effectiveness of this pharmacogenetic marker is likely warranted. © 2013 Springer International Publishing Switzerland.
ER  - 

TY  - JOUR
M3  - Review
Y1  - 2013
VL  - 18
IS  - 3
SP  - 199
EP  - 210
SN  - 1074-2484
SN  - 1940-4034
JF  - Journal of Cardiovascular Pharmacology and Therapeutics
JO  - J. Cardiovasc. Pharmacol. Ther.
UR  - http://www-embase-com.gx.booktsg.com/search/results?subaction=viewrecord&id=L369152319&from=export
U2  - L369152319
C5  - 23580658
DB  - Embase
DB  - Medline
U4  - 2013-06-28
L2  - http://dx.doi.org/10.1177/1074248413480270
DO  - 10.1177/1074248413480270
A1  - Kohli, P.
A1  - Giugliano, R.P.
M1  - (Kohli P.; Giugliano R.P., rgiugliano@partners.org) TIMI Study Group/Cardiovascular Division, Department of Medicine, Brigham and Women's Hospital, 350 Longwood Avenue, Boston, MA 02115, United States
M1  - (Kohli P.) Cardiology Division, University of California San Francisco, San Francisco, CA, United States
AD  - R.P. Giugliano, TIMI Study Group/Cardiovascular Division, Department of Medicine, Brigham and Women's Hospital, 350 Longwood Avenue, Boston, MA 02115, United States
T1  - Low-density lipoprotein lowering in 2013 by nonstatin agents: The discovery and development of promising novel targeted therapies
LA  - English
KW  - NCT01061814
KW  - NCT01439880
KW  - alirocumab
KW  - evolocumab
KW  - anacetrapib
KW  - apolipoprotein B100
KW  - cholesterol ester transfer protein
KW  - 4' trifluoromethyl 2 biphenylcarboxylic acid [1,2,3,4 tetrahydro 2 (2h 1,2,4 triazol 3 ylmethyl) 6 isoquinolinyl]amide
KW  - bempedoic acid
KW  - evacetrapib
KW  - hypocholesterolemic agent
KW  - lomitapide
KW  - low density lipoprotein
KW  - mipomersen
KW  - monoclonal antibody
KW  - subtilisin
KW  - unclassified drug
KW  - drug dose escalation
KW  - drug efficacy
KW  - drug safety
KW  - human
KW  - priority journal
KW  - review
N2  - Dyslipidemia is a major risk factor for the development of coronary artery disease, a leading cause of morbidity and mortality worldwide. Lowering low-density lipoprotein (LDL) has significantly reduced the risk of death and other major cardiovascular events, and statins remain the therapy of choice. However, as some patients are limited by the side effects of statins, cannot achieve their target LDL on statin therapy, or have other abnormalities in their lipid profile, alternative agents are being developed. In this review, we highlight the major classes of novel nonstatin LDL-lowering agents that are currently in various stages of development. Although many hold great promise, the results of large Phase III trials will be needed to definitely establish the efficacy, safety, and clinical utility of these agents in the general population. © 2013 The Author(s).
ER  - 

TY  - JOUR
M3  - Review
Y1  - 2013
VL  - 6
IS  - 3
SP  - 360
EP  - 366
SN  - 1941-7713
SN  - 1941-7705
JF  - Circulation: Cardiovascular Quality and Outcomes
JO  - Circ. Cardiovasc. Qual. Outcomes
UR  - http://www-embase-com.gx.booktsg.com/search/results?subaction=viewrecord&id=L369865477&from=export
U2  - L369865477
C5  - 23674310
DB  - Embase
DB  - Medline
U3  - 2013-09-30
U4  - 2013-10-02
L2  - http://dx.doi.org/10.1161/CIRCOUTCOMES.111.000014
DO  - 10.1161/CIRCOUTCOMES.111.000014
A1  - Karalis, I.
A1  - Rensen, P.C.N.
A1  - Jukema, J.W.
M1  - (Karalis I.; Jukema J.W., j.w.jukema@lumc.nl) Departments of Cardiology, Leiden University Medical Center, PO Box 9600, 2300 RC, Leiden, Netherlands
M1  - (Rensen P.C.N.) Departments of Endocrinology and Metabolic Diseases, Leiden University Medical Center, Leiden, Netherlands
M1  - (Rensen P.C.N.; Jukema J.W., j.w.jukema@lumc.nl) Einthoven Lab for Experimental Vascular Medicine, Leiden University Medical Center, Leiden, Netherlands
M1  - (Jukema J.W., j.w.jukema@lumc.nl) Durrer Center for Cardiogenetic Research, Amsterdam, Netherlands
M1  - (Jukema J.W., j.w.jukema@lumc.nl) Interuniversity Cardiology Institute (ICIN), Utrecht, Netherlands
AD  - J.W. Jukema, Departments of Cardiology, Leiden University Medical Center, PO Box 9600, 2300 RC, Leiden, Netherlands
T1  - Journey through cholesteryl ester transfer protein inhibition : from bench to bedside
LA  - English
KW  - NCT01687998
KW  - anacetrapib
KW  - atorvastatin
KW  - cholesterol ester
KW  - cholesterol ester transfer protein inhibitor
KW  - dalcetrapib
KW  - evacetrapib
KW  - fenofibrate
KW  - fibric acid derivative
KW  - high density lipoprotein
KW  - hydroxymethylglutaryl coenzyme A reductase inhibitor
KW  - low density lipoprotein
KW  - nicotinic acid
KW  - placebo
KW  - simvastatin
KW  - torcetrapib
KW  - absence of side effects
KW  - acute coronary syndrome
KW  - atherosclerosis
KW  - clinical trial (topic)
KW  - coronary artery disease
KW  - human
KW  - metabolism
KW  - nonhuman
KW  - pathophysiology
KW  - priority journal
KW  - review
KW  - unspecified side effect
ER  - 

TY  - JOUR
M3  - Note
Y1  - 2013
VL  - 228
IS  - 1
SP  - 38
EP  - 41
SN  - 0021-9150
SN  - 1879-1484
JF  - Atherosclerosis
JO  - Atherosclerosis
UR  - http://www-embase-com.gx.booktsg.com/search/results?subaction=viewrecord&id=L52448865&from=export
U2  - L52448865
C5  - 23427920
DB  - Embase
DB  - Medline
U3  - 2013-02-21
U4  - 2013-05-08
L2  - http://dx.doi.org/10.1016/j.atherosclerosis.2013.01.043
DO  - 10.1016/j.atherosclerosis.2013.01.043
A1  - Dullaart, R.P.F.
A1  - van Tol, A.
A1  - Dallinga-Thie, G.M.
M1  - (Dullaart R.P.F., r.p.f.dullaart@int.umcg.nl; van Tol A.) Department of Endocrinology, University Medical Center Groningen, University of Groningen, PO Box 30001, 9700 RB Groningen, Netherlands
M1  - (van Tol A.) Department of Cell Biology and Genetics, Erasmus University Medical Center, Rotterdam, Netherlands
M1  - (Dallinga-Thie G.M., g.m.dallinga@amc.uva.nl) Department of Vascular Medicine, Academic Medical Center, Amsterdam, Netherlands
M1  - (Dallinga-Thie G.M., g.m.dallinga@amc.uva.nl) Department of Experimental Vascular Medicine, Academic Medical Center, Amsterdam, Netherlands
AD  - R.P.F. Dullaart, Department of Endocrinology, University Medical Center Groningen, University of Groningen, PO Box 30001, 9700 RB Groningen, Netherlands
T1  - Phospholipid transfer protein, an emerging cardiometabolic risk marker: Is it time to intervene?
LA  - English
KW  - ABC transporter A1
KW  - apolipoprotein B
KW  - cholesterol ester transfer protein
KW  - farnesoid X receptor
KW  - hydroxymethylglutaryl coenzyme A reductase inhibitor
KW  - peroxisome proliferator activated receptor gamma
KW  - phospholipid transfer protein
KW  - very low density lipoprotein
KW  - arterial wall thickness
KW  - atherosclerosis
KW  - cardiovascular risk
KW  - coronary artery disease
KW  - environmental factor
KW  - enzyme linked immunosorbent assay
KW  - glycosylation
KW  - human
KW  - inhibition kinetics
KW  - insulin dependent diabetes mellitus
KW  - lipoprotein metabolism
KW  - molecular weight
KW  - non insulin dependent diabetes mellitus
KW  - nonhuman
KW  - note
KW  - outcome assessment
KW  - priority journal
KW  - protein analysis
KW  - protein deficiency
KW  - protein secretion
KW  - risk assessment
ER  - 

TY  - JOUR
M3  - Review
Y1  - 2013
VL  - 5
IS  - 4
SP  - 1218
EP  - 1240
SN  - 2072-6643
JF  - Nutrients
JO  - Nutr.
UR  - http://www-embase-com.gx.booktsg.com/search/results?subaction=viewrecord&id=L368726305&from=export
U2  - L368726305
C5  - 23584084
DB  - Embase
DB  - Medline
U3  - 2013-04-23
U4  - 2013-05-01
L2  - http://dx.doi.org/10.3390/nu5041218
DO  - 10.3390/nu5041218
A1  - Klop, B.
A1  - Elte, J.W.F.
A1  - Cabezas, M.C.
M1  - (Klop B., b.klop@sfg.nl; Elte J.W.F., jwfelte@planet.nl; Cabezas M.C., m.castrocabezas@sfg.nl) Department of Internal Medicine, Diabetes and Vascular Centre, Sint Franciscus Gasthuis, P.O. Box 10900, 3004 BA Rotterdam, Netherlands
AD  - M. C. Cabezas
T1  - Dyslipidemia in Obesity: Mechanisms and Potential Targets
LA  - English
KW  - acylation stimulating protein
KW  - apolipoprotein B
KW  - cholesterol ester transfer protein
KW  - chylomicron remnant
KW  - complement component C3
KW  - complement component C3a
KW  - ezetimibe
KW  - fatty acid
KW  - fenofibrate
KW  - fibric acid derivative
KW  - high density lipoprotein
KW  - hydroxymethylglutaryl coenzyme A reductase inhibitor
KW  - lipoprotein lipase
KW  - liver triacylglycerol lipase
KW  - low density lipoprotein cholesterol
KW  - messenger RNA
KW  - monounsaturated fatty acid
KW  - nicotinic acid
KW  - omega 3 fatty acid
KW  - sibutramine
KW  - tetrahydrolipstatin
KW  - triacylglycerol
KW  - very low density lipoprotein
KW  - atherogenesis
KW  - bariatric surgery
KW  - caloric restriction
KW  - disease association
KW  - drug mechanism
KW  - dyslipidemia
KW  - exercise
KW  - fat intake
KW  - fatty acid metabolism
KW  - gene expression
KW  - human
KW  - hypertriglyceridemia
KW  - inflammation
KW  - innate immunity
KW  - lifestyle modification
KW  - lipid metabolism
KW  - lipid storage
KW  - lipid transport
KW  - lipolysis
KW  - lipoprotein metabolism
KW  - molecular dynamics
KW  - molecular interaction
KW  - non insulin dependent diabetes mellitus
KW  - nonhuman
KW  - obesity
KW  - pathophysiology
KW  - postprandial state
KW  - review
KW  - body weight loss
N2  - Obesity has become a major worldwide health problem. In every single country in the world, the incidence of obesity is rising continuously and therefore, the associated morbidity, mortality and both medical and economical costs are expected to increase as well. The majority of these complications are related to co-morbid conditions that include coronary artery disease, hypertension, type 2 diabetes mellitus, respiratory disorders and dyslipidemia. Obesity increases cardiovascular risk through risk factors such as increased fasting plasma triglycerides, high LDL cholesterol, low HDL cholesterol, elevated blood glucose and insulin levels and high blood pressure. Novel lipid dependent, metabolic risk factors associated to obesity are the presence of the small dense LDL phenotype, postprandial hyperlipidemia with accumulation of atherogenic remnants and hepatic overproduction of apoB containing lipoproteins. All these lipid abnormalities are typical features of the metabolic syndrome and may be associated to a pro-inflammatory gradient which in part may originate in the adipose tissue itself and directly affect the endothelium. An important link between obesity, the metabolic syndrome and dyslipidemia, seems to be the development of insulin resistance in peripheral tissues leading to an enhanced hepatic flux of fatty acids from dietary sources, intravascular lipolysis and from adipose tissue resistant to the antilipolytic effects of insulin. The current review will focus on these aspects of lipid metabolism in obesity and potential interventions to treat the obesity related dyslipidemia. © 2013 by the authors; licensee MDPI, Basel, Switzerland.
ER  - 

TY  - JOUR
M3  - Conference Abstract
Y1  - 2013
VL  - 99
SP  - A76
SN  - 1355-6037
JF  - Heart
JO  - Heart
UR  - http://www-embase-com.gx.booktsg.com/search/results?subaction=viewrecord&id=L71200700&from=export
U2  - L71200700
DB  - Embase
U4  - 2013-10-25
L2  - http://dx.doi.org/10.1136/heartjnl-2013-303992.235
DO  - 10.1136/heartjnl-2013-303992.235
A1  - Gao, J.
M1  - (Gao J.) Tianjin Cardiovascular Institute, Tianjin Chest Hospital, Tianjin, China
AD  - J. Gao, Tianjin Cardiovascular Institute, Tianjin Chest Hospital, Tianjin, China
T1  - The influence of CETP-629C/A polymorphism on atorvastatin treatment efficacy and clinical outcome in patients with coronary artery disease
LA  - English
KW  - atorvastatin
KW  - cholesterol ester transfer protein
KW  - high density lipoprotein
KW  - low density lipoprotein
KW  - statin (protein)
KW  - lipid
KW  - therapy
KW  - human
KW  - coronary artery disease
KW  - Asia
KW  - heart
KW  - patient
KW  - genotype
KW  - homozygote
KW  - statistical significance
KW  - infarction
KW  - serum
KW  - cerebrovascular accident
KW  - revascularization
KW  - heterozygote
KW  - death
KW  - follow up
KW  - therapy effect
KW  - enzyme linked immunosorbent assay
KW  - heredity
KW  - allele
KW  - survival
KW  - log rank test
KW  - polymerase chain reaction
KW  - population
KW  - promoter region
KW  - hospital
KW  - thorax
KW  - ischemic heart disease
KW  - pharmacogenomics
KW  - survival rate
KW  - prognosis
KW  - gene
KW  - heart disease
KW  - restriction fragment length polymorphism
N2  - Objective We aim to investigate the polymorphism of Cholesteryl ester transfer protein (CETP) gene -629C/A among the coronary heart disease (CHD) Han population of the Tianjin area, to evaluate the influences of genetic factors on atorvastatin therapeutic effects and clinical outcomes in pharmacogenomics and provide theoretical basis for individual treatment. Methods We studied 332 patients with angiographically confirmed CHD from October 2010 to July 2011 in the Tianjin Chest Hospital. The CETP gene promoter polymorphism at position -629 was determined by restricted fragment length polymorphism using the polymerase chain reaction (PCR-RFLP) method. Meanwhile the serum CETP levels was determined by enzyme-linked immunosorbent assay (ELISA) method. Lipid levels were determined at baseline and after 12 months of treatment with 20 mg/d atorvastatin in all patients. Clinical follow-up were performed for more than 1 year (range 12 to 23 months), major adverse cardiac events (MACE, including death, non-fatal infarction, revascularization, and stroke) were analysed. The Kaplan-Meier log-rank test was used to compare MACE-free survival between diffient genetypes. Results 1. The frequencies of variant -692A allele was 0.408, AA genotype showed reduced CETP levels and higher HDL-C levels, compared to CC, CA genotype, it did not reach statistical significance (F = 0.893, P = 0.411 and F = 1.279, P = 0.282, respectively). Although there was a negative trend correlation between serum HDL-C and CETP levels, it did not reach statistical significance (r = -0.151, P = 0.081). 2. After 12months therapy of atorvastatin, CC genotype was shown to be associated with higher LDL-C, LP (a) reduction and HDL-C elevation in reponse to atorvastatin compared with CA and AA genotype. LDL-C levels decreased 35.4% in CC homozygotes, 18.84% in CA heterozygotes and 8.15% in AA homozygotes (P = 0.001). HDL-C levels increased 14.37% in CC homozygotes, 10.48% in CA heterozygotes and 6.64% in AA homozygotes, however the changes of HDL-C levels in three genotypes showed no significant difference (P = 0.470). 3. There was a 7.83% incidience of MACE after a mean follow-up of (18.66 ± 5.99) months, 3(0.90%) cases suffered death, 7(2.11%) cases non-fatal infarction, 13(3.92%) cases revascularization and 3(0.90%) cases stroke. The cumulative MACE free survival rates were 92.4%, 85.3% and 65.0% in CC, CA and AA genotypes, respectively (Log-rank P = 0.444). Conclusions Our results suggest that variant AA genotype showed higher HDL-C levels and reduced CETP levels, however CC genotype show a better benefit of statin therapy associated with reduction in LDL-C and LP(a) levels, long-term clinical prognosis were not affected by three genotypes.
ER  - 

TY  - JOUR
M3  - Conference Abstract
Y1  - 2013
VL  - 21
SP  - S65
EP  - S66
SN  - 1063-4584
JF  - Osteoarthritis and Cartilage
JO  - Osteoarthritis Cartilage
UR  - http://www-embase-com.gx.booktsg.com/search/results?subaction=viewrecord&id=L71464795&from=export
U2  - L71464795
DB  - Embase
U4  - 2014-05-27
A1  - Gierman, L.M.
A1  - Kéhnast, S.
A1  - Koudijs, A.
A1  - Pieterman, E.J.
A1  - Kloppenburg, M.
A1  - Van Osch, G.J.
A1  - Stojanovic-Susulic, V.
A1  - Huizinga, T.W.
A1  - Princen, H.M.
A1  - Zuurmond, A.-M.
M1  - (Gierman L.M.; Kéhnast S.; Koudijs A.; Pieterman E.J.; Princen H.M.; Zuurmond A.-M.) TNO, Leiden, Netherlands
M1  - (Kloppenburg M.; Huizinga T.W.) LUMC, Dept. of Rheumatology, Leiden, Netherlands
M1  - (Van Osch G.J.) Erasmus MC. Univ. Med. Ctr. Rotterdam, Dept. of Orthopaedics and Dept. Otorhinolaryngology, Rotterdam, Netherlands
M1  - (Stojanovic-Susulic V.) Janssen, A Division of Johnson and Johnson, Pharmaceutical R and D, Malvern, PA, United States
AD  - L.M. Gierman, TNO, Leiden, Netherlands
T1  - Osteoarthritis development is induced by increased dietary cholesterol in apoe 3leiden.cetp mice, a translational model for atherosclerosis, and can be inhibited by atorvastatin
LA  - English
KW  - atorvastatin
KW  - cholesterol
KW  - ezetimibe
KW  - cholesterol ester transfer protein
KW  - hydroxymethylglutaryl coenzyme A reductase inhibitor
KW  - osteoarthritis
KW  - atherosclerosis
KW  - model
KW  - mouse
KW  - cholesterol intake
KW  - society
KW  - exposure
KW  - human
KW  - knee
KW  - diet
KW  - cholesterol blood level
KW  - transgenic mouse
KW  - lipoprotein metabolism
KW  - female
KW  - mouse model
KW  - patella
KW  - risk factor
KW  - absorption
KW  - hypercholesterolemia
N2  - Purpose:Hypercholesterolemia, a risk factor for atherosclerosis (ATH) has been suggested to have a role in the development of osteoarthritis (OA). To test thishypothesis, the effect of increasing cholesterol levels and different cholesterol-lowering treatments on the development of OA was investigated in a mouse model resembling human lipoprotein metabolism. Methods: Female ApolipoproteinE3Leiden.human Cholesteryl Ester Transfer Protein (APOE3LeidenCETP) transgenic mice (10-16 wks, n=12/group) received a western type diet (WTD). This diet was supplemented with 0.1% (w/w) cholesterol (LC), 0.3% (w/w) cholesterol alone (HC) (n=12) or HC with 3 mg/kg/day of the HMG-CoA reductase inhibitor atorvastatin (HC atorvastatin) or 0.3 mg/kg/day of the cholesterol absorption inhibitor ezetimibe (HC ezetimibe). One group remained on chow (control). After 39 weeks of intervention, mice were sacrificed and OA grades in the knee and atherosclerosis size and composition in the aortic origin were assessed. Plasma cholesterol levels were measured throughout the study. Results: Mice receiving LC and HC had significantly more OA features at the medial side of the knee joint compared to control mice. OA features were significantly suppressed by atorvastatin but not by ezetimibe. No effects of increased intake of cholesterol were seen on the lateral side or the patella. HC groups developed significantly more atherosclerosis which was suppressed to a similar extent by atorvastatin and ezetimibe (48% and 55% respectively). A significant mild association between the development of OA on the medial side and cholesterol exposure or atherosclerosis development was found (both R=0.4, p<0.05). Conclusions: Dietary cholesterol and consequently increased plasma cholesterol levels play a role in the development of OA. The moderate correlation between OA and cholesterol exposure in these mice suggests that atherosclerosis and osteoarthritis are associated through common underlying mechanisms, but that processes independent of cholesterol exposure contribute to the development of OA features as well. This is further substantiated by the difference in effect of atorvastatin and ezetimibe. Although both drugs reduced cholesterol levels to the same extent, only atorvastatin significantly diminished OA severity, ruling out cholesterol exposure as single factor in OA development.
ER  - 

TY  - JOUR
M3  - Conference Abstract
Y1  - 2013
VL  - 61
IS  - 10
SP  - E2032
SN  - 0735-1097
JF  - Journal of the American College of Cardiology
JO  - J. Am. Coll. Cardiol.
UR  - http://www-embase-com.gx.booktsg.com/search/results?subaction=viewrecord&id=L71021395&from=export
U2  - L71021395
DB  - Embase
U4  - 2013-04-12
L2  - http://dx.doi.org/10.1016/S0735-1097(13)62032-X
DO  - 10.1016/S0735-1097(13)62032-X
A1  - Niesor, E.J.
A1  - Schwartz, G.
A1  - Suchankova, G.
A1  - Benghozi, R.
A1  - Abt, M.
A1  - Kallend, D.
M1  - (Niesor E.J.; Schwartz G.; Suchankova G.; Benghozi R.; Abt M.; Kallend D.) F. Hoffmann-La Roche Ltd, Basel, Switzerland, Denver VA Medical Center, Denver, CO, USA
AD  - E.J. Niesor
T1  - Statin-induced decrease in abca1 expression via MIR33 induction may counteract cholesterol efflux by high-density lipoproteins raised with the cholesteryl ester transfer protein modulator dalcetrapib
LA  - English
KW  - cholesterol
KW  - high density lipoprotein
KW  - cholesterol ester transfer protein
KW  - dalcetrapib
KW  - statin (protein)
KW  - hydroxymethylglutaryl coenzyme A reductase inhibitor
KW  - messenger RNA
KW  - apolipoprotein
KW  - rosuvastatin
KW  - pitavastatin
KW  - ABC transporter
KW  - simvastatin
KW  - astatine
KW  - atorvastatin
KW  - pravastatin
KW  - high density lipoprotein cholesterol
KW  - low density lipoprotein
KW  - microRNA
KW  - acetyl low density lipoprotein
KW  - effusion
KW  - college
KW  - cardiology
KW  - human
KW  - patient
KW  - mouse
KW  - macrophage
KW  - in vitro study
KW  - cholesterol transport
KW  - phase 3 clinical trial
KW  - monocyte
KW  - plasma
N2  - Background: Reverse cholesterol transport is believed to be an important function of high-density lipoprotein (HDL). HDL-cholesterol from patients treated with the cholesteryl ester transfer protein (CETP) modulator dalcetrapib has been shown to increase cholesterol efflux in vitro in the absence of statin. However, in a Phase 3 trial in which almost all patients were treated with a statin, dalcetrapib failed to reduce cardiovascular events despite significant increases in HDL-C and apolipoprotein A1 concentrations. As a possible explanation for these disparate findings, we investigated the possibility that statins suppress expression of ABC transporters and thereby reduce cholesterol efflux by HDL. Methods: Potential mechanisms for a statin/cholesterol efflux interaction were investigated in vitro by measuring: 1) expression of ABCA1 and miR33 in human THP-1 monocytes 2) ABCA1 mRNA and cholesterol efflux in mouse J774 macrophages incubated with isolated HDL from pooled human plasma. Results: In THP-1 cells loaded with acetylated LDL, incubation with 1μM atorvastatin increased microRNA33 (miRNA) by 33% (P<0.05), and decreased ABCA1 mRNA and ABCG1 mRNA by 47% (P<0.05) and 27% (NS) respectively. In J774 mouse macrophages labeled with 3H-cholesterol, ABCA1 mRNA and cholesterol efflux via ABCA1 were decreased by 1μM of statins, with the following order of potency: simvastatin>pitavastatin>atorv astatin >rosuvastatin >pravastatin; ie, the most hydrophilic statins exerted the smallest effects. Conclusions: This study suggests the possibility that statin treatment may increase miR33 expression, resulting in decreased ABCA1 expression and cholesterol efflux via this transporter. These findings might explain the failure of dalcetrapib to reduce cardiovascular events among patients treated with statins, despite an increase in HDL-C and apolipoprotein A1 concentration.
ER  - 

TY  - JOUR
M3  - Review
Y1  - 2013
VL  - 11
IS  - 3
SP  - 355
EP  - 364
SN  - 1477-9072
SN  - 1744-8344
JF  - Expert Review of Cardiovascular Therapy
JO  - Exp. Rev. Cardiovasc. Ther.
UR  - http://www-embase-com.gx.booktsg.com/search/results?subaction=viewrecord&id=L368499909&from=export
U2  - L368499909
C5  - 23469915
DB  - Embase
DB  - Medline
U3  - 2013-03-19
U4  - 2013-03-22
L2  - http://dx.doi.org/10.1586/erc.12.134
DO  - 10.1586/erc.12.134
A1  - Aslibekyan, S.
A1  - Straka, R.J.
A1  - Irvin, M.R.
A1  - Claas, S.A.
A1  - Arnett, D.K.
M1  - (Aslibekyan S., saslibek@uab.edu; Irvin M.R.; Claas S.A.; Arnett D.K.) Department of Epidemiology, Ryals School of Public Health, University of Alabama at Birmingham, Birmingham, AL, United States
M1  - (Straka R.J.) Department of Experimental and Clinical Pharmacology, College of Pharmacy, University of Minnesota, Minneapolis, MN, United States
AD  - S. Aslibekyan, Department of Epidemiology, Ryals School of Public Health, University of Alabama at Birmingham, Birmingham, AL, United States
T1  - Pharmacogenomics of high-density lipoprotein-cholesterol-raising therapies
LA  - English
KW  - atorvastatin
KW  - cholesterol ester transfer protein
KW  - cytochrome P450
KW  - fibric acid derivative
KW  - gemfibrozil
KW  - high density lipoprotein cholesterol
KW  - hydroxymethylglutaryl coenzyme A reductase inhibitor
KW  - lipoprotein
KW  - nicotinic acid
KW  - rosuvastatin
KW  - cardiovascular disease
KW  - drug efficacy
KW  - drug safety
KW  - dyslipidemia
KW  - flushing
KW  - genetic polymorphism
KW  - human
KW  - in vitro study
KW  - lipoprotein metabolism
KW  - molecular interaction
KW  - nonhuman
KW  - pharmacoepidemiology
KW  - pharmacogenomics
KW  - review
KW  - side effect
KW  - validation process
N2  - High levels of HDL cholesterol (HDL-C) have traditionally been linked to lower incidence of cardiovascular disease, prompting the search for effective and safe HDL-C raising pharmaceutical agents. Although drugs such as niacin and fibrates represent established therapeutic approaches, HDL-C response to such therapies is variable and heritable, suggesting a role for pharmacogenomic determinants. Multiple genetic polymorphisms, located primarily in genes encoding lipoproteins, cholesteryl ester transfer protein, transporters and CYP450 proteins have been shown to associate with HDL-C drug response in vitro and in epidemiologic studies. However, few of the pharmacogenomic findings have been independently validated, precluding the development of clinical tools that can be used to predict HDL-C response and leaving the goal of personalized medicine to future efforts. © 2013 Expert Reviews Ltd.
ER  - 

TY  - JOUR
M3  - Article
Y1  - 2013
VL  - 8
IS  - 1
SP  - 55
EP  - 68
SN  - 1758-4299
SN  - 1758-4302
JF  - Clinical Lipidology
JO  - Clinical Lipidology
UR  - http://www-embase-com.gx.booktsg.com/search/results?subaction=viewrecord&id=L368284223&from=export
U2  - L368284223
DB  - Embase
U3  - 2013-02-14
U4  - 2013-02-20
L2  - http://dx.doi.org/10.2217/clp.12.87
DO  - 10.2217/clp.12.87
A1  - Kishida, K.
A1  - Funahashi, T.
A1  - Shimomura, I.
M1  - (Kishida K., kkishida@imed2.med.osaka-u.ac.jp; Funahashi T.; Shimomura I.) Department of Metabolic Medicine, Graduate School of Medicine, Osaka University, Suita, Osaka 565-0871, Japan
M1  - (Kishida K., kkishida@imed2.med.osaka-u.ac.jp) Kishida Clinic, Toyonaka, Osaka 560-0021, Japan
M1  - (Funahashi T.) Department of Metabolism and Atherosclerosis, Graduate School of Medicine, Osaka University, Suita, Osaka 565-0871, Japan
AD  - K. Kishida, Department of Metabolic Medicine, Graduate School of Medicine, Osaka University, Suita, Osaka 565-0871, Japan
T1  - Effects of pitavastatin on HDL metabolism
LA  - English
KW  - ABC transporter A1
KW  - adiponectin
KW  - apolipoprotein A1
KW  - apolipoprotein B
KW  - aryldialkylphosphatase 1
KW  - atorvastatin
KW  - cholesterol ester transfer protein
KW  - dalcetrapib
KW  - etc 216
KW  - fluvastatin
KW  - high density lipoprotein cholesterol
KW  - hydroxymethylglutaryl coenzyme A reductase inhibitor
KW  - low density lipoprotein cholesterol
KW  - nicotinic acid
KW  - pioglitazone
KW  - pitavastatin
KW  - placebo
KW  - pravastatin
KW  - pitavastatin
KW  - rosuvastatin
KW  - simvastatin
KW  - torcetrapib
KW  - triacylglycerol
KW  - triacylglycerol lipase
KW  - unclassified drug
KW  - article
KW  - atherosclerosis
KW  - atherosclerotic plaque
KW  - cardiovascular risk
KW  - cholesterol blood level
KW  - cholesterol metabolism
KW  - cholesterol transport
KW  - drug bioavailability
KW  - drug excretion
KW  - drug metabolism
KW  - heart protection
KW  - human
KW  - hypercholesterolemia
KW  - inhibition kinetics
KW  - lipoprotein synthesis
KW  - particle size
KW  - priority journal
KW  - protein expression
KW  - randomized controlled trial (topic)
KW  - systematic review (topic)
KW  - treatment outcome
KW  - alipza
KW  - livalo
KW  - livazo
KW  - redevant
C1  - alipza
C1  - livalo
C1  - livazo
C1  - redevant
N2  - Low levels of circulating HDL cholesterol (HDL-C) is an independent cardiovascular risk factor. However, whether increases in HDL-C levels protect against cardiovascular disease remains unclear. This review proposes that HMG-CoA reductase inhibitors (statins) increase HDL-C levels through the production of small and lipid-poor nascent HDL/apoA-I. Statins seem to upregulate apoA-I synthesis, leading to an increase in HDL particle number and inhibition of CETP, which results in increased HDL particle size. Pitavastatin causes a greater rise in blood HDL-C levels with more efficacious production of apoA-I compared with other statins such as atorvastatin, pravastatin, simvastatin and rosuvastatin, and has relatively low inhibitory action on CETP. This article reviews the potential role of pitavastatin in HDL therapy. © 2013 Future Medicine Ltd.
ER  - 

TY  - JOUR
M3  - Article in Press
Y1  - 2013
VL  - 15
IS  - 2
SP  - 1
EP  - 7
SN  - 1523-3804
SN  - 1534-6242
JF  - Current Atherosclerosis Reports
JO  - Curr. Atheroscler. Rep.
UR  - http://www-embase-com.gx.booktsg.com/search/results?subaction=viewrecord&id=L52385670&from=export
U2  - L52385670
C5  - 23307117
DB  - Embase
DB  - Medline
U3  - 2013-01-15
L2  - http://dx.doi.org/10.1007/s11883-012-0300-x
DO  - 10.1007/s11883-012-0300-x
A1  - Phan, B.A.P.
A1  - Toth, P.P.
M1  - (Phan B.A.P., bphan@lumc.edu) Loyola University Chicago Stritch School of Medicine, Loyola University Medical Center, 2160 S. First Avenue, Bldg 110, Rm 6221, Maywood, 60153, United States
M1  - (Toth P.P., peter.toth@srfc.com) CGH Medical Center, Sterling, United States
M1  - (Toth P.P., peter.toth@srfc.com) University of Illinois School of Medicine, Peoria, United States
AD  - P.P. Toth, University of Illinois School of Medicine, Peoria, IL, United States
T1  - Is the Future of Statins Aligned with New Novel Lipid Modulation Therapies?
LA  - English
KW  - cholesterol ester transfer protein inhibitor
KW  - carrier protein
KW  - protein inhibitor
KW  - hydroxymethylglutaryl coenzyme A reductase inhibitor
KW  - lipid
KW  - cholesterol
KW  - statin (protein)
KW  - apolipoprotein B
KW  - high density lipoprotein
KW  - lipoprotein
KW  - antisense oligonucleotide
KW  - therapy
KW  - dyslipidemia
KW  - thyroid gland
KW  - modulation
KW  - atherosclerosis
KW  - risk
KW  - clinical trial (topic)
KW  - coronary atherosclerosis
KW  - patient
KW  - human
KW  - United States
KW  - commercial phenomena
KW  - adjuvant therapy
KW  - risk factor
N2  - Dyslipidemia is an established risk factor for the development of atherosclerotic cardiovascular disease. Statin therapy has been proven in a number of clinical trials to lower the risk of acute cardiovascular events and is the mainstay of cholesterol treatment. Despite current optimal treatment for dyslipidemia, many patients fail to reach adequate cholesterol treatment goals and remain at a significantly increased risk of cardiovascular events. Given this residual risk, there is a critical need for additional lipid therapies that could augment the ability of statins to lower the burden of atherogenic lipoproteins and, in some cases, raise levels of high-density lipoproteins. A number of novel lipid-altering therapies have been developed and are currently in clinical trials. In this review, we discuss these promising therapies, which include PCSK9 inhibitors, apolipoprotein B antisense oligonucleotides, microsomal transfer protein inhibitors, thyroid mimetics, and cholesteryl ester transfer protein inhibitors. Although statin therapy is the current recommended primary treatment for dyslipidemia, emerging novel agents may become adjuvant therapies in the treatment of atherosclerotic heart disease. © 2013 Springer Science+Business Media New York.
ER  - 

TY  - JOUR
M3  - Conference Abstract
Y1  - 2013
VL  - 28
IS  - 1
SP  - A8
EP  - A9
SN  - 0792-5077
JF  - Drug Metabolism and Drug Interactions
JO  - Drug Metab. Drug Interact.
UR  - http://www-embase-com.gx.booktsg.com/search/results?subaction=viewrecord&id=L71128977&from=export
U2  - L71128977
DB  - Embase
U4  - 2013-08-12
L2  - http://dx.doi.org/10.1515/dmdi-2013-0011
DO  - 10.1515/dmdi-2013-0011
A1  - Gentile, G.
A1  - Borro, M.
A1  - Aimati, L.
A1  - Nati, G.
A1  - Familiari, G.
A1  - Simmaco, M.
M1  - (Gentile G.; Borro M.; Simmaco M.) Department of Neuroscience,Mental Health and Sensory Organs, Sapienza University of Rome, Azienda Ospedaliera Sant Andrea, Rome, Italy
M1  - (Familiari G.) Faculty of Medicine and Psicology, Sapienza University of Rome, Rome, Italy
M1  - (Nati G.) MMG, Rome, Italy
M1  - (Aimati L.) Azienda Ospedaliera Sant Andrea, Rome, Italy
AD  - G. Gentile, Department of Neuroscience,Mental Health and Sensory Organs, Sapienza University of Rome, Azienda Ospedaliera Sant Andrea, Rome, Italy
T1  - Pharmacogenomics of statins
LA  - English
KW  - hydroxymethylglutaryl coenzyme A reductase inhibitor
KW  - statin (protein)
KW  - enzyme
KW  - cholesterol
KW  - cholesterol ester transfer protein
KW  - pharmacogenomics
KW  - human
KW  - therapy
KW  - patient
KW  - heart infarction
KW  - liver
KW  - sleep
KW  - headache
KW  - prevention
KW  - side effect
KW  - screening
KW  - blood
KW  - muscle
KW  - assay
KW  - technology
KW  - gene
KW  - adverse drug reaction
KW  - patient selection
KW  - cerebrovascular accident
KW  - chemical modification
KW  - genotype
KW  - drug therapy
KW  - toxicity
KW  - safety
N2  - Background: Statins are the most commonly prescribed medication class to help lower cholesterol levels in the blood, and are also known for their ability to help prevention of heart attacks and stroke. However, not all patients benefit from statins administration and often undesirable side effects, including headaches, difficulty sleeping, and even potentially life-threatening muscle and liver problems are reported during hypocholesterolemic therapy. It has been designed a genetic panel which consists of the most significant SNPs in genes encoding target, metabolic enzymes, carriers of statins and enzymes involved in chemical modification of cholesterol. The goal of our study is to develop pharmacogenomic patient-selection strategies for improving statin efficacy and costeffectiveness, and for reducing the incidence of associated adverse effects. Methods: Genotyping was carried out using the Sequenom massarray technology. PCR and single base extension primers were designed by Sequenom online tool “ Assay Design Suite ” . Results: A genetic panel for screening of 19 SNPs predictive of statin efficacy and toxicity has been developed. It includes the following SNPs: rs3761740 and rs5908 for HMGCR, rs4363657 and rs4149056 for SLCO1B1, rs1045642 for ABCB1, rs717620, rs17222723 and rs8187710 for ABCC2, CYP3A4∗22, CYP3A4∗1B, CYP3A5∗3, CYP2C8 ∗7/∗8, CYP2C9∗2 and CYP2C9∗3, rs1799837 for APOA1, rs5742904 for APOB, rs1532624 for CETP, rs662 and rs705379 for PON1. Conclusions: The pharmacogenomics of statins could be a useful tool for assigning the right hypocholesterolemic therapy to the right patient, improving the individual safety and reducing the social-economic costs.
ER  - 

TY  - JOUR
M3  - Review
Y1  - 2013
VL  - 77
IS  - 1
SP  - 3
EP  - 10
SN  - 1346-9843
SN  - 1347-4820
JF  - Circulation Journal
JO  - Circ. J.
UR  - http://www-embase-com.gx.booktsg.com/search/results?subaction=viewrecord&id=L368011141&from=export
U2  - L368011141
C5  - 23182758
DB  - Embase
DB  - Medline
U3  - 2013-01-07
U4  - 2013-01-11
L2  - http://dx.doi.org/10.1253/circj.CJ-12-1337
DO  - 10.1253/circj.CJ-12-1337
A1  - Nicholls, S.J.
A1  - Andrews, J.
A1  - Puri, R.
A1  - Uno, K.
A1  - Kataoka, Y.
M1  - (Nicholls S.J., stephen.nicholls@sahmri.com; Andrews J.; Puri R.; Uno K.; Kataoka Y.) South Australian Health and Medical Research Institute, University of Adelaide, SA, Australia
AD  - S. J. Nicholls, South Australian Health and Medical Research Institute, University of Adelaide, PO Box 11060, Adelaide, SA 5001, Australia
T1  - Imaging progression of coronary atherosclerosis: Lessons learned and ongoing challenges
LA  - English
KW  - aliskiren
KW  - amlodipine
KW  - apolipoprotein A
KW  - atorvastatin
KW  - C reactive protein
KW  - cholesterol ester transfer protein
KW  - darapladib
KW  - enalapril
KW  - glimepiride
KW  - high density lipoprotein cholesterol
KW  - low density lipoprotein cholesterol
KW  - pioglitazone
KW  - placebo
KW  - pravastatin
KW  - rosuvastatin
KW  - rvs 208
KW  - torcetrapib
KW  - unclassified drug
KW  - angiocardiography
KW  - atherogenesis
KW  - atheroma
KW  - atherosclerotic plaque
KW  - cardiac imaging
KW  - cardiovascular risk
KW  - catheterization
KW  - clinical trial (topic)
KW  - computer assisted tomography
KW  - coronary atherosclerosis
KW  - coronary artery disease
KW  - diastolic blood pressure
KW  - disease course
KW  - echography
KW  - human
KW  - hypertension
KW  - intravascular ultrasound
KW  - near infrared spectroscopy
KW  - non insulin dependent diabetes mellitus
KW  - non invasive procedure
KW  - nonhuman
KW  - obesity
KW  - optical coherence tomography
KW  - positron emission tomography
KW  - prediction
KW  - prevalence
KW  - remission
KW  - review
KW  - systolic blood pressure
KW  - rvs 208
C1  - rvs 208
N2  - Advances in arterial wall imaging permit direct visualization of the full burden of atherosclerosis within the coronary arteries. When performed serially, these studies have demonstrated the importance of targeting major cardiovascular risk factors and provide an important opportunity for evaluation of novel therapies. The findings of these studies, the clinical implications and ongoing advances will be reviewed.
ER  - 

TY  - JOUR
M3  - Review
Y1  - 2013
VL  - 5
IS  - 166
SN  - 1946-6234
SN  - 1946-6242
JF  - Science Translational Medicine
JO  - Sci. Transl. Med.
UR  - http://www-embase-com.gx.booktsg.com/search/results?subaction=viewrecord&id=L368062705&from=export
U2  - L368062705
DB  - Embase
U3  - 2013-01-15
U4  - 2013-03-06
L2  - http://dx.doi.org/10.1126/scitranslmed.3005369
DO  - 10.1126/scitranslmed.3005369
A1  - Agarwala, A.
A1  - Billheimer, J.
A1  - Rader, D.J.
M1  - (Agarwala A.; Billheimer J.; Rader D.J., rader@mail.med.upenn.gx.booktsg.com) Perelman School of Medicine, University of Pennsylvania, Philadelphia, PA 19104, United States
AD  - D.J. Rader, Perelman School of Medicine, University of Pennsylvania, Philadelphia, PA 19104, United States
T1  - Atherosclerosis: Mighty minipig in fight against cardiovascular disease
LA  - English
KW  - NCT00799903
KW  - NCT01000127
KW  - NCT01130246
KW  - NCT01327846
KW  - canakimumab
KW  - cholesterol ester transfer protein
KW  - dalcetrapib
KW  - darapladib
KW  - hydroxymethylglutaryl coenzyme A reductase inhibitor
KW  - interleukin 1beta antibody
KW  - low density lipoprotein cholesterol
KW  - proprotein convertase 9
KW  - serine proteinase
KW  - succinobucol
KW  - unclassified drug
KW  - varespladib
KW  - animal model
KW  - atheroma
KW  - atherosclerosis
KW  - coronary atherosclerosis
KW  - disease model
KW  - drug targeting
KW  - gain of function mutation
KW  - genetic engineering
KW  - Haplorhini
KW  - human
KW  - hypercholesterolemia
KW  - lipoprotein metabolism
KW  - minipig
KW  - nonhuman
KW  - priority journal
KW  - Leporidae
KW  - review
KW  - pig
KW  - transgenic animal
KW  - translational research
KW  - agi 1067
C1  - agi 1067
N2  - A cloned transgenic minipig model of hypercholesterolemia and accelerated atherosclerosis could accelerate discovery of new therapies for atherosclerotic cardiovascular disease.
ER  - 

TY  - JOUR
M3  - Article
Y1  - 2013
VL  - 67
IS  - 2
SP  - 695
EP  - 702
SN  - 1085-9195
JF  - Cell Biochemistry and Biophysics
JO  - Cell Biochem. Biophys.
UR  - http://www-embase-com.gx.booktsg.com/search/results?subaction=viewrecord&id=L1052484451&from=export
U2  - L1052484451
C5  - 23479335
DB  - Medline
U4  - 2014-06-16
L2  - http://dx.doi.org/10.1007/s12013-013-9559-y
DO  - 10.1007/s12013-013-9559-y
A1  - Kimak, E.
A1  - Bylina, J.
A1  - Solski, J.
A1  - Hałabiś, M.
A1  - Baranowicz-Gaszczyk, I.
A1  - Ksiazek, A.
M1  - (Kimak E., elzbieta.kimak@wp.pl; Solski J.; Hałabiś M.) Department of Laboratory Diagnostics, Medical University, Lublin, Poland
M1  - (Bylina J.) Department of Informatics and Statistics, Institute of Rural Health, Lublin, Poland
M1  - (Baranowicz-Gaszczyk I.; Ksiazek A.) Department of Nephrology, Medical University, Lublin, Poland
AD  - E. Kimak
T1  - Association Between Lipids, Lipoproteins Composition of HDL Particles and Triglyceride-Rich Lipoproteins, and LCAT and CETP Activity in Post-renal Transplant Patients
LA  - English
KW  - cholesterol ester transfer protein
KW  - high density lipoprotein
KW  - hydroxymethylglutaryl coenzyme A reductase inhibitor
KW  - phosphatidylcholine sterol acyltransferase
KW  - triacylglycerol
KW  - adult
KW  - aged
KW  - article
KW  - blood
KW  - chemistry
KW  - female
KW  - human
KW  - kidney transplantation
KW  - male
KW  - middle aged
KW  - young adult
N2  - High-density lipoprotein (HDL) remodeling within the plasma compartment and the association between lecithin-cholesterol acyltransferase (LCAT) and cholesterol ester transfer protein (CETP) activity, and lipid, lipoprotein concentrations and composition were investigated. The aim was to examine the high sensitivity of C-reactive protein (hsCRP), lipid, apolipoprotein B (apoB), apoAI, total apoAII, apoAIInonB, apoB-containing apoAII (apoB:AII), total apoCIII, apoCIIInonB, apoB-containing apoCIII (apoB:CIII) concentration and LCAT and CETP activity to gain an insight into the association between them and LCAT and CETP, 57 post-renal transplant (Tx) patients with and without statin therapy and in 15 healthy subjects. Tx patients had moderate hypertriglyceridemia, hypercholesterolemia, and dyslipoproteinemia, disturbed triglyceride-rich lipoproteins (TRLs) and HDL composition, decreased LCAT, and slightly increased hsCRP but no CETP activity. Spearman's correlation test showed the association between lipids and lipoproteins and LCAT or CETP, and multiple ridge stepwise forward regression showed that immunosuppressive therapy in Tx patients can disturb HDL and TRLs composition. The results suggest that inhibition or activation of LCAT is due, in part, to HDL-associated lipoprotein. Lipoprotein composition of apoAI, apoAIInonB, and apoCIIInonB in HDL particle and apoB:AII TRLs can contribute to decrease LCAT mass in Tx patients. Tx patients without statin and with lower triglycerides but higher HDL cholesterol concentration and disturbed lipoprotein composition of ApoAI and apoAII in HDL particle can decrease LCAT, increase LDL cholesterol, aggravate renal graft, and accelerate atherosclerosis and chronic heart diseases. © 2013 The Author(s).
ER  - 

TY  - JOUR
M3  - Article
Y1  - 2013
VL  - 100
IS  - 1
SP  - 14
EP  - 20
SN  - 0066-782X
SN  - 1678-4170
JF  - Arquivos Brasileiros de Cardiologia
JO  - Arq. Bras. Cardiol.
UR  - http://www-embase-com.gx.booktsg.com/search/results?subaction=viewrecord&id=L368287829&from=export
U2  - L368287829
C5  - 23250834
DB  - Embase
DB  - Medline
U3  - 2013-02-14
U4  - 2013-02-26
L2  - http://dx.doi.org/10.1590/S0066-782X2012005000120
DO  - 10.1590/S0066-782X2012005000120
A1  - Zago, V.H.S.
A1  - dos Santos, J.E.T.
A1  - Danelon, M.R.G.
A1  - da Silva, R.M.M.
A1  - Panzoldo, N.B.
A1  - Parra, E.S.
A1  - Alexandre, F.
A1  - Virgínio, V.W.M.
A1  - Quintão, E.C.R.
A1  - de Faria, E.C.
M1  - (Zago V.H.S.; Danelon M.R.G.; da Silva R.M.M.; Panzoldo N.B.; Parra E.S.; Alexandre F.; Virgínio V.W.M.; de Faria E.C., cottadefaria@gmail.com) Departamento de Patologia Clínica-Laboratório de Lípides, Núcleo de Medicinae Cirurgia Experimental, Faculdade de Ciências Médicas-Universidade Estadual de Campinas, Campinas, SP, Brazil
M1  - (dos Santos J.E.T.) Departamento de Farmacologia, Faculdade de Ciências Médicas-Universidade de São Paulo, Ribeirão Preto, SP, Brazil
M1  - (Zago V.H.S.; Danelon M.R.G.; da Silva R.M.M.; Panzoldo N.B.; Parra E.S.; Alexandre F.; Virgínio V.W.M.; de Faria E.C., cottadefaria@gmail.com) Laboratório de Lípides (LIM10)-Faculdade de Ciências Médicas, Universidade de São Paulo, São Paulo, SP, Brazil
M1  - (Quintão E.C.R.)
AD  - E. C. de Faria, Rua Tessalia Vieira Camargo, 126-Cidade Universitaria, Postal Code13083-887, Campinas SP, Brazil
T1  - Effects of atorvastatin and T-786C polymorphism of eNOS gene on plasma metabolic lipid parameters
LA  - English
KW  - apolipoprotein A1
KW  - apolipoprotein B100
KW  - atorvastatin
KW  - C reactive protein
KW  - cholesterol
KW  - cholesterol ester transfer protein
KW  - fatty acid
KW  - high density lipoprotein 2
KW  - high density lipoprotein 3
KW  - high density lipoprotein cholesterol
KW  - lipoprotein A
KW  - low density lipoprotein cholesterol
KW  - nitric oxide
KW  - nitrite
KW  - phospholipid
KW  - placebo
KW  - triacylglycerol
KW  - very low density lipoprotein cholesterol
KW  - adult
KW  - article
KW  - clinical artilce
KW  - controlled study
KW  - DNA polymorphism
KW  - drug effect
KW  - endothelial nitric oxide synthase gene
KW  - gene
KW  - genotype
KW  - human
KW  - immunochemistry
KW  - lipid metabolism
KW  - male
KW  - nephelometry
KW  - polymerase chain reaction
KW  - lipitor
C1  - lipitor(Pfizer,Brazil)
C2  - Pfizer(Brazil)
N2  - Background: Endothelial nitric oxide synthase (eNOS) activity may be modulated by high-density lipoprotein cholesterol (HDL-C), statins or polymorphisms, such as the T-786C of eNOS. Objective: This study aimed at evaluating if the T-786C polymorphism is associated with changes of atorvastatin effects on the lipid profile, on the concentrations of metabolites of nitric oxide (NO) and of high sensitivity C-reactive protein (hsCRP). Methods: Thirty male volunteers, asymptomatic, aged between 18 and 56 years were genotyped and classified according to absence (TT, n = 15) or presence (CC, n = 15) of the polymorphism. They were randomly selected for the use of placebo or atorvastatin (10 mg/day/14 days). After each treatment lipids, lipoproteins, HDL2 and HDL3 composition, cholesteryl ester transfer protein (CETP) activity, metabolites of NO and hsCRP were evaluated. Results: The comparisons between genotypes after placebo showed an increase in CETP activity in a polymorphism-dependent way (TT, 12±7; CC, 22±12; p ≤ 0.05). The interaction analyses between treatments indicated that atorvastatin has an effect on cholesterol, LDL, nitrite and lipid-protein ratios (HDL2 and HDL3) (p ≤ 0.001) in both genotypes. Interestingly, we observed genotype/drug interactions on CETP (p ≤ 0.07) and lipoprotein (a) (Lp(a)) (p ≤ 0.056), leading to a borderline decrease in CETP, but with no effect on Lp(a). HsCRP showed no alteration. Conclusion: These results suggest that statin treatment may be relevant for primary prevention of atherosclerosis in patients with the T-786C polymorphism of eNOS, considering the effects on lipid metabolism.
ER  - 

TY  - JOUR
M3  - Article
Y1  - 2013
VL  - 16
IS  - 86
SP  - 45
EP  - 51
SN  - 1944-7930
SN  - 1539-6509
JF  - Discovery Medicine
JO  - Discov. Med.
UR  - http://www-embase-com.gx.booktsg.com/search/results?subaction=viewrecord&id=L370107241&from=export
U2  - L370107241
C5  - 23911231
DB  - Embase
DB  - Medline
U4  - 2014-02-27
A1  - Kitzmiller, J.P.
A1  - Binkley, P.F.
A1  - Pandey, S.R.
A1  - Suhy, A.M.
A1  - Baldassarre, D.
A1  - Hartmann, K.
M1  - (Kitzmiller J.P.; Binkley P.F.; Suhy A.M.) College of Medicine, The Ohio State University, Columbus, Ohio, 43210, United States
M1  - (Pandey S.R.) College of Pharmacy, University of Charleston, Charleston, West Virginia, 25304, United States
M1  - (Baldassarre D.) Department of Pharmacologic and Biomolecular Sciences, University of Milan, Milan, Italy
M1  - (Hartmann K.) Department of Pharmacology, College of Medicine, The Ohio State University, Columbus, Ohio, 43210, United States
AD  - J.P. Kitzmiller, College of Medicine, Ohio State University, 5072B Graves Hall, 333 West 10th Avenue, Columbus, Ohio 43210, United States
T1  - Statin pharmacogenomics: Pursuing biomarkers for predicting clinical outcomes
LA  - English
KW  - ABC transporter
KW  - atorvastatin
KW  - biological marker
KW  - cerivastatin
KW  - cholesterol ester transfer protein
KW  - cytochrome P450 3A4
KW  - fluvastatin
KW  - high density lipoprotein cholesterol
KW  - hydroxymethylglutaryl coenzyme A reductase
KW  - hydroxymethylglutaryl coenzyme A reductase inhibitor
KW  - low density lipoprotein
KW  - mevinolin
KW  - multidrug resistance protein 1
KW  - pitavastatin
KW  - pravastatin
KW  - rosuvastatin
KW  - simvastatin
KW  - solute carrier organic anion transporter 1B1
KW  - statin (protein)
KW  - article
KW  - cardiovascular disease
KW  - clinical trial (topic)
KW  - coronary artery disease
KW  - enzyme activity
KW  - genetic analysis
KW  - genetic association
KW  - genetics
KW  - genotype phenotype correlation
KW  - heredity
KW  - human
KW  - hyperlipidemia
KW  - metabolism
KW  - pharmacogenetics
KW  - pharmacogenomics
KW  - prognosis
KW  - signal transduction
KW  - single nucleotide polymorphism
KW  - treatment outcome
N2  - Indicated for treating hyperlipidemias and for the prevention of cardiovascular disease (CVD), statins rank among the most commonly prescribed drug classes. While statins are considered to be highly effective in preventing atherosclerotic events, a substantial portion of treated patients still progress to overt CVD. Genetic factors are thought to contribute substantially to treatment outcome. Several candidate genes have been associated with statin dose requirements and treatment outcomes, but a clinically relevant pharmacogenomics test to guide statin therapy has not yet emerged. Here we define basic pharmacogenomics terminology, present strong candidate genes (CETP, HMGCR, SLCO1B1, ABCB1, and CYP3A4/5), and discuss the challenges in developing much-needed statin pharmacogenomics biomarkers for predicting treatment outcomes. © Discovery Medicine.
ER  - 

TY  - JOUR
M3  - Article
Y1  - 2013
VL  - 6
IS  - 3
SP  - 156
EP  - 162
SN  - 1874-4702
SN  - 1874-4672
JF  - Current Molecular Pharmacology
JO  - Curr. Mol. Pharmacol.
UR  - http://www-embase-com.gx.booktsg.com/search/results?subaction=viewrecord&id=L373143940&from=export
U2  - L373143940
C5  - 24160573
DB  - Embase
DB  - Medline
U3  - 2014-06-02
U4  - 2014-06-10
L2  - http://dx.doi.org/10.2174/18744672113066660037
DO  - 10.2174/18744672113066660037
A1  - Yehya, A.
A1  - Irshaid, Y.
A1  - Saleh, A.A.
M1  - (Yehya A., y.irshaid@ju.edu.jo; Irshaid Y., yacoub.irshaid@yahoo.com) Departments of Pharmacology, The University of Jordan, Amman, Jordan
M1  - (Saleh A.A.) Internal Medicine, Cardiology Division, The University of Jordan, Amman, Jordan
AD  - I. Irshaid, Department of Pharmacology, The University of Jordan, Amman 11942, Jordan
T1  - Cholesteryl ester transfer protein rs1532624 gene polymorphism is associated with reduced response to statin therapy
LA  - English
KW  - atorvastatin
KW  - cholesterol ester transfer protein
KW  - high density lipoprotein
KW  - high density lipoprotein cholesterol
KW  - hydroxymethylglutaryl coenzyme A reductase inhibitor
KW  - low density lipoprotein cholesterol
KW  - triacylglycerol
KW  - adult
KW  - aged
KW  - allele
KW  - article
KW  - blood
KW  - cholesterol blood level
KW  - DNA sequence
KW  - female
KW  - gene frequency
KW  - genotype
KW  - heterozygosity
KW  - homozygosity
KW  - human
KW  - informed consent
KW  - intron
KW  - major clinical study
KW  - male
KW  - polymerase chain reaction
KW  - priority journal
KW  - single nucleotide polymorphism
KW  - treatment response
KW  - triacylglycerol blood level
N2  - The aim of the study was to determine the allele and genotype frequencies of rs1532624 SNP of the cholesteryl ester transfer protein gene (CETP) among 116 Jordanian patients taking statins, and to study the impact of the genotypes on response to statin therapy. The study was approved by the Institutional review Board (IRB) of The Jordan University Hospital. An informed consent was signed by every participant. A single fragment encoding a 307 bp sequence of the CETP gene, including the SNP of interest at position 14645 in intron 7, was amplified using a polymerase chain reaction (PCR) technique directly from whole blood. The PCR product was then subjected to DNA sequencing. The frequencies of the genotypes of the homozygous minor allele (AA), the homozygous major allele (CC), and the heterozygous allele (CA) were 0.121, 0.405, and 0.474, respectively. The minor allele (A) frequency was 0.358. The frequencies did not deviate from Hardy-Weinberg equilibrium. The lipid profile before the start of statin therapy was similar for all genotypes regarding total cholesterol (TC), low density lipoprotein cholesterol (LDL-C), and triglycerides, while high density lipoprotein cholesterol (HDL-C) was significantly higher in the AA genotype. The AA genotype was also associated with significantly lower CETP activity than the other genotypes. The response to statin therapy was less in the AA genotype than the other genotypes for TC and LDL-C. In conclusion, the homozygous minor allele subjects have higher base line HDL-C, and lower CETP activity than the other genotypes (CA and CC). They also have less reduction in TC and LDL-C after statin therapy. © 2013 Bentham Science Publishers.
ER  - 

TY  - JOUR
M3  - Review
Y1  - 2013
VL  - 23
IS  - 9
SP  - 799
EP  - 807
SN  - 0939-4753
JF  - Nutrition, Metabolism and Cardiovascular Diseases
JO  - Nutr. Metab. Cardiovasc. Dis.
UR  - http://www-embase-com.gx.booktsg.com/search/results?subaction=viewrecord&id=L52721735&from=export
U2  - L52721735
C5  - 23932901
DB  - Embase
DB  - Medline
U3  - 2014-03-10
U4  - 2014-03-19
L2  - http://dx.doi.org/10.1016/j.numecd.2013.05.002
DO  - 10.1016/j.numecd.2013.05.002
A1  - Reiner, Ž.
M1  - (Reiner Ž., zreiner@kbc-zagreb.hr) Department of Internal Medicine, University Hospital Center Zagreb, School of Medicine, University of Zagreb, Kispaticeva 12, 10 000 Zagreb, Croatia
AD  - Ž. Reiner, Department of Internal Medicine, University Hospital Center Zagreb, School of Medicine, University of Zagreb, Kispaticeva 12, 10 000 Zagreb, Croatia
T1  - Managing the residual cardiovascular disease risk associated with HDL-cholesterol and triglycerides in statin-treated patients: A clinical update
LA  - English
KW  - NCT01252953
KW  - anacetrapib
KW  - apolipoprotein A1
KW  - atorvastatin
KW  - bezafibrate
KW  - cholesterol ester transfer protein inhibitor
KW  - CSL 11
KW  - D 4F
KW  - dalcetrapib
KW  - evacetrapib
KW  - fibric acid derivative
KW  - gemfibrozil
KW  - high density lipoprotein cholesterol
KW  - hydroxymethylglutaryl coenzyme A reductase inhibitor
KW  - lomitapide
KW  - low density lipoprotein cholesterol
KW  - mipomersen
KW  - monoclonal antibody
KW  - nicotinic acid
KW  - omega 3 fatty acid
KW  - simvastatin
KW  - torcetrapib
KW  - triacylglycerol
KW  - unclassified drug
KW  - add on therapy
KW  - atherosclerosis
KW  - cardiovascular disease
KW  - cardiovascular risk
KW  - diabetic patient
KW  - drug dose titration
KW  - dyslipidemia
KW  - human
KW  - meta analysis (topic)
KW  - non insulin dependent diabetes mellitus
KW  - phase 3 clinical trial (topic)
KW  - randomized controlled trial (topic)
KW  - review
N2  - Cardiovascular disease (CVD) is a significant cause of death in Europe. In addition to patients with proven CVD, those with type 2 diabetes (T2D) are at a particularly high-risk of CVD and associated mortality. Treatment for dyslipidaemia, a principal risk factor for CVD, remains a healthcare priority; evidence supports the reduction of low-density lipoprotein cholesterol (LDL-C) as the primary objective of dyslipidaemia management.While statins are the treatment of choice for lowering LDL-C in the majority of patients, including those with T2D, many patients retain a high CVD risk despite achieving the recommended LDL-C targets with statins. This 'residual risk' is mainly due to elevated triglyceride (TG) and low high-density lipoprotein cholesterol (HDL-C) levels. Following statin therapy optimisation additional pharmacotherapy should be considered as part of a multifaceted approach to risk reduction. Fibrates (especially fenofibrate) are the principal agents recommended for add-on therapy to treat elevated TG or low HDL-C levels. Currently, the strongest evidence of benefit is for the addition of fenofibrate to statin treatment in high-risk patients with T2D and dyslipidaemia. An alternative approach is the addition of agents to reduce LDL-C beyond the levels attainable with statin monotherapy.Here, addition of fibrates and niacin to statin therapy is discussed, and novel approaches being developed for HDL-C and TG management, including cholesteryl ester transfer protein inhibitors, Apo A-1 analogues, mipomersen, lomitapide and monoclonal antibodies against PCSK9, are reviewed. © 2013 Elsevier B.V.
ER  - 

TY  - JOUR
M3  - Review
Y1  - 2013
VL  - 15
IS  - 6
SP  - 696
EP  - 705
SN  - 1534-3189
SN  - 1092-8464
JF  - Current Treatment Options in Cardiovascular Medicine
JO  - Curr. Treat. Options Cardiovasc. Med.
UR  - http://www-embase-com.gx.booktsg.com/search/results?subaction=viewrecord&id=L52862125&from=export
U2  - L52862125
DB  - Embase
U3  - 2013-11-15
U4  - 2014-01-07
L2  - http://dx.doi.org/10.1007/s11936-013-0272-3
DO  - 10.1007/s11936-013-0272-3
A1  - Wilkinson, M.J.
A1  - Davidson, M.H.
M1  - (Wilkinson M.J.; Davidson M.H., mdavidsonmd@gmail.com) Department of Medicine, University of Chicago Medicine, 150 E. Huron Street, Chicago, IL 60611, United States
T1  - Recent developments in the treatment of familial hypercholesterolemia: A review of several new drug classes
LA  - English
KW  - alanine aminotransferase
KW  - aldosterone
KW  - alirocumab
KW  - anacetrapib
KW  - antilipemic agent
KW  - apolipoprotein B
KW  - aspartate aminotransferase
KW  - atorvastatin
KW  - bicarbonate
KW  - cholesterol
KW  - cholesterol ester transfer protein
KW  - cholesterol ester transfer protein inhibitor
KW  - evolocumab
KW  - ezetimibe
KW  - high density lipoprotein cholesterol
KW  - hydroxymethylglutaryl coenzyme A reductase inhibitor
KW  - implitapide
KW  - lomitapide
KW  - low density lipoprotein cholesterol
KW  - low density lipoprotein receptor
KW  - microsomal triglyceride transfer protein inhibitor
KW  - mipomersen
KW  - placebo
KW  - potassium
KW  - protein convertase subtilisin kexin 9 inhibitor
KW  - torcetrapib
KW  - unclassified drug
KW  - alanine aminotransferase blood level
KW  - aldosterone blood level
KW  - arterial wall thickness
KW  - aspartate aminotransferase blood level
KW  - bicarbonate blood level
KW  - blood pressure
KW  - cardiovascular disease
KW  - cardiovascular mortality
KW  - cardiovascular symptom
KW  - dose response
KW  - drug dose escalation
KW  - drug effect
KW  - drug efficacy
KW  - drug fatality
KW  - drug safety
KW  - drug tolerability
KW  - drug withdrawal
KW  - electrolyte blood level
KW  - familial hypercholesterolemia
KW  - fatty liver
KW  - gastrointestinal symptom
KW  - genetic disorder
KW  - hepatomegaly
KW  - human
KW  - injection site reaction
KW  - leukocytoclastic vasculitis
KW  - liver toxicity
KW  - phase 1 clinical trial (topic)
KW  - phase 2 clinical trial (topic)
KW  - phase 3 clinical trial (topic)
KW  - potassium blood level
KW  - randomized controlled trial (topic)
KW  - review
KW  - side effect
KW  - single drug dose
KW  - sodium blood level
KW  - systolic blood pressure
KW  - amg 145
KW  - bms 201038
KW  - regn 727
KW  - sar 236553
C1  - amg 145
C1  - bms 201038
C1  - regn 727
C1  - sar 236553
N2  - Opinion statement: Familial hypercholesterolemia is a genetic disorder of the low-density lipoprotein cholesterol (LDL-c) receptor leading to severe elevations in plasma levels of LDL-c which results in premature atherosclerosis and cardiovascular events. Statins, ezetimibe, and bile acid sequestrants significantly lower LDL-c levels in these patients and subsequently markedly improve survival; however, even with these interventions LDL-c goals often are not met. Several new drug classes are in development and have the potential to make reaching these cholesterol goals easier. In this article we review the most recent trials of several classes of drugs with the potential to change the future of familial hypercholesterolemia management: microsomal triglyceride transfer protein (MTP) inhibitors, apolipoprotein B synthesis inhibitors (mipomersen), cholesterol ester transfer protein (CETP) inhibitors and inhibitors of pro-protein convertase subtilisin/kexin 9 (PCSK9). Each class has shown promise with regard to their effects on the lipid profile. However, the potential side-effects of each drug are also being determined and have limited the development of certain agents. Therefore, the long-term effects of these drug classes, both in terms of side-effects and their effect on clinical outcomes such as cardiovascular events and mortality, continue to be determined. © 2013 Springer Science+Business Media New York.
ER  - 

TY  - JOUR
M3  - Editorial
Y1  - 2012
VL  - 60
IS  - 23
SP  - 2380
EP  - 2383
SN  - 1558-3597
SN  - 0735-1097
JF  - Journal of the American College of Cardiology
JO  - J. Am. Coll. Cardiol.
UR  - http://www-embase-com.gx.booktsg.com/search/results?subaction=viewrecord&id=L52292167&from=export
U2  - L52292167
C5  - 23141492
DB  - Embase
DB  - Medline
U3  - 2012-11-10
U4  - 2019-06-18
L2  - http://dx.doi.org/10.1016/j.jacc.2012.08.999
DO  - 10.1016/j.jacc.2012.08.999
A1  - Zheng, C.
A1  - Aikawa, M.
M1  - (Zheng C.; Aikawa M., maikawa@rics.bwh.harvard.gx.booktsg.com) Division of Cardiovascular Medicine, Brigham and Women's Hospital, Harvard Medical School, 77 Avenue Louis Pasteur, NRB7, Boston, MA 02115, United States
AD  - M. Aikawa, Division of Cardiovascular Medicine, Brigham and Women's Hospital, Harvard Medical School, 77 Avenue Louis Pasteur, NRB7, Boston, MA 02115, United States
T1  - High-density lipoproteins: From function to therapy
LA  - English
KW  - anacetrapib
KW  - apolipoprotein C3
KW  - biological marker
KW  - cholesterol ester transfer protein
KW  - dalcetrapib
KW  - evacetrapib
KW  - high density lipoprotein
KW  - high density lipoprotein cholesterol
KW  - hydroxymethylglutaryl coenzyme A reductase inhibitor
KW  - low density lipoprotein cholesterol
KW  - nicotinic acid
KW  - phospholipase A2
KW  - placebo
KW  - serum amyloid A
KW  - torcetrapib
KW  - antiinflammatory activity
KW  - antioxidant activity
KW  - atherosclerosis
KW  - biological activity
KW  - cardiovascular disease
KW  - cardiovascular risk
KW  - cholesterol blood level
KW  - cholesterol transport
KW  - coronary artery disease
KW  - disease activity
KW  - disease association
KW  - drug efficacy
KW  - drug safety
KW  - enzyme inhibition
KW  - heart protection
KW  - human
KW  - hypoalphalipoproteinemia
KW  - kidney failure
KW  - lipid metabolism
KW  - medical research
KW  - note
KW  - observational study
KW  - phase 3 clinical trial (topic)
KW  - prevalence
KW  - priority journal
KW  - protein analysis
KW  - protein function
KW  - protein modification
KW  - protein secretion
KW  - protein targeting
KW  - risk assessment
KW  - vasculitis
ER  - 
