# Supplementary material for: Lipid-lowering effect of combined therapy with high-intensity statins and CETP inhibitors: a Systematic Review and meta-analysis
Source: Front Endocrinol (Lausanne). 2025 May 1;16:1512670. doi: 10.3389/fendo.2025.1512670 (PMC12078159; doi:10.3389/fendo.2025.1512670)
Supplement: Supplementary file 1 [file DataSheet1.zip › Raw Data/Raw Data/retrieve/1-500.ris]

TY  - JOUR
M3  - Review
Y1  - 2024
VL  - 75
IS  - 5
SP  - 441
EP  - 453
SN  - 1940-1574
SN  - 0003-3197
JF  - Angiology
JO  - Angiology
UR  - http://www-embase-com.gx.booktsg.com/search/results?subaction=viewrecord&id=L2021633599&from=export
U2  - L2021633599
C5  - 36788038
DB  - Embase
DB  - Medline
U3  - 2023-02-28
U4  - 2024-04-30
L2  - http://dx.doi.org/10.1177/00033197231157473
DO  - 10.1177/00033197231157473
A1  - Zhang, Y.
A1  - Luo, S.
A1  - Gao, Y.
A1  - Tong, W.
A1  - Sun, S.
M1  - (Zhang Y., sunshaowei2004@aliyun.com; Luo S.; Gao Y.; Sun S.) Hunan Provincial Key Laboratory of Tumor Microenvironment Responsive Drug Research, University of South China, Hengyang, China
M1  - (Zhang Y., sunshaowei2004@aliyun.com; Luo S.; Gao Y.; Sun S.) School of Pharmaceutical Science, Hengyang Medical School, University of South China, Hengyang, China
M1  - (Tong W.) Department of Gynecology and Obstetrics, First Affiliated Hospital, University of South China, Hengyang, China
AD  - Y. Zhang, Hunan Provincial Key Laboratory of Tumor Microenvironment Responsive Drug Research, University of South China, Hengyang, China
T1  - High-Density Lipoprotein Subfractions Remodeling: A Critical Process for the Treatment of Atherosclerotic Cardiovascular Diseases
LA  - English
KW  - ABC transporter A1
KW  - ABC transporter G1
KW  - apolipoprotein A2
KW  - apolipoprotein A4
KW  - apolipoprotein E
KW  - apolipoprotein M
KW  - aryldialkylphosphatase 1
KW  - cholesterol ester transfer protein
KW  - cholesterol ester transfer protein inhibitor
KW  - chylomicron
KW  - clusterin
KW  - diacylglycerol acyltransferase 2
KW  - endothelial lipase
KW  - fibric acid derivative
KW  - high density lipoprotein
KW  - high density lipoprotein cholesterol
KW  - hydroxymethylglutaryl coenzyme A reductase inhibitor
KW  - lipoprotein lipase
KW  - liver triacylglycerol lipase
KW  - low density lipoprotein receptor
KW  - membrane protein
KW  - nicotinic acid
KW  - phosphatidylcholine sterol acyltransferase
KW  - phospholipid transfer protein
KW  - sphingosine 1 phosphate receptor
KW  - tumor necrosis factor
KW  - unclassified drug
KW  - vascular cell adhesion molecule 1
KW  - very low density lipoprotein
KW  - agar gel electrophoresis
KW  - angiogenesis
KW  - antiinflammatory activity
KW  - antioxidant activity
KW  - cholesterol transport
KW  - coronary atherosclerosis
KW  - disorders of lipid and lipoprotein metabolism
KW  - fractionation
KW  - gradient gel electrophoresis
KW  - human
KW  - immunoaffinity chromatography
KW  - inflammation
KW  - lipoprotein metabolism
KW  - metastatic breast cancer
KW  - non insulin dependent diabetes mellitus
KW  - nonhuman
KW  - nuclear magnetic resonance
KW  - oxidative stress
KW  - protein expression
KW  - review
KW  - separation technique
KW  - ultracentrifugation
N2  - Numerous studies have shown that a low level of high-density lipoprotein cholesterol (HDL-C) is an independent biomarker of cardiovascular disease. High-density lipoprotein (HDL) is considered to be a protective factor for atherosclerosis (AS). Therefore, raising HDL-C has been widely recognized as a promising strategy to treat atherosclerotic cardiovascular diseases (ASCVD). However, several studies have found that increasing HDL-C levels does not necessarily reduce the risk of ASCVD. HDL particles are highly heterogeneous in structure, composition, and biological function. Moreover, HDL particles from atherosclerotic patients exhibit impaired anti-atherogenic functions and these dysfunctional HDL particles might even promote ASCVD. This makes it uncertain that HDL-raising therapy will prevent and treat ASCVD. It is necessary to comprehensively analyze the structure and function of HDL subfractions. We review current advances related to HDL subfractions remodeling and highlight how current lipid-modifying drugs such as niacin, statins, fibrates, and cholesteryl ester transfer protein inhibitors regulate cholesterol concentration of HDL and specific HDL subfractions.
ER  - 

TY  - JOUR
M3  - Article in Press
Y1  - 2024
SN  - 1880-3873
JF  - Journal of atherosclerosis and thrombosis
JO  - J Atheroscler Thromb
UR  - http://www-embase-com.gx.booktsg.com/search/results?subaction=viewrecord&id=L643961091&from=export
U2  - L643961091
C5  - 38569868
DB  - Medline
U3  - 2024-04-17
L2  - http://dx.doi.org/10.5551/jat.64828
DO  - 10.5551/jat.64828
A1  - Harada-Shiba, M.
A1  - Davdison, M.H.
A1  - Ditmarsch, M.
A1  - Hsieh, A.
A1  - Wuerdeman, E.
A1  - Kling, D.
A1  - Nield, A.
A1  - Dicklin, M.R.
A1  - Nakata, A.
A1  - Sueyoshi, A.
A1  - Kuroyanagi, S.
A1  - Kastelein, J.J.P.
M1  - (Harada-Shiba M.) Cardiovascular Center, Osaka Medical and Pharmaceutical University,
M1  - (Davdison M.H.; Ditmarsch M.; Hsieh A.; Wuerdeman E.; Kling D.; Nield A.; Kastelein J.J.P.) NewAmsterdam Pharma B.V
M1  - (Dicklin M.R.) Midwest Biomedical Research,
M1  - (Nakata A.) Department of Cardiology, Sanai Hospital,
M1  - (Sueyoshi A.) Department of Diabetes Internal Medicine, Uji-Tokushukai Medical Center,
M1  - (Kuroyanagi S.) Department of Cardiovascular Surgery, Kishiwada Tokushukai Hospital,
T1  - Obicetrapib as an Adjunct to Stable Statin Therapy in Japanese Subjects: Results from a Randomized Phase 2 Trial
LA  - English
KW  - apolipoprotein B
KW  - atorvastatin
KW  - cholesterol ester transfer protein
KW  - ezetimibe
KW  - high density lipoprotein
KW  - high density lipoprotein cholesterol
KW  - hydroxymethylglutaryl coenzyme A reductase inhibitor
KW  - low density lipoprotein
KW  - low density lipoprotein cholesterol
KW  - obicetrapib
KW  - placebo
KW  - rosuvastatin
KW  - statin (protein)
KW  - triacylglycerol
KW  - very low density lipoprotein cholesterol
KW  - adult
KW  - article
KW  - Caucasian
KW  - controlled study
KW  - double blind procedure
KW  - drug therapy
KW  - dyslipidemia
KW  - female
KW  - human
KW  - Japanese (people)
KW  - major clinical study
KW  - male
KW  - monotherapy
KW  - pharmacokinetics
KW  - phase 2 clinical trial
KW  - randomized controlled trial
KW  - side effect
KW  - steady state
KW  - therapy
N2  - AIMS: Obicetrapib is a highly selective cholesteryl ester transfer protein (CETP) inhibitor shown to reduce low-density lipoprotein cholesterol (LDL-C) and apolipoprotein B (apoB), when taken as monotherapy and in combination with ezetimibe on a background of statins, in clinical trials predominantly conducted in Northern European/Caucasian participants. We characterized the efficacy, safety, and tolerability of obicetrapib within an Asian-Pacific region population. METHODS: This double-blind, randomized, phase 2 trial examined obicetrapib 2.5, 5, and 10 mg/d, compared with placebo, for 8 weeks as an adjunct to stable statin therapy (atorvastatin 10 or 20 mg/d or rosuvastatin 5 or 10 mg/d) in Japanese men and women who had not achieved 2022 Japan Atherosclerosis Society Guidelines and had LDL-C ＞70 mg/dL or non-high-density lipoprotein cholesterol (non-HDL-C) ＞100 mg/dL and triglycerides (TG) ＜400 mg/dL. Endpoints included LDL-C, non-HDL-C, HDL-C, very low-density lipoprotein cholesterol, apolipoproteins, TG, steady state pharmacokinetics (PK) in obicetrapib arms, safety, and tolerability. RESULTS: In the 102 randomized subjects (mean age 64.8 y, 71.6% male), obicetrapib significantly lowered median LDL-C, apoB, and non-HDL-C, and raised HDL-C at all doses; responses in the obicetrapib 10 mg group were -45.8%, -29.7%, -37.0%, and +159%, respectively (all p＜0.0001 vs. placebo). The PK profile demonstrated near complete elimination of drug by 4 weeks. Obicetrapib was well tolerated and there were no adverse safety signals. CONCLUSIONS: All doses of obicetrapib taken as an adjunct to stable statin therapy significantly lowered atherogenic lipoprotein lipid parameters, showed near complete elimination of drug by 4 weeks, and were safe and well tolerated in a Japanese population, similar to previous studies of obicetrapib conducted in predominantly Caucasian participants.
ER  - 

TY  - JOUR
M3  - Review
Y1  - 2024
VL  - 11
IS  - 4
SN  - 2308-3425
JF  - Journal of Cardiovascular Development and Disease
JO  - J. Cardiovasc. Dev. Dis.
UR  - http://www-embase-com.gx.booktsg.com/search/results?subaction=viewrecord&id=L2029649600&from=export
U2  - L2029649600
DB  - Embase
U3  - 2024-05-03
L2  - http://dx.doi.org/10.3390/jcdd11040126
DO  - 10.3390/jcdd11040126
A1  - Omari, M.
A1  - Alkhalil, M.
M1  - (Omari M., muntaser.omari@nhs.net; Alkhalil M., mohammad.alkhalil@nhs.net) Cardiothoracic Centre, Freeman Hospital, Newcastle-upon-Tyne, United Kingdom
M1  - (Alkhalil M., mohammad.alkhalil@nhs.net) Translational and Clinical Research Institute, Newcastle University, Newcastle-upon-Tyne, United Kingdom
AD  - M. Alkhalil, Cardiothoracic Centre, Freeman Hospital, Newcastle-upon-Tyne, United Kingdom
T1  - Atherosclerosis Residual Lipid Risk-Overview of Existing and Future Pharmacotherapies
LA  - English
KW  - atherosclerosis
KW  - cardiovascular risk
KW  - cohort analysis
KW  - drug therapy
KW  - human
KW  - major clinical study
KW  - Mendelian randomization analysis
KW  - phase 3 clinical trial
KW  - review
KW  - apolipoprotein C3
KW  - bempedoic acid
KW  - biological marker
KW  - cholesterol
KW  - cholesterol ester transfer protein
KW  - cholesterol ester transfer protein inhibitor
KW  - ezetimibe
KW  - high density lipoprotein
KW  - high density lipoprotein cholesterol
KW  - hydroxymethylglutaryl coenzyme A reductase inhibitor
KW  - icosapentaenoic acid
KW  - lipid
KW  - lipoprotein A
KW  - lipoprotein lipase
KW  - low density lipoprotein
KW  - low density lipoprotein cholesterol
KW  - nicotinic acid
KW  - PCSK9 inhibitor
KW  - subtilisin
KW  - triacylglycerol
N2  - Patients with atherosclerotic disease remain at increased risk of future events despite receiving optimal medical treatment. This residual risk is widely heterogeneous, but lipoprotein particles and their content play a major role in determining future cardiovascular events. Beyond low-density lipoprotein cholesterol (LDL-c), other lipoprotein particles have not demonstrated similar contribution to the progression of atherosclerosis. Statins, ezetimibe, and more recently, proprotein convertase subtilisin kexin 9 (PCSK9) inhibitors and bempedoic acid have confirmed the causal role of LDL-c in the development of atherosclerosis. Data on high-density lipoprotein cholesterol (HDL-c) suggested a possible causal role for atherosclerosis; nonetheless, HDL-c-raising treatments, including cholesteryl-ester transfer protein (CETP) inhibitors and niacin, failed to confirm this relationship. On the other hand, mendelian randomisation revealed that triglycerides are more implicated in the development of atherosclerosis. Although the use of highly purified eicosapentaenoic acid (EPA) was associated with a reduction in the risk of adverse cardiovascular events, this beneficial effect did not correlate with the reduction in triglycerides level and has not been consistent across large phase 3 trials. Moreover, other triglyceride-lowering treatments, such as fibrates, were not associated with a reduction in future cardiovascular risk. Studies assessing agents targeting angiopoietin-like 3 (lipoprotein lipase inhibitor) and apolipoprotein C3 antisense will add further insights into the role of triglycerides in atherosclerosis. Emerging lipid markers such as lipoprotein (a) and cholesterol efflux capacity may have a direct role in the progression of atherosclerosis. Targeting these biomarkers may provide incremental benefits in reducing cardiovascular risk when added to optimal medical treatment. This Review aims to assess available therapies for current lipid biomarkers and provide mechanistic insight into their potential role in reducing future cardiovascular risk.
ER  - 

TY  - JOUR
M3  - Article
Y1  - 2024
VL  - 485
SN  - 1096-0333
SN  - 0041-008X
JF  - Toxicology and Applied Pharmacology
JO  - Toxicol. Appl. Pharmacol.
UR  - http://www-embase-com.gx.booktsg.com/search/results?subaction=viewrecord&id=L2031365877&from=export
U2  - L2031365877
C5  - 38521370
DB  - Embase
DB  - Medline
U3  - 2024-04-04
U4  - 2024-04-24
L2  - http://dx.doi.org/10.1016/j.taap.2024.116909
DO  - 10.1016/j.taap.2024.116909
A1  - Zou, J.
A1  - Qi, S.
A1  - Sun, X.
A1  - Zhang, Y.
A1  - Wang, Y.
A1  - Li, Y.
A1  - Zhao, Z.-H.
A1  - Lei, D.
M1  - (Zou J.; Sun X.; Zhang Y.; Wang Y.; Li Y.; Lei D., leidapeng@sdu.gx.booktsg.com) Department of Otorhinolaryngology, Qilu Hospital of Shandong University, NHC Key Laboratory of Otorhinolaryngology (Shandong University), Jinan, China
M1  - (Zou J.) Medical Integration and Practice Center, Shandong University, Jinan, China
M1  - (Qi S.) Department of Pathology, Qingdao Eighth People's Hospital, Qingdao, China
M1  - (Zhao Z.-H., zhaozehua2009@126.com) Department of Hepatology, Qilu Hospital of Shandong University, Jinan, China
AD  - D. Lei, Department of Otorhinolaryngology, Qilu Hospital of Shandong University, NHC Key Laboratory of Otorhinolaryngology (Shandong University), 107 Wenhuaxi Road, Shandong, Jinan, China
AD  - Z.-H. Zhao, Department of Hepatology, Qilu Hospital of Shandong University, 107 Wenhuaxi Road, Shandong, Jinan, China
T1  - Association of lipid-modifying therapy with risk of obstructive sleep apnea: A drug-target mendelian randomization study
LA  - English
KW  - alirocumab
KW  - angiopoietin related protein 3
KW  - antilipemic agent
KW  - apolipoprotein C3
KW  - atorvastatin
KW  - cholesterol ester transfer protein
KW  - dalcetrapib
KW  - evacetrapib
KW  - evinacumab
KW  - evolocumab
KW  - ezetimibe
KW  - fluvastatin
KW  - high density lipoprotein cholesterol
KW  - hydroxymethylglutaryl coenzyme A reductase
KW  - lipoprotein lipase
KW  - low density lipoprotein cholesterol
KW  - mevinolin
KW  - NPC intracellular cholesterol transporter 1
KW  - pravastatin
KW  - proprotein convertase 9
KW  - rosuvastatin
KW  - simvastatin
KW  - torcetrapib
KW  - triacylglycerol
KW  - volanesorsen
KW  - article
KW  - controlled study
KW  - drug targeting
KW  - expression quantitative trait locus
KW  - false discovery rate
KW  - genetic variability
KW  - genome-wide association study
KW  - human
KW  - lung
KW  - Mendelian randomization analysis
KW  - nuclear magnetic resonance
KW  - pharmacogenetic testing
KW  - protein expression
KW  - risk
KW  - risk reduction
KW  - single nucleotide polymorphism
KW  - sleep apnea syndromes
KW  - small intestine
KW  - subcutaneous fat
N2  - Background: Obstructive sleep apnea (OSA) is considered to be an important contributor of dyslipidemia. However, there lacks observational studies focusing on the potential effect of lipid management on OSA risk. Thus, we aimed to investigate the genetic association of lipid-modifying therapy with risk of OSA. Methods: A drug-target mendelian randomization (MR) study using both cis-variants and cis-expression quantitative trait loci (eQTLs) of lipid-modifying drug targets was performed. The MR analyses used summary-level data of genome wide association studies (GWAS). Primary MR analysis was conducted using inverse-variance-weighted (IVW) method. Sensitivity analysis was performed using weighted median (WM) and MR-pleiotropy residual sum and outlier (MR-PRESSO) methods. Results: Genetically proxied low-density lipoprotein cholesterol (LDL-C)-lowering effect of cholesteryl ester transfer protein (CETP) was associated with reduced risk of OSA (odds ratio [OR] =0.75, 95% confidence interval [CI]: 0.60–0.94, false discovery rate [FDR] q value = 0.046). A significant MR association with risk of OSA was observed for CETP expression in subcutaneous adipose tissue (OR = 0.94, 95%CI: 0.89–1.00, FDR q value = 0.049), lung (OR = 0.94, 95%CI: 0.89–1.00, FDR q value = 0.049) and small intestine (OR = 0.96, 95%CI: 0.93–1.00, FDR q value = 0.049). No significant effects of high-density lipoprotein cholesterol (HDL-C)-raising effect of CETP inhibition, LDL-C-lowering and triglycerides-lowering effect of other drug targets on OSA risk were observed. Conclusions: The present study presented genetic evidence supporting the association of LDL-C-lowering therapy by CETP inhibition with reduced risk of OSA. These findings provided novel insights into the role of lipid management in patients with OSA and encouraged further clinical validations and mechanistic investigations.
ER  - 

TY  - JOUR
M3  - Review
Y1  - 2024
VL  - 17
IS  - 3
SN  - 1424-8247
JF  - Pharmaceuticals
JO  - Pharmaceuticals
UR  - http://www-embase-com.gx.booktsg.com/search/results?subaction=viewrecord&id=L2029193399&from=export
U2  - L2029193399
DB  - Embase
U3  - 2024-04-02
U4  - 2024-04-05
L2  - http://dx.doi.org/10.3390/ph17030289
DO  - 10.3390/ph17030289
A1  - de Oliveira, L.L.H.
A1  - de Assis, A.C.R.
A1  - Giraldez, V.Z.R.
A1  - Scudeler, T.L.
A1  - Soares, P.R.
M1  - (de Oliveira L.L.H., lucas.lentini@hc.fm.usp.br; de Assis A.C.R., arthurcicupira@usp.br; Giraldez V.Z.R., vzrocha@hotmail.com; Scudeler T.L., thiago.scudeler@fm.usp.br; Soares P.R., paulo.soares@hc.fm.usp.br) Instituto do Coração (InCor), Hospital das Clínicas da Faculdade de Medicina da Universidade de São Paulo, Av Dr Enéas de Carvalho Aguiar, 44, Cerqueira César, Brazil
AD  - T.L. Scudeler, Instituto do Coração (InCor), Hospital das Clínicas da Faculdade de Medicina da Universidade de São Paulo, Av Dr Enéas de Carvalho Aguiar, 44, Cerqueira César, Brazil
T1  - Dyslipidemia: A Narrative Review on Pharmacotherapy
LA  - English
KW  - angiopoietin related protein 3
KW  - antisense oligonucleotide
KW  - apolipoprotein B
KW  - bempedoic acid
KW  - bile acid
KW  - C reactive protein
KW  - cholesterol
KW  - cholesterol ester transfer protein
KW  - ezetimibe
KW  - fibric acid derivative
KW  - hydroxymethylglutaryl coenzyme A reductase inhibitor
KW  - inclisiran
KW  - lepodisiran
KW  - lerodalcibep
KW  - lipoprotein A
KW  - lomitapide
KW  - low density lipoprotein cholesterol
KW  - mipomersen
KW  - nicotinic acid
KW  - olezarsen
KW  - omega 3 fatty acid
KW  - proprotein convertase 9
KW  - resin
KW  - small interfering RNA
KW  - statin (protein)
KW  - tafolecimab
KW  - triacylglycerol
KW  - vaccine
KW  - volanesorsen
KW  - cardiovascular disease
KW  - chronic kidney failure
KW  - coronary artery disease
KW  - CRISPR Cas system
KW  - drug therapy
KW  - dyslipidemia
KW  - gene therapy
KW  - genetic profile
KW  - heart infarction
KW  - human
KW  - molecularly targeted therapy
KW  - New York Heart Association class
KW  - plasmapheresis
KW  - review
KW  - targeted nanotherapy
KW  - treatment indication
KW  - unstable angina pectoris
N2  - Dyslipidemia plays a fundamental role in the development and progression of atherosclerosis. Current guidelines for treating dyslipidemia focus on low-density lipoprotein–cholesterol (LDL-C). Despite advances in the pharmacotherapy of atherosclerosis, the most successful agents used to treat this disease—statins—remain insufficient in the primary or secondary prevention of acute myocardial infarction. Advancing therapy for hypercholesterolemia with emerging new drugs, either as monotherapy or in combination, is expected to improve cardiovascular outcomes. An emerging field in dyslipidemia pharmacotherapy is research on genetic therapies and genetic modulation. Understanding the genetic mechanisms underlying lipid alterations may lead to the development of personalized treatments that directly target the genetic causes of dyslipidemia. RNA messenger (mRNA)-based therapies are also being explored, offering the ability to modulate gene expression to normalize lipid levels. Furthermore, nanotechnology raises new possibilities in drug delivery for treating dyslipidemia. Controlled-release systems, nanoparticles, and liposomes can enhance the effectiveness and safety of medications by providing more precise and sustained release. This narrative review summarizes current and emerging therapies for the management of patients with dyslipidemia.
ER  - 

TY  - JOUR
M3  - Review
Y1  - 2024
VL  - 120
IS  - 4
SP  - 333
EP  - 344
SN  - 1755-3245
SN  - 0008-6363
JF  - Cardiovascular Research
JO  - Cardiovasc. Res.
UR  - http://www-embase-com.gx.booktsg.com/search/results?subaction=viewrecord&id=L2031357339&from=export
U2  - L2031357339
C5  - 38373008
DB  - Embase
DB  - Medline
U3  - 2024-04-09
L2  - http://dx.doi.org/10.1093/cvr/cvae034
DO  - 10.1093/cvr/cvae034
A1  - Xie, S.
A1  - Galimberti, F.
A1  - Olmastroni, E.
A1  - Luscher, T.F.
A1  - Carugo, S.
A1  - Catapano, A.L.
A1  - Casula, M.
A1  - Wanner, C.
A1  - Yusuf, S.
A1  - Maggioni, A.
A1  - Kirby, A.
A1  - Ogawa, H.
A1  - Hoogeveen, E.K.
A1  - Seljeflot, I.
A1  - Welty, K.
A1  - Benderly, M.
A1  - Manson, J.E.
A1  - Wolski, K.
A1  - Cannon, C.P.
A1  - Raal, F.J.
A1  - Kallend, D.
A1  - Foody, J.
A1  - Louie, M.
M1  - (Xie S.; Olmastroni E.; Catapano A.L., alberico.catapano@multimedica.it; Casula M.) Epidemiology and Preventive Pharmacology Service (SEFAP), Department of Pharmacological and Biomolecular Sciences, University of Milan, via Balzaretti 9, Milan, Italy
M1  - (Galimberti F., federica.galimberti@multimedica.it; Olmastroni E.; Catapano A.L., alberico.catapano@multimedica.it; Casula M.) IRCCS MultiMedica, via Milanese 300, Sesto San Giovanni, Milan, Italy
M1  - (Luscher T.F.) Center for Molecular Cardiology, University Zurich, Wagistrasse 12, Schlieren, Zurich, Switzerland
M1  - (Luscher T.F.) Cardiac Unit, Royal Brompton and Harefield Hospitals GSTT, Imperial College, King’s College London, Sydney Street, London, United Kingdom
M1  - (Carugo S.) Department of Clinical Sciences and Community Health, University of Milan, via della Commenda 19, Milan, Italy
M1  - (Carugo S.) Cardiology Unit, Department of Internal Medicine, Fondazione IRCCS Ca’ Granda Ospedale Maggiore Policlinico of Milan, via Francesco Sforza 28, Milan, Italy
M1  - (Wanner C.; Yusuf S.; Maggioni A.; Kirby A.; Ogawa H.; Hoogeveen E.K.; Seljeflot I.; Welty K.; Benderly M.; Manson J.E.; Wolski K.; Cannon C.P.; Raal F.J.; Kallend D.; Foody J.; Louie M.)
AD  - F. Galimberti, IRCCS MultiMedica, via Milanese 300, Sesto San Giovanni, Milan, Italy
AD  - A.L. Catapano, Epidemiology and Preventive Pharmacology Service (SEFAP), Department of Pharmacological and Biomolecular Sciences, University of Milan, via Balzaretti 9, Milan, Italy
T1  - Effect of lipid-lowering therapies on C-reactive protein levels: a comprehensive meta-analysis of randomized controlled trials
LA  - English
KW  - antiinflammatory activity
KW  - atherosclerosis
KW  - controlled study
KW  - human
KW  - inflammation
KW  - meta analysis
KW  - Preferred Reporting Items for Systematic Reviews and Meta-Analyses
KW  - prevention
KW  - randomized controlled trial
KW  - review
KW  - systematic review
KW  - antilipemic agent
KW  - bempedoic acid
KW  - bempedoic acid plus ezetimibe
KW  - biological marker
KW  - C reactive protein
KW  - cholesterol ester transfer protein inhibitor
KW  - ezetimibe
KW  - hydroxymethylglutaryl coenzyme A reductase inhibitor
KW  - lipid
KW  - low density lipoprotein
KW  - low density lipoprotein cholesterol
KW  - omega 3 fatty acid
KW  - placebo
KW  - proprotein convertase 9
KW  - triacylglycerol
N2  - Chronic low-degree inflammation is a hallmark of atherosclerotic cardiovascular (CV) disease. To assess the effect of lipid-lowering therapies on C-reactive protein (CRP), a biomarker of inflammation, we conducted a meta-analysis according to the PRISMA guidelines. Databases were searched from inception to July 2023. Inclusion criteria were: (i) randomized controlled trials (RCTs) in human, Phase II, III, or IV; (ii) English language; (iii) comparing the effect of lipid-lowering drugs vs. placebo; (iv) reporting the effects on CRP levels; (v) with intervention duration of more than 3 weeks; (vi) and sample size (for both intervention and control group) over than 100 subjects. The between-group (treatment-placebo) CRP absolute mean differences and 95% confidence intervals were calculated for each drug class separately. A total of 171 668 subjects from 53 RCTs were included. CRP levels (mg/L) were significantly decreased by statins [-0.65 (-0.87 to -0.43), bempedoic acid; -0.43 (-0.67 to -0.20), ezetimibe; -0.28 (-0.48 to -0.08)], and omega-3 fatty acids [omega3FAs, -0.27 (-0.52 to -0.01)]. CRP was reduced by -0.40 (-1.17 to 0.38) with fibrates, although not statistically significant. A slight increase of CRP concentration was observed for proprotein convertase subtilisin/kexin type 9 inhibitors [0.11 (0.07–0.14)] and cholesteryl-ester transfer protein inhibitors [0.10 (0.00–0.21)], the latter being not statistically significant. Meta-regression analysis did not show a significant correlation between changes in CRP and LDL cholesterol (LDL-C) or triglycerides. Statins, bempedoic acid, ezetimibe, and omega3FAs significantly reduce serum CRP concentration, independently of LDL-C reductions. The impact of this anti-inflammatory effect in terms of CV prevention needs further investigation.
ER  - 

TY  - JOUR
M3  - Review
Y1  - 2024
VL  - 26
IS  - 2
SP  - 35
EP  - 44
SN  - 1534-6242
SN  - 1523-3804
JF  - Current Atherosclerosis Reports
JO  - Curr. Atheroscler. Rep.
UR  - http://www-embase-com.gx.booktsg.com/search/results?subaction=viewrecord&id=L2027321288&from=export
U2  - L2027321288
C5  - 38133847
DB  - Embase
DB  - Medline
U3  - 2023-12-27
U4  - 2024-03-15
L2  - http://dx.doi.org/10.1007/s11883-023-01184-1
DO  - 10.1007/s11883-023-01184-1
A1  - Kastelein, J.J.P.
A1  - Hsieh, A.
A1  - Dicklin, M.R.
A1  - Ditmarsch, M.
A1  - Davidson, M.H.
M1  - (Kastelein J.J.P.; Hsieh A., Andrew.Hsieh@NewAmsterdamPharma.com; Ditmarsch M.; Davidson M.H.) NewAmsterdam Pharma B.V., Naarden, Netherlands
M1  - (Dicklin M.R.) Midwest Biomedical Research, Addison, IL, United States
AD  - A. Hsieh, NewAmsterdam Pharma B.V., Naarden, Netherlands
T1  - Obicetrapib: Reversing the Tide of CETP Inhibitor Disappointments
LA  - English
KW  - apolipoprotein B
KW  - cholesterol ester transfer protein inhibitor
KW  - ezetimibe
KW  - high density lipoprotein cholesterol
KW  - hydroxymethylglutaryl coenzyme A reductase inhibitor
KW  - lipoprotein A
KW  - low density lipoprotein cholesterol
KW  - obicetrapib
KW  - atherosclerosis
KW  - cholesterol blood level
KW  - drug safety
KW  - drug tolerability
KW  - dyslipidemia
KW  - human
KW  - low drug dose
KW  - monotherapy
KW  - phase 1 clinical trial (topic)
KW  - phase 2 clinical trial (topic)
KW  - review
KW  - treatment outcome
N2  - Purpose of Review: To discuss the history of cardiovascular outcomes trials of cholesteryl ester transfer protein (CETP) inhibitors and to describe obicetrapib, a next-generation, oral, once-daily, low-dose CETP inhibitor in late-stage development for dyslipidemia and atherosclerotic cardiovascular disease (ASCVD). Recent Findings: Phase 1 and 2 trials have evaluated the safety and lipid/lipoprotein effects of obicetrapib as monotherapy, in conjunction with statins, on top of high-intensity statins (HIS), and with ezetimibe on top of HIS. In ROSE2, 10 mg obicetrapib monotherapy and combined with 10 mg ezetimibe, each on top of HIS, significantly reduced low-density lipoprotein cholesterol (LDL-C), non-high-density lipoprotein cholesterol (non-HDL-C), apolipoprotein B, total LDL particles, small LDL particles, small, dense LDL-C, and lipoprotein (a), and increased HDL-C. Phase 3 pivotal registration trials including a cardiovascular outcomes trial are underway. Summary: Obicetrapib has an excellent safety and tolerability profile and robustly lowers atherogenic lipoproteins and raises HDL-C. As such, obicetrapib may be a promising agent for the treatment of ASCVD.
ER  - 

TY  - JOUR
M3  - Review
Y1  - 2024
VL  - 14
IS  - 2
SN  - 2218-1989
JF  - Metabolites
JO  - Metabolites
UR  - http://www-embase-com.gx.booktsg.com/search/results?subaction=viewrecord&id=L2028658418&from=export
U2  - L2028658418
DB  - Embase
U3  - 2024-02-27
U4  - 2024-03-07
L2  - http://dx.doi.org/10.3390/metabo14020123
DO  - 10.3390/metabo14020123
A1  - Kounatidis, D.
A1  - Vallianou, N.G.
A1  - Poulaki, A.
A1  - Evangelopoulos, A.
A1  - Panagopoulos, F.
A1  - Stratigou, T.
A1  - Geladari, E.
A1  - Karampela, I.
A1  - Dalamaga, M.
M1  - (Kounatidis D., dimitriskounatidis82@outlook.com) Second Department of Internal Medicine, Hippokration General Hospital, School of Medicine, National and Kapodistrian University of Athens, Athens, Greece
M1  - (Vallianou N.G., natalia.vallianou@hotmail.com; Panagopoulos F., fotis_1992@hotmail.com; Geladari E., elgeladari@gmail.com) Department of Internal Medicine, Evangelismos General Hospital, Athens, Greece
M1  - (Poulaki A., aikaterini.poulaki@gmail.com) Hematology Unit, Second Department of Internal Medicine, School of Medicine, National and Kapodistrian University of Athens, Athens, Greece
M1  - (Evangelopoulos A., angelos.evangelopoulos@roche.com) Roche Diagnostics Hellas S.A., Athens, Greece
M1  - (Stratigou T., theodorastratigou@yahoo.gr) Department of Endocrinology and Metabolism, Evangelismos General Hospital, Athens, Greece
M1  - (Karampela I., eikaras1@gmail.com) Second Department of Critical Care, Attikon General University Hospital, Medical School, National and Kapodistrian University of Athens, Athens, Greece
M1  - (Dalamaga M., madalamaga@med.uoa.gr) Department of Biological Chemistry, Medical School, National and Kapodistrian University of Athens, Athens, Greece
AD  - N.G. Vallianou, Department of Internal Medicine, Evangelismos General Hospital, Athens, Greece
T1  - ApoB100 and Atherosclerosis: What’s New in the 21st Century?
LA  - English
KW  - NCT03001076
KW  - 3 hydroxy 3 methylglutaryl coenzyme A
KW  - alirocumab
KW  - anakinra
KW  - apolipoprotein B100
KW  - apolipoprotein E
KW  - arachidonic acid
KW  - arginine
KW  - BCR ABL protein
KW  - bempedoic acid
KW  - biological marker
KW  - CD36 antigen
KW  - CD4 antigen
KW  - cholesterol
KW  - cholesterol ester transfer protein
KW  - cholesterol esterase
KW  - cryopyrin
KW  - danger associated molecular pattern
KW  - evinacumab
KW  - evolocumab
KW  - ezetimibe
KW  - fenofibrate
KW  - fibric acid derivative
KW  - glutamine
KW  - high density lipoprotein cholesterol
KW  - hydroxymethylglutaryl coenzyme A reductase inhibitor
KW  - immunoglobulin enhancer binding protein
KW  - immunoglobulin M
KW  - inclisiran
KW  - intercellular adhesion molecule 1
KW  - interleukin 1
KW  - interleukin 10
KW  - interleukin 17
KW  - interleukin 18
KW  - interleukin 1beta
KW  - interleukin 2
KW  - interleukin 6
KW  - interleukin 8
KW  - intermediate density lipoprotein
KW  - leukotriene
KW  - lomitapide
KW  - lysophospholipid
KW  - malonaldehyde
KW  - membrane receptor
KW  - microsomal triglyceride transfer protein
KW  - mipomersen
KW  - mitogen activated protein kinase p38
KW  - obicetrapib
KW  - omega 3 fatty acid
KW  - oxidized low density lipoprotein
KW  - phospholipase A2
KW  - phospholipid
KW  - pitavastatin
KW  - plasminogen activator inhibitor 1
KW  - pravastatin
KW  - proprotein convertase 9
KW  - prostaglandins,thromboxanes and leukotrienes
KW  - rosuvastatin
KW  - scavenger receptor B
KW  - simvastatin
KW  - small interfering RNA
KW  - toll like receptor
KW  - transcription factor FOXP3
KW  - triglyceride rich lipoprotein
KW  - tryptophan
KW  - tumor necrosis factor
KW  - unclassified drug
KW  - very low density lipoprotein cholesterol
KW  - vupanorsen
KW  - acute heart infarction
KW  - adaptive immunity
KW  - aerobic exercise
KW  - aerobic exercise training
KW  - antigen presenting cell
KW  - arterial stiffness
KW  - atherosclerosis
KW  - autophagosome
KW  - body weight loss
KW  - calcification
KW  - Canadian Cardiovascular Society
KW  - cardiometabolic risk
KW  - cardiovascular mortality
KW  - cardiovascular risk
KW  - CD4+ T lymphocyte
KW  - CD8+ T lymphocyte
KW  - chronic kidney failure
KW  - coronary angiography
KW  - coronary artery calcification
KW  - cost effectiveness analysis
KW  - diabetic nephropathy
KW  - endoplasmic reticulum
KW  - enhanced fractional catabolic rate
KW  - exercise
KW  - extracellular matrix protein deposition
KW  - familial hypobetalipoproteinemia
KW  - femoral artery angioplasty
KW  - fractional catabolic rate
KW  - gene mutation
KW  - genetic screening
KW  - glycosylation
KW  - GM-CSF signaling
KW  - helical structure
KW  - hospitalization
KW  - human
KW  - hypertension
KW  - hypertriglyceridemia
KW  - immune response
KW  - immunomodulation
KW  - inflammation
KW  - intestine flora
KW  - lecithin cholesterol acyltransferase deficiency
KW  - lifestyle modification
KW  - lipid composition
KW  - lipid diet
KW  - lipid metabolism
KW  - lipid oxidation
KW  - lipoprotein apheresis
KW  - loss of function mutation
KW  - Mediterranean diet
KW  - Medline
KW  - metabolic fatty liver
KW  - non insulin dependent diabetes mellitus
KW  - nonalcoholic fatty liver
KW  - nonhuman
KW  - ovary polycystic disease
KW  - oxidative stress
KW  - oxygen consumption
KW  - peripheral arterial disease
KW  - phagocytosis
KW  - production rate
KW  - randomized controlled trial (topic)
KW  - regulatory T lymphocyte
KW  - review
KW  - risk assessment
KW  - triacylglycerol blood level
KW  - visceral obesity
KW  - vitamin supplementation
N2  - ApoB is the main protein of triglyceride-rich lipoproteins and is further divided into ApoB48 in the intestine and ApoB100 in the liver. Very low-density lipoprotein (VLDL) is produced by the liver, contains ApoB100, and is metabolized into its remnants, intermediate-density lipoprotein (IDL) and low-density lipoprotein (LDL). ApoB100 has been suggested to play a crucial role in the formation of the atherogenic plaque. Apart from being a biomarker of atherosclerosis, ApoB100 seems to be implicated in the inflammatory process of atherosclerosis per se. In this review, we will focus on the structure, the metabolism, and the function of ApoB100, as well as its role as a predictor biomarker of cardiovascular risk. Moreover, we will elaborate upon the molecular mechanisms regarding the pathophysiology of atherosclerosis, and we will discuss the disorders associated with the APOB gene mutations, and the potential role of various drugs as therapeutic targets.
ER  - 

TY  - JOUR
M3  - Article
Y1  - 2024
VL  - 109
IS  - 2
SP  - 321
EP  - 332
SN  - 1945-7197
JF  - The Journal of clinical endocrinology and metabolism
JO  - J Clin Endocrinol Metab
UR  - http://www-embase-com.gx.booktsg.com/search/results?subaction=viewrecord&id=L641789889&from=export
U2  - L641789889
C5  - 37437107
DB  - Medline
U3  - 2023-07-18
U4  - 2024-01-26
L2  - http://dx.doi.org/10.1210/clinem/dgad406
DO  - 10.1210/clinem/dgad406
A1  - Razavi, A.C.
A1  - Jain, V.
A1  - Grandhi, G.R.
A1  - Patel, P.
A1  - Karagiannis, A.
A1  - Patel, N.
A1  - Dhindsa, D.S.
A1  - Liu, C.
A1  - Desai, S.R.
A1  - Almuwaqqat, Z.
A1  - Sun, Y.V.
A1  - Vaccarino, V.
A1  - Quyyumi, A.A.
A1  - Sperling, L.S.
A1  - Mehta, A.
M1  - (Razavi A.C.; Jain V.; Karagiannis A.; Dhindsa D.S.; Liu C.; Desai S.R.; Almuwaqqat Z.; Sun Y.V.; Vaccarino V.; Quyyumi A.A.; Sperling L.S.) Emory Clinical Cardiovascular Research Institute, Emory University School of Medicine, Atlanta, United States
M1  - (Grandhi G.R.; Mehta A.) Virginia Commonwealth University Health Pauley Heart Center, Virginia Commonwealth University School of Medicine, Richmond, United States
M1  - (Patel P.; Patel N.) Department of Medicine, Emory University School of Medicine, Atlanta, United States
M1  - (Liu C.; Sun Y.V.; Vaccarino V.) Department of Epidemiology, Emory University Rollins School of Public Health, Atlanta, United States
T1  - Does Elevated High-Density Lipoprotein Cholesterol Protect Against Cardiovascular Disease?
LA  - English
KW  - high density lipoprotein
KW  - high density lipoprotein cholesterol
KW  - hydroxymethylglutaryl coenzyme A reductase inhibitor
KW  - atherosclerosis
KW  - cardiovascular disease
KW  - complication
KW  - female
KW  - human
KW  - male
KW  - risk factor
N2  - High-density lipoprotein (HDL) contributes to reverse cholesterol transport, which is 1 of the main explanations for the described inverse association between HDL-cholesterol (HDL-C) and atherosclerotic cardiovascular disease (ASCVD) risk. However, efforts to therapeutically raise HDL-C levels with niacin, fibrates, or cholesteryl ester transfer protein inhibitors have not demonstrated a reduction in ASCVD events when compared with placebo among individuals treated with statins. Furthermore, mendelian randomization studies suggest that HDL-C is unlikely to be a direct biologic variable impacting ASCVD risk. More recently, observations from well-conducted epidemiologic studies have indicated a nonlinear U-shaped relationship between HDL-C and subclinical atherosclerosis, and that very high HDL-C (≥80 mg/dL in men, ≥100 mg/dL in women) is paradoxically associated with higher all-cause and ASCVD-related mortality. These observations suggest that HDL-C is not a universal protective factor for atherosclerosis. Thus, there are several opportunities for reframing the contribution of HDL-C to ASCVD risk and related clinical calculators. Here, we examine our growing understanding of HDL-C and its role in ASCVD risk assessment, treatment, and prevention. We discuss the biological functions of HDL-C and its normative values in relation to demographics and lifestyle markers. We then summarize original studies that observed a protective association between HDL-C and ASCVD risk and more recent evidence indicating an elevated ASCVD risk at very high HDL-C levels. Through this process, we advance the discussion regarding the future role of HDL-C in ASCVD risk assessment and identify knowledge gaps pertaining to the precise role of HDL-C in atherosclerosis and clinical ASCVD.
ER  - 

TY  - JOUR
M3  - Article in Press
Y1  - 2024
SN  - 1532-2149
SN  - 1090-3801
JF  - European Journal of Pain (United Kingdom)
JO  - Eur. J. Pain
UR  - http://www-embase-com.gx.booktsg.com/search/results?subaction=viewrecord&id=L2027778123&from=export
U2  - L2027778123
C5  - 38183343
DB  - Embase
DB  - Medline
U3  - 2024-01-10
L2  - http://dx.doi.org/10.1002/ejp.2235
DO  - 10.1002/ejp.2235
A1  - Hong, P.
A1  - Han, L.
A1  - Wan, Y.
M1  - (Hong P., hongpeiwei1988@qq.com; Han L.; Wan Y., wanyang1110@163.com) Department of Neurology, West China School of Public Health and West China Fourth Hospital, Sichuan University, Chengdu, China
M1  - (Hong P., hongpeiwei1988@qq.com; Han L.; Wan Y., wanyang1110@163.com) West China-PUMC C.C. Chen Institute of Health, Sichuan University, Chengdu, China
AD  - P. Hong, 18th, Section 3, Renmin Road South, Wuhou District, Chengdu, China
AD  - Y. Wan, Department of Neurology, West China School of Public Health and West China Fourth Hospital, Sichuan University, Chengdu, China
T1  - Mendelian randomization study of lipid metabolism characteristics and migraine risk
LA  - English
KW  - adult
KW  - article
KW  - biobank
KW  - cholesterol blood level
KW  - controlled study
KW  - etiology
KW  - female
KW  - genome-wide association study
KW  - genotype
KW  - human
KW  - lipid blood level
KW  - lipid metabolism
KW  - major clinical study
KW  - Mendelian randomization analysis
KW  - migraine
KW  - migraine with aura
KW  - migraine without aura
KW  - randomized controlled trial
KW  - single nucleotide polymorphism
KW  - United Kingdom
KW  - antilipemic agent
KW  - cholesterol ester transfer protein
KW  - high density lipoprotein
KW  - high density lipoprotein cholesterol
KW  - hydroxymethylglutaryl coenzyme A reductase inhibitor
KW  - low density lipoprotein
KW  - low density lipoprotein cholesterol
KW  - triacylglycerol
N2  - Background: The association between serum lipids and migraine is controversial. However, randomized controlled trials have suggested that statins may be efficacious for the prevention of migraine. In this study, we aim to investigate the relationship between lipids metabolism and migraine risk. Methods: Single-nucleotide polymorphisms (SNPs), relating to the serum lipid traits and the effect of lipid-lowering drugs that target APOB, CETP, HMGCR, NPC1L1, and PCSK9, were extracted from genome-wide association studies (GWAS) summary data. The GWAS summary data were obtained from the Global Lipids Genetic Consortium (GLGC), the UK Biobank, and the FinnGen study, respectively. Mendelian randomization (MR) analysis was performed to evaluate the association between serum lipid traits and lipid-lowering drugs with migraine risk. Results: Regarding serum lipids, it was found that SNPs related to high-density lipoprotein cholesterol (HDL-C), low-density lipoprotein cholesterol (LDL-C), non-high-density lipoprotein cholesterol (non-HDL-C), total cholesterol (TC), or triglycerides (TG) levels were not associated with migraine, migraine with aura (MA) or migraine without aura (MO). In addition, genotypes of HMGCR related to higher LDL-C levels were associated with increased risk of migraine (OR = 1.46, p = 0.035) and MA (OR = 2.03, p = 0.008); However, genotypes of PCSK9 related to higher LDL-C levels were associated with decreased risk of migraine (OR = 0.75, p = 0.001) and MA (OR = 0.69, p = 0.004); And genotypes of APOB related to higher LDL-C levels were associated with decreased risk of MO (OR = 0.62, p = 0.000). Conclusions: There is a relationship between lipid metabolism characteristics and migraine risk. Significance: Based on the genome-wide association summary data, single-nucleotide polymorphisms (SNPs) related to high-density lipoprotein cholesterol (HDL-C), low-density lipoprotein cholesterol (LDL-C), non-high-density lipoprotein cholesterol (non-HDL-C), total cholesterol (TC), or triglycerides (TG) level were not associated with risk of migraine, migraine with aura (MA) or migraine without aura (MO). However, genotypes of HMGCR related to higher LDL-C levels have shown an increased risk on migraine and MA. And genotypes of APOB or PCSK9 related to higher LDL-C levels have shown a decreased risk on MO, or migraine and MA, respectively. These results suggested that there may be a relationship between lipid metabolism characteristics and the risk for migraine development.
ER  - 

TY  - JOUR
M3  - Review
Y1  - 2024
VL  - 30
IS  - 10
SP  - 742
EP  - 756
SN  - 1873-4286
SN  - 1381-6128
JF  - Current Pharmaceutical Design
JO  - Curr. Pharm. Des.
UR  - http://www-embase-com.gx.booktsg.com/search/results?subaction=viewrecord&id=L2028727267&from=export
U2  - L2028727267
C5  - 38425105
DB  - Embase
DB  - Medline
U3  - 2024-04-04
U4  - 2024-04-10
L2  - http://dx.doi.org/10.2174/0113816128284695240219093612
DO  - 10.2174/0113816128284695240219093612
A1  - Dabravolski, S.
A1  - Orekhov, N.A.
A1  - Melnichenko, A.
A1  - Sukhorukov, V.N.
A1  - Popov, M.A.
A1  - Orekhov, A.
M1  - (Dabravolski S., sergedobrowolski@gmail.com) Department of Biotechnology Engineering, ORT Braude College, Braude Academic College of Engineering, Karmiel, Israel
M1  - (Orekhov N.A.; Melnichenko A.; Sukhorukov V.N.; Popov M.A.; Orekhov A.) Laboratory of Angiopatology, Research Institute of General Pathology and Pathophysiology, The Russian Academy of Medical Sciences, Moscow, Russian Federation
AD  - S. Dabravolski, Department of Biotechnology Engineering, ORT Braude College, Braude Academic College of Engineering, Karmiel, Israel
T1  - Cholesteryl Ester Transfer Protein (CETP) Variations in Relation to Lipid Profiles and Cardiovascular Diseases: An Update
LA  - English
KW  - cholesterol ester transfer protein
KW  - hydroxymethylglutaryl coenzyme A reductase inhibitor
KW  - lipoprotein
KW  - simvastatin
KW  - atherosclerosis
KW  - cardiovascular disease
KW  - cardiovascular risk factor
KW  - clinical effectiveness
KW  - coronary artery disease
KW  - diabetes mellitus
KW  - diet
KW  - disease predisposition
KW  - disease severity
KW  - ethnicity
KW  - gender
KW  - gene control
KW  - gene frequency
KW  - genetic association
KW  - genetic background
KW  - genetic marker
KW  - genetic polymorphism
KW  - genetic variability
KW  - heart infarction
KW  - human
KW  - hypercholesterolemia
KW  - hyperlipidemia
KW  - lifestyle
KW  - lipid fingerprinting
KW  - lipid transport
KW  - metabolic disorder
KW  - metabolic syndrome X
KW  - nonhuman
KW  - protein function
KW  - review
KW  - rodent model
KW  - single nucleotide polymorphism
N2  - Lipid metabolism plays an essential role in the pathogenesis of cardiovascular and metabolic diseases. Cholesteryl ester transfer protein (CETP) is a crucial glycoprotein involved in lipid metabolism by transferring cholesteryl esters (CE) and triglycerides (TG) between plasma lipoproteins. CETP activity results in reduced HDL-C and increased VLDL-and LDL-C concentrations, thus increasing the risk of cardiovascular and metabolic diseases. In this review, we discuss the structure of CETP and its mechanism of action. Furthermore, we focus on recent experiments on animal CETP-expressing models, deciphering the regulation and functions of CETP in various genetic backgrounds and interaction with different external factors. Finally, we discuss recent publications revealing the association of CETP single nucleotide polymorphisms (SNPs) with the risk of cardiovascular and metabolic diseases, lifestyle factors, diet and therapeutic interventions. While CETP SNPs can be used as effective diagnostic markers, diet, lifestyle, gender and ethnic specificity should also be considered for effective treatment.
ER  - 

TY  - JOUR
M3  - Article
Y1  - 2023
VL  - 53
IS  - 12
SN  - 1365-2362
SN  - 0014-2972
JF  - European Journal of Clinical Investigation
JO  - Eur. J. Clin. Invest.
UR  - http://www-embase-com.gx.booktsg.com/search/results?subaction=viewrecord&id=L2024730684&from=export
U2  - L2024730684
C5  - 37515404
DB  - Embase
DB  - Medline
U3  - 2023-08-08
U4  - 2023-12-05
L2  - http://dx.doi.org/10.1111/eci.14067
DO  - 10.1111/eci.14067
A1  - Liu, X.
A1  - Lv, Z.
A1  - Xie, Z.
A1  - Wang, Q.
A1  - Yao, W.
A1  - Yu, J.
A1  - Jing, Q.
A1  - Meng, X.
A1  - Ma, B.
A1  - Xue, D.
A1  - Hao, C.
M1  - (Liu X.; Lv Z.; Xie Z.; Wang Q.; Yao W.; Yu J.; Jing Q.; Meng X.; Ma B.; Xue D., xuedongbo@hrbmu.edu.cn; Hao C., haochenjun@hrbmu.edu.cn) Key Laboratory of Hepatosplenic Surgery, Ministry of Education, The First Affiliated Hospital of Harbin Medical University, Harbin, China
AD  - D. Xue, Key Laboratory of Hepatosplenic Surgery, Ministry of Education, The First Affiliated Hospital of Harbin Medical University, Harbin, China
AD  - C. Hao, Key Laboratory of Hepatosplenic Surgery, Ministry of Education, The First Affiliated Hospital of Harbin Medical University, Harbin, China
T1  - Association between the use of lipid-lowering drugs and the risk of inflammatory bowel disease
LA  - English
KW  - 3 hydroxy 3 methylglutaryl coenzyme A
KW  - alirocumab
KW  - antilipemic agent
KW  - apolipoprotein B
KW  - cholesterol ester transfer protein
KW  - evolocumab
KW  - ezetimibe
KW  - hydroxymethylglutaryl coenzyme A reductase
KW  - hydroxymethylglutaryl coenzyme A reductase inhibitor
KW  - low density lipoprotein cholesterol
KW  - low density lipoprotein receptor
KW  - mipomersen
KW  - proprotein convertase 9
KW  - volanesorsen
KW  - adult
KW  - article
KW  - cohort analysis
KW  - controlled study
KW  - Crohn disease
KW  - disease association
KW  - drug use
KW  - female
KW  - genetic association
KW  - genome-wide association study
KW  - human
KW  - inflammatory bowel disease
KW  - major clinical study
KW  - male
KW  - Mendelian randomization analysis
KW  - observational study
KW  - pleiotropy
KW  - protein targeting
KW  - single nucleotide polymorphism
KW  - ulcerative colitis
N2  - Background: Observational studies have suggested an association between lipid-lowering drugs and inflammatory bowel disease (IBD) risk. This study aimed to assess the causal influence of lipid-lowering agents on IBD risk using Mendelian randomization analysis. Method: In a population of 173,082 individuals of European ancestry, 55 single-nucleotide polymorphisms were identified as instrumental variables for 6 lipid-lowering drug targets (HMGCR, NPC1LC, PCSK9, LDLR, CETP and APOB). Summary statistics for the genome-wide association study of IBD, ulcerative colitis (UC) and Crohn's disease (CD) were obtained from the FinnGen consortium, Program in Complex Trait Genomics and UK Biobank. Inverse-variance weighted was employed as the primary MR method, and odds ratios (ORs) with 95% confidence intervals were reported as the results. Sensitivity analyses using conventional MR methods were conducted to assess result robustness. Results: Gene-proxied inhibition of Niemann-Pick C1-like 1 (NPC1L1) was associated with an increased IBD risk (OR [95% CI]: 2.31 [1.38, 3.85]; p =.001), particularly in UC (OR [95% CI]: 2.40 [1.21, 4.74], p =.012), but not in CD. This finding was replicated in the validation cohort. Additionally, gene-proxied inhibition of low-density lipoprotein receptor was associated with reduced IBD (OR [95% CI]:.72 [.60,.87], p <.001) and UC risk (OR [95% CI]:.74 [.59,.92], p =.006), although this result was not replicated in the validation cohort. Other drug targets did not show significant associations with IBD, UC or CD risk. Conclusion: Inhibition of the lipid-lowering drug-target NPC1L1 leads to an increased IBD risk, mainly in the UC population.
ER  - 

TY  - JOUR
M3  - Article
Y1  - 2023
VL  - 22
IS  - 1
SN  - 1476-511X
JF  - Lipids in Health and Disease
JO  - Lipids Health Dis.
UR  - http://www-embase-com.gx.booktsg.com/search/results?subaction=viewrecord&id=L2027107224&from=export
U2  - L2027107224
C5  - 38082436
DB  - Embase
DB  - Medline
U3  - 2023-12-26
U4  - 2024-01-05
L2  - http://dx.doi.org/10.1186/s12944-023-01983-0
DO  - 10.1186/s12944-023-01983-0
A1  - Chen, H.
A1  - Zhou, X.
A1  - Hu, J.
A1  - Li, S.
A1  - Wang, Z.
A1  - Zhu, T.
A1  - Cheng, H.
A1  - Zhang, G.
M1  - (Chen H., chenhan0688@njmu.gx.booktsg.com; Zhou X.; Li S.; Wang Z.; Zhang G., guoxinz@njmu.gx.booktsg.com) Department of Gastroenterology, The First Affiliated Hospital of Nanjing Medical University, 300# Guangzhou Road, Nanjing, China
M1  - (Hu J.; Zhu T.) Department of Cardiology, The First Affiliated Hospital of Nanjing Medical University, Nanjing, China
M1  - (Cheng H.) Department of Neurology, The First Affiliated Hospital of Nanjing Medical University, Nanjing, China
M1  - (Chen H., chenhan0688@njmu.gx.booktsg.com) Branch of Health Promotion and Education, Jiangsu Anti-aging Association, Nanjing, China
AD  - H. Chen, Branch of Health Promotion and Education, Jiangsu Anti-aging Association, Nanjing, China
AD  - G. Zhang, Department of Gastroenterology, The First Affiliated Hospital of Nanjing Medical University, 300# Guangzhou Road, Nanjing, China
T1  - Genetic insights into the association of statin and newer nonstatin drug target genes with human longevity: a Mendelian randomization analysis
LA  - English
KW  - hydroxymethylglutaryl coenzyme A reductase inhibitor
KW  - low density lipoprotein cholesterol
KW  - ANGPTL3 gene
KW  - APOB gene
KW  - APOC3 gene
KW  - article
KW  - CETP gene
KW  - controlled study
KW  - European
KW  - expression quantitative trait locus
KW  - gene
KW  - genetic association
KW  - genetic variation
KW  - genome-wide association study
KW  - HMGCR gene
KW  - human
KW  - human tissue
KW  - LDLR gene
KW  - life extension
KW  - longevity
KW  - LPL gene
KW  - Mendelian randomization analysis
KW  - NPC1L1 gene
KW  - PCKS9 gene
KW  - pleiotropy
N2  - Background: It remains controversial whether the long-term use of statins or newer nonstatin drugs has a positive effect on human longevity. Therefore, this study aimed to investigate the genetic associations between different lipid-lowering therapeutic gene targets and human longevity. Methods: Two-sample Mendelian randomization analyses were conducted. The exposures comprised genetic variants that proxy nine drug target genes mimicking lipid-lowering effects (LDLR, HMGCR, PCKS9, NPC1L1, APOB, CETP, LPL, APOC3, and ANGPTL3). Two large-scale genome-wide association study (GWAS) summary datasets of human lifespan, including up to 500,193 European individuals, were used as outcomes. The inverse-variance weighting method was applied as the main approach. Sensitivity tests were conducted to evaluate the robustness, heterogeneity, and pleiotropy of the results. Causal effects were further validated using expression quantitative trait locus (eQTL) data. Results: Genetically proxied LDLR variants, which mimic the effects of lowering low-density lipoprotein cholesterol (LDL-C), were associated with extended lifespan. This association was replicated in the validation set and was further confirmed in the eQTL summary data of blood and liver tissues. Mediation analysis revealed that the genetic mimicry of LDLR enhancement extended lifespan by reducing the risk of major coronary heart disease, accounting for 22.8% of the mediation effect. The genetically proxied CETP and APOC3 inhibitions also showed causal effects on increased life expectancy in both outcome datasets. The lipid-lowering variants of HMGCR, PCKS9, LPL, and APOB were associated with longer lifespans but did not causally increase extreme longevity. No statistical evidence was detected to support an association between NPC1L1 and lifespan. Conclusion: This study suggests that LDLR is a promising genetic target for human longevity. Lipid-related gene targets, such as PCSK9, CETP, and APOC3, might potentially regulate human lifespan, thus offering promising prospects for developing newer nonstatin therapies.
ER  - 

TY  - JOUR
M3  - Review
Y1  - 2023
VL  - 6
IS  - 12
SN  - 2398-8835
JF  - Health Science Reports
JO  - Heal. Sci. Rep.
UR  - http://www-embase-com.gx.booktsg.com/search/results?subaction=viewrecord&id=L2027251459&from=export
U2  - L2027251459
DB  - Embase
U3  - 2023-12-28
U4  - 2023-12-29
L2  - http://dx.doi.org/10.1002/hsr2.1779
DO  - 10.1002/hsr2.1779
A1  - Bodaghi, A.B.
A1  - Ebadi, E.
A1  - Gholami, M.J.
A1  - Azizi, R.
A1  - Shariati, A.
M1  - (Bodaghi A.B.; Ebadi E.; Gholami M.J.) Student Research Committee, Khomein University of Medical Sciences, Khomein, Iran
M1  - (Bodaghi A.B.; Ebadi E.; Gholami M.J.; Azizi R.; Shariati A., arefshariati0111@gmail.com) Molecular and Medicine Research Centre, Khomein University of Medical Sciences, Khomein, Iran
AD  - A. Shariati, Department of medical laboratory sciences, Khomein University of Medical Sciences, Khomein, Iran
T1  - A decreased level of high-density lipoprotein is a possible risk factor for type 2 diabetes mellitus: A review
LA  - English
KW  - apolipoprotein A1
KW  - atorvastatin
KW  - bezafibrate
KW  - cholesterol ester transfer protein
KW  - dalcetrapib
KW  - gemfibrozil
KW  - high density lipoprotein
KW  - high density lipoprotein cholesterol
KW  - insulin
KW  - nicotinic acid
KW  - pravastatin
KW  - torcetrapib
KW  - triacylglycerol
KW  - adipose tissue
KW  - antioxidant activity
KW  - apoptosis
KW  - cardiovascular disease
KW  - diabetic nephropathy
KW  - glucose homeostasis
KW  - glucose metabolism
KW  - glucose transport
KW  - hemostasis
KW  - human
KW  - hypoalphalipoproteinemia
KW  - inflammation
KW  - insulin release
KW  - insulin sensitivity
KW  - insulin signaling
KW  - lecithin cholesterol acyltransferase deficiency
KW  - lifestyle modification
KW  - lipid metabolism
KW  - non insulin dependent diabetes mellitus
KW  - nonalcoholic fatty liver
KW  - obesity
KW  - oxidative stress
KW  - pancreas islet beta cell
KW  - review
KW  - risk factor
KW  - Tangier disease
KW  - tissue metabolism
KW  - triglyceride-to-high-density lipoprotein-cholesterol ratio
KW  - jtt 705
KW  - niacor
KW  - niaspan
C1  - jtt 705
C1  - niacor
C1  - niaspan
N2  - Introduction: Type 2 diabetes mellitus (T2DM) is characterized primarily by dyslipidemia and hyperglycemia due to insulin resistance. High-density lipoprotein (HDL) play a significant role in preventing the incidence of dyslipidemia and its complications. HDL has different protective functions, such as reducing oxidation, vascular inflammation, and thrombosis; additionally, its anti-diabetic role is one of the most significant recent discoveries about HDL and some of its constituent lipoproteins. Methods: This research reviews ongoing studies and preliminary investigations into the assessment of relation between decreased level of HDL and T2DM. Results: The levels of HDL and its functions contribute to glucose hemostasis and the development of T2DM through four possible mechanisms, including insulin secretion by beta cells, peripheral insulin sensitivity, non-insulin-dependent glucose uptake, and adipose tissue metabolic activity. Additionally, the anti-oxidant properties of HDL protect beta cells from apoptosis caused by oxidative stress and inflammation induced by low-density lipoprotein, which facilitate insulin secretion. Conclusion: Therefore, HDL and its compositions, especially Apo A-I, play an important role in regulating glucose metabolism, and decreased levels of HDL can be considered a risk factor for DM. Different factors, such as hypoalphalipoproteinemia that manifests as a consequence of genetic factors, such as Apo A-I deficiency, as well as secondary causes arising from lifestyle choices and underlying medical conditions that decrease the level of HDL, could be associated with DM. Moreover, intricate connections between HDL and diabetic complications extend beyond glucose metabolism to encompass complications like cardiovascular disease and kidney disease. Therefore, the exact interactions between HDL level and DM should be evaluated in future studies.
ER  - 

TY  - JOUR
M3  - Conference Abstract
Y1  - 2023
VL  - 148
SN  - 1524-4539
JF  - Circulation
JO  - Circulation
UR  - http://www-embase-com.gx.booktsg.com/search/results?subaction=viewrecord&id=L642976401&from=export
U2  - L642976401
DB  - Embase
U4  - 2023-12-19
L2  - http://dx.doi.org/10.1161/circ.148.suppl_1.15201
DO  - 10.1161/circ.148.suppl_1.15201
A1  - Harada-Shiba, M.
A1  - Kling, D.
A1  - Kastelein, J.J.
A1  - Ditmarsch, M.
A1  - Wuerdeman, E.
A1  - Hsieh, A.
A1  - Nicholls, S.
A1  - Davidson, M.
M1  - (Harada-Shiba M.; Kling D.; Kastelein J.J.; Ditmarsch M.; Wuerdeman E.; Hsieh A.; Nicholls S.; Davidson M.)
AD  - M. Harada-Shiba
T1  - Obicetrapib as an Adjunct to Stable Statin Therapy Significantly Lowers LDL-C, Non-HDL-C, and Apolipoprotein B in Japanese Patients: Results From the Japan Phase 2 Study
LA  - English
KW  - apolipoprotein B
KW  - ezetimibe
KW  - high density lipoprotein
KW  - hydroxymethylglutaryl coenzyme A reductase inhibitor
KW  - low density lipoprotein
KW  - obicetrapib
KW  - placebo
KW  - statin (protein)
KW  - adult
KW  - Caucasian
KW  - conference abstract
KW  - controlled study
KW  - double blind procedure
KW  - drug dose
KW  - drug therapy
KW  - female
KW  - human
KW  - Japan
KW  - Japanese (people)
KW  - major clinical study
KW  - male
KW  - middle aged
KW  - monotherapy
KW  - phase 2 clinical trial
KW  - physical examination
KW  - randomized controlled trial
KW  - risk assessment
KW  - side effect
KW  - therapy
N2  - Background: Obicetrapib is a selective CETP inhibitor that has been shown to reduce LDL-C, non-HDLC, lipoprotein particles, and apolipoproteins when used as monotherapy, and in combination with ezetimibe, on background high-intensity statins. Previous studies of obicetrapib were conducted in predominantly Caucasian participants. There is a lack of clinical experience with obicetrapib when used in combination with stable statin therapy among Asian population. Objectives: This study was designed to fill the gap in clinical experience and to characterize the safety, efficacy profile of obicetrapib within the Asian population. Methods: The Phase 2 study is a trial of Japanese participants who had not achieved treatment goal in accordance with the 2022 Japan Atherosclerosis Society Guidelines and with LDL-C >70 mg/dL or nonHDL-C > 100 mg/dL and TG < 400 mg/dL, while receiving stable statin background therapy. Participants were randomized 1:1:1:1 to obicetrapib 2.5 mg (n=25), obicetrapib 5 mg (n=25), obicetrapib 10 mg (n=26), or placebo (n=26). The primary endpoint was percent change in LDL-C from baseline to week 8. Key secondary endpoints included changes in ApoB, non-HDL-C, and HDL-C. Standard safety assessments were conducted. Results: Obicetrapib produced significant lowering of median LDL-C (45.8%, P<0.0001), ApoB (29.7%, P<0.0001), non-HDL-C (37.0%, P<0.0001) and raising of HDL-C (158.9%, P<0.0001). Placebo demonstrated median change of -0.9%, -0.4%, -0.4% and +5.2% for these parameters respectively. Obicetrapib was well tolerated with similar treatment emergent adverse events compared to placebo. There were no clinically significant changes in laboratory parameters, vital signs, or physical examinations in any treatment group. Conclusions: Similar to previous studies, obicetrapib 2.5 mg, 5 mg, and 10 mg resulted in significant reductions in LDL-C, ApoB, and non-HDL-C in the Asian population. All doses of obicetrapib were safe and well tolerated.
ER  - 

TY  - JOUR
M3  - Review
Y1  - 2023
VL  - 20
IS  - 9
SP  - 600
EP  - 616
SN  - 1759-5010
SN  - 1759-5002
JF  - Nature Reviews Cardiology
JO  - Nat. Rev. Cardiol.
UR  - http://www-embase-com.gx.booktsg.com/search/results?subaction=viewrecord&id=L2022632864&from=export
U2  - L2022632864
C5  - 37055535
DB  - Embase
DB  - Medline
U3  - 2023-04-24
U4  - 2023-08-28
L2  - http://dx.doi.org/10.1038/s41569-023-00860-8
DO  - 10.1038/s41569-023-00860-8
A1  - Brandts, J.
A1  - Ray, K.K.
M1  - (Brandts J.; Ray K.K., k.ray@imperial.ac.uk) Imperial Centre for Cardiovascular Disease Prevention (ICCP), Department of Primary Care and Public Health, School of Public Health, Imperial College London, London, United Kingdom
M1  - (Brandts J.) Department of Internal Medicine I, University Hospital RWTH Aachen, Aachen, Germany
AD  - K.K. Ray, Imperial Centre for Cardiovascular Disease Prevention (ICCP), Department of Primary Care and Public Health, School of Public Health, Imperial College London, London, United Kingdom
T1  - Novel and future lipid-modulating therapies for the prevention of cardiovascular disease
LA  - English
KW  - acp 501
KW  - alirocumab
KW  - angiopoietin related protein 3
KW  - anti PCSK9 vaccine
KW  - antilipemic agent
KW  - antisense oligonucleotide
KW  - apolipoprotein A1
KW  - apolipoprotein C3
KW  - aroang 3
KW  - at 04a
KW  - at 06a
KW  - azd 8233
KW  - bempedoic acid
KW  - bms 962476
KW  - cholesterol ester transfer protein
KW  - csl 112
KW  - cyclopeptide
KW  - docosahexaenoic acid
KW  - evinacumab
KW  - evolocumab
KW  - ezetimibe
KW  - high density lipoprotein cholesterol
KW  - hydroxymethylglutaryl coenzyme A reductase inhibitor
KW  - hypocholesterolemic agent
KW  - icosapentaenoic acid
KW  - icosapentaenoic acid ethyl ester
KW  - inclisiran
KW  - lerodalcibep
KW  - lipoprotein
KW  - lomitapide
KW  - low density lipoprotein
KW  - low density lipoprotein cholesterol
KW  - low density lipoprotein receptor
KW  - lepodisiran
KW  - messenger RNA
KW  - obicetrapib
KW  - olezarsen
KW  - olpasiran
KW  - PCSK9 inhibitor
KW  - pelacarsen
KW  - peptide vaccine
KW  - phosphatidylcholine sterol acyltransferase
KW  - placebo
KW  - proprotein convertase 9
KW  - sln 360
KW  - small interfering RNA
KW  - unclassified drug
KW  - volanesorsen
KW  - vupanorsen
KW  - ANGPTL3 gene
KW  - apheresis
KW  - arthralgia
KW  - cardiovascular disease
KW  - cardiovascular risk
KW  - clinical practice
KW  - coronary atherosclerosis
KW  - drug efficacy
KW  - drug safety
KW  - drug targeting
KW  - drug tolerability
KW  - dyslipidemia
KW  - familial hypercholesterolemia
KW  - gene editing
KW  - heart protection
KW  - human
KW  - hypercholesterolemia
KW  - hyperlipoproteinemia type 1
KW  - hypertriglyceridemia
KW  - injection site erythema
KW  - lipid metabolism
KW  - lipoprotein metabolism
KW  - liver cell
KW  - loss of function mutation
KW  - low density lipoprotein cholesterol level
KW  - medication compliance
KW  - muscle disease
KW  - nonhuman
KW  - randomized controlled trial (topic)
KW  - review
KW  - risk reduction
KW  - RNA translation
KW  - thrombocytopenia
KW  - unmet medical need
KW  - acp 501
KW  - aroang 3
KW  - at 04a
KW  - at 06a
KW  - azd 8233
KW  - bms 962476
KW  - csl 112
KW  - lib 003
KW  - ly 3819469
KW  - sln 360
C1  - acp 501
C1  - aroang 3
C1  - at 04a
C1  - at 06a
C1  - azd 8233
C1  - bms 962476
C1  - csl 112
C1  - lib 003
C1  - ly 3819469
C1  - sln 360
N2  - Lowering the levels of LDL cholesterol in the plasma has been shown to reduce the risk of atherosclerotic cardiovascular disease (ASCVD). Several other lipoproteins, such as triglyceride-rich lipoproteins, HDL and lipoprotein(a) are associated with atherosclerosis and ASCVD, with strong evidence supporting causality for some. In this Review, we discuss novel and upcoming therapeutic strategies targeting different pathways in lipid metabolism to potentially attenuate the risk of cardiovascular events. Key proteins involved in lipoprotein metabolism, such as PCSK9, angiopoietin-related protein 3, cholesteryl ester transfer protein and apolipoprotein(a), have been identified as viable targets for therapeutic intervention through observational and genetic studies. These proteins can be targeted using a variety of approaches, such as protein inhibition or interference, inhibition of translation at the mRNA level (with the use of antisense oligonucleotides or small interfering RNA), and the introduction of loss-of-function mutations through base editing. These novel and upcoming strategies are complementary to and could work synergistically with existing therapies, or in some cases could potentially replace therapies, offering unprecedented opportunities to prevent ASCVD. Moreover, a major challenge in the prevention and treatment of non-communicable diseases is how to achieve safe, long-lasting reductions in causal exposures. This challenge might be overcome with approaches such as small interfering RNAs or genome editing, which shows how far the field has advanced from when the burden of achieving this goal was placed upon patients through rigorous adherence to daily small-molecule drug regimens.
ER  - 

TY  - JOUR
M3  - Review
Y1  - 2023
VL  - 24
IS  - 17
SN  - 1422-0067
SN  - 1661-6596
JF  - International Journal of Molecular Sciences
JO  - Int. J. Mol. Sci.
UR  - http://www-embase-com.gx.booktsg.com/search/results?subaction=viewrecord&id=L2025320222&from=export
U2  - L2025320222
C5  - 37686428
DB  - Embase
DB  - Medline
U3  - 2023-09-15
U4  - 2023-11-28
L2  - http://dx.doi.org/10.3390/ijms241713622
DO  - 10.3390/ijms241713622
A1  - Kosmas, C.E.
A1  - Bousvarou, M.D.
A1  - Papakonstantinou, E.J.
A1  - Tsamoulis, D.
A1  - Koulopoulos, A.
A1  - Echavarria Uceta, R.
A1  - Guzman, E.
A1  - Rallidis, L.S.
M1  - (Kosmas C.E., cekosmas1@gmail.com; Guzman E., eliscer@hotmail.com) Division of Cardiology, Department of Medicine, Montefiore Medical Center, Bronx, NY, United States
M1  - (Kosmas C.E., cekosmas1@gmail.com; Echavarria Uceta R., rogers_eu@hotmail.com; Guzman E., eliscer@hotmail.com) Cardiology Clinic, Cardiology Unlimited, PC, New York, NY, United States
M1  - (Bousvarou M.D., marabous60@gmail.com; Koulopoulos A., andrewkoul98@gmail.com) School of Medicine, University of Crete, Heraklion, Greece
M1  - (Papakonstantinou E.J., lpapakon777@gmail.com) General Directorate of Public Health and Social Welfare, Attica Region, Athens, Greece
M1  - (Tsamoulis D., donatostsamoulis@gmail.com) First Department of Internal Medicine, Thriasio General Hospital of Eleusis, Athens, Greece
M1  - (Rallidis L.S., lrallidis@gmail.com) 2nd Department of Cardiology, Medical School, National and Kapodistrian University of Athens, University General Hospital ATTIKON, Athens, Greece
AD  - C.E. Kosmas, Division of Cardiology, Department of Medicine, Montefiore Medical Center, Bronx, NY, United States
T1  - Novel Pharmacological Therapies for the Management of Hyperlipoproteinemia(a)
LA  - English
KW  - acetylsalicylic acid
KW  - antilipemic agent
KW  - cholesterol ester transfer protein inhibitor
KW  - estrogen derivative
KW  - ezetimibe
KW  - hydroxymethylglutaryl coenzyme A reductase inhibitor
KW  - inclisiran
KW  - lipoprotein A
KW  - lepodisiran
KW  - mipomersen
KW  - nicotinic acid
KW  - olpasiran
KW  - PCSK9 inhibitor
KW  - pelacarsen
KW  - sln 360
KW  - small interfering RNA
KW  - unclassified drug
KW  - cardiovascular risk factor
KW  - gene silencing
KW  - human
KW  - hyperlipoproteinemia
KW  - lipoprotein blood level
KW  - liver cell
KW  - review
KW  - risk reduction
N2  - Lipoprotein(a) [Lp(a)] is a well-established risk factor for cardiovascular disease, predisposing to major cardiovascular events, including coronary heart disease, stroke, aortic valve calcification and abdominal aortic aneurysm. Lp(a) is differentiated from other lipoprotein molecules through apolipoprotein(a), which possesses atherogenic and antithrombolytic properties attributed to its structure. Lp(a) levels are mostly genetically predetermined and influenced by the size of LPA gene variants, with smaller isoforms resulting in a greater synthesis rate of apo(a) and, ultimately, elevated Lp(a) levels. As a result, serum Lp(a) levels may highly vary from extremely low to extremely high. Hyperlipoproteinemia(a) is defined as Lp(a) levels > 30 mg/dL in the US and >50 mg/dL in Europe. Because of its association with CVD, Lp(a) levels should be measured at least once a lifetime in adults. The ultimate goal is to identify individuals with increased risk of CVD and intervene accordingly. Traditional pharmacological interventions like niacin, statins, ezetimibe, aspirin, PCSK-9 inhibitors, mipomersen, estrogens and CETP inhibitors have not yet yielded satisfactory results. The mean Lp(a) reduction, if any, is barely 50% for all agents, with statins increasing Lp(a) levels, whereas a reduction of 80–90% appears to be required to achieve a significant decrease in major cardiovascular events. Novel RNA-interfering agents that specifically target hepatocytes are aimed in this direction. Pelacarsen is an antisense oligonucleotide, while olpasiran, LY3819469 and SLN360 are small interfering RNAs, all conjugated with a N-acetylgalactosamine molecule. Their ultimate objective is to genetically silence LPA, reduce apo(a) production and lower serum Lp(a) levels. Evidence thus so far demonstrates that monthly subcutaneous administration of a single dose yields optimal results with persisting substantial reductions in Lp(a) levels, potentially enhancing CVD risk reduction. The Lp(a) reduction achieved with novel RNA agents may exceed 95%. The results of ongoing and future clinical trials are eagerly anticipated, and it is hoped that guidelines for the tailored management of Lp(a) levels with these novel agents may not be far off.
ER  - 

TY  - JOUR
M3  - Review
Y1  - 2023
VL  - 24
IS  - 17
SN  - 1422-0067
SN  - 1661-6596
JF  - International Journal of Molecular Sciences
JO  - Int. J. Mol. Sci.
UR  - http://www-embase-com.gx.booktsg.com/search/results?subaction=viewrecord&id=L2025320232&from=export
U2  - L2025320232
C5  - 37686091
DB  - Embase
DB  - Medline
U3  - 2023-09-14
U4  - 2023-11-23
L2  - http://dx.doi.org/10.3390/ijms241713288
DO  - 10.3390/ijms241713288
A1  - Dybiec, J.
A1  - Baran, W.
A1  - Dąbek, B.
A1  - Fularski, P.
A1  - Młynarska, E.
A1  - Radzioch, E.
A1  - Rysz, J.
A1  - Franczyk, B.
M1  - (Dybiec J.; Baran W.; Dąbek B.; Fularski P.; Młynarska E., emmlynarska@gmail.com; Radzioch E.; Franczyk B.) Department of Nephrocardiology, Medical University of Lodz, ul. Zeromskiego 113, Lodz, Poland
M1  - (Rysz J.) Department of Nephrology, Hypertension and Family Medicine, Medical University of Lodz, ul. Zeromskiego 113, Lodz, Poland
AD  - E. Młynarska, Department of Nephrocardiology, Medical University of Lodz, ul. Zeromskiego 113, Lodz, Poland
T1  - Advances in Treatment of Dyslipidemia
LA  - English
KW  - alirocumab
KW  - angiopoietin like protein inhibitor
KW  - angiopoietin related protein
KW  - antilipemic agent
KW  - antisense oligodeoxynucleotide
KW  - apolipoprotein C3
KW  - apolipoprotein C3 inhibitor
KW  - bempedoic acid
KW  - cholesterol
KW  - cholesterol ester transfer protein
KW  - cholesterol ester transfer protein inhibitor
KW  - evolocumab
KW  - ezetimibe
KW  - hydroxymethylglutaryl coenzyme A reductase inhibitor
KW  - lipid
KW  - lomitapide
KW  - PCSK9 inhibitor
KW  - unclassified drug
KW  - cardiovascular disease
KW  - cholesterol blood level
KW  - clinical trial (topic)
KW  - drug efficacy
KW  - drug safety
KW  - drug targeting
KW  - dyslipidemia
KW  - epidemiological data
KW  - familial hypercholesterolemia
KW  - gene silencing
KW  - human
KW  - lifestyle modification
KW  - lipid blood level
KW  - lipid fingerprinting
KW  - lipid metabolism
KW  - primary prevention
KW  - quality of life
KW  - reference value
KW  - review
KW  - risk reduction
KW  - screening test
KW  - treatment indication
N2  - Dyslipidemias have emerged as prevalent disorders among patients, posing significant risks for the development and progression of cardiovascular diseases. These conditions are characterized by elevated levels of total cholesterol (TC), triglycerides (TGs), and low-density lipoprotein cholesterol (LDL-C). This review delves into the current treatment approach, focusing on equalizing these parameters while enhancing the overall quality of life for patients. Through an extensive analysis of clinical trials, we identify disorders that necessitate alternative treatment strategies, notably familial hypercholesterolemia. The primary objective of this review is to consolidate existing information concerning drugs with the potential to revolutionize dyslipidemia management significantly. Among these promising pharmaceuticals, we highlight alirocumab, bempedoic acid, antisense oligonucleotides, angiopoietin-like protein inhibitors, apolipoprotein C-III (APOC3) inhibitors, lomitapide, and cholesterol ester transfer protein (CETP) inhibitors. Our review demonstrates the pivotal roles played by each of these drugs in targeting specific parameters of lipid metabolism. We outline the future landscape of dyslipidemia treatment, envisaging a more tailored and effective therapeutic approach to address this widespread medical concern.
ER  - 

TY  - JOUR
M3  - Review
Y1  - 2023
VL  - 20
IS  - 18
SN  - 1660-4601
SN  - 1661-7827
JF  - International Journal of Environmental Research and Public Health
JO  - Int. J. Environ. Res. Public Health
UR  - http://www-embase-com.gx.booktsg.com/search/results?subaction=viewrecord&id=L2025742030&from=export
U2  - L2025742030
C5  - 37754581
DB  - Embase
DB  - Medline
U3  - 2023-10-10
U4  - 2023-10-11
L2  - http://dx.doi.org/10.3390/ijerph20186721
DO  - 10.3390/ijerph20186721
A1  - Vinci, P.
A1  - Di Girolamo, F.G.
A1  - Panizon, E.
A1  - Tosoni, L.M.
A1  - Cerrato, C.
A1  - Pellicori, F.
A1  - Altamura, N.
A1  - Pirulli, A.
A1  - Zaccari, M.
A1  - Biasinutto, C.
A1  - Roni, C.
A1  - Fiotti, N.
A1  - Schincariol, P.
A1  - Mangogna, A.
A1  - Biolo, G.
M1  - (Vinci P., pierandrea.vinci@asugi.sanita.fvg.it; Di Girolamo F.G., fgdigirolamo@units.it; Panizon E., emiliano.panizon@asugi.sanita.fvg.it; Tosoni L.M., letizia.tosoni@gmail.com; Cerrato C., arancioca@hotmail.it; Pellicori F., federica.pellicori@live.it; Altamura N., altamuranic@yahoo.it; Pirulli A., alessia.pirulli@asugi.sanita.fvg.it; Zaccari M., mzaccari00@gmail.com; Fiotti N., fiotti@units.it; Biolo G., biolo@units.it) Clinica Medica, Cattinara Hospital, Department of Medical Surgical and Health Science, University of Trieste, Trieste, Italy
M1  - (Di Girolamo F.G., fgdigirolamo@units.it; Biasinutto C., chiara.biasinutto@gmail.com; Roni C., chiara.roni@asugi.sanita.fvg.it; Schincariol P., paolo.schincariol@asugi.sanita.fvg.it) SC Assistenza Farmaceutica, Cattinara Hospital, Azienda Sanitaria Universitaria Integrata di Trieste, Trieste, Italy
M1  - (Mangogna A., alessandro.mangogna@burlo.trieste.it) Institute for Maternal and Child Health, I.R.C.C.S “Burlo Garofolo”, Trieste, Italy
AD  - P. Vinci, Clinica Medica, Cattinara Hospital, Department of Medical Surgical and Health Science, University of Trieste, Trieste, Italy
T1  - Lipoprotein(a) as a Risk Factor for Cardiovascular Diseases: Pathophysiology and Treatment Perspectives
LA  - English
KW  - alpha 1 antitrypsin
KW  - anacetrapib
KW  - apolipoprotein
KW  - asialoglycoprotein receptor
KW  - atorvastatin
KW  - C reactive protein
KW  - cholesterol ester
KW  - cholesterol ester transfer protein
KW  - evacetrapib
KW  - ezetimibe
KW  - fibrin
KW  - fibronectin
KW  - glycosaminoglycan
KW  - interleukin 6
KW  - interleukin 8
KW  - lipoprotein
KW  - lipoprotein A
KW  - low density lipoprotein
KW  - lysophosphatidic acid
KW  - lysophosphatidylcholine
KW  - microRNA
KW  - mipomersen
KW  - monoclonal antibody
KW  - nicotinic acid
KW  - oligonucleotide
KW  - PCSK9 inhibitor
KW  - pitavastatin
KW  - plasminogen
KW  - polyclonal antibody
KW  - pravastatin
KW  - proteoglycan
KW  - RNA
KW  - rosuvastatin
KW  - simvastatin
KW  - statin (protein)
KW  - testosterone
KW  - torcetrapib
KW  - aortic valve stenosis
KW  - apheresis
KW  - atherosclerotic plaque
KW  - blood clotting
KW  - body composition
KW  - cardiovascular disease
KW  - carotid atherosclerosis
KW  - cell proliferation
KW  - diabetes mellitus
KW  - DNA polymorphism
KW  - enzyme linked immunosorbent assay
KW  - gene frequency
KW  - gene linkage disequilibrium
KW  - gene silencing
KW  - heart failure
KW  - heart infarction
KW  - hormonal regulation
KW  - human
KW  - hyperhomocysteinemia
KW  - hyperlipoproteinemia
KW  - hypertension
KW  - immunoassay
KW  - ischemic stroke
KW  - lifestyle modification
KW  - liver toxicity
KW  - non insulin dependent diabetes mellitus
KW  - nonhuman
KW  - pathophysiology
KW  - preeclampsia
KW  - protein expression
KW  - pulsed field gel electrophoresis
KW  - real time polymerase chain reaction
KW  - review
KW  - risk factor
KW  - wound healing
N2  - Cardiovascular disease (CVD) is still a leading cause of morbidity and mortality, despite all the progress achieved as regards to both prevention and treatment. Having high levels of lipoprotein(a) [Lp(a)] is a risk factor for cardiovascular disease that operates independently. It can increase the risk of developing cardiovascular disease even when LDL cholesterol (LDL-C) levels are within the recommended range, which is referred to as residual cardiovascular risk. Lp(a) is an LDL-like particle present in human plasma, in which a large plasminogen-like glycoprotein, apolipoprotein(a) [Apo(a)], is covalently bound to Apo B100 via one disulfide bridge. Apo(a) contains one plasminogen-like kringle V structure, a variable number of plasminogen-like kringle IV structures (types 1–10), and one inactive protease region. There is a large inter-individual variation of plasma concentrations of Lp(a), mainly ascribable to genetic variants in the Lp(a) gene: in the general po-pulation, Lp(a) levels can range from <1 mg/dL to >1000 mg/dL. Concentrations also vary between different ethnicities. Lp(a) has been established as one of the risk factors that play an important role in the development of atherosclerotic plaque. Indeed, high concentrations of Lp(a) have been related to a greater risk of ischemic CVD, aortic valve stenosis, and heart failure. The threshold value has been set at 50 mg/dL, but the risk may increase already at levels above 30 mg/dL. Although there is a well-established and strong link between high Lp(a) levels and coronary as well as cerebrovascular disease, the evidence regarding incident peripheral arterial disease and carotid atherosclerosis is not as conclusive. Because lifestyle changes and standard lipid-lowering treatments, such as statins, niacin, and cholesteryl ester transfer protein inhibitors, are not highly effective in reducing Lp(a) levels, there is increased interest in developing new drugs that can address this issue. PCSK9 inhibitors seem to be capable of reducing Lp(a) levels by 25–30%. Mipomersen decreases Lp(a) levels by 25–40%, but its use is burdened with important side effects. At the current time, the most effective and tolerated treatment for patients with a high Lp(a) plasma level is apheresis, while antisense oligonucleotides, small interfering RNAs, and microRNAs, which reduce Lp(a) levels by targeting RNA molecules and regulating gene expression as well as protein production levels, are the most widely explored and promising perspectives. The aim of this review is to provide an update on the current state of the art with regard to Lp(a) pathophysiological mechanisms, focusing on the most effective strategies for lowering Lp(a), including new emerging alternative therapies. The purpose of this manuscript is to improve the management of hyperlipoproteinemia(a) in order to achieve better control of the residual cardiovascular risk, which remains unacceptably high.
ER  - 

TY  - JOUR
M3  - Article
Y1  - 2023
VL  - 53
SN  - 1549-9642
SN  - 1549-9634
JF  - Nanomedicine: Nanotechnology, Biology, and Medicine
JO  - Nanomed. Nanotechnol. Biol. Med.
UR  - http://www-embase-com.gx.booktsg.com/search/results?subaction=viewrecord&id=L2026433033&from=export
U2  - L2026433033
C5  - 37544347
DB  - Embase
DB  - Medline
U3  - 2023-08-25
U4  - 2023-10-04
L2  - http://dx.doi.org/10.1016/j.nano.2023.102700
DO  - 10.1016/j.nano.2023.102700
A1  - Zhang, A.
A1  - Liu, K.
A1  - Liang, X.
A1  - Li, H.
A1  - Fu, X.
A1  - Zhu, N.
A1  - Li, F.
A1  - Yang, J.
M1  - (Zhang A.; Liu K.; Liang X.; Li H.; Fu X.; Zhu N.; Yang J., yangjing37@hotmail.com) Tianjin Key Laboratory of Biomedical Materials, Institute of Biomedical Engineering, Chinese Academy of Medical Sciences & Peking Union Medical College, Tianjin, China
M1  - (Zhang A.; Li F.) The First Affiliated Hospital of Hebei North university, No.12, Changqing Road, Qiaoxi District, Zhangjiakou City, Hebei, China
M1  - (Yang J., yangjing37@hotmail.com) Tianjin Medical Health Research Institute, Tianjin, China
AD  - J. Yang, Tianjin Key Laboratory of Biomedical Materials, Institute of Biomedical Engineering, Chinese Academy of Medical Sciences & Peking Union Medical College, Tianjin, China
T1  - Metal-phenolic capsules with ROS scavenging reshape the oxidative microenvironment of atherosclerosis
LA  - English
KW  - 3 hydroxy 3 methylglutaryl coenzyme A
KW  - apolipoprotein E
KW  - atorvastatin
KW  - cholesterol 7alpha monooxygenase
KW  - cholesterol ester transfer protein
KW  - epigallocatechin gallate
KW  - ferric ion
KW  - interleukin 1beta
KW  - interleukin 6
KW  - phosphatidylcholine sterol acyltransferase
KW  - reactive oxygen metabolite
KW  - transferase
KW  - tumor necrosis factor
KW  - animal cell
KW  - animal experiment
KW  - animal model
KW  - animal tissue
KW  - antiinflammatory activity
KW  - antioxidant activity
KW  - aortic atherosclerosis
KW  - area under the curve
KW  - area under the drug concentration time curve
KW  - article
KW  - atherosclerosis
KW  - biocompatibility
KW  - biosafety
KW  - cell infiltration
KW  - cell viability
KW  - cholesterol transport
KW  - complex formation
KW  - controlled study
KW  - cytotoxicity
KW  - disorders of lipid metabolism
KW  - drug absorption
KW  - drug bioavailability
KW  - drug blood level
KW  - drug capsule
KW  - drug delivery system
KW  - drug efficacy
KW  - drug release
KW  - elimination half-life
KW  - encapsulation
KW  - Fourier transform infrared spectroscopy
KW  - human
KW  - human cell
KW  - hydrodynamics
KW  - hypolipidemic activity
KW  - in vitro study
KW  - inductively coupled plasma atomic emission spectrometry
KW  - inflammation
KW  - inflammatory cell
KW  - lipogenesis
KW  - male
KW  - mean residence time
KW  - metabolic regulation
KW  - microenvironment
KW  - mouse
KW  - NIH 3T3 cell line
KW  - nonhuman
KW  - oxidative stress
KW  - particle size
KW  - phagocytosis
KW  - photon correlation spectroscopy
KW  - plasma concentration-time curve
KW  - protein expression level
KW  - rat
KW  - RAW 264.7 cell line
KW  - scanning electron microscopy
KW  - smooth muscle cell
KW  - transmission electron microscopy
KW  - treatment outcome
KW  - umbilical vein endothelial cell
KW  - volume of distribution
KW  - zeta potential
N2  - Arterial injury makes the tissue in a state of high oxidative stress. At the same time, abnormal lipid metabolism can further lead to bleeding and thrombosis. Therefore, the anti-inflammatory and anti-oxidant polyphenol, EGCG was organically complexed with Fe3+ to form a metal-phenolic framework carrier. And the antihyperlipidemic drug, atorvastatin (ATV) was loaded into the carrier to enhance the bioavailability, and simultaneously alleviate the oxidative stress of the inflammatory site and abnormal lipid metabolism. The results confirmed that the obtained material EGCG-Fe-ATV had good biocompatibility and biosafety effect. In addition, EGCG-Fe-ATV showed outstanding anti-inflammatory, anti-oxidant and lipid-lowering properties. These therapeutic outcomes of EGCG-Fe-ATV were achieved by reducing systemic and local oxidative stress and inflammation, alleviating inflammatory cell infiltration in plaques, and modulating lipid synthesis and transferase to alter cholesterol transport. In conclusion, the combination of metal-phenolic capsules with ATV provides a new strategy for reshaping the oxidative microenvironment of atherosclerosis.
ER  - 

TY  - JOUR
M3  - Review
Y1  - 2023
VL  - 12
IS  - 15
SN  - 2077-0383
JF  - Journal of Clinical Medicine
JO  - J. Clin. Med.
UR  - http://www-embase-com.gx.booktsg.com/search/results?subaction=viewrecord&id=L2024861264&from=export
U2  - L2024861264
DB  - Embase
U3  - 2023-08-15
U4  - 2023-10-26
L2  - http://dx.doi.org/10.3390/jcm12155082
DO  - 10.3390/jcm12155082
A1  - Mohamed, F.
A1  - Mansfield, B.
A1  - Raal, F.J.
M1  - (Mohamed F., farzahna.mohamed@wits.ac.za; Mansfield B., brett.mansfield@wits.ac.za; Raal F.J., frederick.raal@wits.ac.za) Division of Endocrinology and Metabolism, Department of Internal Medicine, Faculty of Health Sciences, University of the Witwatersrand, Johannesburg, South Africa
AD  - F.J. Raal, Division of Endocrinology and Metabolism, Department of Internal Medicine, Faculty of Health Sciences, University of the Witwatersrand, Johannesburg, South Africa
T1  - Targeting PCSK9 and Beyond for the Management of Low-Density Lipoprotein Cholesterol
LA  - English
KW  - NCT04644809
KW  - NCT05261126
KW  - angiopoietin related protein 3
KW  - antisense oligonucleotide
KW  - bempedoic acid
KW  - cholesterol ester transfer protein
KW  - cholesterol ester transfer protein inhibitor
KW  - ezetimibe
KW  - hydroxymethylglutaryl coenzyme A reductase inhibitor
KW  - low density lipoprotein cholesterol
KW  - monoclonal antibody
KW  - nucleic acid
KW  - PCSK9 inhibitor
KW  - proprotein convertase 9
KW  - small interfering RNA
KW  - coronary atherosclerosis
KW  - drug targeting
KW  - familial hypercholesterolemia
KW  - gene editing
KW  - high risk patient
KW  - human
KW  - hypercholesterolemia
KW  - low density lipoprotein cholesterol level
KW  - monotherapy
KW  - nonhuman
KW  - outcome assessment
KW  - review
KW  - risk reduction
N2  - Reducing low-density lipoprotein cholesterol (LDL-C) levels is crucial to the prevention of atherosclerotic cardiovascular disease (ASCVD). However, many patients, especially those at very high ASCVD risk or with familial hypercholesterolemia (FH), do not achieve target LDL-C levels with statin monotherapy. The underutilization of novel lipid-lowering therapies (LLT) globally may be due to cost concerns or therapeutic inertia. Emerging approaches have the potential to lower LDL-C and reduce ASCVD risk further, in addition to offering alternatives for statin-intolerant patients. Shifting the treatment paradigm towards initial combination therapy and utilizing novel LLT strategies can complement existing treatments. This review discusses innovative approaches including combination therapies involving statins and agents like ezetimibe, bempedoic acid, cholesterol ester transfer protein (CETP) inhibitors as well as strategies targeting proprotein convertase subtilisin/kexin type 9 (PCSK9) and angiopoietin-like protein 3 (ANGPTL3) inhibition. Advances in nucleic acid-based therapies and gene editing are innovative approaches that will improve patient compliance and adherence. These strategies demonstrate significant LDL-C reductions and improved cardiovascular outcomes, offering potential for optimal LDL-C control and reduced ASCVD risk. By addressing the limitations of statin monotherapy, these approaches provide new management options for elevated LDL-C levels.
ER  - 

TY  - JOUR
M3  - Article
Y1  - 2023
VL  - 26
IS  - 8
SP  - 529
EP  - 539
SN  - 1557-7600
SN  - 1096-620X
JF  - Journal of Medicinal Food
JO  - J. Med. Food
UR  - http://www-embase-com.gx.booktsg.com/search/results?subaction=viewrecord&id=L2026655799&from=export
U2  - L2026655799
C5  - 37594559
DB  - Embase
DB  - Medline
U3  - 2023-09-06
U4  - 2023-09-12
L2  - http://dx.doi.org/10.1089/jmf.2022.K.0137
DO  - 10.1089/jmf.2022.K.0137
A1  - Lee, M.
A1  - Park, J.
A1  - Kim, O.-K.
A1  - Kim, D.
A1  - Han, M.J.
A1  - Kim, S.H.
A1  - Kim, T.H.
A1  - Lee, J.
M1  - (Lee M.; Kim D.; Lee J., jlee2007@khu.ac.kr) Department of Medical Nutrition, Kyung Hee University, Yongin, South Korea
M1  - (Park J.; Kim O.-K.) Division of Food and Nutrition, Human Ecology Research Institute, Chonnam National University, Gwangju, South Korea
M1  - (Han M.J.; Kim S.H.; Kim T.H.) Vixxol Corporation, Gunpo, South Korea
AD  - J. Lee, Department of Medical Nutrition, Kyung Hee University, Yongin, South Korea
T1  - Lactobacillus reuteri NCIMB 30242 (LRC) Inhibits Cholesterol Synthesis and Stimulates Cholesterol Excretion in Animal and Cell Models
LA  - English
KW  - bile acid
KW  - cholesterol
KW  - cholesterol 7alpha monooxygenase
KW  - cholesterol ester
KW  - cholesterol ester transfer protein
KW  - high density lipoprotein
KW  - high density lipoprotein cholesterol
KW  - hydroxymethylglutaryl coenzyme A reductase
KW  - low density lipoprotein
KW  - low density lipoprotein cholesterol
KW  - low density lipoprotein receptor
KW  - messenger RNA
KW  - phosphatidylcholine sterol acyltransferase
KW  - simvastatin
KW  - sterol regulatory element binding protein 2
KW  - triacylglycerol
KW  - animal experiment
KW  - animal model
KW  - animal tissue
KW  - article
KW  - atherosclerosis
KW  - cholesterol diet
KW  - cholesterol metabolism
KW  - cholesterol synthesis
KW  - colony forming unit
KW  - comparative study
KW  - controlled study
KW  - gene expression
KW  - Hep-G2 cell line
KW  - high density lipoprotein cholesterol level
KW  - hypercholesterolemia
KW  - hypocholesterolemic activity
KW  - intestinal excretion
KW  - Lactobacillus reuteri
KW  - lipid fingerprinting
KW  - liver injury
KW  - liver tissue
KW  - liver weight
KW  - nonhuman
KW  - protein content
KW  - protein expression
KW  - rat
KW  - triacylglycerol blood level
N2  - In this study, we evaluated the effects of Lactobacillus reuteri NCIMB (LRCTM) supplementation on hypercholesterolemia by researching its effects on cellular cholesterol metabolism in hypercholesterolemic rats (KHGASP-22-170) and HepG2 cell line. Rats were separated into six groups after adaptation and were then fed a normal control (NC), a high-cholesterol diet (HC), or a HC supplemented with simvastatin 15 mg/kg body weight (positive control [PC]), LRC 1 · 109 colony-forming units (CFU)/rat/day, LRC 4 · 109 CFU/rat/day, or LRC 1 · 1010 CFU/rat/day (1 · 109, 4 · 109, or 1 · 1010). The rats were dissected to study the effects of LRC on cholesterol metabolism and intestinal excretion at the end of experimental period. We discovered that LRC mainly participated in the restraint of 3-hydroxy-3-methylglutaryl-coenzyme A (HMG-CoA) reductase, the uptake of low-density lipoprotein (LDL) cholesterol into tissues, partially in the transport of cholesteryl esters into high density lipoprotein for maturation, and intestinal excretion of cholesterol. These results are supported by the expression of transcription factors and enzymes such as HMG-CoA reductase, SREBP2, CYP7A1, CETP, and LCAT in both messenger RNA (mRNA) and protein levels in serum and hepatic tissue. Furthermore, the LRC treatment in HepG2 significantly reduced the mRNA expression of HMG-CoA reductase, SREBP2, and CEPT and significantly increased the mRNA expression of LDL-receptor, LCAT, and CYP7A1 at all doses. Hence, we suggest that LRC supplementation could alleviate the serum cholesterol level by inhibiting the intracellular cholesterol synthesis, and augmenting excretion of intestinal cholesterol.
ER  - 

TY  - JOUR
M3  - Conference Abstract
Y1  - 2023
VL  - 379
SP  - S41
SN  - 1879-1484
SN  - 0021-9150
JF  - Atherosclerosis
JO  - Atherosclerosis
UR  - http://www-embase-com.gx.booktsg.com/search/results?subaction=viewrecord&id=L2026677508&from=export
U2  - L2026677508
DB  - Embase
U4  - 2023-09-20
L2  - http://dx.doi.org/10.1016/j.atherosclerosis.2023.06.798
DO  - 10.1016/j.atherosclerosis.2023.06.798
A1  - Galimberti, F.
A1  - Sniderman, A.
A1  - Catapano, A.
A1  - Ference, B.
M1  - (Galimberti F.; Catapano A.) Multimedica, IRCCS, Sesto San Giovanni (MI), Italy
M1  - (Sniderman A.) Royal Victoria Hospital, McGill University Health Centre, Montreal, Canada
M1  - (Ference B.) Department Of Public Health And Primary Care, University Of Cambridge, Centre for Naturally Randomized Trials, MRC/BHF Cardiovascular Epidemiology Unit, Cambridge, United Kingdom
T1  - Meta-analysis of randomized controlled trials evaluating the association between magnitude and duration of apolipoprotein-B lowering and cardiovascular risk reduction among different lipid-lowering therapies
LA  - English
KW  - apolipoprotein B
KW  - cholesterol ester transfer protein inhibitor
KW  - endogenous compound
KW  - ezetimibe
KW  - fibric acid derivative
KW  - hydroxymethylglutaryl coenzyme A reductase inhibitor
KW  - lipid
KW  - nicotinic acid
KW  - PCSK9 inhibitor
KW  - adult
KW  - cardiovascular disease
KW  - cardiovascular risk
KW  - clinical trial
KW  - conference abstract
KW  - controlled study
KW  - Embase
KW  - female
KW  - follow up
KW  - gene expression
KW  - human
KW  - human tissue
KW  - male
KW  - Medline
KW  - meta analysis
KW  - middle aged
KW  - protein blood level
KW  - randomized controlled trial (topic)
KW  - risk reduction
KW  - systematic review
N2  - Background and Aims: We sought to compare the association between the proportional risk reduction in major cardiovascular events (MCE) and different classes of lipid-lowering therapies (LLT) for the same magnitude and duration of apolipoprotein-B (apoB) lowering. Methods: MEDLINE and EMBASE databases were searched (1966-November 2022). Key inclusion criteria were: randomized controlled trials; adjudicated clinical cardiovascular outcomes; enrolled at least 1000 participants; with median follow-up at least one year; and reported absolute achieved difference in plasma apoB levels between the treatment and control groups. Data were analysed using inverse variance-weighted meta-analysis after each year of follow-up. Results: A total of 254,828 participants (mean age 63 years; 26% female sex) from 20 trials who experienced 30,175 MCE were included. For each 30 mg/dL absolute reduction in plasma apoB levels, statins, ezetimibe, PCSK9-inhibitors, CETP-inhibitors, fibrates, and niacin were each associated with a consistent 10% proportional reduction in MCE after one year of therapy (HR:0.90; 95%CI:0.86-0.94); 15% reduction after two years of therapy (HR:0.85; 95%CI:0.82-0.88); 19% reduction after three years of therapy (HR:0.81; 95%CI:0.78-0.85); and a 20% reduction after four or five years of therapy (HR:0.80; 95%CI:0.77-0.83). There was no evidence of heterogeneity between estimates of the different LLT classes (I2=6.9%; p-value=0.364). Conclusions: In this meta-analysis, six different classes of LLT were associated with very similar reductions in the risk of MCE for the same magnitude and duration of apoB lowering, suggesting that the clinical benefit of LLT is determined by the achieved changes in plasma apoB levels, regardless of the corresponding changes in other lipids.
ER  - 

TY  - JOUR
M3  - Article
Y1  - 2023
VL  - 31
IS  - 7
SP  - 934
EP  - 943
SN  - 1522-9653
SN  - 1063-4584
JF  - Osteoarthritis and Cartilage
JO  - Osteoarthritis Cartilage
UR  - http://www-embase-com.gx.booktsg.com/search/results?subaction=viewrecord&id=L2023550267&from=export
U2  - L2023550267
C5  - 36898656
DB  - Embase
DB  - Medline
U3  - 2023-03-30
U4  - 2023-08-02
L2  - http://dx.doi.org/10.1016/j.joca.2023.01.577
DO  - 10.1016/j.joca.2023.01.577
A1  - van Gemert, Y.
A1  - Blom, A.B.
A1  - Di Ceglie, I.
A1  - Walgreen, B.
A1  - Helsen, M.
A1  - Sloetjes, A.
A1  - Vogl, T.
A1  - Roth, J.
A1  - Kruisbergen, N.N.L.
A1  - Pieterman, E.J.
A1  - Princen, H.M.G.
A1  - van der Kraan, P.M.
A1  - van Lent, P.L.E.M.
A1  - van den Bosch, M.H.J.
M1  - (van Gemert Y.; Blom A.B.; Di Ceglie I.; Walgreen B.; Helsen M.; Sloetjes A.; Kruisbergen N.N.L.; van der Kraan P.M.; van Lent P.L.E.M.; van den Bosch M.H.J., martijn.vandenbosch@radboudumc.nl) Experimental Rheumatology, Radboud university medical center, Nijmegen, Netherlands
M1  - (Pieterman E.J.; Princen H.M.G.) Metabolic Health Research, TNO, Leiden, Netherlands
M1  - (Vogl T.; Roth J.) Institute of Immunology, University of Münster, Germany
AD  - M.H.J. van den Bosch, Experimental Rheumatology, Radboud University Medical Center, Nijmegen, Netherlands
T1  - Intensive cholesterol-lowering treatment reduces synovial inflammation during early collagenase-induced osteoarthritis, but not pathology at end-stage disease in female dyslipidemic E3L.CETP mice
LA  - English
KW  - data analysis software
KW  - ELISA kit
KW  - imaging software
KW  - alirocumab
KW  - apolipoprotein E3
KW  - atorvastatin
KW  - collagenase
KW  - interleukin 10
KW  - interleukin 1beta
KW  - interleukin 6
KW  - monocyte chemotactic protein 1
KW  - proprotein convertase 9
KW  - triacylglycerol
KW  - animal experiment
KW  - animal model
KW  - animal tissue
KW  - article
KW  - cholesterol blood level
KW  - collagenase induced osteoarthritis
KW  - controlled study
KW  - dyslipidemia
KW  - enzyme linked immunosorbent assay
KW  - female
KW  - gene expression
KW  - histology
KW  - immunohistochemistry
KW  - limit of detection
KW  - metabolic syndrome X
KW  - mouse
KW  - nonhuman
KW  - ossification
KW  - osteoarthritis
KW  - osteosclerosis
KW  - scoring system
KW  - subchondral bone
KW  - synovitis
KW  - synovium
KW  - triacylglycerol level
KW  - Graphpad PRISM
KW  - SPSS
C3  - Graphpad PRISM
C3  - SPSS
C4  - Biorad
C4  - Leica Microsystems(Netherlands)
N2  - Introduction: The association between metabolic syndrome (MetS) and osteoarthritis (OA) development has become increasingly recognized. In this context, the exact role of cholesterol and cholesterol-lowering therapies in OA development has remained elusive. Recently, we did not observe beneficial effects of intensive cholesterol-lowering treatments on spontaneous OA development in E3L.CETP mice. We postulated that in the presence of local inflammation caused by a joint lesion, cholesterol-lowering therapies may ameliorate OA pathology. Materials and methods: Female ApoE3∗Leiden.CETP mice were fed a cholesterol-supplemented Western type diet. After 3 weeks, half of the mice received intensive cholesterol-lowering treatment consisting of atorvastatin and the anti-PCSK9 antibody alirocumab. Three weeks after the start of the treatment, OA was induced via intra-articular injections of collagenase. Serum levels of cholesterol and triglycerides were monitored throughout the study. Knee joints were analyzed for synovial inflammation, cartilage degeneration, subchondral bone sclerosis and ectopic bone formation using histology. Inflammatory cytokines were determined in serum and synovial washouts. Results: Cholesterol-lowering treatment strongly reduced serum cholesterol and triglyceride levels. Mice receiving cholesterol-lowering treatment showed a significant reduction in synovial inflammation (P = 0.008, WTD: 95% CI: 1.4– 2.3; WTD + AA: 95% CI: 0.8– 1.5) and synovial lining thickness (WTD: 95% CI: 3.0–4.6, WTD + AA: 95% CI: 2.1–3.2) during early-stage collagenase-induced OA. Serum levels of S100A8/A9, MCP-1 and KC were significantly reduced after cholesterol-lowering treatment (P = 0.0005, 95% CI: −46.0 to −12.0; P = 2.8 × 10−10, 95% CI: −398.3 to −152.1; P = 2.1 × 10−9, −66.8 to −30.4, respectively). However, this reduction did not reduce OA pathology, determined by ectopic bone formation, subchondral bone sclerosis and cartilage damage at end-stage disease. Conclusion: This study shows that intensive cholesterol-lowering treatment reduces joint inflammation after induction of collagenase-induced OA, but this did not reduce end stage pathology in female mice.
ER  - 

TY  - JOUR
M3  - Article
Y1  - 2023
VL  - 17
IS  - 4
SP  - 491
EP  - 503
SN  - 1876-4789
SN  - 1933-2874
JF  - Journal of Clinical Lipidology
JO  - J. Clin. Lipidology
UR  - http://www-embase-com.gx.booktsg.com/search/results?subaction=viewrecord&id=L2025324576&from=export
U2  - L2025324576
C5  - 37277261
DB  - Embase
DB  - Medline
U3  - 2023-07-03
U4  - 2023-10-13
L2  - http://dx.doi.org/10.1016/j.jacl.2023.05.098
DO  - 10.1016/j.jacl.2023.05.098
A1  - Ballantyne, C.M.
A1  - Ditmarsch, M.
A1  - Kastelein, J.J.
A1  - Nelson, A.J.
A1  - Kling, D.
A1  - Hsieh, A.
A1  - Curcio, D.L.
A1  - Maki, K.C.
A1  - Davidson, M.H.
A1  - Nicholls, S.J.
M1  - (Ballantyne C.M., cmb@bcm.edu) Department of Medicine, Baylor College of Medicine, Houston, TX, United States
M1  - (Ditmarsch M.; Kastelein J.J.; Kling D.; Hsieh A.; Curcio D.L.; Davidson M.H.) New Amsterdam Pharma B.V., Naarden, Netherlands
M1  - (Kastelein J.J.) Department of Vascular Medicine, Academic Medical Center, University of Amsterdam, Amsterdam, Netherlands
M1  - (Nelson A.J.; Nicholls S.J.) Victorian Heart Institute, Monash University, Victoria, Melbourne, Australia
M1  - (Maki K.C.) Midwest Biomedical Research, Addison, IL, United States
M1  - (Maki K.C.) Indiana University School of Public Health, Bloomington, IN, United States
M1  - (Davidson M.H.) The University of Chicago Pritzker School of Medicine, Chicago, IL, United States
AD  - C.M. Ballantyne, One Baylor Plaza, BCM 285, Houston, TX, United States
T1  - Obicetrapib plus ezetimibe as an adjunct to high-intensity statin therapy: A randomized phase 2 trial
LA  - English
KW  - NCT05266586
KW  - clinical chemistry analyzer
KW  - ELISA kit
KW  - liquid chromatograph
KW  - apolipoprotein B
KW  - atorvastatin
KW  - ezetimibe
KW  - high density lipoprotein cholesterol
KW  - lipid
KW  - lipoprotein
KW  - low density lipoprotein cholesterol
KW  - obicetrapib
KW  - proprotein convertase 9
KW  - rosuvastatin
KW  - triacylglycerol
KW  - very low density lipoprotein cholesterol
KW  - adult
KW  - aged
KW  - article
KW  - body mass
KW  - Caucasian
KW  - controlled study
KW  - double blind procedure
KW  - drug efficacy
KW  - drug induced headache
KW  - drug safety
KW  - drug tolerability
KW  - drug withdrawal
KW  - female
KW  - heart disease
KW  - human
KW  - major clinical study
KW  - male
KW  - monotherapy
KW  - myalgia
KW  - nausea
KW  - phase 2 clinical trial
KW  - randomized controlled trial
KW  - urinary tract infection
N2  - Background: Obicetrapib, a selective cholesteryl ester transfer protein (CETP) inhibitor, reduces low-density lipoprotein cholesterol (LDL-C), non-high-density lipoprotein cholesterol (non-HDL-C), lipoprotein particles, and apolipoproteins, when added to high-intensity statin in patients with dyslipidemia. Objective: To evaluate the safety and lipid-altering efficacy of obicetrapib plus ezetimibe combination therapy as an adjunct to high-intensity statin therapy. Methods: This double-blind, randomized, phase 2 trial administered 10 mg obicetrapib plus 10 mg ezetimibe (n = 40), 10 mg obicetrapib (n = 39), or placebo (n = 40) for 12 weeks to patients with LDL-C >70 mg/dL and triglycerides (TG) <400 mg/dL, on stable high-intensity statin. Endpoints included concentrations of lipids, apolipoproteins, lipoprotein particles, and proprotein convertase subtilisin kexin type 9 (PCSK9), safety, and tolerability. Results: Ninety-seven patients were included in the primary analysis (mean age 62.6 years, 63.9% male, 84.5% white, average body mass index of 30.9 kg/m2). LDL-C decreased from baseline to week 12 by 63.4%, 43.5%, and 6.35% in combination, monotherapy, and placebo groups, respectively (p<0.0001 vs. placebo). LDL-C levels of <100, <70, and <55 mg/dL were achieved by 100%, 93.5%, and 87.1%, respectively, of patients taking the combination. Both active treatments also significantly reduced concentrations of non-HDL-C, apolipoprotein B, and total and small LDL particles. Obicetrapib was well tolerated and no safety issues were identified. Conclusion: The combination of obicetrapib plus ezetimibe significantly lowered atherogenic lipid and lipoprotein parameters, and was safe and well tolerated when administered on top of high-intensity statin to patients with elevated LDL-C.
ER  - 

TY  - JOUR
M3  - Article
Y1  - 2023
VL  - 32
SP  - 454
EP  - 467
SN  - 2162-2531
JF  - Molecular Therapy Nucleic Acids
JO  - Mol. Ther. Nucl. Acids
UR  - http://www-embase-com.gx.booktsg.com/search/results?subaction=viewrecord&id=L2024192520&from=export
U2  - L2024192520
DB  - Embase
U3  - 2023-05-08
U4  - 2023-07-25
L2  - http://dx.doi.org/10.1016/j.omtn.2023.04.004
DO  - 10.1016/j.omtn.2023.04.004
A1  - Zancanella, V.
A1  - Vallès, A.
A1  - Liefhebber, J.M.P.
A1  - Paerels, L.
A1  - Tornero, C.V.
A1  - Wattimury, H.
A1  - van der Zon, T.
A1  - van Rooijen, K.
A1  - Golinska, M.
A1  - Grevelink, T.
A1  - Ehlert, E.
A1  - Pieterman, E.J.
A1  - Keijzer, N.
A1  - Gerardus Princen, H.M.
A1  - Stokman, G.
A1  - Liu, Y.P.
M1  - (Zancanella V.; Vallès A.; Liefhebber J.M.P.; Paerels L.; Tornero C.V.; Wattimury H.; van der Zon T.; van Rooijen K.; Golinska M.; Grevelink T.; Ehlert E.; Liu Y.P., y.poiliu@uniqure.com) uniQure biopharma B.V., Department of Research and Development, Amsterdam, Netherlands
M1  - (Pieterman E.J.; Keijzer N.; Gerardus Princen H.M.; Stokman G.) TNO Metabolic Health Research, Sylviusweg 71, Leiden, Netherlands
AD  - Y.P. Liu, uniQure biopharma B.V., Department of Research and Development, Amsterdam, Netherlands
T1  - Proof-of-concept study for liver-directed miQURE technology in a dyslipidemic mouse model
LA  - English
KW  - adeno associated virus vector
KW  - angiopoietin related protein 3
KW  - apolipoprotein E3
KW  - atorvastatin
KW  - cholesterol
KW  - cholesterol ester transfer protein
KW  - messenger RNA
KW  - microRNA
KW  - triacylglycerol
KW  - Adeno associated virus 5
KW  - animal experiment
KW  - animal model
KW  - animal tissue
KW  - article
KW  - atherosclerosis
KW  - cardiovascular risk
KW  - cholesterol blood level
KW  - controlled study
KW  - drug megadose
KW  - dyslipidemia
KW  - female
KW  - gene silencing
KW  - human
KW  - in vitro study
KW  - lipid level
KW  - loss of function mutation
KW  - low drug dose
KW  - mouse
KW  - nonhuman
KW  - proof of concept
KW  - rat
KW  - treatment indication
KW  - triacylglycerol blood level
KW  - viral gene delivery system
N2  - A gene-silencing platform (miQURE) has been developed and successfully used to deliver therapeutic microRNA (miRNA) to the brain, reducing levels of neurodegenerative disease-causing proteins/RNAs via RNA interference and improving the disease phenotype in animal models. This study evaluates the use of miQURE technology to deliver therapeutic miRNA for liver-specific indications. Angiopoietin-like 3 (ANGPTL3) was selected as the target mRNA because it is produced in the liver and because loss-of-function ANGPTL3 mutations and/or pharmacological inhibition of ANGPTL3 protein lowers lipid levels and reduces cardiovascular risk. Overall, 14 candidate miRNA constructs were tested in vitro, the most potent of which (miAngE) was further evaluated in mice. rAAV5-miAngE led to dose-dependent (≤−77%) decreases in Angptl3 mRNA in WT mice with ≤−90% reductions in plasma ANGPTL3 protein. In dyslipidemic APOE∗3-Leiden.CETP mice, AAV5-miAngE significantly reduced cholesterol and triglyceride levels vs. vehicle and scrambled (miSCR) controls when administrated alone, with greater reductions when co-administered with lipid-lowering therapy (atorvastatin). A significant decrease in total atherosclerotic lesion area (−58% vs. miSCR) was observed in AAV5-miAngE-treated dyslipidemic mice, which corresponded with the maintenance of a non-diseased plaque phenotype and reduced lesion severity. These results support the development of this technology for liver-directed indications.
ER  - 

TY  - JOUR
M3  - Article
Y1  - 2023
VL  - 166
SN  - 1098-8823
JF  - Prostaglandins and Other Lipid Mediators
JO  - Prostaglandins Other Lipid Mediators
UR  - http://www-embase-com.gx.booktsg.com/search/results?subaction=viewrecord&id=L2023105893&from=export
U2  - L2023105893
C5  - 36863606
DB  - Embase
DB  - Medline
U3  - 2023-03-10
U4  - 2023-03-27
L2  - http://dx.doi.org/10.1016/j.prostaglandins.2023.106719
DO  - 10.1016/j.prostaglandins.2023.106719
A1  - Aslan, İ.
A1  - Aydın, D.
A1  - Koca, Y.
A1  - Yılmaz, Ç.
A1  - Çeker, T.
A1  - Öztüzün, A.
A1  - Aslan, M.
M1  - (Aslan İ.) Endocrinology Clinic, Antalya Research and Education Hospital, The University of Health Sciences, Antalya, Turkey
M1  - (Yılmaz Ç.; Çeker T.; Öztüzün A.; Aslan M., mutayaslan@akdeniz.edu.tr) Department of Medical Biochemistry, Akdeniz University Medical Faculty, Antalya, Turkey
M1  - (Aydın D.; Koca Y.) Internal Medicine Clinic, Antalya Research and Education Hospital, The University of Health Sciences, Antalya, Turkey
AD  - M. Aslan, Akdeniz University Medical School, Department of Biochemistry, Antalya, Turkey
T1  - Sphingolipidomic profile and HDL subfractions in obese dyslipidemic type 2 diabetic patients
LA  - English
KW  - hematology analyzer
KW  - HLC 723G7
KW  - alanine aminotransferase
KW  - apolipoprotein A1
KW  - aspartate aminotransferase
KW  - ceramide
KW  - cholesterol ester transfer protein
KW  - creatinine
KW  - glucose
KW  - hemoglobin A1c
KW  - high density lipoprotein
KW  - hydroxymethylglutaryl coenzyme A reductase inhibitor
KW  - insulin
KW  - low density lipoprotein cholesterol
KW  - oral antidiabetic agent
KW  - phosphatidylcholine sterol acyltransferase
KW  - sphingolipid
KW  - sphingomyelin
KW  - sphingosine 1 phosphate
KW  - steroid
KW  - triacylglycerol
KW  - very low density lipoprotein
KW  - very low density lipoprotein cholesterol
KW  - adult
KW  - aged
KW  - article
KW  - body mass
KW  - controlled study
KW  - diabetic neuropathy
KW  - diabetic patient
KW  - diabetic retinopathy
KW  - disc polyacrylamide gel electrophoresis
KW  - disease duration
KW  - dyslipidemia
KW  - enzyme linked immunosorbent assay
KW  - fasting blood glucose level
KW  - female
KW  - human
KW  - hypertension retinopathy
KW  - lipid blood level
KW  - lipidomics
KW  - liquid chromatography-mass spectrometry
KW  - major clinical study
KW  - male
KW  - non insulin dependent diabetes mellitus
KW  - obesity
KW  - polyacrylamide gel electrophoresis
KW  - smoking
KW  - sphingolipidomics
KW  - triacylglycerol blood level
KW  - ultra performance liquid chromatography
KW  - urea nitrogen blood level
KW  - HLC 723G7
C3  - HLC 723G7(Tosoh,Japan)
C4  - Tosoh
C4  - Tosoh(Japan)
N2  - Purpose: The aim of the study was to investigate changes in serum sphingolipid levels and high density lipoprotein (HDL) subtypes with relation to low-density lipoprotein cholesterol (LDL-C), non-HDL-C and triglyceride (TG) levels in type 2 diabetes mellitus (T2DM) patients. Methods: Blood was obtained from 60 patients with T2DM. Levels of sphingosine-1-phosphate (S1P), C16-C24 sphingomyelins (SMs), C16-C24 ceramides (CERs), and C16 CER-1 P were determined by LC-MS/MS. Serum concentrations of cholesterol ester transfer protein (CETP), lecithin-cholesterol acyltransferase (LCAT) and apolipoprotein A-1 (apoA-I) were analyzed by enzyme-linked immunosorbent assay (ELISA). HDL subfraction analysis was performed by Disc polyacrylamide gel electrophoresis. Results: C16 SM, C24 SM, C24-C16 CER and C16 CER-1 P levels were significantly increased in T2DM patients with LDL-C above 160 mg/dL, compared to those with LDL-C below 100 mg/dL. A significant correlation was observed between C24:C16 SM, C24:C16 CER ratios and LDL-C, non HDL-C levels. Higher serum levels of C24 SM, C24-C18 CER and C24:C16 SM ratio was seen in obese T2DM patients (BMI>30) compared to those with BMI 27–30. Patients with fasting TG levels below 150 mg/dL had significantly increased HDL-large and significantly decreased HDL-small fractions compared to those with fasting TG levels above 150 mg/dL. Conclusion: Obese dyslipidemic T2DM patients had increased levels of serum sphingomyelins, ceramides and HDL-small fractions. The ratio of serum C24:C16 SM, C24:C16 CER and long chain CER levels may be used as diagnostic and prognostic indicators of dyslipidemia in T2DM.
ER  - 

TY  - JOUR
M3  - Review
Y1  - 2023
VL  - 12
IS  - 12
SN  - 2073-4409
JF  - Cells
JO  - Cells
UR  - http://www-embase-com.gx.booktsg.com/search/results?subaction=viewrecord&id=L2024116716&from=export
U2  - L2024116716
C5  - 37371118
DB  - Embase
DB  - Medline
U4  - 2023-07-10
L2  - http://dx.doi.org/10.3390/cells12121648
DO  - 10.3390/cells12121648
A1  - Srivastava, R.A.K.
M1  - (Srivastava R.A.K., ajitsriva@gmail.com) Integrated Pharma Solutions LLC, Boston, MA, United States
M1  - (Srivastava R.A.K., ajitsriva@gmail.com) College of Professional Studies, Northeastern University, Boston, MA, United States
T1  - A Review of Progress on Targeting LDL Receptor-Dependent and -Independent Pathways for the Treatment of Hypercholesterolemia, a Major Risk Factor of ASCVD
LA  - English
KW  - alirocumab
KW  - angiopoietin related protein 3
KW  - apolipoprotein B
KW  - apolipoprotein C3
KW  - bempedoic acid
KW  - cholesterol ester transfer protein
KW  - colestyramine
KW  - evinacumab
KW  - evolocumab
KW  - ezetimibe
KW  - hydroxymethylglutaryl coenzyme A reductase inhibitor
KW  - inclisiran
KW  - lomitapide
KW  - low density lipoprotein receptor
KW  - microsomal triglyceride transfer protein
KW  - mipomersen
KW  - nicotinic acid
KW  - proprotein convertase 9
KW  - very low density lipoprotein
KW  - volanesorsen
KW  - vupanorsen
KW  - apheresis
KW  - atherosclerosis
KW  - coronary atherosclerosis
KW  - CRISPR-CAS9 system
KW  - enzyme activity
KW  - gain of function mutation
KW  - gene editing
KW  - gene expression
KW  - gene mutation
KW  - gene therapy
KW  - human
KW  - hypercholesterolemia
KW  - lipogenesis
KW  - loss of function mutation
KW  - low density lipoprotein cholesterol level
KW  - nonhuman
KW  - nucleic acid base substitution
KW  - pig
KW  - protein function
KW  - review
KW  - risk factor
N2  - Since the discovery of the LDL receptor in 1973 by Brown and Goldstein as a causative protein in hypercholesterolemia, tremendous amounts of effort have gone into finding ways to manage high LDL cholesterol in familial hypercholesterolemic (HoFH and HeFH) individuals with loss-of-function mutations in the LDL receptor (LDLR) gene. Statins proved to be the first blockbuster drug, helping both HoFH and HeFH individuals by inhibiting the cholesterol synthesis pathway rate-limiting enzyme HMG-CoA reductase and inducing the LDL receptor. However, statins could not achieve the therapeutic goal of LDL. Other therapies targeting LDLR include PCSK9, which lowers LDLR by promoting LDLR degradation. Inducible degrader of LDLR (IDOL) also controls the LDLR protein, but an IDOL-based therapy is yet to be developed. Among the LDLR-independent pathways, such as angiopoietin-like 3 (ANGPTL3), apolipoprotein (apo) B, apoC-III and CETP, only ANGPTL3 offers the advantage of treating both HoFH and HeFH patients and showing relatively better preclinical and clinical efficacy in animal models and hypercholesterolemic individuals, respectively. While loss-of-LDLR-function mutations have been known for decades, gain-of-LDLR-function mutations have recently been identified in some individuals. The new information on gain of LDLR function, together with CRISPR-Cas9 genome/base editing technology to target LDLR and ANGPTL3, offers promise to HoFH and HeFH individuals who are at a higher risk of developing atherosclerotic cardiovascular disease (ASCVD).
ER  - 

TY  - JOUR
M3  - Conference Abstract
Y1  - 2023
VL  - 37
SP  - 177
EP  - 178
SN  - 1472-8206
JF  - Fundamental and Clinical Pharmacology
JO  - Fundam. Clin. Pharmacol.
UR  - http://www-embase-com.gx.booktsg.com/search/results?subaction=viewrecord&id=L641818768&from=export
U2  - L641818768
DB  - Embase
U4  - 2023-07-21
L2  - http://dx.doi.org/10.1111/fcp.12908
DO  - 10.1111/fcp.12908
A1  - Abbes, H.
A1  - Khalij, Y.
A1  - Ajmi, M.
A1  - Moussa, A.
A1  - Slim, M.
A1  - Omezzine, A.
A1  - Bouslama, A.
M1  - (Abbes H.; Khalij Y.; Ajmi M.; Moussa A.; Slim M.; Omezzine A.; Bouslama A.) Department of Biochemistry, LR12SP11, Sahloul University Hospital, Sousse, Tunisia
AD  - H. Abbes, Department of Biochemistry, LR12SP11, Sahloul University Hospital, Sousse, Tunisia
T1  - Interindividual variability of statin response in a Tunisian population
LA  - English
KW  - cholesterol ester transfer protein
KW  - cytochrome P450 3A4
KW  - endogenous compound
KW  - hydroxymethylglutaryl coenzyme A reductase inhibitor
KW  - lipid
KW  - low density lipoprotein
KW  - multidrug resistance protein 1
KW  - solute carrier organic anion transporter 1B1
KW  - adult
KW  - adverse drug reaction
KW  - allele
KW  - atherosclerosis
KW  - cardiology
KW  - conference abstract
KW  - confounding variable
KW  - controlled study
KW  - data analysis software
KW  - drug efficacy
KW  - drug therapy
KW  - female
KW  - gene frequency
KW  - genetic association
KW  - genetic susceptibility
KW  - haplotype
KW  - heredity
KW  - human
KW  - major clinical study
KW  - male
KW  - medical society
KW  - muscle disease
KW  - national health organization
KW  - pharmacogenetics
KW  - practice guideline
KW  - side effect
KW  - Tunisian
KW  - university hospital
N2  - Introduction: Statins, a class of lipid-lowering medications, are the keystone treatment in the primary and secondary prevention of cardiovascular disease. Nevertheless, they show a significant interindividual variability in terms of efficacy and safety. This variability is related to various factors including genetic factors. We are interested in studying eight polymorphisms. Material and methods: The study included 181 Tunisian coronary patients who were recruited at the Cardiology Department of Sahloul University Hospital. Statistical analysis was performed with SPSS software and the haplotype estimation by SNPAnalyzer 2.0. Referring to the lipid target values by the European Society of Cardiology and European Atherosclerosis Society guidelines 2019, the population was divided based on the percentage reduction of LDL-c into responders who showed reduction ≥30% and nonresponders who showed a reduction <30%; myopathy was defined according to the American College of Cardiology, American Heart Association, and National Heart, Lung, and Blood Institute. Results: After adjusting for potential confounding factors and using the dominant model, our results showed that the variant allele of ABCB1 3435C > T appears to decrease the risk of nonresponse by about 80% (OR = 0.2, P = 0.043), while ORs of nonresponse associated with variant alleles of CYP3A4∗1B and CETP TaqIB were, respectively, 1.79 (P = 0.042) and 5 (P = 0.032). Concerning the statin-induced myopathy, the SLCO1B1 variant allele 388G seems to reduce the risk of myopathy by 80% (OR = 0.21, P = 0.033), while the 521C allele of SLCO1B1 seems to increase the occurrence of myopathy with an OR = 2.67 (P = 0.039). Furthermore, the haplotype study revealed ∗1 and ∗1b as protective haplotypes (OR = 0.48, P = 0.6) and ∗15/∗17 as risk haplotypes (OR = 3.09, P = 0.047). Discussion/Conclusion: This study revealed that the therapeutic efficacy of statins and the occurrence of myopathy appear to be influenced by genetic factors, which led us to develop preliminary recommendations by combining these two results in order to improve the efficacy and tolerance of the drug.
ER  - 

TY  - JOUR
M3  - Review
Y1  - 2023
VL  - 25
IS  - 3
SP  - 85
EP  - 93
SN  - 1534-6242
SN  - 1523-3804
JF  - Current Atherosclerosis Reports
JO  - Curr. Atheroscler. Rep.
UR  - http://www-embase-com.gx.booktsg.com/search/results?subaction=viewrecord&id=L2021574603&from=export
U2  - L2021574603
C5  - 36763180
DB  - Embase
DB  - Medline
U3  - 2023-02-15
U4  - 2023-03-07
L2  - http://dx.doi.org/10.1007/s11883-023-01084-4
DO  - 10.1007/s11883-023-01084-4
A1  - Oliver, W.
A1  - Giugliano, R.P.
M1  - (Oliver W.) Department of Medicine, Brigham and Women’s Hospital, Boston, MA, United States
M1  - (Giugliano R.P., rgiugliano@bwh.harvard.gx.booktsg.com) Cardiovascular Medicine Division, Brigham and Women’s Hospital, TIMI Study Office, Hale BTM, Suite 7022, 60 Fenwood Road, Boston, MA, United States
AD  - R.P. Giugliano, Cardiovascular Medicine Division, Brigham and Women’s Hospital, TIMI Study Office, Hale BTM, Suite 7022, 60 Fenwood Road, Boston, MA, United States
T1  - Benefit of Combination Ezetimibe/Simvastatin Among High-Risk Populations: Lessons from the IMPROVE-IT Trial
LA  - English
KW  - ezetimibe plus simvastatin
KW  - low density lipoprotein cholesterol
KW  - acute coronary syndrome
KW  - age
KW  - cardiovascular risk factor
KW  - cerebrovascular accident
KW  - chronic kidney failure
KW  - coronary artery bypass graft
KW  - diabetes mellitus
KW  - heart failure
KW  - high risk patient
KW  - human
KW  - medical history
KW  - review
KW  - risk assessment
KW  - secondary prevention
KW  - sex
KW  - vascular disease
N2  - Purpose of Review: The Improved Reduction of Outcomes: Vytorin Efficacy International Trial (IMPROVE-IT) demonstrated the clinical benefit of the combination of ezetimibe-simvastatin compared to placebo-simvastatin following acute coronary syndrome (ACS). This review highlights key findings from this study with particular attention to the practice-changing impact on guidelines for low-density lipoprotein cholesterol (LDL-C) reduction after ACS, especially among high-risk populations. Recent Findings: Consistent reductions in LDL-C have been reported with newer lipid-lowering therapies (proprotein convertase subtilisin/kexin type 9 inhibitors, cholesterol ester transfer proteins, bempedoic acid) in combination with statin in high-risk subgroups. Since high-risk subgroups remain a focus of guidelines, exploration of high-risk subgroups can help define the optimal use of new therapies. Summary: Ezetimibe reduced the LDL-C by 16.7 mg/dL compared to placebo at 1 year, resulting in a significant reduction in the primary composite endpoint (absolute risk difference 2.0%; relative risk difference 6.4%, hazard ratio, 0.936; 95% confidence interval, 0.89 to 0.99; P = 0.016). The benefits achieved with ezetimibe in both LDL-C reduction and the primary clinical composite across 10 pre-specified high-risk subgroups, including the elderly; women; patients with diabetes, prior coronary artery bypass graft, history of stroke, polyvascular disease, low baseline LDL-C, renal dysfunction, prior heart failure, and an elevated TIMI risk score for secondary prevention, were similar or greater than in the corresponding non-high-risk subgroups. Safety events were similar between ezetimibe and placebo across the high-risk subgroups. These data support the addition of ezetimibe to statin therapy in high-risk patients who require additional therapy to lower the LDL-C post-ACS.
ER  - 

TY  - JOUR
M3  - Article
Y1  - 2023
VL  - 30
IS  - 4
SP  - 358
EP  - 366
SN  - 2047-4881
SN  - 2047-4873
JF  - European Journal of Preventive Cardiology
JO  - Eur. J. Prev. Cardiol.
UR  - http://www-embase-com.gx.booktsg.com/search/results?subaction=viewrecord&id=L2031979912&from=export
U2  - L2031979912
C5  - 36520639
DB  - Embase
DB  - Medline
U3  - 2024-05-07
U4  - 2024-05-09
L2  - http://dx.doi.org/10.1093/eurjpc/zwac290
DO  - 10.1093/eurjpc/zwac290
A1  - Xiao, J.
A1  - Ji, J.
A1  - Zhang, N.
A1  - Yang, X.
A1  - Chen, K.
A1  - Chen, L.
A1  - Huang, W.
M1  - (Xiao J.; Chen L., chenliangwan@fjmu.edu.cn) Department of Cardiovascular Surgery, Union Hospital, Fujian Medical University, No. 29 Xinquan Road, Fujian, Fuzhou, China
M1  - (Xiao J.; Chen L., chenliangwan@fjmu.edu.cn) Key Laboratory of Cardio-Thoracic Surgery, Fujian Medical University, Fujian Province University, No. 29 Xinquan Road, Fujian, Fuzhou, China
M1  - (Ji J.; Zhang N.) Center for Primary Health Care Research, Department of Clinical Sciences, Lund University, Jan Waldenströms gata 35, Malmö, Sweden
M1  - (Yang X.; Chen K.) Fujian Provincial Special Reserve Talents Laboratory, No. 6 Xuefu Southern Road, Fujian, Fuzhou, China
M1  - (Huang W., wuqing.huang@fjmu.edu.cn) Department of Epidemiology and Health Statistics, School of Public Health, Fujian Medical University, No. 1 Xue Yuan Road, University Town, Fujian, Fuzhou, China
AD  - L. Chen, Department of Cardiovascular Surgery, Union Hospital, Fujian Medical University, No. 29 Xinquan Road, Fujian, Fuzhou, China
AD  - W. Huang, Department of Epidemiology and Health Statistics, School of Public Health, Fujian Medical University, No. 1 Xue Yuan Road, University Town, Fujian, Fuzhou, China
T1  - Association of genetically predicted lipid traits and lipid-modifying targets with heart failure
LA  - English
KW  - angiopoietin related protein 1
KW  - apolipoprotein A1
KW  - apolipoprotein B
KW  - apolipoprotein C3
KW  - cholesterol ester transfer protein
KW  - high density lipoprotein cholesterol
KW  - hydroxymethylglutaryl coenzyme A reductase inhibitor
KW  - lipoprotein lipase
KW  - low density lipoprotein cholesterol
KW  - membrane protein
KW  - niemann pick c1 like 1 protein
KW  - PCSK9 inhibitor
KW  - peroxisome proliferator activated receptor alpha
KW  - proprotein convertase 9
KW  - triacylglycerol
KW  - unclassified drug
KW  - article
KW  - biobank
KW  - biological trait
KW  - diastolic blood pressure
KW  - dyslipidemia
KW  - gene linkage disequilibrium
KW  - genetic screening
KW  - genetic variability
KW  - genome-wide association study
KW  - genotyping
KW  - heart failure
KW  - high risk patient
KW  - human
KW  - inverse variance weighted
KW  - ischemic heart disease
KW  - lipid analysis
KW  - Mendelian randomization analysis
KW  - multivariate analysis
KW  - non insulin dependent diabetes mellitus
KW  - phenotype
KW  - quantitative trait locus
KW  - risk factor
KW  - systolic blood pressure
KW  - two sample mendelian randomization study
KW  - variance
N2  - Aims To assess the association of genetically predicted lipid traits and lipid-modification via licensed or investigational targets with heart failure (HF). Methods and results Two-sample Mendelian randomization (MR) study was conducted using summary-level genome-wide association studies (GWASs) from UK Biobank and HERMES Consortium. Genetic variants obtained from UK Biobank GWAS data were selected as instrumental variables to predict the level of lipid traits [LDL cholesterol (LDL-C), HDL cholesterol (HDL-C), triglyceride (TG), apolipoprotein B (ApoB), and apolipoprotein AI (ApoAI)] and lipid-modifying effect of eight drug targets [HMGCR, PCSK9, NPC1L1, PPARA, lipoprotein lipase (LPL), ANGPTL3, APOC3, and cholesteryl ester transfer protein (CETP)]. In this study, we observed that genetically predicted LDL-C, TG, HDL-C or ApoB were significantly related to HF, which were mainly mediated by coronary heart disease (CHD). Drug target MR analyses identified PCSK9, CETP, and LPL as potential targets to prevent HF. The genetic proxy of LDL-C and ApoB increase modified by PCSK9 showed similar evidence in increasing risk of HF (PLDL-C=1.27*10-4; PApoB=1.94*10-4); CETP played a role in HF risk via modifying all investigational lipid traits with the strongest evidence though ApoB (P=5.87*10-6); LPL exerted effects on HF via modifying most lipid traits with the strongest evidence observed via modifying TG (P=3.73*10-12). Conclusion This two-sample MR study provided genetic evidence of the associations between lipid traits and HF risk, which were mostly mediated by CHD. Besides, drug target MR studies indicated that PCSK9 inhibition, CETP inhibition, and LPL activation were effective in HF reduction.
ER  - 

TY  - JOUR
M3  - Article
Y1  - 2023
VL  - 9
IS  - 2
SP  - 148
EP  - 155
SN  - 2055-6845
JF  - European heart journal. Cardiovascular pharmacotherapy
JO  - Eur Heart J Cardiovasc Pharmacother
UR  - http://www-embase-com.gx.booktsg.com/search/results?subaction=viewrecord&id=L639392779&from=export
U2  - L639392779
C5  - 36307922
DB  - Medline
U3  - 2022-11-04
U4  - 2024-01-12
L2  - http://dx.doi.org/10.1093/ehjcvp/pvac056
DO  - 10.1093/ehjcvp/pvac056
A1  - Martin, S.S.
A1  - Ditmarsch, M.
A1  - Simmons, M.
A1  - Alp, N.
A1  - Turner, T.
A1  - Davidson, M.H.
A1  - Kastelein, J.J.P.
M1  - (Martin S.S.) Ciccarone Center for the Prevention of Cardiovascular Disease, Division of Cardiology, Department of Medicine, Johns Hopkins University School of Medicine, Baltimore, United States
M1  - (Ditmarsch M.; Davidson M.H.; Kastelein J.J.P.) Naarden, Netherlands
M1  - (Simmons M.; Alp N.; Turner T.) Medpace and Medpace Reference Laboratories, Cincinnati, United States
M1  - (Davidson M.H.) Preventive Cardiology, Department of Cardiology, University of Chicago Pritzker School of Medicine, Chicago, United States
M1  - (Kastelein J.J.P.) Department of Vascular Medicine, Academic Medical Center, University of Amsterdam, Netherlands
T1  - Comparison of low-density lipoprotein cholesterol equations in patients with dyslipidaemia receiving cholesterol ester transfer protein inhibition
LA  - English
KW  - NCT01970215
KW  - cholesterol ester transfer protein
KW  - low density lipoprotein cholesterol
KW  - triacylglycerol
KW  - controlled study
KW  - dyslipidemia
KW  - female
KW  - human
KW  - hypertriglyceridemia
KW  - male
KW  - randomized controlled trial
N2  - AIMS: Low-density lipoprotein (LDL-C) lowering is imperative in cardiovascular disease prevention. We aimed to compare accuracy of three clinically-implemented LDL-C equations in a clinical trial of cholesterol ester transfer protein (CETP) inhibition. METHODS AND RESULTS: Men and women aged 18-75 years with dyslipidaemia were recruited from 17 sites in the Netherlands and Denmark. Patients were randomly assigned to one of nine groups using various combinations of the CETP inhibitor TA-8995 (obicetrapib), statin therapy, and placebo. In pooled measurements over 12 weeks, we calculated LDL-C by the Friedewald, Martin/Hopkins, and Sampson equations, and compared values with preparative ultracentrifugation (PUC) LDL-C overall and with a special interest in the low LDL-C/high triglycerides subgroup. There were 242 patients contributing 921 observations. Overall median LDL-C differences between estimates and PUC were small: Friedewald, 0.00 (25th, 75th: -0.10, 0.08) mmol/L [0 (-4, 3) mg/dL]; Martin/Hopkins, 0.02 (-0.08, 0.10) mmol/L [1 (-3, 4) mg/dL]; and Sampson, 0.05 (-0.03, 0.15) mmol/L [2 (-1, 6) mg/dL]. In the subgroup with estimated LDL-C <1.8 mmol/L (<70 mg/dL) and triglycerides 1.7-4.5 mmol/L (150-399 mg/dL), the Friedewald equation underestimated LDL-C with a median difference versus PUC of -0.25 (-0.33, -0.10) mmol/L [-10 (-13, -4) mg/dL], whereas the median difference by Martin/Hopkins was 0.00 (-0.08, 0.10) mmol/L [0 (-3, 4) mg/dL] and by Sampson was -0.06 (-0.13, 0.00) mmol/L [-2 (-5, 0) mg/dL]. In this subgroup, the proportion of LDL-C observations <1.8 mmol/L (<70 mg/dL) that were correctly classified compared with PUC was 71.4% by Friedewald vs. 100.0% by Martin/Hopkins and 93.1% by Sampson. CONCLUSION: In European patients with dyslipidaemia receiving a CETP inhibitor, we found improved LDL-C accuracy using contemporary equations vs. the Friedewald equation, and the greatest accuracy was observed with the Martin/Hopkins equation. REGISTRATION: ClinicalTrials.gov, NCT01970215.
ER  - 

TY  - JOUR
M3  - Review
Y1  - 2023
VL  - 16
IS  - 2
SN  - 1424-8247
JF  - Pharmaceuticals
JO  - Pharmaceuticals
UR  - http://www-embase-com.gx.booktsg.com/search/results?subaction=viewrecord&id=L2021778702&from=export
U2  - L2021778702
DB  - Embase
U3  - 2023-03-03
U4  - 2023-06-15
L2  - http://dx.doi.org/10.3390/ph16020176
DO  - 10.3390/ph16020176
A1  - Romandini, A.
A1  - Baldassarre, D.
A1  - Genovese, S.
A1  - Capri, S.
A1  - Pompilio, G.
A1  - Scatigna, M.
A1  - Werba, J.P.
M1  - (Romandini A.; Baldassarre D.; Genovese S.; Pompilio G.; Scatigna M.; Werba J.P., pablo.werba@cardiologicomonzino.it) Centro Cardiologico Monzino, IRCCS, Milan, Italy
M1  - (Baldassarre D.) Department of Medical Biotechnology and Translational Medicine, University of Milan, Milan, Italy
M1  - (Capri S.) School of Economics and Management, Cattaneo-LIUC University, Castellanza, Varese, Italy
M1  - (Pompilio G.) Department of Biomedical, Surgical and Dental Sciences, University of Milan, Milan, Italy
M1  - (Scatigna M.) Post-Graduate School of Clinical Pharmacology and Toxicology, University of Milan, Milan, Italy
AD  - J.P. Werba, Centro Cardiologico Monzino, IRCCS, Milan, Italy
T1  - Atherogenic Dyslipidemias: Unmet Needs and the Therapeutic Potential of Emerging and Novel Approaches and Drugs
LA  - English
KW  - cholesterol ester transfer protein
KW  - ezetimibe
KW  - high density lipoprotein cholesterol
KW  - hydroxymethylglutaryl coenzyme A reductase inhibitor
KW  - lipid
KW  - lipoprotein A
KW  - low density lipoprotein cholesterol
KW  - proprotein convertase 9
KW  - triacylglycerol
KW  - cardiovascular disease
KW  - cardiovascular risk
KW  - drug hypersensitivity
KW  - drug utilization
KW  - dyslipidemia
KW  - human
KW  - hypercholesterolemia
KW  - physician
KW  - prescription
KW  - review
N2  - Innovative lipid-modifying agents are valuable resources to improve the control of atherogenic dyslipidemias and reduce the lipid-related residual cardiovascular risk of patients with intolerance or who are not fully responsive to a consolidated standard of care (statins plus ezetimibe). Moreover, some of the upcoming compounds potently affect lipid targets that are thus far considered “unmodifiable”. The present paper is a viewpoint aimed at presenting the incremental metabolic and cardiovascular benefits of the emerging lipid-modulating agents and real-life barriers, hindering their prescription by physicians and their assumption by patients, which need to be worked out for a more diffuse and appropriate drug utilization.
ER  - 

TY  - JOUR
M3  - Article
Y1  - 2023
VL  - 44
IS  - 4
SP  - 256
EP  - 258
SN  - 1522-9645
SN  - 0195-668X
JF  - European Heart Journal
JO  - Eur. Heart J.
UR  - http://www-embase-com.gx.booktsg.com/search/results?subaction=viewrecord&id=L2022850444&from=export
U2  - L2022850444
C5  - 36587944
DB  - Embase
DB  - Medline
U3  - 2023-02-27
U4  - 2023-05-03
L2  - http://dx.doi.org/10.1093/eurheartj/ehac750
DO  - 10.1093/eurheartj/ehac750
A1  - Tokgozoglu, L.
A1  - Orringer, C.
A1  - Catapano, A.
M1  - (Tokgozoglu L., laletok@gmail.com) Department of Cardiology, Hacettepe University Faculty of Medicine, Ankara, Turkey
M1  - (Orringer C.) Department of Cardiology, University of Miami Miller School of Medicine, 1150 NW 14th StreetSuite 100, Miami, United States
M1  - (Catapano A.) Department of Pharmacological and Biomolecular Sciences, University of Milan, Balzaretti, 9, Milan, Italy
M1  - (Catapano A.) IRCCS Multimedia, Milano, Italy
AD  - L. Tokgozoglu, Department of Cardiology, Hacettepe University Faculty of Medicine, Ankara, Turkey
T1  - The year in cardiovascular medicine 2022: the top 10 papers in dyslipidaemias
LA  - English
KW  - alirocumab
KW  - angiopoietin related protein 1
KW  - apolipoprotein B
KW  - apolipoprotein C
KW  - calcium channel blocking agent
KW  - canagliflozin
KW  - cholesterol
KW  - cholesterol ester transfer protein
KW  - evolocumab
KW  - glucagon like peptide 1
KW  - high density lipoprotein cholesterol
KW  - lipoprotein A
KW  - low density lipoprotein cholesterol
KW  - olezarsen
KW  - placebo
KW  - proprotein convertase 9
KW  - rosuvastatin
KW  - saxagliptin
KW  - small interfering RNA
KW  - sodium glucose cotransporter 2
KW  - triacylglycerol
KW  - aortic valve stenosis
KW  - article
KW  - atheroma
KW  - atherosclerosis
KW  - brain hemorrhage
KW  - cardiovascular disease
KW  - cardiovascular medicine
KW  - cardiovascular risk
KW  - coronary artery calcification
KW  - coronary atherosclerosis
KW  - diabetes mellitus
KW  - dyslipidemia
KW  - echography
KW  - familial hypercholesterolemia
KW  - fibrinolysis
KW  - follow up
KW  - food frequency questionnaire
KW  - heart infarction
KW  - heart muscle revascularization
KW  - hospitalization
KW  - human
KW  - hypertension
KW  - hypothyroidism
KW  - kidney function
KW  - lipid diet
KW  - lipid metabolism
KW  - lipid oxidation
KW  - metabolic syndrome X
KW  - nonalcoholic fatty liver
KW  - optical coherence tomography
KW  - percutaneous coronary intervention
KW  - peripheral arterial disease
KW  - platelet count
KW  - prevalence
KW  - protein synthesis
KW  - quality of life
KW  - randomized controlled trial (topic)
KW  - risk factor
ER  - 

TY  - JOUR
M3  - Short Survey
Y1  - 2023
VL  - 24
IS  - 2
SP  - 104
EP  - 117
SN  - 1873-5592
SN  - 1389-4501
JF  - Current Drug Targets
JO  - Curr. Drug Targets
UR  - http://www-embase-com.gx.booktsg.com/search/results?subaction=viewrecord&id=L2023194402&from=export
U2  - L2023194402
C5  - 36305150
DB  - Embase
DB  - Medline
U3  - 2023-04-04
U4  - 2023-04-12
L2  - http://dx.doi.org/10.2174/1389450124666221026152647
DO  - 10.2174/1389450124666221026152647
A1  - Singh, J.
A1  - Jain, A.
A1  - Bhamra, R.
A1  - Rathi, V.
A1  - Dhingra, A.K.
M1  - (Singh J.; Jain A.) M.M. College of Pharmacy, MMU, Mullana, Haryana, Ambala, India
M1  - (Bhamra R.) Global Research Institute of Pharmacy, Yamuna Nagar, Haryana, Radour, India
M1  - (Rathi V.) Quantum School of Health Sciences, Quantum University, Uttarakhand, Roorkee, India
M1  - (Dhingra A.K., ashwani1683@gmail.com) Guru Gobind Singh College of Pharmacy, Haryana, Yamuna Nagar, India
AD  - A.K. Dhingra, Guru Gobind Singh College of Pharmacy, Haryana, Yamuna Nagar, India
T1  - The Mechanistic Role of Different Mediators in the Pathophysiology of Nephropathy: A Review
LA  - English
KW  - ABC transporter
KW  - acyl coenzyme A desaturase
KW  - advanced glycation end product
KW  - advanced oxidation protein product
KW  - angiopoietin related protein 4
KW  - angiotensin II
KW  - atorvastatin
KW  - bone morphogenetic protein
KW  - cardiolipin
KW  - ceramide 1 phosphate
KW  - cholesterol ester transfer protein
KW  - cyclooxygenase 2
KW  - cytokine
KW  - dipeptidyl carboxypeptidase
KW  - endothelin
KW  - epidermal growth factor receptor
KW  - fibronectin
KW  - G protein coupled receptor
KW  - gentamicin
KW  - granulocyte macrophage colony stimulating factor
KW  - growth factor
KW  - growth hormone
KW  - high density lipoprotein cholesterol
KW  - immunoglobulin enhancer binding protein
KW  - intercellular adhesion molecule 1
KW  - interleukin 1
KW  - interleukin 6
KW  - ionotropic receptor
KW  - low density lipoprotein cholesterol
KW  - mitogen activated protein kinase p38
KW  - monocyte chemotactic protein 1
KW  - osteogenic protein 1
KW  - peroxisome proliferator activated receptor gamma
KW  - phosphatidylcholine sterol acyltransferase
KW  - phospholipase A2
KW  - pioglitazone
KW  - platelet derived growth factor
KW  - RANTES
KW  - reactive oxygen metabolite
KW  - scavenger receptor
KW  - Schiff base
KW  - Smad2 protein
KW  - Smad3 protein
KW  - Smad4 protein
KW  - somatomedin B receptor
KW  - somatomedin C receptor
KW  - sphingomyelin phosphodiesterase
KW  - STAT3 protein
KW  - sterol regulatory element binding protein
KW  - sterol regulatory element binding protein 1
KW  - tissue inhibitor of metalloproteinase 1
KW  - tissue inhibitor of metalloproteinase 4
KW  - transforming growth factor beta
KW  - tumor necrosis factor
KW  - vascular cell adhesion molecule 1
KW  - vasculotropin
KW  - vasculotropin A
KW  - allergic inflammation
KW  - angiogenesis
KW  - apoptosis
KW  - atherosclerosis
KW  - cardiovascular disease
KW  - cell differentiation
KW  - cell hyperplasia
KW  - cell migration
KW  - cell proliferation
KW  - cell survival
KW  - chronic kidney failure
KW  - cytotoxicity
KW  - diabetic nephropathy
KW  - diabetic patient
KW  - dyslipidemia
KW  - end stage renal disease
KW  - endothelium cell
KW  - epithelial mesenchymal transition
KW  - epithelium cell
KW  - extracellular matrix
KW  - glomerulosclerosis
KW  - glomerulus filtration rate
KW  - glycolysis
KW  - hemodynamics
KW  - human
KW  - hypertrophy
KW  - inflammation
KW  - kidney disease
KW  - kidney fibrosis
KW  - kidney injury
KW  - kidney tubule basement membrane
KW  - lipogenesis
KW  - liver fibrosis
KW  - lung fibrosis
KW  - lupus erythematosus nephritis
KW  - MAPK signaling
KW  - mast cell
KW  - morbidity
KW  - mortality
KW  - oxidative phosphorylation
KW  - oxidative stress
KW  - pathophysiology
KW  - phagocytosis
KW  - proteinuria
KW  - reflux nephropathy
KW  - renin angiotensin aldosterone system
KW  - rhinitis
KW  - short survey
KW  - signal transduction
KW  - Smad signaling
KW  - sphingolipid metabolism
KW  - synovitis
KW  - triacylglycerol level
KW  - vascular resistance
KW  - wound healing
N2  - Nephropathy has become the most common reason for end-stage renal disease world- wide. The progression of end-stage renal disease occurs caused by decreased glomerular filtration rate, damage to capillaries in renal glomeruli or a higher risk of cardiovascular morbidity and mor- tality in diabetic patients. The involvement of mechanism in the development of nephropathy via generation of AGEs, the elevation of growth factors, altered hemodynamic and metabolic factors, inflammatory mediators, oxidative stress and dyslipidaemia. The prevalence of chronic kidney dis- ease in India will rise from 3.7 million in 1990 to 7.63 million in 2020 becoming the main cause of mortality and morbidity. The pathogenesis of nephropathy mediates by various molecules that cause alterations in the structure and function of the kidney like growth factors, endothelins, transforming growth factor (TGF-β), and Angiotensin-converting enzymes (ACE), fibronectin and pro- inflammatory cytokines, mast cells and dyslipidemia. Growth factors like VEGF, IGFs, PDGF, EGFR and TGF-β contribute to excessive extracellular matrix accumulation, together with thicken- ing of the glomerular and tubular basement membranes and an increase in the mesangial matrix, leading to glomerulosclerosis and tubulointerstitial fibrosis. Oxidative stress and inflammation fac- tors like TNF-α, IL-1 and IL-6 are hypothesized to play a role in the development of pathologica changes in nephropathy like renal hyperfiltration and hypertrophy, thickening of the glomerular basement membrane (GBM), glomerular lesion and tubulointerstitial fibrosis. Dyslipidemia is in- volved in the progression of nephropathy by impaired action of lipoprotein lipase, lecithin- cholesterol acyltransferase (LCAT) and cholesteryl ester transferase protein (CETP) resulting in the increased level of LDL-C, Triglyceride level and decrease HDL-C that enhance macrophage infil- tration, excessive extracellular matrix production and accelerate inflammation with the development of proteinuria. Interruption in the RAS, oxidative stress and dyslipidemia have yielded much better results in terms of reno-protection and progression of nephropathy. In this review, we would focus on various factors that have been shown to contribute to renal injury in many experimental models of nephropathy.
ER  - 

TY  - JOUR
M3  - Article
Y1  - 2023
VL  - 64
IS  - 1
SN  - 1539-7262
SN  - 0022-2275
JF  - Journal of Lipid Research
JO  - J. Lipid Res.
UR  - http://www-embase-com.gx.booktsg.com/search/results?subaction=viewrecord&id=L2023332679&from=export
U2  - L2023332679
C5  - 36410424
DB  - Embase
DB  - Medline
U3  - 2023-03-22
U4  - 2023-07-20
L2  - http://dx.doi.org/10.1016/j.jlr.2022.100316
DO  - 10.1016/j.jlr.2022.100316
A1  - Brodeur, M.R.
A1  - Rhainds, D.
A1  - Charpentier, D.
A1  - Boulé, M.
A1  - Mihalache-Avram, T.
A1  - Mecteau, M.
A1  - Brand, G.
A1  - Pedneault-Gagnon, V.
A1  - Fortier, A.
A1  - Niesor, E.J.
A1  - Rhéaume, E.
A1  - Maugeais, C.
A1  - Tardif, J.-C.
M1  - (Brodeur M.R.; Rhainds D.; Charpentier D.; Boulé M.; Mihalache-Avram T.; Mecteau M.; Brand G.; Pedneault-Gagnon V.; Rhéaume E.; Tardif J.-C., jean-claude.tardif@icm-mhi.org) Montreal Heart Institute, Montreal, QC, Canada
M1  - (Fortier A.) Montreal Health Innovations Coordinating Center, Montreal, QC, Canada
M1  - (Niesor E.J.; Maugeais C.) F. Hoffmann-La Roche Ltd., Basel, Switzerland
M1  - (Rhéaume E.; Tardif J.-C., jean-claude.tardif@icm-mhi.org) Faculty of Medicine, Université de Montréal, Montreal, QC, Canada
AD  - J.-C. Tardif, Montreal Heart Institute, Montreal, QC, Canada
T1  - Dalcetrapib and anacetrapib increase apolipoprotein E-containing HDL in rabbits and humans
LA  - English
KW  - NCT01059682
KW  - anacetrapib
KW  - apolipoprotein B
KW  - apolipoprotein E
KW  - atorvastatin
KW  - dalcetrapib
KW  - high density lipoprotein
KW  - high density lipoprotein cholesterol
KW  - low density lipoprotein
KW  - low density lipoprotein cholesterol
KW  - low density lipoprotein receptor
KW  - placebo
KW  - tumor necrosis factor
KW  - 2D nondenaturing gradient gel electrophoresis
KW  - animal experiment
KW  - article
KW  - cholesterol blood level
KW  - controlled study
KW  - coronary artery disease
KW  - double blind procedure
KW  - enzyme linked immunosorbent assay
KW  - fast protein liquid chromatography
KW  - Hep-G2 cell line
KW  - human
KW  - human cell
KW  - in vitro study
KW  - in vivo study
KW  - lipoprotein blood level
KW  - male
KW  - multicenter study
KW  - native polyacrylamide gel electrophoresis
KW  - New Zealand White (rabbit)
KW  - nonhuman
KW  - one dimensional nondenaturing gradient gel electrophoresis
KW  - polyacrylamide gel electrophoresis
KW  - protein expression
KW  - protein protein interaction
KW  - proteomics
KW  - proton nuclear magnetic resonance
KW  - randomized controlled trial
KW  - receptor binding
KW  - Western blotting
C2  - Hoffmann La Roche(Switzerland)
C2  - Acorn(United States)
N2  - The large HDL particles generated by administration of cholesteryl ester transfer protein inhibitors (CETPi) remain poorly characterized, despite their potential importance in the routing of cholesterol to the liver for excretion, which is the last step of the reverse cholesterol transport. Thus, the effects of the CETPi dalcetrapib and anacetrapib on HDL particle composition were studied in rabbits and humans. The association of rabbit HDL to the LDL receptor (LDLr) in vitro was also evaluated. New Zealand White rabbits receiving atorvastatin were treated with dalcetrapib or anacetrapib. A subset of patients from the dal-PLAQUE-2 study treated with dalcetrapib or placebo were also studied. In rabbits, dalcetrapib and anacetrapib increased HDL-C by more than 58% (P < 0.01) and in turn raised large apo E-containing HDL by 66% (P < 0.001) and 59% (P < 0.01), respectively. Additionally, HDL from CETPi-treated rabbits competed with human LDL for binding to the LDLr on HepG2 cells more than control HDL (P < 0.01). In humans, dalcetrapib increased concentrations of large HDL particles (þ69%, P < 0.001) and apo B-depleted plasma apo E (þ24%, P < 0.001), leading to the formation of apo E-containing HDL (þ47%, P < 0.001) devoid of apo A-I. Overall, in rabbits and humans, CETPi increased large apo E-containing HDL particle concentration, which can interact with hepatic LDLr. The catabolism of these particles may depend on an adequate level of LDLr to contribute to reverse cholesterol transport.
ER  - 

TY  - JOUR
M3  - Review
Y1  - 2023
VL  - 14
SN  - 1664-3224
JF  - Frontiers in Immunology
JO  - Front. Immunol.
UR  - http://www-embase-com.gx.booktsg.com/search/results?subaction=viewrecord&id=L2023353773&from=export
U2  - L2023353773
C5  - 37234169
DB  - Embase
DB  - Medline
U3  - 2023-05-30
U4  - 2023-06-26
L2  - http://dx.doi.org/10.3389/fimmu.2023.1124786
DO  - 10.3389/fimmu.2023.1124786
A1  - Luo, L.
A1  - Guo, Y.
A1  - Chen, L.
A1  - Zhu, J.
A1  - Li, C.
M1  - (Luo L.; Guo Y.; Chen L.; Zhu J.; Li C., dr_lcr72@163.com) Department of Dermatology, Hospital for Skin Disease, Institute of Dermatology, Chinese Academy of Medical Sciences and Peking Union Medical College, Jiangsu, Nanjing, China
M1  - (Li C., dr_lcr72@163.com) Department of Dermatology, Jiangsu Key Laboratory of Molecular Biology for Skin Diseases and Sexually Transmitted Infections, Jiangsu, Nanjing, China
AD  - C. Li, Department of Dermatology, Hospital for Skin Disease, Institute of Dermatology, Chinese Academy of Medical Sciences and Peking Union Medical College, Jiangsu, Nanjing, China
T1  - Crosstalk between cholesterol metabolism and psoriatic inflammation
LA  - English
KW  - ABC transporter
KW  - apolipoprotein B
KW  - apolipoprotein M
KW  - carboxylyase
KW  - sterol o acyltransferase
KW  - cholesterol ester transfer protein
KW  - emopamil
KW  - high density lipoprotein cholesterol
KW  - hydroxymethylglutaryl coenzyme A reductase
KW  - hydroxymethylglutaryl coenzyme A reductase inhibitor
KW  - interleukin 17
KW  - isoprenoid
KW  - lanosterol
KW  - low density lipoprotein cholesterol
KW  - mevalonate kinase
KW  - phosphomevalonate kinase
KW  - phytosterol
KW  - squalene monooxygenase
KW  - squalene synthase
KW  - tumor necrosis factor
KW  - zymosterol
KW  - biosynthesis
KW  - cholesterol metabolism
KW  - cholesterol transport
KW  - cross correlation
KW  - epidermis
KW  - human
KW  - immune response
KW  - inflammation
KW  - innate immunity
KW  - keratinocyte
KW  - lipid metabolism
KW  - lipoprotein metabolism
KW  - nonhuman
KW  - preclinical study
KW  - protein expression
KW  - psoriasis
KW  - review
KW  - signal transduction
KW  - systematic review
N2  - Psoriasis is a chronic autoinflammatory skin disease associated with multiple comorbidities, with a prevalence ranging from 2 to 3% in the general population. Decades of preclinical and clinical studies have revealed that alterations in cholesterol and lipid metabolism are strongly associated with psoriasis. Cytokines (tumor necrosis factor-α (TNF-α), interleukin (IL)-17), which are important in the pathogenesis of psoriasis, have been shown to affect cholesterol and lipid metabolism. Cholesterol metabolites and metabolic enzymes, on the other hand, influence not only the biofunction of keratinocytes (a primary type of cell in the epidermis) in psoriasis, but also the immune response and inflammation. However, the relationship between cholesterol metabolism and psoriasis has not been thoroughly reviewed. This review mainly focuses on cholesterol metabolism disturbances in psoriasis and their crosstalk with psoriatic inflammation.
ER  - 

TY  - JOUR
M3  - Article
Y1  - 2023
VL  - 30
IS  - 2
SP  - 96
EP  - 110
SN  - 2180-4303
SN  - 1394-195X
JF  - Malaysian Journal of Medical Sciences
JO  - Malays. J. Med. Sci.
UR  - http://www-embase-com.gx.booktsg.com/search/results?subaction=viewrecord&id=L2023758851&from=export
U2  - L2023758851
DB  - Embase
U3  - 2023-05-17
U4  - 2023-05-22
L2  - http://dx.doi.org/10.21315/mjms2023.30.2.9
DO  - 10.21315/mjms2023.30.2.9
A1  - Shamsudin, A.F.
A1  - Bakar, N.S.
M1  - (Shamsudin A.F.; Bakar N.S., nursalwani_bakar@yahoo.com) School of Health Sciences, Universiti Sains Malaysia, Kelantan, Malaysia
AD  - N.S. Bakar, School of Health Sciences, Universiti Sains Malaysia Health Campus, Kelantan, Kubang Kerian, Malaysia
T1  - Gender Differences in the Association between Cholesteryl Esters Transfer Protein Polymorphism (rs708272) and Plasma Lipid Levels in Hyperlipidaemic Participants at Hospital Universiti Sains Malaysia
LA  - English
KW  - autoanalyzer
KW  - DNA purification kit
KW  - GgeneAll Blood ExGene SV Blood minii
KW  - Hitachi 912
KW  - Infinite M200
KW  - microplate reader
KW  - polymerase chain reaction system
KW  - cholesterol ester transfer protein
KW  - high density lipoprotein cholesterol
KW  - hydroxymethylglutaryl coenzyme A reductase inhibitor
KW  - low density lipoprotein cholesterol
KW  - triacylglycerol
KW  - adult
KW  - aged
KW  - article
KW  - cholesterol blood level
KW  - controlled study
KW  - cross-sectional study
KW  - DNA extraction
KW  - female
KW  - follow up
KW  - gene frequency
KW  - genetic analysis
KW  - genotype
KW  - genotyping
KW  - human
KW  - hyperlipidemia
KW  - hypertension
KW  - lipid blood level
KW  - major clinical study
KW  - Malay (people)
KW  - male
KW  - nucleotide sequence
KW  - polymerase chain reaction restriction fragment length polymorphism
KW  - quality control
KW  - retrospective study
KW  - sex difference
KW  - single nucleotide polymorphism
KW  - triacylglycerol level
KW  - university hospital
KW  - GgeneAll Blood ExGene SV Blood minii
KW  - Hitachi 912
KW  - Infinite M200
C3  - GgeneAll Blood ExGene SV Blood minii(GeneAll,North Korea)
C3  - Hitachi  912(Randox,United Kingdom)
C3  - Infinite M200(Tecan)
C4  - Randox(United Kingdom)
C4  - GeneAll(North Korea)
C4  - Tecan
N2  - Background: Single nucleotide polymorphism (SNP) in the cholesteryl esters transfer protein (CETP) gene (rs708272) was reported to affect statin efficacy. This study investigated the association between CETP rs708272 and statin’s lipid-lowering effects in hyperlipidaemic participants at Hospital Universiti Sains Malaysia, Kelantan. Methods: A total of 229 hyperlipidaemic statin users (96.1% Malays) were recruited, and a single blood sample (3 mL) was obtained for DNA extraction. The genotypes were determined using PCR-RFLP method and validated by sequencing analysis. Results: The minor allele frequency for rs708272 in all participants was 0.391, with no difference between females and males. At the baseline, the SNP was associated with different low-density lipoprotein (LDL-c) and triglyceride (TG) levels in females, but not males, when the GG and GA+AA genotypes were compared using a dominant genetic model. Regardless of the genotype, the total cholesterol and LDL-c levels decreased significantly (P < 0.001) in both genders after statin treatment, but the TG levels decreased exclusively in females with the GG genotypes. In both genders, high density lipoprotein levels were unaffected before and after the statin treatment. Conclusion: To improve the management of hyperlipidaemia, future research should consider patient gender when assessing the CETP rs708272 impact on LDL-c and TG.
ER  - 

TY  - JOUR
M3  - Review
Y1  - 2023
VL  - 24
IS  - 8
SN  - 2153-8174
SN  - 1530-6550
JF  - Reviews in Cardiovascular Medicine
JO  - Rev. Cardiovasc. Med.
UR  - http://www-embase-com.gx.booktsg.com/search/results?subaction=viewrecord&id=L2026661158&from=export
U2  - L2026661158
DB  - Embase
U3  - 2023-09-06
U4  - 2023-10-20
L2  - http://dx.doi.org/10.31083/j.rcm2408236
DO  - 10.31083/j.rcm2408236
A1  - Arnold, N.
A1  - Koenig, W.
M1  - (Arnold N., n.arnold@uke.de) Department of Cardiology, University Heart & Vascular Center Hamburg, University Medical Center Hamburg-Eppendorf, Hamburg, Germany
M1  - (Arnold N., n.arnold@uke.de) German Center for Cardiovascular Research (DZHK), Partner Site Hamburg/Kiel/Luebeck, Hamburg, Germany
M1  - (Koenig W.) Deutsches Herzzentrum München, Technische Universität München, Munich, Germany
M1  - (Koenig W.) German Centre for Cardiovascular Research (DZHK), Partner Site Munich Heart Alliance, Munich, Germany
M1  - (Koenig W.) Institute of Epidemiology and Medical Biometry, University of Ulm, Ulm, Germany
AD  - N. Arnold, Department of Cardiology, University Heart & Vascular Center Hamburg, University Medical Center Hamburg-Eppendorf, Hamburg, Germany
T1  - Familial Hypercholesterolemia: Pitfalls and Challenges in Diagnosis and Treatment
LA  - English
KW  - NCT04832971
KW  - angiopoietin related protein 3
KW  - apolipoprotein B
KW  - bempedoic acid
KW  - cholesterol ester transfer protein
KW  - evinacumab
KW  - ezetimibe
KW  - hydroxymethylglutaryl coenzyme A reductase inhibitor
KW  - lipoprotein
KW  - low density lipoprotein receptor
KW  - PCSK9 inhibitor
KW  - proprotein convertase 9
KW  - very low density lipoprotein
KW  - diagnostic test
KW  - differential diagnosis
KW  - disease association
KW  - enzyme inhibition
KW  - familial hypercholesterolemia
KW  - gene function
KW  - genetic heterogeneity
KW  - genetic screening
KW  - genetic variability
KW  - high throughput sequencing
KW  - human
KW  - pathogenesis
KW  - patient care
KW  - phenotype
KW  - protein function
KW  - protein secretion
KW  - protein targeting
KW  - review
KW  - risk factor
KW  - treatment indication
N2  - Familial hypercholesterolemia (FH), a condition, which is characterized by a life-long exposure to markedly elevated low-density lipoprotein (LDL) concentrations from birth, and it still remains underdiagnosed and undertreated, despite the fact that its heterogeneous form represents one of the commonest genetic disorders to date. Indeed, only 10% of all estimated affected individuals have been diagnosed worldwide and for the most of them diagnosis comes too late, when atherosclerotic cardiovascular disease (ASCVD) has already been developed. Undiagnosed and undertreated FH leads to accelerated ASCVD with a high rate of premature deaths. Recently, several novel treatment modalities have been introduced, especially for the management of severe hypercholesterolemia. Nonetheless, a substantial number of FH patients still do not achieve guideline-recommended LDL cholesterol target values. In the present review we will summarize and critically discuss pitfalls and challenges in successful diagnosis and treatment of FH.
ER  - 

TY  - JOUR
M3  - Article
Y1  - 2023
VL  - 14
IS  - 8
SP  - 567
EP  - 577
SN  - 0976-2833
SN  - 0975-3583
JF  - Journal of Cardiovascular Disease Research
JO  - J. Cardiovasc. Dis. Res.
UR  - http://www-embase-com.gx.booktsg.com/search/results?subaction=viewrecord&id=L2027288702&from=export
U2  - L2027288702
DB  - Embase
U3  - 2023-10-05
U4  - 2023-10-11
L2  - http://dx.doi.org/10.48047/jcdr.2023.14.08.53
DO  - 10.48047/jcdr.2023.14.08.53
A1  - Gour, A.
A1  - Patidar, D.
A1  - Sahu, M.
A1  - Sahu, M.
A1  - Shrivastava, S.
A1  - Nayak, S.
M1  - (Gour A., ankitgourvds121@gmail.com; Patidar D.; Sahu M.; Sahu M.; Shrivastava S.; Nayak S.) Bansal College of Pharmacy, Kokta Anand Nagar, Bhopal, India
AD  - A. Gour, Bansal College of Pharmacy, Kokta Anand Nagar, Bhopal, India
T1  - Overview about Hyperlipidemia
LA  - English
KW  - adenosine triphosphate citrate synthase inhibitor
KW  - cholesterol
KW  - cholesterol ester
KW  - cholesterol ester transfer protein
KW  - fibric acid derivative
KW  - high density lipoprotein
KW  - hydroxymethylglutaryl coenzyme A reductase inhibitor
KW  - low density lipoprotein
KW  - low density lipoprotein cholesterol
KW  - microsomal triglyceride transfer protein
KW  - phospholipid
KW  - triacylglycerol
KW  - very low density lipoprotein
KW  - article
KW  - cardiovascular disease
KW  - cardiovascular risk factor
KW  - cerebrovascular accident
KW  - coronary artery disease
KW  - drug therapy
KW  - health care personnel
KW  - human
KW  - hyperlipidemia
KW  - hypolipidemic activity
KW  - ischemic heart disease
KW  - ischemic stroke
KW  - lipoprotein blood level
KW  - moderate intensity exercise
KW  - obesity
KW  - pathogenesis
N2  - Hyperlipidemia is a path-medical condition determined by an elevation in one or more of the plasma lipids, including cholesterol, triglycerides, cholesterol esters, phospholipids and or plasma lipoproteins including very low-density lipoprotein and low-density lipoprotein along with decreased high-density lipoprotein levels The increase in plasma lipids is one of the primary risk factors linked to cardiovascular diseases. Introduction, type of lipoprotein, classification of hyperlipidemia, Complications of hyperlipidemia, causes; Symptoms of hyperlipidemia, Pathogenesis of hyperlipidemia, Pathogenesis of hyperlipidemia, diagnosis, prevention, treatments.
ER  - 

TY  - JOUR
M3  - Article in Press
Y1  - 2023
SN  - 1557-8100
SN  - 1536-2310
JF  - OMICS A Journal of Integrative Biology
JO  - OMICS J. Integr. Biol.
UR  - http://www-embase-com.gx.booktsg.com/search/results?subaction=viewrecord&id=L2028491879&from=export
U2  - L2028491879
C5  - 37956269
DB  - Embase
DB  - Medline
U3  - 2023-11-24
L2  - http://dx.doi.org/10.1089/omi.2023.0122
DO  - 10.1089/omi.2023.0122
A1  - Lusiki, Z.
A1  - Blom, D.
A1  - Soko, N.D.
A1  - Malema, S.
A1  - Jones, E.
A1  - Rayner, B.
A1  - Blackburn, J.
A1  - Sinxadi, P.
A1  - Dandara, M.T.
A1  - Dandara, C.
M1  - (Lusiki Z.; Soko N.D., nyarai.soko@uct.ac.za; Dandara C., collet.dandara@uct.ac.za) Division of Human Genetics, Department of Pathology, Institute of Infectious Diseases and Molecular Medicine (IDM), University of Cape Town, Cape Town, South Africa
M1  - (Lusiki Z.; Blom D.; Soko N.D., nyarai.soko@uct.ac.za; Malema S.; Jones E.; Rayner B.; Sinxadi P.; Dandara M.T.; Dandara C., collet.dandara@uct.ac.za) Platform for Pharmacogenomics Research and Translation (PREMED) Unit, South African Medical Research Council (SAMRC), Cape Town, South Africa
M1  - (Blom D.) Division of Lipidology and Cape Heart Institute, Department of Medicine, University of Cape Town, Cape Town, South Africa
M1  - (Jones E.; Rayner B.) Division of Nephrology and Hypertension, Department of Medicine, University of Cape Town, Cape Town, South Africa
M1  - (Blackburn J.) Division of Chemical and Systems Biology, Department of Integrative Biomedical Sciences, University of Cape Town, Cape Town, South Africa
M1  - (Sinxadi P.) Division of Clinical Pharmacology, Department of Medicine, University of Cape Town, Cape Town, South Africa
AD  - N.D. Soko, Division of Human Genetics, Department of Pathology, Institute of Infectious Diseases and Molecular Medicine (IDM), University of Cape Town, Cape Town, South Africa
AD  - C. Dandara, Division of Human Genetics, Department of Pathology, Institute of Infectious Diseases and Molecular Medicine (IDM), University of Cape Town, Cape Town, South Africa
T1  - Major Genetic Drivers of Statin Treatment Response in African Populations and Pharmacogenetics of Dyslipidemia Through a One Health Lens
LA  - English
KW  - Africa
KW  - African
KW  - cardiometabolic risk factor
KW  - coronavirus disease 2019
KW  - drug therapy
KW  - dyslipidemia
KW  - genetic variability
KW  - genetic variation
KW  - human
KW  - lens (optics)
KW  - major clinical study
KW  - non communicable disease
KW  - nonhuman
KW  - observational study
KW  - One Health
KW  - personalized medicine
KW  - pharmacogenetics
KW  - pharmacogenomics
KW  - planetary health
KW  - review
KW  - risk factor
KW  - treatment response
KW  - cholesterol ester transfer protein
KW  - cytochrome P450 2C9
KW  - cytochrome P450 3A4
KW  - cytochrome P450 3A5
KW  - hydroxymethylglutaryl coenzyme A reductase inhibitor
KW  - lipid
N2  - A One Health lens is increasingly significant to address the intertwined challenges in planetary health concerned with the health of humans, nonhuman animals, plants, and ecosystems. A One Health approach can benefit the public health systems in Africa that are overburdened by noncommunicable, infectious, and environmental diseases. Notably, the COVID-19 pandemic revealed the previously overlooked two-fold importance of pharmacogenetics (PGx), for individually tailored treatment of noncommunicable diseases and environmental pathogens. For example, dyslipidemia, a common cardiometabolic risk factor, has been identified as an independent COVID-19 severity risk factor. Observational data suggest that patients with COVID-19 infection receiving lipid-lowering therapy may have better outcomes. However, among African patients, the response to these drugs varies from patient to patient, pointing to the possible contribution of genetic variation in important pharmacogenes. The PGx of lipid-lowering therapies may underlie differences in treatment responses observed among dyslipidemia patients as well as patients comorbid with COVID-19 and dyslipidemia. Genetic variations in APOE, ABCB1, CETP, CYP2C9, CYP3A4, CYP3A5, HMGCR, LDLR, NPC1L1, and SLCO1B1 genes affect the pharmacogenomics of statins, and they have individually been linked to differential responses to dyslipidemia and COVID-19 treatment. African populations are underrepresented in PGx research. This leads to poor accounting of additional diverse genetic variants that could be important in understanding interindividual and between-population variations in therapeutic responses to dyslipidemia and COVID-19. This expert review examines and synthesizes the salient and priority PGx variations, as seen through a One Health lens in Africa, to improve and inform personalized medicine in both dyslipidemia and COVID-19.
ER  - 

TY  - JOUR
M3  - Conference Abstract
Y1  - 2023
VL  - 61
SP  - S1947
SN  - 1437-4331
JF  - Clinical Chemistry and Laboratory Medicine
JO  - Clin. Chem. Lab. Med.
UR  - http://www-embase-com.gx.booktsg.com/search/results?subaction=viewrecord&id=L641163316&from=export
U2  - L641163316
DB  - Embase
U4  - 2023-05-08
L2  - http://dx.doi.org/10.1515/cclm-2023-7059
DO  - 10.1515/cclm-2023-7059
A1  - Abbes, H.
A1  - Khalij, Y.
A1  - Ajmi, M.
A1  - Moussa, A.
A1  - Slim, M.
A1  - Omezzine, A.
A1  - Bouslama, A.
M1  - (Abbes H.; Khalij Y.; Ajmi M.; Moussa A.; Omezzine A.; Bouslama A.) Department Of Biochemistry,Lr12sp11, Sahloul University Hospital, Faculty of Pharmacy, University of Monastir, Tunisia
M1  - (Slim M.) Department Of Cardiology, Sahloul University Hospital, Sousse, Tunisia
AD  - H. Abbes, Department Of Biochemistry,Lr12sp11, Sahloul University Hospital, Faculty of Pharmacy, University of Monastir, Tunisia
T1  - INTER-INDIVIDUAL VARIABILITY OF STATIN RESPONSE IN A TUNISIAN POPULATION
LA  - English
KW  - cholesterol ester transfer protein
KW  - cytochrome P450 3A4
KW  - endogenous compound
KW  - hydroxymethylglutaryl coenzyme A reductase inhibitor
KW  - lipid
KW  - low density lipoprotein
KW  - multidrug resistance protein 1
KW  - solute carrier organic anion transporter 1B1
KW  - adult
KW  - adverse drug reaction
KW  - allele
KW  - analyzer
KW  - atherosclerosis
KW  - cardiology
KW  - conference abstract
KW  - confounding variable
KW  - controlled study
KW  - data analysis software
KW  - drug efficacy
KW  - drug therapy
KW  - female
KW  - gene frequency
KW  - genetic association
KW  - genetic susceptibility
KW  - haplotype
KW  - heredity
KW  - human
KW  - major clinical study
KW  - male
KW  - medical society
KW  - muscle disease
KW  - practice guideline
KW  - side effect
KW  - single nucleotide polymorphism
KW  - Tunisian
KW  - university hospital
N2  - BACKGROUND-AIM Statins, a class of lipid lowering medications are the keystone treatment in the primary and secondary prevention of cardiovascular disease. Nevertheless they show a significant inter-individual variability in terms of efficacy and safety. This variability is related to various factors including genetic factors. We are interested in studying eight polymophisms. METHODS The study included 181 Tunisian coronary patients who were recruited at the Cardiology Department of Sahloul University Hospital. Statistical analysis was performed with SPSS software and the haplotype estimation by SNP Analyzer2.0. Referring to the lipids targets values by the European Socitey of Cardiology and European Atherosclerosis Socitey, guidelines 2019 the population was divided based on the percentage reduction of LDL-c into responders who showed reduction ≥30% and non responders who showed a reduction <30% ; myopathy was defined according to the American College of Cardiology, American Heart Association and National Heart, Lungand Blood Institute. RESULTS After adjusting for potential confounders factors and using the dominant model, our results showed that the variant allele of ABCB1 3435C>T appears to decrease the risk of non-response by about 80% (OR=0.2 p=0.043) While ORs of non-response associated to variant alleles of CYP3A4∗1B, and CETP TaqIB were respectively 1.79 (p=0.042) and 5 (p=0.032). Concerning the statin-induced myopathy, the SLCO1B1 variant allele 388G seems to reduce the risk of myopathy by 80% (OR=0.21 p=0.033 while the 521C allele of SLCO1B1 seems to increase the occurrence of myopathy with a OR=2.67 (p=0.039). Furthermore the haplotype study revealed ∗1 and ∗1b as protective haplotypes (OR=0.48 p= 0.6) and ∗15/∗17 as risk haplotypes (OR=3.09 p=0.047). CONCLUSIONS This study revealed that the therapeutic efficacy of statins and the occurrence of myopathy appear to be influenced by genetic factors, which led us to develop preliminary recommendations by combining these two results in order to improve the efficacy and tolerance of the drug.
ER  - 

TY  - JOUR
M3  - Article
Y1  - 2022
VL  - 37
IS  - 4
SP  - 369
EP  - 374
SN  - 2363-8915
SN  - 2363-8907
JF  - Drug Metabolism and Personalized Therapy
JO  - Drug Metab. Personalized Ther
UR  - http://www-embase-com.gx.booktsg.com/search/results?subaction=viewrecord&id=L2017881297&from=export
U2  - L2017881297
C5  - 35447021
DB  - Embase
DB  - Medline
U3  - 2022-05-09
U4  - 2022-12-22
L2  - http://dx.doi.org/10.1515/dmpt-2021-0177
DO  - 10.1515/dmpt-2021-0177
A1  - Zihlif, M.
A1  - Otoum, S.
A1  - Al Shhab, M.
A1  - Almadani, Z.
A1  - Momani, M.
A1  - Alhawari, H.
A1  - Esraa Jibrini,
A1  - Jarrar, Y.
A1  - Al-Ameer, H.
A1  - Imraish, A.
M1  - (Zihlif M., m.zihlif@ju.edu.jo; Otoum S.; Al Shhab M.; Almadani Z.; Esraa Jibrini) Department of Pharmacology, School of Medicine, The University of Jordan, Amman, Jordan
M1  - (Momani M.; Alhawari H.) Department of Internal Medicine, School of Medicine, The University of Jordan, Amman, Jordan
M1  - (Jarrar Y.) Deprtmant of Pharmacy, College of Pharmacy, Al-Zaytoonah University of Jordan, Amman, Jordan
M1  - (Al-Ameer H.) Department of Biology and Biotechnology, American University of Madaba, Madaba, Jordan
M1  - (Imraish A.) Department of Biological Sciences, School of Science, The University of Jordan, Amman, Jordan
AD  - M. Zihlif, Department of Pharmacology, School of Medicine, The University of Jordan, Amman, Jordan
T1  - No association between LDL receptor and CETP genetic variants and atorvastatin response in Jordanian hyperlipidemic patients
LA  - English
KW  - atorvastatin
KW  - cholesterol ester transfer protein
KW  - hydroxymethylglutaryl coenzyme A reductase inhibitor
KW  - low density lipoprotein
KW  - low density lipoprotein receptor
KW  - adult
KW  - aged
KW  - allele
KW  - article
KW  - DNA sequencing
KW  - drug response
KW  - female
KW  - follow up
KW  - gene frequency
KW  - genetic variability
KW  - genotype
KW  - genotyping
KW  - human
KW  - hyperlipidemia
KW  - Jordanian
KW  - major clinical study
KW  - male
KW  - polymerase chain reaction restriction fragment length polymorphism
KW  - Sanger sequencing
KW  - single nucleotide polymorphism
N2  - Objectives: Atorvastatin is commonly used medication to achieve low levels of low-density lipoproteins (LDL). Cholesteryl ester transfer protein (CETP) and LDL receptor (LDLR) genetic variants can affect the cholesterol transport and hence may affect on atorvastatin response. This study aimed to investigate the influence of LDLR AvaII, CETP TaqIb, and Rs1532624 on the efficacy of 20 mg atorvastatin among Jordanian hyperlipidemic patients. Methods: One hundred and 50 blood samples were collected from hyperlipidemic patients in the University of Jordan Hospital. Polymerase chain reaction-restriction fragment length polymorphism was used for genotyping of LDLR AvaII and CETP TaqIb genetic variants. The genotyping of CETP Rs1532624 variant was done by Sanger DNA-Sequencing. Results: LDLR AvaII and CETP TaqIb and Rs1532624 variants showed a significant (p value < 0.05) association with the baseline of the LDL at the time of diagnoses. On the other hand, none of the tested genetic variants showed a significant (p value>0.05) association with LDL reduction after atorvastatin therapy. Conclusions: Results demonstrated a significant association between the LDLR AvaII and CETP TaqIb, and Rs1532624 genetic variants with the LDL baseline level. However, the atorvastatin therapy among hyperlipidemic patients of Jordanian origin was not affected by any of the tested variants.
ER  - 

TY  - JOUR
M3  - Review
Y1  - 2022
VL  - 24
IS  - 12
SP  - 915
EP  - 923
SN  - 1534-6242
SN  - 1523-3804
JF  - Current Atherosclerosis Reports
JO  - Curr. Atheroscler. Rep.
UR  - http://www-embase-com.gx.booktsg.com/search/results?subaction=viewrecord&id=L2020185699&from=export
U2  - L2020185699
C5  - 36409446
DB  - Embase
DB  - Medline
U3  - 2022-12-01
U4  - 2022-12-23
L2  - http://dx.doi.org/10.1007/s11883-022-01070-2
DO  - 10.1007/s11883-022-01070-2
A1  - Nicholls, S.J.
A1  - Nelson, A.J.
M1  - (Nicholls S.J., stephen.nicholls@monash.edu; Nelson A.J.) Monash Cardiovascular Research Centre, Victorian Heart Institute, Monash University, 246 Clayton Road, Clayton, Melbourne, VIC, Australia
AD  - S.J. Nicholls, Monash Cardiovascular Research Centre, Victorian Heart Institute, Monash University, 246 Clayton Road, Clayton, Melbourne, VIC, Australia
T1  - CETP Inhibitors: Should We Continue to Pursue This Pathway?
LA  - English
KW  - anacetrapib
KW  - cholesterol ester transfer protein
KW  - cholesterol ester transfer protein inhibitor
KW  - dalcetrapib
KW  - evacetrapib
KW  - high density lipoprotein cholesterol
KW  - hydroxymethylglutaryl coenzyme A reductase inhibitor
KW  - low density lipoprotein
KW  - low density lipoprotein cholesterol
KW  - obicetrapib
KW  - torcetrapib
KW  - triacylglycerol
KW  - very low density lipoprotein
KW  - acute coronary syndrome
KW  - adipose tissue
KW  - bioaccumulation
KW  - cardiovascular disease
KW  - cardiovascular risk
KW  - clinical outcome
KW  - clinical trial (topic)
KW  - coronary atherosclerosis
KW  - diabetes mellitus
KW  - drug approval
KW  - drug mechanism
KW  - drug regulation
KW  - glycemic control
KW  - human
KW  - nonhuman
KW  - pathway analysis
KW  - prophylaxis
KW  - protein function
KW  - review
KW  - risk reduction
KW  - treatment failure
N2  - Purpose of Review: For more than 20 years there has been considerable interest in the development of pharmacological inhibitors of cholesteryl ester transfer protein (CETP) by virtue of their ability to raise levels of high-density lipoprotein cholesterol. This review endeavors to integrate existing data from prior clinical trials with emerging data to understand whether there is a pathway forward to develop CETP inhibitors to prevent cardiovascular disease. Recent Findings: Large clinical trials have proved disappointing with successive reports of a failure to reduce cardiovascular events. The one clinical development program that did demonstrate a reduction in cardiovascular risk found adipose tissue accumulation and did not proceed for regulatory approval. More recent observations suggest that less CETP activity may prevent cardiovascular events, but due to lipid lowering rather than raising high-density lipoprotein cholesterol. In addition, treatment with CETP inhibitors appears to have a beneficial impact on glycemic control in the setting of diabetes. Summary: Advances in the field of CETP inhibition suggest a potentially protective effect on the risk of both cardiovascular disease and diabetes. This has implications for how to best design future clinical development programs and leaves the door open to potentially bring CETP inhibitors to the preventive cardiology clinic.
ER  - 

TY  - JOUR
M3  - Review
Y1  - 2022
VL  - 33
IS  - 6
SP  - 326
EP  - 335
SN  - 1473-6535
SN  - 0957-9672
JF  - Current Opinion in Lipidology
JO  - Curr. Opin. Lipidology
UR  - http://www-embase-com.gx.booktsg.com/search/results?subaction=viewrecord&id=L2021157676&from=export
U2  - L2021157676
C5  - 36206078
DB  - Embase
DB  - Medline
U3  - 2022-11-23
U4  - 2022-11-29
L2  - http://dx.doi.org/10.1097/MOL.0000000000000853
DO  - 10.1097/MOL.0000000000000853
A1  - Tromp, T.R.
A1  - Cuchel, M.
M1  - (Tromp T.R.) Department of Vascular Medicine, Amsterdam UMC, Location AMC, Amsterdam, Netherlands
M1  - (Cuchel M., mcuchel@pennmedicine.upenn.gx.booktsg.com) Department of Medicine, Division of Translational Medicine and Human Genetics, Perelman School of Medicine, University of Pennsylvania, Philadelphia, PA, United States
AD  - M. Cuchel, Perelman School of Medicine, The University of Pennsylvania, Division of Translational Medicine & Human Genetics, Maloney Building, 3600 Spruce Street, Philadelphia, PA, United States
T1  - New algorithms for treating homozygous familial hypercholesterolemia
LA  - English
KW  - angiopoietin related protein 3
KW  - cholesterol ester transfer protein
KW  - cholesterol ester transfer protein inhibitor
KW  - ezetimibe
KW  - hydroxymethylglutaryl coenzyme A reductase inhibitor
KW  - lipoprotein A
KW  - lomitapide
KW  - low density lipoprotein cholesterol
KW  - low density lipoprotein receptor
KW  - PCSK9 inhibitor
KW  - algorithm
KW  - cardiovascular risk
KW  - child
KW  - early diagnosis
KW  - enzyme inhibition
KW  - gene therapy
KW  - homozygous familial hypercholesterolemia
KW  - human
KW  - lipoprotein apheresis
KW  - liver transplantation
KW  - pregnant woman
KW  - review
KW  - risk management
N2  - Purpose of reviewWe reviewed current and future therapeutic options for patients with homozygous familial hypercholesterolemia (HoFH) and place this evidence in context of an adaptable treatment algorithm.Recent findingsLowering LDL-C levels to normal in patients with HoFH is challenging, but a combination of multiple lipid-lowering therapies (LLT) is key. Patients with (near) absence of LDL receptor expression are most severely affected and frequently require regular lipoprotein apheresis on top of combined pharmacologic LLT. Therapies acting independently of the LDL receptor pathway, such as lomitapide and evinacumab, are considered game changers for many patients with HoFH, and may reduce the need for lipoprotein apheresis in future. Liver transplantation is to be considered a treatment option of last resort. Headway is being made in gene therapy strategies, either aiming to permanently replace or knock out key lipid-related genes, with first translational steps into humans being made. Cardiovascular disease risk management beyond LDL-C, such as residual Lp(a) or inflammatory risk, should be evaluated and addressed accordingly in HoFH.SummaryHypercholesterolemia is notoriously difficult to control in most patients with HoFH, but multi-LLT, including newer drugs, allows reduction of LDL-C to levels unimaginable until a few years ago. Cost and availability of these new therapies are important future challenges to be addressed.
ER  - 

TY  - JOUR
M3  - Article
Y1  - 2022
VL  - 63
IS  - 11
SN  - 1539-7262
SN  - 0022-2275
JF  - Journal of Lipid Research
JO  - J. Lipid Res.
UR  - http://www-embase-com.gx.booktsg.com/search/results?subaction=viewrecord&id=L2021378274&from=export
U2  - L2021378274
C5  - 36209894
DB  - Embase
DB  - Medline
U3  - 2022-12-06
U4  - 2022-12-08
L2  - http://dx.doi.org/10.1016/J.JLR.2022.100293
DO  - 10.1016/J.JLR.2022.100293
A1  - Suchowerska, A.K.
A1  - Stokman, G.
A1  - Palmer, J.T.
A1  - Coghlan, P.A.
A1  - Pieterman, E.J.
A1  - Keijzer, N.
A1  - Lambert, G.
A1  - Chemello, K.
A1  - Jaafar, A.K.
A1  - Parmar, J.
A1  - Yan, L.
A1  - Tong, Y.
A1  - Mu, L.
A1  - Princen, H.M.G.
A1  - Bonnar, J.
A1  - Evison, B.J.
M1  - (Suchowerska A.K.; Parmar J.; Bonnar J.; Evison B.J., benny.evison@nyrada.com) Nyrada Inc., Gordon, NSW, Australia
M1  - (Stokman G.; Pieterman E.J.; Keijzer N.; Princen H.M.G.) Metabolic Health Research, Netherlands Organization of Applied Scientific Research, Leiden, Netherlands
M1  - (Palmer J.T.) Pharmaceutical Discovery Consultation, Warrandyte, VIC, Australia
M1  - (Coghlan P.A.) i-Chem Consulting, Condell Park, NSW, Australia
M1  - (Lambert G.; Chemello K.; Jaafar A.K.) Laboratoire Inserm UMR 1188 DeTROI, Universite de la Reunion Plateforme CYROI, Sainte Clotilde, France
M1  - (Yan L.; Tong Y.; Mu L.) DMPK, Exploratory Toxicology Department, Shanghai ChemPartner Co., Ltd., Shanghai, China
AD  - B.J. Evison, Nyrada Inc., Gordon, NSW, Australia
T1  - A Novel, Orally Bioavailable, Small-Molecule Inhibitor of PCSK9 With Significant Cholesterol-Lowering Properties In Vivo
LA  - English
KW  - [3 [[3 amino 1 piperidyl]methyl 5 (4 methyl 1h imidazole 1 yl)phenylamino](4 phenyl 2 pyridyl)formaldehyde]
KW  - atorvastatin
KW  - cholesterol ester
KW  - low density lipoprotein receptor
KW  - PCSK9 inhibitor
KW  - proprotein convertase 9
KW  - unclassified drug
KW  - animal experiment
KW  - animal model
KW  - area under the curve
KW  - article
KW  - blood sampling
KW  - cholesterol blood level
KW  - cohort analysis
KW  - controlled study
KW  - drug bioavailability
KW  - drug design
KW  - drug potentiation
KW  - drug safety
KW  - drug screening
KW  - drug structure
KW  - ex vivo study
KW  - female
KW  - gene expression
KW  - human
KW  - human cell
KW  - hypercholesterolemia
KW  - hyperlipidemia
KW  - hypolipidemic activity
KW  - in vitro study
KW  - in vivo study
KW  - lipid liver level
KW  - lymphocyte
KW  - male
KW  - mean residence time
KW  - medicinal chemistry
KW  - mouse
KW  - nonhuman
KW  - protein degradation
KW  - protein depletion
KW  - protein expression
KW  - single drug dose
C2  - Jubilant Biosys Limited(India)
C2  - Leiden University Medical Center Pharmacy(Netherlands)
N2  - Proprotein convertase subtilisin kexin type 9 (PCSK9) inhibits the clearance of low-density lipoprotein (LDL) cholesterol (LDL-C) from plasma by directly binding with the LDL receptor (LDLR) and sending the receptor for lysosomal degradation. As the interaction promotes elevated plasma LDL-C levels, and therefore a predisposition to cardiovascular disease, PCSK9 has attracted intense interest as a therapeutic target. Despite this interest, an orally bioavailable small-molecule inhibitor of PCSK9 with extensive lipid-lowering activity is yet to enter the clinic. We report herein the discovery of NYXPCSK9i, an orally bioavailable small-molecule inhibitor of PCSK9 with significant cholesterol-lowering activity in hyperlipidemic APOE*3-Leiden.CETP mice. NYX-PCSK9i emerged from a medicinal chemistry campaign demonstrating potent disruption of the PCSK9-LDLR interaction in vitro and functional protection of the LDLR of human lymphocytes from PCSK9-directed degradation ex vivo. APOE*3-Leiden.CETP mice orally treated with NYX-PCSK9i demonstrated a dose-dependent decrease in plasma total cholesterol of up to 57%, while its combination with atorvastatin additively suppressed plasma total cholesterol levels. Importantly, the majority of cholesterol lowering by NYX-PCSK9i was in non-HDL fractions. A concomitant increase in total plasma PCSK9 levels and significant increase in hepatic LDLR protein expression strongly indicated on-target function by NYX-PCSK9i. Determinations of hepatic lipid and fecal cholesterol content demonstrated depletion of liver cholesteryl esters and promotion of fecal cholesterol elimination with NYX-PCSK9i treatment. All measured in vivo biomarkers of health indicate that NYX-PCSK9i has a good safety profile. NYX-PCSK9i is a potential new therapy for hypercholesterolemia with the capacity to further enhance the lipid-lowering activities of statins.
ER  - 

TY  - JOUR
M3  - Article
Y1  - 2022
VL  - 11
IS  - 20
SN  - 2047-9980
JF  - Journal of the American Heart Association
JO  - J. Am. Heart Assoc.
UR  - http://www-embase-com.gx.booktsg.com/search/results?subaction=viewrecord&id=L2018262552&from=export
U2  - L2018262552
C5  - 36216435
DB  - Embase
DB  - Medline
U3  - 2022-10-25
U4  - 2022-10-28
L2  - http://dx.doi.org/10.1161/JAHA.122.025858
DO  - 10.1161/JAHA.122.025858
A1  - Glavinovic, T.
A1  - Thanassoulis, G.
A1  - de Graaf, J.
A1  - Couture, P.
A1  - Hegele, R.A.
A1  - Sniderman, A.D.
M1  - (Glavinovic T., tamara.glavinovic@mail.mcgill.ca) Division of Nephrology, Department of Medicine, McGill University Health Centre, Montreal, QC, Canada
M1  - (Thanassoulis G.; Sniderman A.D.) Mike and Valeria Centre for Cardiovascular Prevention, Department of Medicine, McGill University Health Centre, Montreal, QC, Canada
M1  - (de Graaf J.) University of Nijmegen Radboud University Medical Center, Department of General Internal Medicine, Nijmegen, Netherlands
M1  - (Couture P.) Université Laval, Centre Hospitalier Universitaire de Québec, QC, Canada
M1  - (Hegele R.A.) Robarts Research Institute and Department of Medicine, Schulich School of Medicine and Dentistry, Western University, London, ON, Canada
AD  - T. Glavinovic, Division of Nephrology, Department of Medicine, McGill University Health Centre, Montreal, QC, Canada
T1  - Physiological Bases for the Superiority of Apolipoprotein B Over Low-Density Lipoprotein Cholesterol and Non–HighDensity Lipoprotein Cholesterol as a Marker of Cardiovascular Risk
LA  - English
KW  - angiopoietin related protein 3
KW  - apolipoprotein B
KW  - cholesterol ester transfer protein
KW  - chylomicron remnant
KW  - evinacumab
KW  - ezetimibe
KW  - fibric acid derivative
KW  - hydroxymethylglutaryl coenzyme A reductase inhibitor
KW  - low density lipoprotein
KW  - low density lipoprotein cholesterol
KW  - low density lipoprotein receptor
KW  - PCSK9 inhibitor
KW  - proprotein convertase 9
KW  - triacylglycerol
KW  - very low density lipoprotein
KW  - aortic stenosis
KW  - article
KW  - atherogenesis
KW  - atheroma
KW  - cardiovascular risk
KW  - cholesterol transport
KW  - coronary atherosclerosis
KW  - coronary artery disease
KW  - dyslipoproteinemia
KW  - familial hypercholesterolemia
KW  - human
KW  - hypercholesterolemia
KW  - hyperlipidemia
KW  - hyperlipoproteinemia type 3
KW  - hypertriglyceridemia
KW  - lipid metabolism
KW  - lipoprotein metabolism
KW  - low density lipoprotein apheresis
KW  - pathophysiology
N2  - In 2019, the European Society of Cardiology/European Atherosclerosis Society stated that apolipoprotein B (apoB) was a more accurate marker of cardiovascular risk than low-density lipoprotein cholesterol (LDL-C) and non–high-density lipoprotein cholesterol. Since then, the evidence has continued to mount in favor of apoB. This review explicates the physiological mechanisms responsible for the superiority of apoB as a marker of the cardiovascular risk attributable to the atherogenic apoB lipoprotein particles chylomicron remnants, very low-density lipoprotein, and low-density lipoprotein particles. First, the nature and relative numbers of these different apoB particles will be outlined. This will make clear why low-density lipoprotein particles are almost always the major determinants of cardiovascular risk and why the concentrations of triglycerides and LDL-C may obscure this relation. Next, the mechanisms that govern the number of very low-density lipoprotein and low-density lipoprotein particles will be outlined because, except for dysbetalipoproteinemia, the total number of apoB particles determines cardiovascular risk, Then, the mechanisms that govern the cholesterol mass within very low-density lipoprotein and low-density lipoprotein particles will be reviewed because these are responsible for the discordance between the mass of cholesterol within apoB particles, measured either as LDL-C or non–high-density lipoprotein cholesterol, and the number of apoB particles measured as apoB, which creates the superior predictive power of apoB over LDL-C and non–high-density lipoprotein cholesterol. Finally, the major apoB dyslipoproteinemias will be briefly outlined. Our objective is to provide a physiological framework for health care givers to understand why apoB is a more accurate marker of cardiovascular risk than LDL-C or non–high-density lipoprotein cholesterol.
ER  - 

TY  - JOUR
M3  - Article
Y1  - 2022
VL  - 181
SP  - 1
EP  - 8
SN  - 1879-1913
SN  - 0002-9149
JF  - American Journal of Cardiology
JO  - Am. J. Cardiol.
UR  - http://www-embase-com.gx.booktsg.com/search/results?subaction=viewrecord&id=L2019734950&from=export
U2  - L2019734950
C5  - 35970631
DB  - Embase
DB  - Medline
U3  - 2022-08-19
U4  - 2022-10-10
L2  - http://dx.doi.org/10.1016/j.amjcard.2022.06.061
DO  - 10.1016/j.amjcard.2022.06.061
A1  - Dykun, I.
A1  - Clark, D.
A1  - Carlo, J.
A1  - Lincoff, A.M.
A1  - Menon, V.
A1  - Nissen, S.E.
A1  - Nicholls, S.J.
A1  - Puri, R.
M1  - (Dykun I.; Carlo J.; Lincoff A.M.; Menon V.; Nissen S.E.; Puri R., purir@ccf.org) Department of Cardiovascular Medicine, Heart, Vascular, and Thoracic Institute, Cleveland Clinic, Cleveland, Ohio,
M1  - (Dykun I.) Department of Cardiology and Vascular Medicine, West German Heart and Vascular Center, University Hospital Essen, Essen, Germany
M1  - (Clark D.) Department of Medicine, University of Mississippi Medical Center, Jackson, Missouri,
M1  - (Nicholls S.J.) Monash Cardiovascular Research Centre, Monash University, Melbourne, Australia
AD  - R. Puri, Department of Cardiovascular Medicine, Heart, Vascular, and Thoracic Institute, Cleveland Clinic, Cleveland, Ohio,
T1  - Longitudinal High-Sensitivity C-Reactive Protein and Longer-Term Cardiovascular Outcomes in Optimally-Treated Patients With High-Risk Vascular Disease
LA  - English
KW  - acetylsalicylic acid
KW  - angiotensin receptor antagonist
KW  - beta adrenergic receptor blocking agent
KW  - C reactive protein
KW  - calcium channel blocking agent
KW  - dipeptidyl carboxypeptidase inhibitor
KW  - evacetrapib
KW  - hydroxymethylglutaryl coenzyme A reductase inhibitor
KW  - adult
KW  - all cause mortality
KW  - article
KW  - cardiovascular mortality
KW  - cardiovascular risk
KW  - cerebrovascular accident
KW  - cohort analysis
KW  - controlled study
KW  - coronary artery bypass graft
KW  - female
KW  - follow up
KW  - heart infarction
KW  - heart muscle revascularization
KW  - high risk patient
KW  - hospitalization
KW  - human
KW  - incidence
KW  - longitudinal study
KW  - major clinical study
KW  - male
KW  - middle aged
KW  - percutaneous coronary intervention
KW  - post hoc analysis
KW  - predictive value
KW  - protein blood level
KW  - unstable angina pectoris
KW  - vascular disease
N2  - The relation between serial high-sensitivity C-reactive protein (hsCRP) and long-term major cardiovascular events (MACEs; cardiovascular death, myocardial infarction, stroke, coronary revascularization, hospitalization for unstable angina) has not been explored in optimally-treated patients with atherosclerotic cardiovascular disease. We tested the hypothesis that longitudinal follow-up hsCRP (repeated measures over time) would associate with 30-month MACE rates. We performed a post hoc analysis of ACCELERATE (Assessment of Clinical Effects of Cholesteryl Ester Transfer Protein Inhibitor with Evacetrapib in Patients with High-Risk for Vascular Outcomes), involving optimally-treated patients with high-risk vascular disease, with available baseline and at least 1 follow-up hsCRP level. Using multivariable Cox proportional hazard models, we determined the association of longitudinal follow-up hsCRP with MACE at 30 months among 8,563 patients (aged 64.6 ± 9 years, 22% women). Patients with incident MACE (n = 961) had higher baseline hsCRP levels (1.77 vs 1.46 mg/L, p <0.0001 for patients with and without MACE, respectively) and showed an upward trajectory during follow-up, whereas median hsCRP levels remained <2 mg/L at all time points (1.83 vs 1.53 mg/L, 1.91 vs 1.53 mg/L, 1.76 vs 1.37 mg/L, at 3, 12, and 24 months, respectively). In a multivariable analysis, higher longitudinal hsCRP levels were independently associated with MACE (hazard ratio [95% confidence interval] per SD 1.19 [1.10 to 1.29], p <0.001), the majority of its individual components and all-cause death. Multivariable models containing longitudinal hsCRP provided improved predictive ability of MACE over baseline hsCRP. In the setting of established medical therapies, longitudinal follow-up hsCRP was independently associated with long-term MACE. In conclusion, these findings suggest that longitudinal hsCRP represents a novel approach of residual cardiovascular risk even when on-treatment hsCRP levels remain <2 mg/L.
ER  - 

TY  - JOUR
M3  - Review
Y1  - 2022
VL  - 118
IS  - 14
SP  - 2919
EP  - 2931
SN  - 1755-3245
SN  - 0008-6363
JF  - Cardiovascular Research
JO  - Cardiovasc. Res.
UR  - http://www-embase-com.gx.booktsg.com/search/results?subaction=viewrecord&id=L2021901056&from=export
U2  - L2021901056
C5  - 34849601
DB  - Embase
DB  - Medline
U3  - 2022-12-30
U4  - 2023-01-19
L2  - http://dx.doi.org/10.1093/cvr/cvab350
DO  - 10.1093/cvr/cvab350
A1  - Nurmohamed, N.S.
A1  - Ditmarsch, M.
A1  - Kastelein, J.J.P.
M1  - (Nurmohamed N.S.; Kastelein J.J.P., j.j.kastelein@amsterdamumc.nl) Department of Vascular Medicine, Amsterdam Umc, University of Amsterdam, Meibergdreef 9, Amsterdam, Netherlands
M1  - (Nurmohamed N.S.) Department of Cardiology, Amsterdam Umc, Vrije Universiteit Amsterdam, Boelelaan 1117, Amsterdam, Netherlands
M1  - (Ditmarsch M.) NewAmsterdam Pharma, Gooimeer 2-35, Naarden, Netherlands
AD  - J.J.P. Kastelein, Department of Vascular Medicine, Amsterdam Umc, University of Amsterdam, Meibergdreef 9, Amsterdam, Netherlands
T1  - Cholesteryl ester transfer protein inhibitors: from high-density lipoprotein cholesterol to low-density lipoprotein cholesterol lowering agents?
LA  - English
KW  - anacetrapib
KW  - apolipoprotein B
KW  - cholesterol ester transfer protein
KW  - dalcetrapib
KW  - evacetrapib
KW  - ezetimibe
KW  - high density lipoprotein cholesterol
KW  - hydroxymethylglutaryl coenzyme A reductase inhibitor
KW  - low density lipoprotein cholesterol
KW  - obicetrapib
KW  - proprotein convertase 9
KW  - torcetrapib
KW  - adjuvant chemotherapy
KW  - adult
KW  - cancer inhibition
KW  - controlled study
KW  - coronary atherosclerosis
KW  - diabetes mellitus
KW  - female
KW  - glucose tolerance
KW  - human
KW  - insulin sensitivity
KW  - male
KW  - Mendelian randomization analysis
KW  - off-target effect
KW  - practice guideline
KW  - randomized controlled trial
KW  - review
KW  - risk reduction
N2  - Cholesteryl ester transfer protein (CETP) is a liver-synthesized glycoprotein whose main functions are facilitating transfer of both cholesteryl esters from high-density lipoprotein (HDL) particles to apolipoprotein B (apoB)-containing particles as well as transfer of triglycerides from apoB-containing particles to HDL particles. Novel crystallographic data have shown that CETP exchanges lipids in the circulation by a dual molecular mechanism. Recently, it has been suggested that the atherosclerotic cardiovascular disease (ASCVD) benefit from CETP inhibition is the consequence of the achieved low-density lipoprotein cholesterol (LDL-C) and apoB reduction, rather than through the HDL cholesterol (HDL-C) increase. The use of CETP inhibitors is supported by genetic evidence from Mendelian randomization studies, showing that LDL-C lowering by CETP gene variants achieves equal ASCVD risk reduction as LDL-C lowering through gene proxies for statins, ezetimibe, and proprotein convertase subtilisin-kexin Type 9 inhibitors. Although first-generation CETP inhibitors (torcetrapib, dalcetrapib) were mainly raising HDL-C or had off-target effects, next generation CETP inhibitors (anacetrapib, evacetrapib) were also effective in reducing LDL-C and apoB and have been proven safe. Anacetrapib was the first CETP inhibitor to be proven effective in reducing ASCVD risk. In addition, CETP inhibitors have been shown to lower the risk of new-onset diabetes, improve glucose tolerance, and insulin sensitivity. The newest-generation CETP inhibitor obicetrapib, specifically designed to lower LDL-C and apoB, has achieved significant reductions of LDL-C up to 45%. Obicetrapib, about to enter phase III development, could become the first CETP inhibitor as add-on therapy for patients not reaching their guideline LDL-C targets.
ER  - 

TY  - JOUR
M3  - Article
Y1  - 2022
VL  - 146
IS  - 12
SP  - 907
EP  - 916
SN  - 1524-4539
SN  - 0009-7322
JF  - Circulation
JO  - Circulation
UR  - http://www-embase-com.gx.booktsg.com/search/results?subaction=viewrecord&id=L2020368931&from=export
U2  - L2020368931
C5  - 36039762
DB  - Embase
DB  - Medline
U3  - 2022-10-12
U4  - 2022-11-01
L2  - http://dx.doi.org/10.1161/CIRCULATIONAHA.122.059325
DO  - 10.1161/CIRCULATIONAHA.122.059325
A1  - Bonaca, M.P.
A1  - Morrow, D.A.
A1  - Bergmark, B.A.
A1  - Berg, D.D.
A1  - Lima, J.A.C.
A1  - Hoffmann, U.
A1  - Kato, Y.
A1  - Lu, M.T.
A1  - Kuder, J.
A1  - Murphy, S.A.
A1  - Spinar, J.
A1  - Ophuis, T.O.
A1  - Kiss, R.G.
A1  - Lopez-Sendon, J.
A1  - Averkov, O.
A1  - Wheatcroft, S.B.
A1  - Kubica, J.
A1  - Nicolau, J.C.
A1  - Furtado, R.H.M.
A1  - Abuhatzira, L.
A1  - Hirshberg, B.
A1  - Omar, S.A.
A1  - Vavere, A.L.
A1  - Chang, Y.-T.
A1  - George, R.T.
A1  - Sabatine, M.S.
M1  - (Bonaca M.P., marc.bonaca@cpcmed.org) CPC Clinical Research, Department of Medicine, University of Colorado, Anschutz School of Medicine, Aurora, United States
M1  - (Morrow D.A.; Bergmark B.A.; Berg D.D.; Kuder J.; Murphy S.A.; Sabatine M.S., msabatine@bwh.harvard.gx.booktsg.com) TIMI Study Group, Brigham and Women's Hospital, Harvard Medical School, Boston, MA, United States
M1  - (Lima J.A.C.; Kato Y.) Division of Cardiology, Johns Hopkins University, Baltimore, MD, United States
M1  - (Hoffmann U.; Lu M.T.) Cardiovascular Imaging Research Center, Massachusetts General Hospital, Harvard Medical School, Boston, United States
M1  - (Spinar J.) Internal Cardioangiology Department, St. Ann University Hospital, Masaryk University, Brno, Czech Republic
M1  - (Ophuis T.O.) Canisius Wilhelmina Ziekenhuis, Nijmegen, Netherlands
M1  - (Kiss R.G.) Department of Cardiology, Military Hospital, Budapest, Hungary
M1  - (Lopez-Sendon J.) IdiPaz Research Institute, Hospital Universitario La Paz, UAM, Madrid, Spain
M1  - (Averkov O.) Pirogov Russian National Research Medical University, Moscow, Russian Federation
M1  - (Wheatcroft S.B.) Leeds Institute of Cardiovascular and Metabolic Medicine, University of Leeds, United Kingdom
M1  - (Kubica J.) Department of Cardiology and Internal Medicine, Collegium Medicum, Nicolaus Copernicus University, Bydgoszcz, Poland
M1  - (Nicolau J.C.; Furtado R.H.M.) Instituto do Coracao, Hospital das Clinicas, Faculdade de Medicina, Universidade de Sao Paulo, Brazil
M1  - (Furtado R.H.M.) Academic Research Organization, Hospital Israelita Albert Einstein, Sao Paulo, Brazil
M1  - (Abuhatzira L.) Horizon Therapeutics, Gaithersburg, MD, United States
M1  - (Hirshberg B.) Regio Biosciences, Rockville, MD, United States
M1  - (Omar S.A.; Vavere A.L.; Chang Y.-T.; George R.T.) Early Clinical Development, Research and Early Development, Cardiovascular, Renal and Metabolism, BioPharmaceuticals R&D, AstraZeneca, Gaithersburg, MD, United States
AD  - M.P. Bonaca, CPC Clinical Research, Cardiovascular Division, University of Colorado, School of Medicine, 2115 N. Scranton St, Suite 2040, Aurora, CO, United States
AD  - M.S. Sabatine, TIMI Study Group, Division of Cardiovascular Medicine, Brigham and Women's Hospital, 75 Francis St, Boston, MA, United States
T1  - Randomized, Placebo-Controlled Phase 2b Study to Evaluate the Safety and Efficacy of Recombinant Human Lecithin Cholesterol Acyltransferase in Acute ST-Segment-Elevation Myocardial Infarction: Results of REAL-TIMI 63B
LA  - English
KW  - NCT03578809
KW  - acyltransferase
KW  - apolipoprotein B
KW  - cholesterol ester transfer protein
KW  - high density lipoprotein cholesterol
KW  - lipid
KW  - phosphatidylcholine sterol acyltransferase
KW  - adult
KW  - adverse event
KW  - article
KW  - cardiovascular mortality
KW  - cerebrovascular accident
KW  - clinical outcome
KW  - clinical trial
KW  - computed tomographic angiography
KW  - controlled study
KW  - drug efficacy
KW  - drug safety
KW  - dyslipidemia
KW  - female
KW  - follow up
KW  - heart ejection fraction
KW  - heart failure
KW  - heart infarction
KW  - heart left ventricle enddiastolic volume
KW  - heart left ventricle endsystolic volume
KW  - heart muscle revascularization
KW  - hospitalization
KW  - human
KW  - infarct size
KW  - loading drug dose
KW  - low density lipoprotein cholesterol level
KW  - major clinical study
KW  - male
KW  - middle aged
KW  - nuclear magnetic resonance imaging
KW  - pathogenesis
KW  - percutaneous coronary intervention
KW  - phase 2 clinical trial
KW  - randomized controlled trial
KW  - resuscitation
KW  - ST segment elevation myocardial infarction
KW  - unstable angina pectoris
N2  - BACKGROUND: High-density lipoprotein plays a key role in reverse cholesterol transport. In addition, high-density lipoprotein particles may be cardioprotective and reduce infarct size in the setting of myocardial injury. Lecithin-cholesterol acyltransferase is a rate-limiting enzyme in reverse cholesterol transport. MEDI6012 is a recombinant human lecithin-cholesterol acyltransferase that increases high-density lipoprotein cholesterol. Administration of lecithin-cholesterol acyltransferase has the potential to reduce infarct size and regress coronary plaque in acute ST-segment-elevation myocardial infarction. METHODS: REAL-TIMI 63B (A Randomized, Placebo-controlled Phase 2b Study to Evaluate the Safety and Efficacy of MEDI6012 in Acute ST Elevation Myocardial Infarction) was a phase 2B multinational, placebo-controlled, randomized trial. Patients with ST-segment-elevation myocardial infarction within 6 hours of symptom onset and planned for percutaneous intervention were randomly assigned 2:1 to MEDI6012 (2- or 6-dose regimen) or placebo and followed for 12 weeks. The primary outcome was infarct size as a percentage of left ventricular mass by cardiac MRI at 10 to 12 weeks, with the primary analysis in patients with TIMI Flow Grade 0 to 1 before percutaneous intervention who received at least 2 doses of MEDI6012. The secondary outcome was change in noncalcified plaque volume on coronary computed tomographic angiography from baseline to 10 to 12 weeks with the primary analysis in patients who received all 6 doses of MEDI6012. RESULTS: A total of 593 patients were randomly assigned. Patients were a median of 62 years old, 77.9% male, and 95.8% statin naive. Median time from symptom onset to randomization was 146 (interquartile range [IQR], 103-221) minutes and from hospitalization to randomization was 12.7 (IQR, 6.6-24.0) minutes, and the first dose of drug was administered a median of 8 (IQR, 3-13) minutes before percutaneous intervention. The index myocardial infarction was anterior in 69.6% and TIMI Flow Grade 0 to 1 in 65.1% of patients. At 12 weeks, infarct size did not differ between treatment groups (MEDI6012: 9.71%, IQR 4.79-16.38; placebo: 10.48%, [IQR, 4.92-16.61], 1-sided P=0.79. There was also no difference in noncalcified plaque volume (geometric mean ratio, 0.96 [95% CI, NA-1.10], 1-sided P=0.30). There was no significant difference in treatment emergent serious adverse events. CONCLUSIONS: Administration of MEDI6012 in patients with acute ST-segment-elevation myocardial infarction did not result in a significant reduction in infarct size or noncalcified plaque volume at 12 weeks. MEDI6012 was well tolerated with no excess in overall serious adverse events.
ER  - 

TY  - JOUR
M3  - Review
Y1  - 2022
VL  - 43
IS  - 34
SP  - 3198
EP  - 3208
SN  - 1522-9645
SN  - 0195-668X
JF  - European Heart Journal
JO  - Eur. Heart J.
UR  - http://www-embase-com.gx.booktsg.com/search/results?subaction=viewrecord&id=L2022850130&from=export
U2  - L2022850130
C5  - 35051271
DB  - Embase
DB  - Medline
U3  - 2023-02-27
U4  - 2023-04-21
L2  - http://dx.doi.org/10.1093/eurheartj/ehab841
DO  - 10.1093/eurheartj/ehab841
A1  - Tokgözoǧlu, L.
A1  - Libby, P.
M1  - (Tokgözoǧlu L.) Department of Cardiology, Hacettepe University Faculty of Medicine, Slhhiye, Ankara, Turkey
M1  - (Libby P., plibby@bwh.harvard.gx.booktsg.com) Division of Cardiovascular Medicine, Department of Medicine, Brigham and Women's Hospital, Harvard Medical School, 77 Avenue Louis Pasteur, Boston, MA, United States
AD  - P. Libby, Division of Cardiovascular Medicine, Department of Medicine, Brigham and Women's Hospital, Harvard Medical School, 77 Avenue Louis Pasteur, Boston, MA, United States
T1  - The dawn of a new era of targeted lipid-lowering therapies
LA  - English
KW  - angiopoietin related protein
KW  - antilipemic agent
KW  - apolipoprotein C3
KW  - bempedoic acid
KW  - cholesterol ester transfer protein inhibitor
KW  - ezetimibe
KW  - fibric acid derivative
KW  - high density lipoprotein
KW  - hydroxymethylglutaryl coenzyme A reductase inhibitor
KW  - inclisiran
KW  - lipoprotein A
KW  - lipoprotein lipase
KW  - low density lipoprotein cholesterol
KW  - omega 3 fatty acid
KW  - PCSK9 inhibitor
KW  - triacylglycerol
KW  - aortic valve disease
KW  - atherosclerosis
KW  - atrial fibrillation
KW  - clinical practice
KW  - clinical trial (topic)
KW  - dyslipidemia
KW  - Food and Drug Administration
KW  - human
KW  - Mendelian randomization analysis
KW  - myalgia
KW  - patient care
KW  - prevalence
KW  - review
KW  - risk factor
N2  - Lipid risk factors for cardiovascular disease depend in part on lifestyle, but optimum control of lipids often demands additional measures. Low-density lipoprotein (LDL) doubtless contributes causally to atherosclerosis. Recent human genetic findings have substantiated a number of novel targets for lipid-lowering therapy including apolipoprotein C-III, angiopoietin-like protein 3 and 4, apolipoprotein V, and ATP citrate lyase. These discoveries coupled with advances in biotechnology development afford new avenues for management of LDL and other aspects of lipid risk. Beyond LDL, new treatments targeting triglyceride-rich lipoproteins and lipoprotein(a) have become available and have entered clinical development. Biological and RNA-directed agents have joined traditional small-molecule approaches, which themselves have undergone considerable refinement. Innovative targeting strategies have increased efficacy of some of these novel interventions and markedly improved their tolerability. Gene-editing approaches have appeared on the horizon of lipid management. This article reviews this progress offering insight into novel biological and therapeutic discoveries, and places them into a practical patient care perspective.
ER  - 

TY  - JOUR
M3  - Review
Y1  - 2022
VL  - 51
IS  - 3
SP  - 557
EP  - 572
SN  - 1558-4410
SN  - 0889-8529
JF  - Endocrinology and Metabolism Clinics of North America
JO  - Endocrinol. Metab. Clin. North Am.
UR  - http://www-embase-com.gx.booktsg.com/search/results?subaction=viewrecord&id=L2019117651&from=export
U2  - L2019117651
C5  - 35963628
DB  - Embase
DB  - Medline
U3  - 2022-07-13
U4  - 2022-08-26
L2  - http://dx.doi.org/10.1016/j.ecl.2022.01.003
DO  - 10.1016/j.ecl.2022.01.003
A1  - Iatan, I.
A1  - Choi, H.Y.
A1  - Genest, J.
M1  - (Iatan I.; Choi H.Y.; Genest J., jacques.genest@mcgill.ca) Research Institute of the McGill University Health Center, 1001 Decarie Boulevard, Bloc E, EM12212, Montreal, QC, Canada
AD  - J. Genest, Research Institute of the McGill University Health Center, 1001 Decarie Boulevard, Bloc E, EM12212, Montreal, QC, Canada
T1  - High-Density Lipoprotein and Cardiovascular Disease—Where do We Stand?
LA  - English
KW  - ABC transporter A1
KW  - adenosine triphosphate
KW  - aleglitazar
KW  - anacetrapib
KW  - apabetalone
KW  - atorvastatin
KW  - bezafibrate
KW  - cholesterol ester transfer protein
KW  - dalcetrapib
KW  - desmocollin
KW  - evacetrapib
KW  - fenofibrate
KW  - fibric acid derivative
KW  - gemfibrozil
KW  - high density lipoprotein
KW  - high density lipoprotein cholesterol
KW  - laropiprant
KW  - nicotinic acid
KW  - obicetrapib
KW  - pemafibrate
KW  - phosphatidylcholine
KW  - placebo
KW  - scavenger receptor BI
KW  - simvastatin
KW  - sphingosine 1 phosphate
KW  - torcetrapib
KW  - atherosclerosis
KW  - cardiovascular disease
KW  - causal attribution
KW  - clinical effectiveness
KW  - clinical trial (topic)
KW  - coronary artery disease
KW  - diabetes mellitus
KW  - drug efficacy
KW  - genetic variability
KW  - genome-wide association study
KW  - heart infarction
KW  - human
KW  - lecithin cholesterol acyltransferase deficiency
KW  - nonhuman
KW  - protein deficiency
KW  - review
KW  - risk factor
KW  - thin layer chromatography
KW  - treatment outcome
KW  - treatment planning
KW  - ultracentrifugation
KW  - rvx 208
C1  - rvx 208
ER  - 

TY  - JOUR
M3  - Conference Abstract
Y1  - 2022
VL  - 60
SP  - 2359
SN  - 0903-1936
JF  - European Respiratory Journal
JO  - Eur. Respir. J.
UR  - http://www-embase-com.gx.booktsg.com/search/results?subaction=viewrecord&id=L641007158&from=export
U2  - L641007158
DB  - Embase
U4  - 2023-04-18
L2  - http://dx.doi.org/10.1093/eurheartj/ehac544.2359
DO  - 10.1093/eurheartj/ehac544.2359
A1  - Martin, S.
A1  - Ditmarsch, M.
A1  - Simmons, M.
A1  - Alp, N.
A1  - Turner, T.
A1  - Davidson, M.
A1  - Kastelein, J.J.P.
M1  - (Martin S.) Johns Hopkins, Baltimore, United States
M1  - (Ditmarsch M.; Davidson M.; Kastelein J.J.P.) NewAmsterdam Pharma B.V., Naarden, Noord-Holland, Netherlands
M1  - (Simmons M.; Alp N.; Turner T.) Medpace and Medpace Reference Laboratories, Cincinnati, United States
AD  - S. Martin, Johns Hopkins, Baltimore, United States
T1  - Comparison of low-density lipoprotein cholesterol equations in patients with dyslipidaemia receiving cholesterol ester transfer protein inhibition
LA  - English
KW  - cholesterol ester transfer protein
KW  - endogenous compound
KW  - hydroxymethylglutaryl coenzyme A reductase inhibitor
KW  - low density lipoprotein cholesterol
KW  - obicetrapib
KW  - placebo
KW  - triacylglycerol
KW  - adult
KW  - aged
KW  - clinical trial
KW  - conference abstract
KW  - controlled study
KW  - Denmark
KW  - drug combination
KW  - drug therapy
KW  - dyslipidemia
KW  - European
KW  - female
KW  - human
KW  - major clinical study
KW  - male
KW  - Netherlands
KW  - practice guideline
KW  - randomized controlled trial
KW  - triacylglycerol level
KW  - ultracentrifugation
KW  - young adult
N2  - Background: Low-density lipoprotein (LDL-C) lowering is imperative in cardiovascular disease prevention. Effectively translating the evidence for LDL-C lowering to maximize clinical and public health benefits depends on the availability of accurate LDL-C results from clinical laboratories to guide therapy. Furthermore, prior work has raised the possibility that cholesterol esterase transfer protein (CETP) inhibition could interfere with accurate assessment of LDL-C. Purpose: We aimed to compare accuracy of three clinically implemented LDL-C equations in a clinical trial of CETP inhibition. Methods: Men and women aged 18-75 years with dyslipidaemia were recruited from 17 sites in the Netherlands and Denmark. Patients were randomly assigned to one of nine groups using various combinations of the CETP inhibitor TA-8995, statin therapy, and placebo. In pooled measurements over 12 weeks, we calculated LDL-C by the Friedewald, Martin/ Hopkins, and Sampson equations, and compared values with preparative ultracentrifugation (PUC) LDL-C as the reference measure (also known as beta quantification ). Based on prior literature and dyslipidaemia guidelines, we examined correct classifications across the LDL-C 1.81 mmol/L cutpoint in the subgroup of patients with triglycerides of 1.69-4.51 mmol/L. Results: The analysis included 242 patients contributing 921 observations. The full distributions of differences between LDL-C estimates and PUC are shown in Figure 1. Overall median LDL-C differences between estimates and PUC were small: Friedewald, 0.00 (25th, 75th: -0.10, 0.08) mmol/L; Martin/Hopkins, 0.02 (-0.08, 0.10) mmol/L; and Sampson, 0.05 (-0.03, 0.15) mmol/L. In the subgroup with estimated LDL-C <1.81 mmol/L and triglycerides 1.69-4.51 mmol/L, the Friedewald equation underestimated LDL-C with a median difference versus PUC of -0.25 (-0.33, -0.10) mmol/L, whereas the Martin/Hopkins equation corrected this issue with a median difference of 0.00 (-0.08, 0.10) mmol/L and the Sampson equation showed tendency towards underestimation with a median difference of -0.06 (-0.13, 0.00) mmol/L. In patients with triglyceride levels of 1.69- 4.51 mmol/L, Figure 2 shows the proportion of LDL-C levels classified by the equations as < or ≥1.81 mmol/L that were correctly classified when compared with PUC. All three equations showed >95% accuracy when estimated LDL-C levels were ≥1.81 mmol/L. However, the proportion of LDL-C observations <1.81 mmol/L that were correctly classified compared with PUC was 71.4% by Friedewald versus 100.0% by Martin/Hopkins and 93.1% by Sampson. Conclusion: In Europeans with dyslipidaemia, our analysis shows improved accuracy in LDL-C when using contemporary LDL-C equations over the Friedewald equation, particularly when using the Martin/Hopkins equation. High levels of accuracy with the Martin/Hopkins equation were seen in individuals treated with CETP inhibition and even in the context of low LDL-C and high triglyceride levels.
ER  - 

TY  - JOUR
M3  - Review
Y1  - 2022
VL  - 11
IS  - 15
SN  - 2077-0383
JF  - Journal of Clinical Medicine
JO  - J. Clin. Med.
UR  - http://www-embase-com.gx.booktsg.com/search/results?subaction=viewrecord&id=L2018512253&from=export
U2  - L2018512253
DB  - Embase
U3  - 2022-09-05
U4  - 2022-11-15
L2  - http://dx.doi.org/10.3390/jcm11154611
DO  - 10.3390/jcm11154611
A1  - Rikhi, R.
A1  - Shapiro, M.D.
M1  - (Rikhi R.; Shapiro M.D., mdshapir@wakehealth.edu) Center for Prevention of Cardiovascular Disease, Section of Cardiovascular Medicine, Department of Internal Medicine, Wake Forest School of Medicine, Winston-Salem, NC, United States
AD  - M.D. Shapiro, Center for Prevention of Cardiovascular Disease, Section of Cardiovascular Medicine, Department of Internal Medicine, Wake Forest School of Medicine, Winston-Salem, NC, United States
T1  - Newer and Emerging LDL-C Lowering Agents and Implications for ASCVD Residual Risk
LA  - English
KW  - adenosine triphosphate citrate synthase
KW  - angiopoietin related protein 3
KW  - bempedoic acid
KW  - cholesterol ester transfer protein
KW  - ezetimibe
KW  - hydroxymethylglutaryl coenzyme A reductase inhibitor
KW  - low density lipoprotein cholesterol
KW  - proprotein convertase 9
KW  - coronary atherosclerosis
KW  - enzyme inhibition
KW  - human
KW  - review
KW  - risk factor
KW  - treatment outcome
N2  - Multiple lines of evidence demonstrate that low-density lipoprotein-cholesterol causes atherosclerotic cardiovascular disease. Thus, targeting and lowering low-density lipoprotein-cholesterol is the principal strategy to reduce cardiovascular disease risk in primary and secondary prevention. Statin therapy is the foundation of lipid-lowering treatment, but adherence rates are low, and many individuals do not attain target low-density lipoprotein-cholesterol values. Additionally, most statin-treated patients are still at considerable atherosclerotic cardiovascular disease risk, emphasizing the need for more aggressive low-density lipoprotein-cholesterol-lowering therapies. The purpose of this review is to discuss new and emerging approaches to further lower low-density lipoprotein-cholesterol, including inhibition of ATP-citrate lyase, proprotein convertase subtilisin-kexin type 9, angiopoietin-related protein 3, and cholesteryl ester transfer protein.
ER  - 

TY  - JOUR
M3  - Article
Y1  - 2022
VL  - 28
IS  - 8
SP  - 1672
EP  - 1678
SN  - 1546-170X
SN  - 1078-8956
JF  - Nature Medicine
JO  - Nat. Med.
UR  - http://www-embase-com.gx.booktsg.com/search/results?subaction=viewrecord&id=L2018632983&from=export
U2  - L2018632983
C5  - 35953719
DB  - Embase
DB  - Medline
U3  - 2022-08-19
U4  - 2022-09-09
L2  - http://dx.doi.org/10.1038/s41591-022-01936-7
DO  - 10.1038/s41591-022-01936-7
A1  - Nicholls, S.J.
A1  - Ditmarsch, M.
A1  - Kastelein, J.J.
A1  - Rigby, S.P.
A1  - Kling, D.
A1  - Curcio, D.L.
A1  - Alp, N.J.
A1  - Davidson, M.H.
M1  - (Nicholls S.J., Stephen.Nicholls@monash.edu) Victorian Heart Institute, Monash University, Clayton, VIC, Australia
M1  - (Ditmarsch M.; Kling D.; Curcio D.L.; Davidson M.H.) NewAmsterdam Pharma B.V., Naarden, Netherlands
M1  - (Kastelein J.J.) Academic Medical Center, Amsterdam, Netherlands
M1  - (Rigby S.P.) Summit Research Group, Stow, OH, United States
M1  - (Alp N.J.) Medpace, Cincinnati, OH, United States
AD  - S.J. Nicholls, Victorian Heart Institute, Monash University, Clayton, VIC, Australia
T1  - Lipid lowering effects of the CETP inhibitor obicetrapib in combination with high-intensity statins: a randomized phase 2 trial
LA  - English
KW  - NCT04753606
KW  - apolipoprotein B
KW  - atorvastatin
KW  - cholesterol ester transfer protein
KW  - high density lipoprotein cholesterol
KW  - lipoprotein A
KW  - low density lipoprotein cholesterol
KW  - obicetrapib
KW  - placebo
KW  - rosuvastatin
KW  - very low density lipoprotein cholesterol
KW  - adult
KW  - aged
KW  - article
KW  - cardiovascular risk
KW  - comorbidity
KW  - connective tissue disease
KW  - controlled study
KW  - dose response
KW  - double blind procedure
KW  - drug blood level
KW  - drug clearance
KW  - drug dose comparison
KW  - drug efficacy
KW  - drug safety
KW  - drug tolerability
KW  - dyslipidemia
KW  - fatigue
KW  - female
KW  - follow up
KW  - headache
KW  - human
KW  - infection
KW  - intention to treat analysis
KW  - major clinical study
KW  - male
KW  - mediastinum disease
KW  - musculoskeletal disease
KW  - nausea
KW  - phase 2 clinical trial
KW  - randomized controlled trial
KW  - respiratory tract disease
KW  - thorax disease
KW  - treatment outcome
N2  - Global guidelines for the management of high-cardiovascular-risk patients include aggressive goals for low-density lipoprotein cholesterol (LDL-C). Statin therapy alone is often insufficient to reach goals and nonstatin options have limitations. Here, we tested the lipid-lowering effects of the cholesteryl ester transfer protein (CETP) inhibitor drug obicetrapib in a randomized, double-blind, placebo-controlled trial in dyslipidaemic patients (n = 120, median LDL-C 88 mg dl−1) with background high-intensity statin treatment (NCT04753606). Over the course of 8 weeks, treatment with 5 mg or 10 mg obicetrapib resulted in a significant decrease as compared with placebo in median LDL-C concentration (by up to 51%; P < 0.0001), the primary trial outcome. As compared with placebo, obicetrapib treatment also significantly (P < 0.0001) decreased apolipoprotein B (by up to 30%) and non-high-density lipoprotein cholesterol (non-HDL-C) concentration (by up to 44%), and significantly (P < 0.0001) increased HDL-C concentration (by up to 165%; the secondary trial outcomes) and had an acceptable safety profile. These results support the potential of obicetrapib to address an unmet medical need for high-cardiovascular-risk patients.
ER  - 

TY  - JOUR
M3  - Review
Y1  - 2022
VL  - 23
IS  - 16
SN  - 1422-0067
SN  - 1661-6596
JF  - International Journal of Molecular Sciences
JO  - Int. J. Mol. Sci.
UR  - http://www-embase-com.gx.booktsg.com/search/results?subaction=viewrecord&id=L2018936424&from=export
U2  - L2018936424
C5  - 36012684
DB  - Embase
DB  - Medline
U3  - 2022-09-16
U4  - 2023-01-27
L2  - http://dx.doi.org/10.3390/ijms23169417
DO  - 10.3390/ijms23169417
A1  - Nelson, A.J.
A1  - Sniderman, A.D.
A1  - Ditmarsch, M.
A1  - Dicklin, M.R.
A1  - Nicholls, S.J.
A1  - Davidson, M.H.
A1  - Kastelein, J.J.P.
M1  - (Nelson A.J.; Nicholls S.J.) Victorian Heart Institute, Monash University, Clayton, VIC, Australia
M1  - (Sniderman A.D.) Mike and Valeria Rosenbloom Centre for Cardiovascular Prevention, Department of Medicine, McGill University Health Centre, Montreal, QC, Canada
M1  - (Ditmarsch M.; Davidson M.H.) NewAmsterdam Pharma, Naarden, Netherlands
M1  - (Dicklin M.R.) Midwest Biomedical Research, Addison, IL, United States
M1  - (Kastelein J.J.P., j.j.kastelein@amsterdamumc.nl) Department of Vascular Medicine, Academic Medical Center, University of Amsterdam, Amsterdam, Netherlands
AD  - J.J.P. Kastelein, Department of Vascular Medicine, Academic Medical Center, University of Amsterdam, Amsterdam, Netherlands
T1  - Cholesteryl Ester Transfer Protein Inhibition Reduces Major Adverse Cardiovascular Events by Lowering Apolipoprotein B Levels
LA  - English
KW  - anacetrapib
KW  - apolipoprotein B
KW  - cholesterol ester transfer protein
KW  - cholesterol ester transfer protein inhibitor
KW  - high density lipoprotein
KW  - high density lipoprotein cholesterol
KW  - hydroxymethylglutaryl coenzyme A reductase inhibitor
KW  - low density lipoprotein cholesterol
KW  - obicetrapib
KW  - triacylglycerol
KW  - coronary atherosclerosis
KW  - high density lipoprotein cholesterol level
KW  - human
KW  - lipoprotein blood level
KW  - major adverse cardiac event
KW  - Mendelian randomization analysis
KW  - nonhuman
KW  - outcome assessment
KW  - review
KW  - risk reduction
N2  - Cholesteryl ester transfer protein (CETP) facilitates the exchange of cholesteryl esters and triglycerides (TG) between high-density lipoprotein (HDL) particles and TG-rich, apolipoprotein (apo) B-containing particles. Initially, these compounds were developed to raise plasma HDL cholesterol (HDL-C) levels, a mechanism that was previously thought to lower the risk of atherosclerotic cardiovascular disease (ASCVD). More recently, the focus changed and the use of pharmacologic CETP inhibitors to reduce low-density lipoprotein cholesterol (LDL-C), non-HDL-C and apoB concentrations became supported by several lines of evidence from animal models, observational investigations, randomized controlled trials and Mendelian randomization studies. Furthermore, a cardiovascular outcome trial of anacetrapib demonstrated that CETP inhibition significantly reduced the risk of major coronary events in patients with ASCVD in a manner directly proportional to the substantial reduction in LDL-C and apoB. These data have dramatically shifted the attention on CETP away from raising HDL-C instead to lowering apoB-containing lipoproteins, which is relevant since the newest CETP inhibitor, obicetrapib, reduces LDL-C by up to 51% and apoB by up to 30% when taken in combination with a high-intensity statin. An ongoing cardiovascular outcome trial of obicetrapib in patients with ASCVD is expected to provide further evidence of the ability of CETP inhibitors to reduce major adverse cardiovascular events by lowering apoB. The purpose of the present review is to provide an up-to-date understanding of CETP inhibition and its relationship to ASCVD risk reduction.
ER  - 

TY  - JOUR
M3  - Conference Abstract
Y1  - 2022
VL  - 355
SP  - 11
EP  - 12
SN  - 1879-1484
SN  - 0021-9150
JF  - Atherosclerosis
JO  - Atherosclerosis
UR  - http://www-embase-com.gx.booktsg.com/search/results?subaction=viewrecord&id=L2019959968&from=export
U2  - L2019959968
DB  - Embase
U4  - 2022-12-26
L2  - http://dx.doi.org/10.1016/j.atherosclerosis.2022.06.033
DO  - 10.1016/j.atherosclerosis.2022.06.033
A1  - Ray, K.K.
A1  - Nicholls, S.
A1  - Ditmarsch, M.
A1  - Kastelein, J.J.
A1  - Rigby, S.
A1  - Kling, D.
A1  - Curcio, D.
A1  - Alp, N.
A1  - Davidson, M.
M1  - (Ray K.K.) Department Of Primary Care And Public Health And Ictu-global, Imperial College London, London, United Kingdom
M1  - (Nicholls S.) Medicine, Monash University, Melbourne, Australia
M1  - (Ditmarsch M.) R And D, New Amsterdam Pharma, Hague, Netherlands
M1  - (Kastelein J.J.) Department Of Vascular Medicine, Amsterdam UMC - Location AMC, Amsterdam, Netherlands
M1  - (Rigby S.) R And D, Summit Research Group, Munroe Falls, United States
M1  - (Kling D.) R And D, New Amsterdam Pharma, Lebanon, NJ, United States
M1  - (Curcio D.) R And D, New Amsterdam Pharma, Morristown, United States
M1  - (Alp N.) R And D, Medpace, London, United Kingdom
M1  - (Davidson M.) R And D, New Amsterdam Pharma, City Adventure, United States
T1  - Obicetrapib lowers LDL-C in patients on high intensity statins: Results from the rose trial (NCT04753606)
LA  - English
KW  - apolipoprotein B
KW  - endogenous compound
KW  - hydroxymethylglutaryl coenzyme A reductase inhibitor
KW  - lipid
KW  - low density lipoprotein cholesterol
KW  - obicetrapib
KW  - placebo
KW  - adult
KW  - clinical trial
KW  - conference abstract
KW  - controlled study
KW  - drug efficacy
KW  - drug therapy
KW  - exploratory research
KW  - female
KW  - goal attainment
KW  - human
KW  - major clinical study
KW  - male
KW  - monotherapy
KW  - physical examination
KW  - randomized controlled trial
KW  - vital sign
N2  - Background and Aims : As guidelines now recommend lower LDL-C goals, means that many patients require additional lipid lowering therapies (LLT) to attain risk based LDL-C goals despite use of high intensity statins (HIS). Cost and/or efficacy of current LLT options have limited their uptake in clinical practice. Mendelian randomization and RCT trial data support CETP inhibition as a validated target to reduce LDL-C and cardiovascular risk. Safety and efficacy concerns have to date limited the development of CETPi. Previously the selective CETPi obicetrapib demonstrated LDL-C lowering up to 45% as monotherapy. Aims: To assess the effects of obicetrapib on LDL-C and lipid parameters in patients on HIS. Methods: 120 patients with LDL-C ≥70 mg/dL, despite HIS, were randomized to obicetrapib 5 or 10 mg or placebo for 8 weeks. The primary endpoint was percent change in LDL-C, secondary endpoints included changes in other lipids, exploratory analyses evaluated goal attainment. Results: Obicetrapib produced dose-dependent lowering of LDL-C, ApoB and non-HDL-C (up to 50.8%, 29.8% and 44.4% respectively, P<0.0001 for each, Table). Approximately 2/3 of patients achieved LDL-C < 55mg/dl when Obicetrapib was added to HIS vs PL. Fewer patients in the OBI arms experienced treatment emergent adverse events vs placebo (26 vs 48%) with no clinically significant changes in laboratory parameters, vital signs, or physical examinations. [Formula presented] Conclusions: Obicetrapib 5 and 10 mg produced robust decreases in LDL-C, ApoB and Non-HDL-C with greater attainment of lipid goals in the majority of patients treated with HIS and was well tolerated.
ER  - 

TY  - JOUR
M3  - Article
Y1  - 2022
VL  - 9
SN  - 2297-055X
JF  - Frontiers in Cardiovascular Medicine
JO  - Front. Cardiovasc. Med.
UR  - http://www-embase-com.gx.booktsg.com/search/results?subaction=viewrecord&id=L2018476532&from=export
U2  - L2018476532
DB  - Embase
U3  - 2022-08-19
U4  - 2022-09-07
L2  - http://dx.doi.org/10.3389/fcvm.2022.921803
DO  - 10.3389/fcvm.2022.921803
A1  - Wang, C.
A1  - Yu, P.
A1  - Hu, L.
A1  - Liang, M.
A1  - Mao, Y.
A1  - Zeng, Q.
A1  - Wang, X.
A1  - Huang, K.
A1  - Yan, J.
A1  - Xie, L.
A1  - Zhang, F.
A1  - Zhu, F.
M1  - (Wang C.; Mao Y.; Zeng Q.; Wang X.; Huang K.; Zhang F., xiaoyou321@foxmail.com; Zhu F., zhufeng@hust.gx.booktsg.com) Department of Cardiology, Tongji Medical College, Union Hospital, Huazhong University of Science and Technology, Wuhan, China
M1  - (Wang C.; Hu L.; Liang M.; Huang K.; Zhang F., xiaoyou321@foxmail.com; Zhu F., zhufeng@hust.gx.booktsg.com) Clinic Center of Human Gene Research, Tongji Medical College, Union Hospital, Huazhong University of Science and Technology, Wuhan, China
M1  - (Yu P.) Wuhan University of Science and Technology, Wuhan, China
M1  - (Yan J.) Department of Clinical Laboratory, Tongji Medical College, Union Hospital, Huazhong University of Science and Technology, Wuhan, China
M1  - (Xie L.) Clinical Research Institute, Shanghai Jiao Tong University School of Medicine, Shanghai, China
AD  - F. Zhang, Department of Cardiology, Tongji Medical College, Union Hospital, Huazhong University of Science and Technology, Wuhan, China
AD  - F. Zhu, Department of Cardiology, Tongji Medical College, Union Hospital, Huazhong University of Science and Technology, Wuhan, China
T1  - Prevalence and prognosis of molecularly defined familial hypercholesterolemia in patients with acute coronary syndrome
LA  - English
KW  - ChiCTR-EOC-17011463
KW  - acid lipase
KW  - apolipoprotein B
KW  - cholesterol ester transfer protein
KW  - ezetimibe
KW  - genomic DNA
KW  - high density lipoprotein cholesterol
KW  - hydroxymethylglutaryl coenzyme A reductase inhibitor
KW  - low density lipoprotein cholesterol
KW  - low density lipoprotein receptor
KW  - proprotein convertase 9
KW  - solute carrier organic anion transporter 1B1
KW  - triacylglycerol
KW  - acute coronary syndrome
KW  - adult
KW  - aged
KW  - arteriosclerosis
KW  - article
KW  - body mass
KW  - cholesterol blood level
KW  - cohort analysis
KW  - controlled clinical trial
KW  - controlled study
KW  - coronary care unit
KW  - diabetes mellitus
KW  - disease association
KW  - DNA sequencing
KW  - familial hypercholesterolemia
KW  - female
KW  - follow up
KW  - gene frequency
KW  - gene mutation
KW  - genetic screening
KW  - Gensini score
KW  - human
KW  - hypertension
KW  - lipid fingerprinting
KW  - major clinical study
KW  - male
KW  - non ST segment elevation myocardial infarction
KW  - prospective study
KW  - risk factor
KW  - single nucleotide polymorphism
KW  - smoking
KW  - ST segment elevation myocardial infarction
KW  - unstable angina pectoris
N2  - Background: Familial hypercholesterolemia (FH) can elevate serum low-density lipoprotein cholesterol (LDL-C) levels, which can promote the progression of acute coronary syndrome (ACS). However, the effect of FH on the prognosis of ACS remains unclear. Methods: In this prospective cohort study, 223 patients with ACS having LDL-C ≥ 135.3 mg/dL (3.5 mmol/L) were enrolled and screened for FH using a multiple-gene FH panel. The diagnosis of FH was defined according to the ACMG/AMP criteria as carrying pathogenic or likely pathogenic variants. The clinical features of FH and the relationship of FH to the average 16.6-month risk of cardiovascular events (CVEs) were assessed. Results: The prevalence of molecularly defined FH in enrolled patients was 26.9%, and coronary artery lesions were more severe in patients with FH than in those without (Gensini score 66.0 vs. 28.0, respectively; P < 0.001). After lipid lowering, patients with FH still had significantly higher LDL-C levels at their last visit (73.5 ± 25.9 mg/dL vs. 84.7 ± 37.1 mg/dL; P = 0.013) compared with those without. FH increased the incidence of CVEs in patients with ACS [hazard ratio (HR): 3.058; 95% confidence interval (CI): 1.585–5.900; log-rank P < 0.001]. Conclusion: FH is associated with an increased risk of CVEs in ACS and is an independent risk factor for ACS. This study highlights the importance of genetic testing of FH-related gene mutations in patients with ACS.
ER  - 

TY  - JOUR
M3  - Conference Abstract
Y1  - 2022
VL  - 16
IS  - 3
SP  - e67
EP  - e68
SN  - 1876-4789
SN  - 1933-2874
JF  - Journal of Clinical Lipidology
JO  - J. Clin. Lipidology
UR  - http://www-embase-com.gx.booktsg.com/search/results?subaction=viewrecord&id=L2019664298&from=export
U2  - L2019664298
DB  - Embase
U4  - 2022-08-24
L2  - http://dx.doi.org/10.1016/j.jacl.2022.05.051
DO  - 10.1016/j.jacl.2022.05.051
A1  - Ditmarsch, M.
A1  - Kling, D.
A1  - Curcio, D.
A1  - Alp, N.
A1  - Kastelein, J.
A1  - Davidson, M.
M1  - (Ditmarsch M.; Kling D.; Curcio D.; Alp N.; Kastelein J.; Davidson M.)
T1  - Obicetrapib Lowers LDL-C in Patients Taking High Intensity Statins - Results from the ROSE Clinical Trial
LA  - English
KW  - anacetrapib
KW  - apolipoprotein B
KW  - endogenous compound
KW  - high density lipoprotein cholesterol
KW  - hydroxymethylglutaryl coenzyme A reductase inhibitor
KW  - lipid
KW  - lipoprotein A
KW  - low density lipoprotein cholesterol
KW  - obicetrapib
KW  - placebo
KW  - adult
KW  - biochemistry
KW  - cardiovascular disease
KW  - clinical trial
KW  - conference abstract
KW  - controlled study
KW  - drug safety
KW  - drug therapy
KW  - exploratory research
KW  - female
KW  - human
KW  - major clinical study
KW  - male
KW  - monotherapy
KW  - physical examination
KW  - randomized controlled trial
KW  - risk assessment
KW  - ultracentrifugation
KW  - vital sign
N2  - Lead Author's Financial Disclosures: New Amsterdam Pharma. Study Funding: NewAmsterdam Pharma. Background/Synopsis: Mendelian randomization studies have predicted that cholesteryl ester transfer protein (CETP) inhibition would reduce the risk of cardiovascular events. This was confirmed in REVEAL; by lowering LDL-C, anacetrapib was associated with a reduction in cardiovascular events. Early studies of the selective CETP inhibitor obicetrapib demonstrated LDL-C lowering up to 45% as monotherapy and 68% in combination with moderate intensity statin therapy. Objective/Purpose: To assess the effects of obicetrapib on LDL-C and lipid parameters in patients treated with high intensity statins. Methods: Patients (n=120) with an LDL-C ≥70 mg/dL, despite treatment with high intensity statins, were randomized to treatment with obicetrapib 5 or 10 mg or matching placebo for 8 weeks. The primary endpoint was the difference between groups in percent change in LDL-C from baseline to week 8. Secondary endpoints included changes in ApoB, non-HDL-C and HDL-C. Exploratory analyses evaluated differences in Friedewald and preparative ultracentrifugation measurement (PUC) of LDL-C. Safety assessment included biochemistry, vital signs, physical examinations, and adverse events. Results: Patients had a median LDL-C of 88 mg/dL at baseline. Compared with placebo, obicetrapib produced greater dose-dependent lowering of LDL-C (up to 50.8%, P<0.0001), which was comparable between PUC and Friedewald measures. Obicetrapib also produced greater lowering of apoB (up to 29.8%, P<0.0001), non-HDL-C (up to 44.4%, P<0.0001), Lp(a) (up to 56.5%, P<0.0001) and raising of HDL-C (up to 165%, P<0.0001) in a dose-dependent fashion compared with placebo. Fewer patients in the obicetrapib arms (26%) experienced treatment-emergent adverse events than in the placebo arm (48%). No patients in either obicetrapib arm experienced a treatment-emergent SAE. There were no clinically significant changes in laboratory parameters, vital signs, or physical examinations in any study group. Conclusions: Obicetrapib at doses of 5 and 10 mg produced robust decreases in LDL-C, ApoB, Lp(a) and Non-HDL-C and increases in HDL-C compared to placebo in patients treated with high intensity statins and was safe and well tolerated.
ER  - 

TY  - JOUR
M3  - Conference Abstract
Y1  - 2022
VL  - 16
IS  - 3
SP  - e73
SN  - 1876-4789
SN  - 1933-2874
JF  - Journal of Clinical Lipidology
JO  - J. Clin. Lipidology
UR  - http://www-embase-com.gx.booktsg.com/search/results?subaction=viewrecord&id=L2019664316&from=export
U2  - L2019664316
DB  - Embase
U4  - 2022-08-24
L2  - http://dx.doi.org/10.1016/j.jacl.2022.05.059
DO  - 10.1016/j.jacl.2022.05.059
A1  - Kling, D.
M1  - (Kling D.)
T1  - Obicetrapib Lowers LDL-C in Patients Taking High Intensity Statins - Results from the ROSE Clinical Trial
LA  - English
KW  - anacetrapib
KW  - apolipoprotein B
KW  - endogenous compound
KW  - high density lipoprotein cholesterol
KW  - hydroxymethylglutaryl coenzyme A reductase inhibitor
KW  - lipid
KW  - low density lipoprotein cholesterol
KW  - obicetrapib
KW  - placebo
KW  - adult
KW  - adverse drug reaction
KW  - biochemistry
KW  - cardiovascular disease
KW  - clinical trial
KW  - conference abstract
KW  - controlled study
KW  - drug safety
KW  - drug therapy
KW  - exploratory research
KW  - female
KW  - human
KW  - major clinical study
KW  - male
KW  - monotherapy
KW  - physical examination
KW  - randomized controlled trial
KW  - risk assessment
KW  - side effect
KW  - ultracentrifugation
KW  - vital sign
N2  - Lead Author's Financial Disclosures: Nothing to disclose. Study Funding: NewAmsterdam Pharma. Background/Synopsis: Mendelian randomization studies have predicted that cholesteryl ester transfer protein (CETP) inhibition would reduce the risk of cardiovascular events. This was confirmed in REVEAL; by lowering LDL-C, anacetrapib was associated with a reduction in cardiovascular events. Early studies of the selective CETP inhibitor obicetrapib demonstrated LDL-C lowering up to 45% as monotherapy and 68% in combination with moderate intensity statin therapy. Objective/Purpose: To assess the effects of obicetrapib on LDL-C and other lipid parameters in patients treated with high intensity statins. Methods: Patients (n=120) with an LDL-C ≥70 mg/dL, despite treatment with high intensity statins, were randomized to treatment with obicetrapib 5 or 10mg or matching placebo for 8 weeks. The primary endpoint was the difference between groups in percent change in LDL-C from baseline to week 8. Secondary endpoints included changes in ApoB, non-HDL-C and HDL-C. Exploratory analyses evaluated differences in Friedewald and preparative ultracentrifugation measurement (PUC) of LDL-C. Safety assessment included biochemistry, vital signs, physical examinations, and adverse events. Results: Patients had a median LDL-C of 88mg/dL at baseline. Compared with placebo, obicetrapib produced greater dose-dependent lowering of LDL-C (up to 50.8%, P<0.0001), which was comparable between PUC and Friedewald measures. Obicetrapib also produced greater lowering of apoB (up to 29.8%, P<0.0001) and non-HDL-C (up to 44.4%, P<0.0001) and raising of HDL-C (up to 165%, P<0.0001) in a dose-dependent fashion compared with placebo. (Table) Fewer patients in the obicetrapib arms (26%) experienced treatment emergent adverse events than in the placebo arm (48%). No patients in either obicetrapib arm experienced a treatment emergent SAE. There were no clinically significant changes in laboratory parameters, vital signs, or physical examinations in any study group. Conclusions: Obicetrapib at doses of 5 and 10mg produced robust decreases in LDL-C, ApoB and Non-HDL-C and increases in HDL-C compared to placebo in patients treated with high intensity statins and was safe and well tolerated.
ER  - 

TY  - JOUR
M3  - Article
Y1  - 2022
VL  - 13
SN  - 1664-8021
JF  - Frontiers in Genetics
JO  - Front. Genet.
UR  - http://www-embase-com.gx.booktsg.com/search/results?subaction=viewrecord&id=L2017546204&from=export
U2  - L2017546204
DB  - Embase
U3  - 2022-06-16
U4  - 2022-07-28
L2  - http://dx.doi.org/10.3389/fgene.2022.836970
DO  - 10.3389/fgene.2022.836970
A1  - Kim, S.
A1  - Seo, J.D.
A1  - Yun, Y.-M.
A1  - Kim, H.
A1  - Kim, T.-E.
A1  - Lee, T.
A1  - Lee, T.-R.
A1  - Lee, J.H.
A1  - Cho, E.-H.
A1  - Ki, C.-S.
M1  - (Kim S.) Department of Laboratory Medicine, Shinwon Medical Foundation, Gwangmyeong-si, South Korea
M1  - (Seo J.D.; Yun Y.-M., ymyun@kuh.ac.kr; Kim H.) Department of Laboratory Medicine, Konkuk University Medical Center, Seoul, South Korea
M1  - (Yun Y.-M., ymyun@kuh.ac.kr; Kim H.) Department of Laboratory Medicine, Konkuk University School of Medicine, Seoul, South Korea
M1  - (Kim T.-E.) Department of Clinical Pharmacology, Konkuk University Medical Center, Seoul, South Korea
M1  - (Lee T.; Lee T.-R.; Cho E.-H.; Ki C.-S.) GC Genome, Yongin-si, South Korea
M1  - (Lee J.H.) Department of Laboratory Medicine, GC Labs, Yongin-si, South Korea
AD  - Y.-M. Yun, Department of Laboratory Medicine, Konkuk University Medical Center, Seoul, South Korea
T1  - Pharmacokinetics and Genetic Factors of Atorvastatin in Healthy Korean Subjects
LA  - English
KW  - liquid chromatography-mass spectrometer
KW  - apolipoprotein A5
KW  - atorvastatin
KW  - cholesterol 7alpha monooxygenase
KW  - genomic DNA
KW  - high density lipoprotein cholesterol
KW  - low density lipoprotein cholesterol
KW  - multidrug resistance protein 1
KW  - adult
KW  - area under the curve
KW  - article
KW  - clinical article
KW  - exon
KW  - female
KW  - genetic analysis
KW  - high performance liquid chromatography
KW  - high throughput sequencing
KW  - human
KW  - human experiment
KW  - Korean (people)
KW  - linear regression analysis
KW  - lipid metabolism
KW  - male
KW  - mass spectrometry
KW  - maximum plasma concentration
KW  - middle aged
KW  - normal human
KW  - pharmacokinetic parameters
KW  - pharmacokinetics
KW  - single nucleotide polymorphism
KW  - tandem mass spectrometry
KW  - young adult
C2  - TLC Pharmaceutical Standards(Canada)
C4  - Sciex(United States)
N2  - Background: Statins are the most popular agents for the primary and secondary prevention of cardiovascular disease; however, the pharmacokinetic parameters and associated genetic factors in the Korean population have not been fully elucidated. This study explored the pharmacokinetic properties of atorvastatin and the association between genetic variations and atorvastatin pharmacokinetics in healthy Korean subjects. Methods: Atorvastatin (80 mg) was administered to 35 healthy Korean volunteers. Plasma levels of atorvastatin and its metabolites were measured sequentially using liquid chromatography-tandem mass spectrometry from 0 to 24 h after atorvastatin administration. Customized next-generation sequencing analysis was performed covering all coding exons of 15 genes, as well as 46 single-nucleotide variants in 29 genes related to statin pharmacokinetics. Results: The mean area under the concentration-time (AUC) and Cmax (maximum peak concentration) were 269.0 ng/ml∙h and 84.3 ng/ml, respectively, which were approximately two times higher than those reported in Caucasians. Genetic analysis revealed that eight genetic variants in ABCB1, ABCG2, APOA5, CETP, and CYP7A1 contributed to the AUC of atorvastatin. The atorvastatin AUC0–24 h prediction model was developed based on age and eight genetic variants using multivariate linear regression (adjusted R2 = 0.878, p < 0.0001). Conclusion: This study shows that the pharmacokinetic properties of atorvastatin in Koreans are different from those in Caucasians and that atorvastatin AUC0–24 h could be predicted based on age and eight genetic variants of ABCB1, ABCG2, APOA5, CETP, and CYP7A1.
ER  - 

TY  - JOUR
M3  - Article
Y1  - 2022
VL  - 23
IS  - 10
SN  - 1422-0067
SN  - 1661-6596
JF  - International Journal of Molecular Sciences
JO  - Int. J. Mol. Sci.
UR  - http://www-embase-com.gx.booktsg.com/search/results?subaction=viewrecord&id=L2016794418&from=export
U2  - L2016794418
C5  - 35628426
DB  - Embase
DB  - Medline
U3  - 2022-05-24
U4  - 2022-09-08
L2  - http://dx.doi.org/10.3390/ijms23105617
DO  - 10.3390/ijms23105617
A1  - Giuliani, A.
A1  - Montesanto, A.
A1  - Matacchione, G.
A1  - Graciotti, L.
A1  - Ramini, D.
A1  - Protic, O.
A1  - Galeazzi, R.
A1  - Antonicelli, R.
A1  - Tortato, E.
A1  - Bonfigli, A.R.
A1  - Sabbatinelli, J.
A1  - Olivieri, F.
M1  - (Giuliani A., angelica.giuliani@staff.univpm.it; Matacchione G., g.matacchione@pm.univpm.it; Sabbatinelli J., j.sabbatinelli@staff.univpm.it; Olivieri F., f.olivieri@univpm.it) Department of Clinical and Molecular Sciences, DISCLIMO, Università Politecnica delle Marche, Ancona, Italy
M1  - (Montesanto A., alberto.montesanto@unical.it) Department of Biology, Ecology and Earth Sciences, University of Calabria, Rende, Italy
M1  - (Graciotti L., l.graciotti@staff.univpm.it) Department of Excellence SBSP-Biomedical Sciences and Public Health, Università Politecnica delle Marche, Ancona, Italy
M1  - (Ramini D., d.ramini@pm.univpm.it; Olivieri F., f.olivieri@univpm.it) Center of Clinical Pathology and Innovative Therapy, IRCCS INRCA, Ancona, Italy
M1  - (Protic O., o.protic@inrca.it; Antonicelli R., r.antonicelli@inrca.it) Cardiology Unit, IRCCS INRCA, Ancona, Italy
M1  - (Galeazzi R., r.galeazzi@inrca.it) Clinical Laboratory and Molecular Diagnostic, IRCCS INRCA, Ancona, Italy
M1  - (Tortato E., e.tortato@inrca.it) Metabolic Diseases and Diabetology Department, IRCCS INRCA, Ancona, Italy
M1  - (Bonfigli A.R., a.bonfigli@inrca.it) Scientific Direction, IRCCS INRCA, Ancona, Italy
M1  - (Sabbatinelli J., j.sabbatinelli@staff.univpm.it) Laboratory Medicine Unit, Azienda Ospedaliero Universitaria Ospedali Riuniti, Ancona, Italy
AD  - J. Sabbatinelli, Department of Clinical and Molecular Sciences, DISCLIMO, Università Politecnica delle Marche, Ancona, Italy
T1  - The Association between Single Nucleotide Polymorphisms, including miR-499a Genetic Variants, and Dyslipidemia in Subjects Treated with Pharmacological or Phytochemical Lipid-Lowering Agents
LA  - English
KW  - ACTRN12619000170123
KW  - antilipemic agent
KW  - aryldialkylphosphatase 1
KW  - bergamot fruit extract
KW  - cholesterol ester transfer protein
KW  - cytochrome P450 2C9
KW  - farnoquinone
KW  - hydroxymethylglutaryl coenzyme A reductase inhibitor
KW  - interleukin 10
KW  - interleukin 6
KW  - lipid
KW  - manganese superoxide dismutase
KW  - microRNA
KW  - microRNA 499a
KW  - multidrug resistance associated protein 2
KW  - olive fruit extract
KW  - phytosterol
KW  - placebo
KW  - plant extract
KW  - STAT protein
KW  - tumor necrosis factor
KW  - unclassified drug
KW  - vasculotropin A
KW  - adult
KW  - aged
KW  - article
KW  - cardiovascular disease
KW  - cardiovascular risk
KW  - cohort analysis
KW  - controlled study
KW  - double blind procedure
KW  - dyslipidemia
KW  - female
KW  - gene frequency
KW  - genetic association
KW  - genetic polymorphism
KW  - genetic variability
KW  - genotype
KW  - human
KW  - human cell
KW  - inflammation
KW  - lipid blood level
KW  - lipid fingerprinting
KW  - lipid metabolism
KW  - major clinical study
KW  - male
KW  - middle aged
KW  - randomized controlled trial
KW  - single nucleotide polymorphism
N2  - Disorders of lipoprotein metabolism are among the major risk factors for cardiovascular disease (CVD) development. Single nucleotide polymorphisms (SNPs) have been associated with the individual variability in blood lipid profile and response to lipid-lowering treatments. Here, we genotyped 34 selected SNPs located in coding genes related to lipid metabolism, inflammation, coagulation, and a polymorphism in the MIR499 gene—a microRNA previously linked to CVD—to evaluate the association with lipid trait in subjects with moderate dyslipidemia not on lipid-lowering treatment (Treatment-naïve (TN) cohort, n = 125) and in patients treated with statins (STAT cohort, n = 302). We also explored the association between SNPs and the effect of a novel phytochemical lipid-lowering treatment in the TN cohort. We found that 6 SNPs (in the MIR499, TNFA, CETP, SOD2, and VEGFA genes) were associated with lipid traits in the TN cohort, while no association was found with the response to twelve-week phytochemical treatment. In the STAT cohort, nine SNPs (in the MIR499, CETP, CYP2C9, IL6, ABCC2, PON1, IL10, and VEGFA genes) were associated with lipid traits, three of which were in common with the TN cohort. Interestingly, in both cohorts, the presence of the rs3746444 MIR499 SNP was associated with a more favorable blood lipid profile. Our findings could add information to better understand the individual genetic variability in maintaining a low atherogenic lipid profile and the response to different lipid-lowering therapies.
ER  - 

TY  - JOUR
M3  - Review
Y1  - 2022
VL  - 349
SP  - 110
EP  - 122
SN  - 1879-1484
SN  - 0021-9150
JF  - Atherosclerosis
JO  - Atherosclerosis
UR  - http://www-embase-com.gx.booktsg.com/search/results?subaction=viewrecord&id=L2018253540&from=export
U2  - L2018253540
C5  - 35606071
DB  - Embase
DB  - Medline
U3  - 2022-05-31
U4  - 2022-11-16
L2  - http://dx.doi.org/10.1016/j.atherosclerosis.2022.04.020
DO  - 10.1016/j.atherosclerosis.2022.04.020
A1  - Schwartz, G.G.
A1  - Ballantyne, C.M.
M1  - (Schwartz G.G., gregory.schwartz@va.gov) Rocky Mountain Regional VA Medical Center and University of Colorado School of Medicine, Aurora, CO, United States
M1  - (Ballantyne C.M., cmb@bcm.edu) Baylor College of Medicine, Houston, TX, United States
AD  - G.G. Schwartz, Cardiology Section (111B), 1700 N. Wheeling St., Aurora, CO, United States
AD  - C.M. Ballantyne, One Baylor Plaza, M.S, BCM285, Houston, TX, United States
T1  - Existing and emerging strategies to lower Lipoprotein(a)
LA  - English
KW  - acetylsalicylic acid
KW  - alirocumab
KW  - antisense oligonucleotide
KW  - apolipoprotein A
KW  - bempedoic acid
KW  - bile acid sequestrant
KW  - cholesterol ester transfer protein inhibitor
KW  - ezetimibe
KW  - fibric acid derivative
KW  - hydroxymethylglutaryl coenzyme A reductase inhibitor
KW  - inclisiran
KW  - lipoprotein A
KW  - mipomersen
KW  - nicotinic acid
KW  - oligonucleotide
KW  - PCSK9 inhibitor
KW  - pelacarsen
KW  - small interfering RNA
KW  - acute limb ischemia
KW  - apheresis
KW  - cardiovascular disease
KW  - cardiovascular risk
KW  - diabetes mellitus
KW  - drug efficacy
KW  - enzyme inhibition
KW  - gene expression
KW  - gene silencing
KW  - human
KW  - lipoprotein apheresis
KW  - protein expression
KW  - review
KW  - venous thromboembolism
N2  - Abundant evidence links elevated levels of lipoprotein(a) (Lp(a)) to higher cardiovascular risk, leaving clinicians with the challenge of what measures to take to mitigate Lp(a)-associated risk. Some therapies that may reduce cardiovascular risk, such as aspirin, statins, fibrates, and ezetimibe, have little effect on Lp(a) and in some cases may even increase its concentration. Other agents that reduce levels of Lp(a), such as niacin or cholesteryl ester transfer protein inhibitors, have neutral or only slightly favorable effects on cardiovascular outcomes. The only currently available therapeutic approaches that lower Lp(a) and reduce cardiovascular risk are PCSK9 inhibitors and lipoprotein apheresis. For PCSK9 inhibitors, the magnitude of clinical benefit is associated with the baseline level of Lp(a) and appears to be associated with the degree of Lp(a) reduction. Antisense oligonucleotides and small interfering RNA agents targeting apolipoprotein(a) have the potential to reduce circulating Lp(a) concentrations by more than 70%. The results of cardiovascular outcomes trials will determine whether such substantial reductions in Lp(a) are associated with meaningful clinical benefit.
ER  - 

TY  - JOUR
M3  - Review
Y1  - 2022
VL  - 43
IS  - 14
SP  - 1365
EP  - 1368
SN  - 1522-9645
SN  - 0195-668X
JF  - European Heart Journal
JO  - Eur. Heart J.
UR  - http://www-embase-com.gx.booktsg.com/search/results?subaction=viewrecord&id=L2018880506&from=export
U2  - L2018880506
C5  - 35388411
DB  - Embase
DB  - Medline
U3  - 2022-06-28
U4  - 2022-11-28
L2  - http://dx.doi.org/10.1093/eurheartj/ehac158
DO  - 10.1093/eurheartj/ehac158
A1  - Crea, F.
M1  - (Crea F.) Department of Cardiovascular Medicine, Fondazione Policlinico Universitario A. Gemelli IRCCS, Rome, Italy
M1  - (Crea F.) Department of Cardiovascular and Pulmonary Sciences, Catholic University of the Sacred Heart, Rome, Italy
AD  - F. Crea, Department of Cardiovascular Medicine, Fondazione Policlinico Universitario A. Gemelli IRCCS, Rome, Italy
T1  - Lipid lowering beyond statins and methodological issues in cardiovascular clinical trials
LA  - English
KW  - anacetrapib
KW  - antilipemic agent
KW  - apolipoprotein C3
KW  - cholesterol ester transfer protein
KW  - dalcetrapib
KW  - dipeptidyl carboxypeptidase inhibitor
KW  - evacetrapib
KW  - hydroxymethylglutaryl coenzyme A reductase inhibitor
KW  - mineralocorticoid antagonist
KW  - olezarsen
KW  - patiromer
KW  - sacubitril plus valsartan
KW  - sodium zirconium cyclosilicate
KW  - torcetrapib
KW  - triacylglycerol
KW  - albuminuria
KW  - atherosclerosis
KW  - atrial fibrillation
KW  - cardiovascular disease
KW  - cardiovascular risk
KW  - chronic kidney failure
KW  - clinical outcome
KW  - clinical trial (topic)
KW  - end stage renal disease
KW  - erythema
KW  - estimated glomerular filtration rate
KW  - follow up
KW  - heart failure
KW  - heart infarction
KW  - heart muscle revascularization
KW  - human
KW  - hypertriglyceridemia
KW  - kidney function
KW  - morbidity
KW  - mortality
KW  - non insulin dependent diabetes mellitus
KW  - platelet count
KW  - quality of life
KW  - randomized controlled trial (topic)
KW  - review
ER  - 

TY  - JOUR
M3  - Article
Y1  - 2022
VL  - 43
IS  - 14
SP  - 1416
EP  - 1424
SN  - 1522-9645
SN  - 0195-668X
JF  - European Heart Journal
JO  - Eur. Heart J.
UR  - http://www-embase-com.gx.booktsg.com/search/results?subaction=viewrecord&id=L2018880514&from=export
U2  - L2018880514
DB  - Embase
U3  - 2022-06-28
U4  - 2022-07-05
L2  - http://dx.doi.org/10.1093/eurheartj/ehab863
DO  - 10.1093/eurheartj/ehab863
A1  - Sammons, E.
A1  - Hopewell, J.C.
A1  - Chen, F.
A1  - Stevens, W.
A1  - Wallendszus, K.
A1  - Valdes-Marquez, E.
A1  - Dayanandan, R.
A1  - Knott, C.
A1  - Murphy, K.
A1  - Wincott, E.
A1  - Baxter, A.
A1  - Goodenough, R.
A1  - Lay, M.
A1  - Hill, M.
A1  - Macdonnell, S.
A1  - Fabbri, G.
A1  - Lucci, D.
A1  - Fajardo-Moser, M.
A1  - Brenner, S.
A1  - Hao, D.
A1  - Zhang, H.
A1  - Liu, J.
A1  - Wuhan, B.
A1  - Mosegaard, S.
A1  - Herrington, W.
A1  - Wanner, C.
A1  - Angermann, C.
A1  - Ertl, G.
A1  - Maggioni, A.
A1  - Barter, P.
A1  - Mihaylova, B.
A1  - Mitchel, Y.
A1  - Blaustein, R.
A1  - Goto, S.
A1  - Tobert, J.
A1  - Delucca, P.
A1  - Chen, Y.
A1  - Chen, Z.
A1  - Gray, A.
A1  - Haynes, R.
A1  - Armitage, J.
A1  - Baigent, C.
A1  - Wiviott, S.
A1  - Cannon, C.
A1  - Braunwald, E.
A1  - Collins, R.
A1  - Bowman, L.
A1  - Landray, M.
M1  - (Sammons E., emily.sammons@ndph.ox.ac.uk) REVEAL Central Coordinating Office, Clinical Trial Service Unit, Epidemiological Studies Unit, Nuffield Department of Population Health, University of Oxford, Oxford, United Kingdom
M1  - (Hopewell J.C.; Chen F.; Stevens W.; Wallendszus K.; Valdes-Marquez E.; Dayanandan R.; Knott C.; Murphy K.; Wincott E.; Baxter A.; Goodenough R.; Lay M.; Hill M.; Macdonnell S.; Fabbri G.; Lucci D.; Fajardo-Moser M.; Brenner S.; Hao D.; Zhang H.; Liu J.; Wuhan B.; Mosegaard S.; Herrington W.; Wanner C.; Angermann C.; Ertl G.; Maggioni A.; Barter P.; Mihaylova B.; Mitchel Y.; Blaustein R.; Goto S.; Tobert J.; Delucca P.; Chen Y.; Chen Z.; Gray A.; Haynes R.; Armitage J.; Baigent C.; Wiviott S.; Cannon C.; Braunwald E.; Collins R.; Bowman L.; Landray M.)
AD  - E. Sammons, REVEAL Central Coordinating Office, Clinical Trial Service Unit, Epidemiological Studies Unit, Nuffield Department of Population Health, University of Oxford, Oxford, United Kingdom
T1  - Long-term safety and efficacy of anacetrapib in patients with atherosclerotic vascular disease
LA  - English
KW  - 2010-023467-18
KW  - ISRCTN48678192
KW  - NCT01252953
KW  - anacetrapib
KW  - atorvastatin
KW  - placebo
KW  - adult
KW  - aged
KW  - article
KW  - atherosclerosis
KW  - cardiovascular mortality
KW  - cohort analysis
KW  - controlled study
KW  - drug efficacy
KW  - drug safety
KW  - female
KW  - follow up
KW  - heart infarction
KW  - heart muscle revascularization
KW  - human
KW  - hypertension
KW  - intention to treat analysis
KW  - major clinical study
KW  - male
KW  - malignant neoplasm
KW  - morbidity
KW  - open study
KW  - patient compliance
KW  - randomized controlled trial
KW  - risk benefit analysis
KW  - risk reduction
KW  - survivor
KW  - treatment outcome
N2  - Aims: REVEAL was the first randomized controlled trial to demonstrate that adding cholesteryl ester transfer protein inhibitor therapy to intensive statin therapy reduced the risk of major coronary events. We now report results from extended follow-up beyond the scheduled study treatment period. Methods and results: A total of 30 449 adults with prior atherosclerotic vascular disease were randomly allocated to anacetrapib 100 mg daily or matching placebo, in addition to open-label atorvastatin therapy. After stopping the randomly allocated treatment, 26 129 survivors entered a post-trial follow-up period, blind to their original treatment allocation. The primary outcome was first post-randomization major coronary event (i.e. coronary death, myocardial infarction, or coronary revascularization) during the in-trial and post-trial treatment periods, with analysis by intention-to-treat. Allocation to anacetrapib conferred a 9% [95% confidence interval (CI) 3-15%; P = 0.004] proportional reduction in the incidence of major coronary events during the study treatment period (median 4.1 years). During extended follow-up (median 2.2 years), there was a further 20% (95% CI 10-29%; P < 0.001) reduction. Overall, there was a 12% (95% CI 7-17%, P < 0.001) proportional reduction in major coronary events during the overall follow-up period (median 6.3 years), corresponding to a 1.8% (95% CI 1.0-2.6%) absolute reduction. There were no significant effects on non-vascular mortality, site-specific cancer, or other serious adverse events. Morbidity follow-up was obtained for 25 784 (99%) participants. Conclusion: The beneficial effects of anacetrapib on major coronary events increased with longer follow-up, and no adverse effects emerged on non-vascular mortality or morbidity. These findings illustrate the importance of sufficiently long treatment and follow-up duration in randomized trials of lipid-modifying agents to assess their full benefits and potential harms. Trial registration: International Standard Randomized Controlled Trial Number (ISRCTN) 48678192; ClinicalTrials.gov No. NCT01252953; EudraCT No. 2010-023467-18.
ER  - 

TY  - GEN
M3  - Preprint
Y1  - 2022
JF  - medRxiv
JO  - medRxiv
UR  - http://www-embase-com.gx.booktsg.com/search/results?subaction=viewrecord&id=L2017611762&from=export
U2  - L2017611762
U4  - 2022-04-28
L2  - http://dx.doi.org/10.1101/2022.03.24.22272860
DO  - 10.1101/2022.03.24.22272860
A1  - Xiao, J.
A1  - Ji, J.
A1  - Yang, X.
A1  - Chen, K.
A1  - Chen, L.
A1  - Huang, W.
M1  - (Huang W., wuqing.huang@fjmu.edu.cn) Department of Epidemiology and Health Statistics, School of Public Health, Fujian Medical University, Fujian, Fuzhou, China
M1  - (Xiao J.; Chen L., chenliangwan@fjmu.edu.cn) Department of Cardiovascular Surgery, Union Hospital, Fujian Medical University, Fujian, Fuzhou, China
M1  - (Xiao J.; Chen L., chenliangwan@fjmu.edu.cn) Key Laboratory of Cardio-Thoracic Surgery, Fujian Medical University, Fujian, China
M1  - (Ji J.) Center for Primary Health Care Research, Department of Clinical Sciences Malmö, Lund University, Sweden
M1  - (Yang X.; Chen K.) Fujian Provincial Special Reserve Talents Laboratory, Fujian, Fuzhou, China
AD  - W. Huang, Fujian Medical University, No 1, Xue Yuan Road, University Town, Fujian Province, Fuzhou, China
AD  - L. Chen, Fujian Medical University, Union Hospital, No. 29 Xinquan Road, Fujian Province, Fuzhou, China
T1  - Association of genetically-predicted lipid traits and lipid-modifying targets with the risk of heart failure
LA  - English
KW  - biobank
KW  - controlled study
KW  - drug therapy
KW  - genetic association
KW  - genetic susceptibility
KW  - genetic variability
KW  - genome-wide association study
KW  - heart failure
KW  - human
KW  - Mendelian randomization analysis
KW  - prevention
KW  - protein function
KW  - randomized controlled trial
KW  - apolipoprotein A1
KW  - apolipoprotein B
KW  - cholesterol ester transfer protein
KW  - endogenous compound
KW  - high density lipoprotein cholesterol
KW  - hydroxymethylglutaryl coenzyme A reductase (NADPH)
KW  - hydroxymethylglutaryl coenzyme A reductase inhibitor
KW  - lipid
KW  - lipoprotein lipase
KW  - low density lipoprotein cholesterol
KW  - proprotein convertase 9
KW  - triacylglycerol
N2  - Aims: To assess the association of lipid traits and lipid-modification via licensed or investigational targets with heart failure (HF) risk using 2-sample Mendelian randomization (MR) study. Methods and results: Genetic variants obtained from genome-wide association studies (GWASs) in UK Biobank as instrumental variables to investigate the association of lipid traits (low-density lipoprotein cholesterol (LDL-C), high-density lipoprotein cholesterol (HDL-C), triglyceride (TG), apolipoprotein B (ApoB) and apolipoprotein AI (ApoAI)) and lipid-modifying effect of eight licensed or investigational drug targets with HF risk by using the inverse-variance weighted method. In this study, we observed that genetically-predicted levels of LDL-C, TG, LDL-C and ApoB were significantly related to HF risk, which were mainly mediated by CHD. Further MR analyses identified PCSK9, CETP and LPL, but not HMGCR, as potential targets to prevent HF. The genetic proxy of LDL-C and ApoB increase modified by PCSK9 showed similar evidence in increasing risk of HF (PLDL-C=1.27*10-4; PApoB=1.94*10-4); CETP played a role in HF risk via modifying all investigational lipid traits with the strongest evidence though ApoB (P=5.87*10-6); LPL exerted effects on HF via modifying most lipid traits with the strongest evidence observed via modifying TG (P=3.73*10-12). Conclusions: This 2-sample MR study provided genetic evidence of the associations between lipid traits and HF risk, which were mostly mediated by CHD. Besides, drug target MR studies indicated that PCSK9 inhibition, CETP inhibition and LPL activation, but not statins, were effective in reducing HF risk.
ER  - 

TY  - JOUR
M3  - Review
Y1  - 2022
VL  - 11
IS  - 3
SN  - 2073-4409
JF  - Cells
JO  - Cells
UR  - http://www-embase-com.gx.booktsg.com/search/results?subaction=viewrecord&id=L2015330465&from=export
U2  - L2015330465
DB  - Embase
U3  - 2022-01-24
U4  - 2022-01-26
L2  - http://dx.doi.org/10.3390/cells11030313
DO  - 10.3390/cells11030313
A1  - Karpale, M.
A1  - Hukkanen, J.
A1  - Hakkola, J.
M1  - (Karpale M., mikko.karpale@oulu.fi; Hakkola J., jukka.hakkola@oulu.fi) Research Unit of Biomedicine, Biocenter Oulu, Medical Research Center Oulu, University of Oulu and Oulu University Hospital, P.O. Box 5000, Oulu, Finland
M1  - (Hukkanen J., janne.hukkanen@oulu.fi) Research Unit of Internal Medicine, Biocenter Oulu, Medical Research Center Oulu, University of Oulu and Oulu University Hospital, P.O. Box 5000, Oulu, Finland
AD  - J. Hakkola, Research Unit of Biomedicine, Biocenter Oulu, Medical Research Center Oulu, University of Oulu and Oulu University Hospital, P.O. Box 5000, Oulu, Finland
T1  - Nuclear Receptor PXR in Drug-Induced Hypercholesterolemia
LA  - English
KW  - 16alpha cyanopregnenolone
KW  - apalutamide
KW  - aripiprazole
KW  - atorvastatin
KW  - bile acid
KW  - brigatinib
KW  - carbamazepine
KW  - cholesterol 7alpha monooxygenase
KW  - cholesterol ester transfer protein
KW  - citric acid tributyl ester
KW  - clozapine
KW  - colesevelam
KW  - colestyramine
KW  - constitutive androstane receptor
KW  - cytochrome P450 2C
KW  - cytochrome P450 3A
KW  - efavirenz
KW  - everolimus
KW  - fibroblast growth factor 21
KW  - glucocorticoid
KW  - high density lipoprotein cholesterol
KW  - hydroxymethylglutaryl coenzyme A reductase
KW  - hydroxymethylglutaryl coenzyme A reductase inhibitor
KW  - immunosuppressive agent
KW  - insulin
KW  - lathosterol
KW  - liver X receptor agonist
KW  - low density lipoprotein cholesterol
KW  - mammalian target of rapamycin
KW  - mammalian target of rapamycin inhibitor
KW  - messenger RNA
KW  - mitotane
KW  - multidrug resistance associated protein 2
KW  - nevirapine
KW  - nilotinib
KW  - nonsteroid antiinflammatory agent
KW  - NPC intracellular cholesterol transporter 1
KW  - olanzapine
KW  - phenobarbital
KW  - phenytoin
KW  - pravastatin
KW  - pregnane X receptor
KW  - proprotein convertase 9
KW  - quetiapine
KW  - sirolimus
KW  - rifampicin
KW  - risperidone
KW  - rosuvastatin
KW  - ruxolitinib
KW  - serotonin uptake inhibitor
KW  - simvastatin
KW  - squalene monooxygenase
KW  - sterol regulatory element binding protein 2
KW  - tacrolimus
KW  - triacylglycerol
KW  - valproic acid
KW  - very low density lipoprotein receptor
KW  - adrenal cortex carcinoma
KW  - ankylosing spondylitis
KW  - atherosclerosis
KW  - atherosclerotic plaque
KW  - cardiovascular disease
KW  - cardiovascular risk
KW  - cholesterol blood level
KW  - cholesterol synthesis
KW  - Cushing disease
KW  - detoxification
KW  - DNA polymorphism
KW  - down regulation
KW  - drug interaction
KW  - drug metabolism
KW  - dyslipidemia
KW  - endoplasmic reticulum
KW  - energy metabolism
KW  - epilepsy
KW  - gene expression
KW  - Golgi complex
KW  - homeostasis
KW  - hypercholesterolemia
KW  - lipid metabolism
KW  - morbidity
KW  - mortality
KW  - mRNA expression level
KW  - nonhuman
KW  - oral glucose tolerance test
KW  - protein expression
KW  - review
KW  - rheumatoid arthritis
KW  - risk factor
KW  - schizophrenia
KW  - steroidogenesis
KW  - systematic review
KW  - tuberculosis
N2  - Atherosclerosis is a major global health concern. The central modifiable risk factors and causative agents of the disease are high total and low-density lipoprotein (LDL) cholesterol. To reduce morbidity and mortality, a thorough understanding of the factors that influence an individual’s cholesterol status during the decades when the arteria-narrowing arteriosclerotic plaques are forming is critical. Several drugs are known to increase cholesterol levels; however, the mechanisms are poorly understood. Activation of pregnane X receptor (PXR), the major regulator of drug metabolism and molecular mediator of clinically significant drug–drug interactions, has been shown to induce hypercholesterolemia. As a major sensor of the chemical environment, PXR may in part mediate hypercholesterolemic effects of drug treatment. This review compiles the current knowledge of PXR in cholesterol homeostasis and discusses the role of PXR in drug-induced hypercholesterolemia.
ER  - 

TY  - JOUR
M3  - Review
Y1  - 2022
VL  - 148
IS  - 2
SP  - 197
EP  - 203
SN  - 1347-8648
SN  - 1347-8613
JF  - Journal of Pharmacological Sciences
JO  - J. Pharmacol. Sci.
UR  - http://www-embase-com.gx.booktsg.com/search/results?subaction=viewrecord&id=L2015921842&from=export
U2  - L2015921842
C5  - 35063134
DB  - Embase
DB  - Medline
U3  - 2021-12-16
U4  - 2022-08-09
L2  - http://dx.doi.org/10.1016/j.jphs.2021.11.005
DO  - 10.1016/j.jphs.2021.11.005
A1  - Matsuo, M.
M1  - (Matsuo M., matsuomi@kyoto-wu.ac.jp) Department of Food and Nutrition, Faculty of Home Economics, Kyoto Women's University, 35 Imakumanokitahiyoshicyo, Kyoto, Japan
M1  - (Matsuo M., matsuomi@kyoto-wu.ac.jp)
T1  - ABCA1 and ABCG1 as potential therapeutic targets for the prevention of atherosclerosis
LA  - English
KW  - ABC transporter A1
KW  - ABC transporter G1
KW  - amyloid beta protein
KW  - apolipoprotein A1
KW  - baicalin
KW  - cholesterol ester transfer protein inhibitor
KW  - ezetimibe
KW  - high density lipoprotein cholesterol
KW  - hydroxymethylglutaryl coenzyme A reductase inhibitor
KW  - liver X receptor
KW  - low density lipoprotein cholesterol
KW  - natural product
KW  - NPC intracellular cholesterol transporter 1
KW  - PCSK9 inhibitor
KW  - peroxisome proliferator activated receptor alpha
KW  - peroxisome proliferator activated receptor gamma
KW  - probucol
KW  - retinoid X receptor
KW  - sterol regulatory element binding protein 1c
KW  - triacylglycerol
KW  - Alzheimer disease
KW  - atherogenesis
KW  - atherosclerosis
KW  - cardiovascular disease
KW  - cholesterol transport
KW  - chronic inflammation
KW  - fatty acid synthesis
KW  - foam cell
KW  - human
KW  - lipid raft
KW  - lipid storage
KW  - lipogenesis
KW  - macrophage
KW  - review
KW  - Tangier disease
KW  - TLR signaling
KW  - transcription regulation
KW  - translation regulation
N2  - Prevention of atherosclerosis is important because it is a risk factor for cardiovascular diseases globally. One of the causes of atherosclerosis is accumulation of cholesterol and triglycerides in peripheral cells. ATP-binding cassette protein A1 (ABCA1) and G1 (ABCG1) are important in eliminating excess cholesterol from cells including macrophages and forming high-density lipoprotein, which contributes to the prevention and regression of atherosclerosis. Enhanced cholesterol efflux activities of ABCA1 and ABCG1 are expected to prevent the progression of atherosclerosis. ABCA1 and ABCG1 are induced by the LXR/RXR pathway and regulated transcriptionally, post-transcriptionally, and post-translationally. Their mRNAs are destabilized by microRNAs and their cellular localization and degradation are regulated by other proteins and phosphorylation. Furthermore, ABCA1 and ABCG1 suppress the inflammatory responses of macrophages. These proteins are effective targets because their increased activities can suppress cholesterol accumulation and inflammation in macrophages. Moreover, ABCA1 and ABCG1 prevent amyloid β accumulation; therefore, their increased activity may prevent Alzheimer's disease. Because ABCA1 and ABCG1 are affected by transcriptional, post-transcriptional, and post-translational regulation, the regulatory factors involved could also serve as therapeutic targets. This review highlights that ABCA1 and ABCG1 could be potential therapeutic targets for preventing atherosclerosis by regulating their expression, degradation, and localization.
ER  - 

TY  - JOUR
M3  - Article
Y1  - 2022
VL  - 42
IS  - 2
SP  - 227
EP  - 237
SN  - 1524-4636
SN  - 1079-5642
JF  - Arteriosclerosis, Thrombosis, and Vascular Biology
JO  - Arterioscler. Thromb. Vasc. Biol.
UR  - http://www-embase-com.gx.booktsg.com/search/results?subaction=viewrecord&id=L2016682865&from=export
U2  - L2016682865
C5  - 34937388
DB  - Embase
DB  - Medline
U3  - 2022-02-09
U4  - 2022-04-19
L2  - http://dx.doi.org/10.1161/ATVBAHA.121.317181
DO  - 10.1161/ATVBAHA.121.317181
A1  - Furtado, J.D.
A1  - Ruotolo, G.
A1  - Nicholls, S.J.
A1  - Dullea, R.
A1  - Carvajal-Gonzalez, S.
A1  - Sacks, F.M.
M1  - (Furtado J.D., jfurtado@hsph.harvard.gx.booktsg.com; Sacks F.M.) Department of Nutrition, Harvard T.H. Chan School of Public Health, Boston, MA, United States
M1  - (Sacks F.M.) Channing Laboratory, Department of Medicine, Brigham and Women's Hospital, Harvard Medical School, Boston, MA, United States
M1  - (Ruotolo G.) Eli Lilly and Company, Indianapolis, IN, United States
M1  - (Nicholls S.J.) Victorian Heart Institute, Monash University, VIC, Australia
M1  - (Dullea R.; Carvajal-Gonzalez S.) Pfizer, Inc, Cambridge, MA, United States
AD  - J.D. Furtado, Department of Nutrition, Harvard T.H. Chan School of Public Health, 665 Huntington Avenue, Boston, MA, United States
T1  - Pharmacological Inhibition of CETP (Cholestery Ester Transfer Protein) Increases HDL (High-Density Lipoprotein) That Contains ApoC3 and Other HDL Subspecies Associated With Higher Risk of Coronary Heart Disease
LA  - English
KW  - NCT00134264
KW  - NCT02227784
KW  - apolipoprotein A1
KW  - apolipoprotein B
KW  - apolipoprotein C1
KW  - apolipoprotein C3
KW  - atorvastatin
KW  - carrier protein
KW  - cholesterol ester transfer protein
KW  - cholesterol ester transfer protein inhibitor
KW  - evacetrapib
KW  - ezetimibe
KW  - high density lipoprotein cholesterol
KW  - hydroxymethylglutaryl coenzyme A reductase inhibitor
KW  - low density lipoprotein cholesterol
KW  - placebo
KW  - plasminogen
KW  - torcetrapib
KW  - triacylglycerol
KW  - very low density lipoprotein
KW  - add on therapy
KW  - adult
KW  - aged
KW  - article
KW  - atherosclerosis
KW  - blood sampling
KW  - body mass
KW  - cardiovascular disease
KW  - cardiovascular risk
KW  - cholesterol transport
KW  - clinical evaluation
KW  - controlled study
KW  - coronary risk
KW  - diabetes mellitus
KW  - double blind procedure
KW  - drug efficacy
KW  - enzyme linked immunosorbent assay
KW  - female
KW  - heart disease
KW  - hemostasis
KW  - human
KW  - human tissue
KW  - hyperlipidemia
KW  - inflammation
KW  - ischemic heart disease
KW  - major clinical study
KW  - male
KW  - middle aged
KW  - parallel design
KW  - phase 3 clinical trial
KW  - protein blood level
KW  - protein function
KW  - randomized controlled trial
KW  - risk assessment
KW  - secondary analysis
KW  - sensitivity analysis
KW  - subspecies
N2  - OBJECTIVE: Plasma total HDL (high-density lipoprotein) is a heterogeneous mix of many protein-based subspecies whose functions and associations with coronary heart disease vary. We hypothesize that increasing HDL by CETP (cholesteryl ester transfer protein) inhibition failed to reduce cardiovascular disease risk, in part, because it increased dysfunctional subspecies associated with higher risk such as HDL that contains apoC3. APPROACH AND RESULTS: We studied participants in 2 randomized, double-blind, placebo-controlled trials of a CETP inhibitor on a background of atorvastatin treatment: ACCENTUATE (The Addition of Evacetrapib to Atorvastatin Compared to Placebo, High Intensity Atorvastatin, and Atorvastatin With Ezetimibe to Evaluate LDL-C Lowering in Patients With Primary Hyperlipidemia; 130 mg evacetrapib; n=126) and ILLUMINATE (Phase 3 Multi Center, Double Blind, Randomized, Parallel Group Evaluation of the Fixed Combination Torcetrapib/Atorvastatin, Administered Orally, Once Daily [Qd], Compared With Atorvastatin Alone, on the Occurrence of Major Cardiovascular Events in Subjects With Coronary Heart Disease or Risk Equivalents; 60 mg torcetrapib; n=80). We measured the concentration of apoA1 in total plasma and 17 protein-based HDL subspecies at baseline and 3 months. Both CETP inhibitors increased apoA1 in HDL that contains apoC3 the most of all HDL subspecies (median placebo-adjusted percent increase: evacetrapib 99% and torcetrapib 50%). They also increased apoA1 in other HDL subspecies associated with higher coronary heart disease risk such as those involved in inflammation (α-2-macroglobulin and complement C3) or hemostasis (plasminogen), and in HDL that contains both apoE and apoC3, a complex subspecies associated with higher coronary heart disease risk. ApoA1 in HDL that contains apoC1, associated with lower risk, increased 71% and 40%, respectively. Only HDL that contains apoL1 showed no response to either drug. CONCLUSIONS: CETP inhibitors evacetrapib and torcetrapib increase apoA1 in HDL subspecies that contain apoC3 and other HDL subspecies associated with higher risk of coronary heart disease. Subspecies-specific effects shift HDL subspecies concentrations toward a profile associated with higher risk, which may contribute to lack of clinical benefit from raising HDL by pharmaceutical CETP inhibition.
ER  - 

TY  - JOUR
M3  - Article
Y1  - 2022
VL  - 20
IS  - 2
SN  - 1545-7885
SN  - 1544-9173
JF  - PLoS Biology
JO  - PloS Biol.
UR  - http://www-embase-com.gx.booktsg.com/search/results?subaction=viewrecord&id=L2017128800&from=export
U2  - L2017128800
C5  - 35213538
DB  - Embase
DB  - Medline
U3  - 2022-03-15
U4  - 2022-03-28
L2  - http://dx.doi.org/10.1371/journal.pbio.3001547
DO  - 10.1371/journal.pbio.3001547
A1  - Richardson, T.G.
A1  - Leyden, G.M.
A1  - Wang, Q.
A1  - Bell, J.A.
A1  - Elsworth, B.
A1  - Smith, G.D.
A1  - Holmes, M.V.
M1  - (Richardson T.G., Tom.G.Richardson@bristol.ac.uk; Leyden G.M.; Bell J.A.; Elsworth B.; Smith G.D.) MRC Integrative Epidemiology Unit (IEU), Population Health Sciences, Bristol Medical School, University of Bristol, Oakfield House, Oakfield Grove, Bristol, United Kingdom
M1  - (Richardson T.G., Tom.G.Richardson@bristol.ac.uk) Novo Nordisk Research Centre, Headington, Oxford, United Kingdom
M1  - (Leyden G.M.) Bristol Medical School: Translational Health Sciences, Dorothy Hodgkin Building, University of Bristol, Bristol, United Kingdom
M1  - (Wang Q.; Holmes M.V.) MRC Population Health Research Unit (PHRU), Clinical Trial Service Unit and Epidemiological Studies Unit, Nuffield Department of Population Health, University of Oxford, Oxford, United Kingdom
AD  - T.G. Richardson, MRC Integrative Epidemiology Unit (IEU), Population Health Sciences, Bristol Medical School, University of Bristol, Oakfield House, Oakfield Grove, Bristol, United Kingdom
T1  - Characterising metabolomic signatures of lipid-modifying therapies through drug target mendelian randomisation
LA  - English
KW  - angiopoietin related protein 3
KW  - angiopoietin related protein 4
KW  - antilipemic agent
KW  - apolipoprotein C3
KW  - cholesterol ester transfer protein
KW  - glycoprotein acetyl
KW  - high density lipoprotein cholesterol
KW  - hydroxymethylglutaryl coenzyme A reductase
KW  - hydroxymethylglutaryl coenzyme A reductase inhibitor
KW  - hypocholesterolemic agent
KW  - lipoprotein lipase
KW  - low density lipoprotein cholesterol
KW  - NPC intracellular cholesterol transporter 1
KW  - proprotein convertase 9
KW  - triacylglycerol
KW  - unclassified drug
KW  - article
KW  - biobank
KW  - blood sampling
KW  - cardiovascular risk
KW  - controlled study
KW  - coronary artery disease
KW  - drug targeting
KW  - genetic risk score
KW  - genetic trait
KW  - genotyping
KW  - human
KW  - major clinical study
KW  - Mendelian randomization analysis
KW  - metabolomics
KW  - non insulin dependent diabetes mellitus
KW  - prediction
KW  - risk assessment
KW  - risk reduction
KW  - sample size
KW  - United Kingdom
N2  - Large-scale: molecular profiling and genotyping provide a unique opportunity to systematically compare the genetically predicted effects of therapeutic targets on the human metabolome. We firstly constructed genetic risk scores for 8 drug targets on the basis that they :primarily modify low-density lipoprotein (LDL) cholesterol (HMGCR, PCKS9, and NPC1L1 high-density lipoprotein (HDL) cholesterol (CETP), or triglycerides (APOC3, ANGPTL3, ANGPTL4, and LPL). Conducting mendelian randomisation (MR) provided strong evidence of an effect of drug-based genetic scores on coronary artery disease (CAD) risk with the exception of ANGPTL3. We then systematically estimated the effects of each score on 249 metabolic traits derived using blood samples from an unprecedented sample size of up to 115,082 UK Biobank participants. Genetically predicted effects were generally consistent among drug targets, which were intended to modify the same lipoprotein lipid trait. For example, the linear fit for the MR estimates on all 249 metabolic traits for genetically predicted inhibition of LDL cholesterol lowering targets HMGCR and PCSK9 was r2 = 0.91. In contrast, comparisons between drug classes that were designed to modify discrete lipoprotein traits typically had very different effects on metabolic signatures (for instance, HMGCR versus each of the 4 triglyceride targets all had r2 < 0.02). Furthermore, we highlight this discrepancy for specific metabolic traits, for example, finding that LDL cholesterol lowering therapies typically had a weak effect on glycoprotein acetyls, a marker of inflammation, whereas triglyceride modifying therapies assessed provided evidence of a strong effect on lowering levels of this inflammatory biomarker. Our findings indicate that genetically predicted perturbations of these drug targets on the blood metabolome can drastically differ, despite largely consistent effects on risk of CAD, with potential implications for biomarkers in clinical development and measuring treatment response.
ER  - 

TY  - JOUR
M3  - Article
Y1  - 2022
VL  - 9
SN  - 2297-055X
JF  - Frontiers in Cardiovascular Medicine
JO  - Front. Cardiovasc. Med.
UR  - http://www-embase-com.gx.booktsg.com/search/results?subaction=viewrecord&id=L2019170990&from=export
U2  - L2019170990
DB  - Embase
U3  - 2022-09-28
U4  - 2022-10-10
L2  - http://dx.doi.org/10.3389/fcvm.2022.811657
DO  - 10.3389/fcvm.2022.811657
A1  - Park, J.-B.
A1  - Shin, E.
A1  - Lee, J.-E.
A1  - Lee, S.J.
A1  - Lee, H.
A1  - Choi, S.-Y.
A1  - Choe, E.K.
A1  - Choi, S.H.
A1  - Park, H.E.
M1  - (Park J.-B.) Division of Cardiology, Department of Internal Medicine, Seoul National University Hospital, Seoul, South Korea
M1  - (Shin E.; Lee J.-E.; Lee S.J.) DNA Link, Inc., Seoul, South Korea
M1  - (Lee H.; Choi S.-Y.; Park H.E., hyoeunmd1@gmail.com) Division of Cardiology, Department of Internal Medicine, Healthcare System Gangnam Center, Seoul National University Hospital, Seoul, South Korea
M1  - (Choe E.K.) Department of Surgery, Healthcare System Gangnam Center, Seoul National University Hospital, Seoul, South Korea
M1  - (Choi S.H.) Division of Pulmonology, Department of Internal Medicine, Healthcare System Gangnam Center, Seoul National University Hospital, Seoul, South Korea
AD  - H.E. Park, Division of Cardiology, Department of Internal Medicine, Healthcare System Gangnam Center, Seoul National University Hospital, Seoul, South Korea
T1  - Genetic Determinants of Visit-to-Visit Lipid Variability: Genome-Wide Association Study in Statin-Naïve Korean Population
LA  - English
KW  - CT scanner
KW  - high density lipoprotein cholesterol
KW  - low density lipoprotein cholesterol
KW  - adult
KW  - arterial wall thickness
KW  - article
KW  - blood pressure variability
KW  - blood sampling
KW  - body mass
KW  - cardiovascular risk
KW  - cohort analysis
KW  - computer assisted tomography
KW  - controlled study
KW  - coronary atherosclerosis
KW  - coronary artery calcium score
KW  - coronary occlusion
KW  - diabetes mellitus
KW  - female
KW  - gene frequency
KW  - genetic analysis
KW  - genetic association
KW  - genetic polymorphism
KW  - genetic risk
KW  - genetic susceptibility
KW  - genetic variability
KW  - genome-wide association study
KW  - genotype environment interaction
KW  - glucose blood level
KW  - human
KW  - hypertension
KW  - image analysis
KW  - lipid metabolism
KW  - major clinical study
KW  - male
KW  - middle aged
KW  - phenotype
KW  - questionnaire
KW  - retrospective study
KW  - single nucleotide polymorphism
C4  - Siemens Medical Solutions(Germany)
N2  - Background and Aim: There is a growing evidence that fluctuation in lipid profiles is important in cardiovascular outcomes. We aimed to identify single nucleotide polymorphism (SNP) variants associated with low-density lipoprotein-cholesterol (LDL-C) and high-density lipoprotein-cholesterol (HDL-C) variability in statin-naïve Korean subjects and evaluate their associations with coronary atherosclerosis. Methods: In statin-naïve subjects from Gene-Environment of Interaction and phenotype cohort, we performed genome-wide association studies of lipid variability; the discovery (first) and replication (second) sets included 4,287 and 1,086 subjects, respectively. Coronary artery calcium (CAC) score and degree of coronary artery stenosis were used as outcome measures. Cholesterol variability was determined by standard deviation and average successive variability, and significant coronary atherosclerosis was defined as CAC score ≥400 or coronary stenosis ≥70%. Results: Mean HDL-C and LDL-C level were 54 ± 12 and 123 ± 30 mg/dL in the first set and 53 ± 12 and 126 ± 29 mg/dL in the second set. APOA5 rs662799 and APOA5 rs2266788 were associated with LDL-C variability and PXDNL rs80056520, ALDH2 rs671, HECTD4 rs2074356, and CETP rs2303790 were SNPs associated for HDL-C variability. APOA5 rs662799 passed Bonferroni correction with p-value of 1.789 × 10−9. Among the SNPs associated with cholesterol variability, rs80056520 and rs2266788 variants were associated with CACS ≥400 and coronary stenosis ≥70% and rs662799 variant was associated with coronary stenosis ≥70%. Conclusion: Two SNPs associated with LDL-C variability (APOA5 rs662799 and rs2266788) and one SNP associated with HDL-C variability (PXDNL rs80056520) were significantly associated with advanced coronary artery stenosis. Combining GWAS results with imaging parameters, our study may provide a deeper understanding of underlying pathogenic basis of the link between lipid variability and coronary atherosclerosis.
ER  - 

TY  - JOUR
M3  - Article
Y1  - 2022
VL  - 44
IS  - 5
SP  - 419
EP  - 426
SN  - 1525-6006
SN  - 1064-1963
JF  - Clinical and Experimental Hypertension
JO  - Clin. Exp. Hypertens.
UR  - http://www-embase-com.gx.booktsg.com/search/results?subaction=viewrecord&id=L2015635317&from=export
U2  - L2015635317
C5  - 35435086
DB  - Embase
DB  - Medline
U3  - 2022-05-09
U4  - 2022-07-07
L2  - http://dx.doi.org/10.1080/10641963.2022.2065287
DO  - 10.1080/10641963.2022.2065287
A1  - Amadi, P.U.
A1  - Agomuo, E.N.
A1  - Amadi, J.A.
A1  - Bob-Chile Agada, A.I.
A1  - Njoku, U.C.
A1  - Ogunwa, C.S.
A1  - Odika, P.C.
A1  - Osuoha, J.O.
A1  - Ogbolosingha, A.J.
A1  - Adumekwe, C.W.
A1  - Chigbu, I.N.
M1  - (Amadi P.U., Amadi@imsu.edu.ng; Agomuo E.N.; Bob-Chile Agada A.I.; Odika P.C.; Adumekwe C.W.) Department of Biochemistry, Imo State University, Owerri, Nigeria
M1  - (Amadi J.A.) Department of Nutrition and Dietetics, Imo State University, Owerri, Nigeria
M1  - (Njoku U.C.) Department of Biochemistry, University of Port Harcourt, Choba, Nigeria
M1  - (Ogunwa C.S.) Chemistry Biochemistry molecular Biology, Federal University Ndufu Alike Ikwo, Achoro-Ndiagu, Nigeria
M1  - (Osuoha J.O.) Biochemistry Unit, Laboratory Science Technology, Imo Polytechnic Umuagwo, Umuagu, Nigeria
M1  - (Ogbolosingha A.J.) Department of Biochemistry, Keele University, Newcastle, United Kingdom
M1  - (Chigbu I.N.) Department of Biochemistry, Federal University of Technology, Owerri, Nigeria
AD  - P.U. Amadi, Department of Biochemistry, Imo State University, Owerri, Nigeria
T1  - Efficacy of using walnuts as statin adjuvants in hypertension management
LA  - English
KW  - amlodipine
KW  - apolipoprotein E
KW  - cholesterol ester transfer protein
KW  - high density lipoprotein cholesterol
KW  - hydroxymethylglutaryl coenzyme A reductase inhibitor
KW  - low density lipoprotein cholesterol
KW  - nifedipine
KW  - placebo
KW  - proprotein convertase 9
KW  - valsartan
KW  - very low density lipoprotein
KW  - adult
KW  - article
KW  - atherogenic index
KW  - body mass
KW  - clinical article
KW  - controlled study
KW  - diastolic blood pressure
KW  - diet
KW  - fast food
KW  - high density lipoprotein cholesterol level
KW  - human
KW  - hypertension
KW  - hypertensive patient
KW  - lipid homeostasis
KW  - meal frequency
KW  - middle aged
KW  - randomized controlled trial
KW  - single blind procedure
KW  - systolic blood pressure
KW  - total cholesterol level
KW  - walnut
N2  - Background: Due to the widespread unorthodox use of nuts to improve cardiovascular health, this clinical trial was carried out to evaluate the efficacy of walnut as an adjuvant statin in hypertensive subjects. Method: A single-blind placebo-controlled randomized clinical trial that lasted for 3 months. Forty-five screened hypertensive subjects on treatment, aged 45–65 years, were randomized into intervention and placebo groups according to their blood pressure defined by the American Heart Association criteria. Fifteen (15) normotensive subjects were also recruited for this study. The participants in the intervention group included daily 7 g of boiled walnut taken as snacks. The study was not controlled for type of diet and frequency of meals in a day. Low-density lipoprotein cholesterol (LDLc) was the primary endpoint for this study. Results: The mean LDLc levels of the intervention groups (84.6 mg/dl and 79.7 mg/dl, respectively) were significantly (p < .005) lower than the placebo (137.6 mg/dl). The high-density lipoprotein cholesterol (HDLc) levels of the intervention groups were significantly higher than the placebo. The mean total cholesterol levels of the intervention groups were significantly lower than the placebo group. The intervention groups recorded a significantly lower systolic and diastolic blood pressure compared to the placebo. The supplementation of walnut significantly decreased the apolipoprotein E (APOE), proprotein convertase subtilisin kexin 9 (PCSK9), and cholesteryl ester transfer protein (CETP) activities relative to the placebo. Conclusion: The use of walnut as a statin adjuvant during hypertension treatment reduced LDLc levels within 42.1% and improved HDL levels by 33.6%, and the LDLc decrease related to reduced PCSK9 and APOE activities while the HDLc increase related to reduced CETP activities.
ER  - 

TY  - JOUR
M3  - Editorial
Y1  - 2022
VL  - 29
IS  - 1
SP  - 8
EP  - 10
SN  - 1880-3873
SN  - 1340-3478
JF  - Journal of Atherosclerosis and Thrombosis
JO  - J. Atheroscler. Thromb.
UR  - http://www-embase-com.gx.booktsg.com/search/results?subaction=viewrecord&id=L2016878026&from=export
U2  - L2016878026
C5  - 33762513
DB  - Embase
DB  - Medline
U3  - 2022-05-31
U4  - 2022-06-01
L2  - http://dx.doi.org/10.5551/jat.ED165
DO  - 10.5551/jat.ED165
A1  - Masuda, D.
A1  - Yamashita, S.
M1  - (Masuda D., d-masuda@rgmc.izumisano.osaka.jp; Yamashita S.) Rinku General Medical Center, Osaka, Izumisano, Japan
AD  - D. Masuda, Rinku General Medical Center, Osaka, Izumisano, Japan
T1  - Serum HDL-Cholesterol Level Does Not Influence Cardiovascular Event Rate under Sufficient Lowering of LDL-Cholesterol by Pitavatatin in Patients with Stable Coronary Artery Disease
LA  - English
KW  - ABC transporter A1
KW  - anacetrapib
KW  - antidiabetic agent
KW  - antiinfective agent
KW  - antiinflammatory agent
KW  - antioxidant
KW  - apolipoprotein A1
KW  - apolipoprotein B
KW  - atorvastatin
KW  - cholesterol ester transfer protein
KW  - cholesterol ester transfer protein inhibitor
KW  - ezetimibe
KW  - fibric acid derivative
KW  - high density lipoprotein cholesterol
KW  - hormone receptor
KW  - hydroxymethylglutaryl coenzyme A reductase inhibitor
KW  - liver X receptor
KW  - low density lipoprotein cholesterol
KW  - nicotinic acid
KW  - pemafibrate
KW  - peroxisome proliferator activated receptor alpha
KW  - pitavastatin
KW  - pravastatin
KW  - pre beta high density lipoprotein
KW  - selective peroxisome proliferator activated receptor alpha modulator
KW  - simvastatin
KW  - sterol regulatory element binding protein 2
KW  - triacylglycerol
KW  - unclassified drug
KW  - vasodilator agent
KW  - adipose tissue
KW  - all cause mortality
KW  - anti atherogenic activity
KW  - antiapoptotic activity
KW  - antithrombotic activity
KW  - atherogenic index
KW  - atherosclerosis
KW  - cardiovascular disease
KW  - cardiovascular morbidity
KW  - cardiovascular mortality
KW  - cardiovascular parameters
KW  - coronary artery disease
KW  - coronary plaque
KW  - drug activity
KW  - drug megadose
KW  - dyslipidemia
KW  - editorial
KW  - endothelial protective activity
KW  - heart muscle revascularization
KW  - high density lipoprotein cholesterol level
KW  - human
KW  - hypertriglyceridemia
KW  - ischemic heart disease
KW  - low density lipoprotein cholesterol level
KW  - low drug dose
KW  - major adverse cardiac event
KW  - morbidity
KW  - non insulin dependent diabetes mellitus
KW  - percutaneous coronary intervention
KW  - plaque volume
KW  - rho signaling
KW  - risk factor
KW  - signal transduction
KW  - thrombosis
ER  - 

TY  - JOUR
M3  - Review
Y1  - 2022
VL  - 12
IS  - 11
SP  - 5189
EP  - 5203
SN  - 1838-7640
JF  - Theranostics
JO  - Theranostics
UR  - http://www-embase-com.gx.booktsg.com/search/results?subaction=viewrecord&id=L2019176238&from=export
U2  - L2019176238
C5  - 35836811
DB  - Embase
DB  - Medline
U3  - 2022-07-14
U4  - 2022-07-26
L2  - http://dx.doi.org/10.7150/thno.71813
DO  - 10.7150/thno.71813
A1  - Phua, K.
A1  - Chew, N.W.S.
A1  - Kong, W.K.F.
A1  - Tan, R.-S.
A1  - Ye, L.
A1  - Poh, K.-K.
M1  - (Phua K.; Chew N.W.S.; Kong W.K.F.; Poh K.-K.) Department of Cardiology, National University Heart Centre, National University Hospital, Singapore, Singapore
M1  - (Tan R.-S.) Department of Cardiology, National Heart Centre Singapore, Singapore, Singapore
M1  - (Ye L.) National Heart Research Institute Singapore, National Heart Centre Singapore, Singapore, Singapore
M1  - (Poh K.-K.) Yong Loo Lin School of Medicine, National University of Singapore, Singapore
T1  - The mechanistic pathways of oxidative stress in aortic stenosis and clinical implications
LA  - English
KW  - amine oxidase (copper containing)
KW  - angiotensin receptor antagonist
KW  - antioxidant
KW  - antisense oligonucleotide
KW  - autotaxin
KW  - bone morphogenetic protein 2
KW  - calcium
KW  - cholesterol ester transfer protein
KW  - cholesterol ester transfer protein inhibitor
KW  - dipeptidyl carboxypeptidase inhibitor
KW  - dipeptidyl peptidase IV inhibitor
KW  - hydroxymethylglutaryl coenzyme A reductase inhibitor
KW  - lipid
KW  - microRNA
KW  - PCSK9 inhibitor
KW  - proprotein convertase 9
KW  - reactive oxygen metabolite
KW  - serotonin
KW  - aortic stenosis
KW  - aortic valve
KW  - artery calcification
KW  - bicuspid aortic valve
KW  - bone development
KW  - cell differentiation
KW  - diet therapy
KW  - disease course
KW  - drug targeting
KW  - extracellular matrix
KW  - human
KW  - inflammation
KW  - lipid peroxidation
KW  - NF kB signaling
KW  - nonhuman
KW  - osteoblast
KW  - oxidative stress
KW  - pathophysiology
KW  - renin angiotensin aldosterone system
KW  - review
N2  - Despite the elucidation of the pathways behind the development of aortic stenosis (AS), there remains no effective medical treatment to slow or reverse its progress. Instead, the gold standard of care in severe or symptomatic AS is replacement of the aortic valve. Oxidative stress is implicated, both directly as well as indirectly, in lipid infiltration, inflammation and fibro-calcification, all of which are key processes underlying the pathophysiology of degenerative AS. This culminates in the breakdown of the extracellular matrix, differentiation of the valvular interstitial cells into an osteogenic phenotype, and finally, calcium deposition as well as thickening of the aortic valve. Oxidative stress is thus a promising and potential therapeutic target for the treatment of AS. Several studies focusing on the mitigation of oxidative stress in the context of AS have shown some success in animal and in vitro models, however similar benefits have yet to be seen in clinical trials. Statin therapy, once thought to be the key to the treatment of AS, has yielded disappointing results, however newer lipid lowering therapies may hold some promise. Other potential therapies, such as manipulation of microRNAs, blockade of the renin-angiotensin-aldosterone system and the use of dipeptidylpeptidase-4 inhibitors will also be reviewed.
ER  - 

TY  - JOUR
M3  - Article
Y1  - 2022
VL  - 87
IS  - 1
SP  - 359
EP  - 372
SN  - 1875-8908
SN  - 1387-2877
JF  - Journal of Alzheimer's Disease
JO  - J. Alzheimer's Dis.
UR  - http://www-embase-com.gx.booktsg.com/search/results?subaction=viewrecord&id=L638001212&from=export
U2  - L638001212
C5  - 35311709
DB  - Embase
DB  - Medline
U3  - 2022-05-20
U4  - 2023-01-06
L2  - http://dx.doi.org/10.3233/JAD-215735
DO  - 10.3233/JAD-215735
A1  - De Oliveira, F.F.
A1  - Bertolucci, P.H.F.
A1  - Chen, E.S.
A1  - Smith, M.C.
M1  - (De Oliveira F.F., fabricioferreiradeoliveira@hotmail.com; Chen E.S.; Smith M.C.) Escola Paulista de Medicina, Universidade Federal de São Paulo (UNIFESP), Vila Clementino, CEP 04023-900, SP, São Paulo, Brazil
M1  - (Bertolucci P.H.F.) Department of Neurology and Neurosurgery, Escola Paulista de Medicina, Federal University of São Paulo (UNIFESP), SP, São Paulo, Brazil
AD  - F.F. De Oliveira, Escola Paulista de Medicina, Universidade Federal de São Paulo (UNIFESP), Vila Clementino, CEP 04023-900, SP, São Paulo, Brazil
T1  - Pharmacogenetic Analyses of Therapeutic Effects of Lipophilic Statins on Cognitive and Functional Changes in Alzheimer's Disease
LA  - English
KW  - apolipoprotein E4
KW  - atorvastatin
KW  - cholesterol
KW  - cholesterol ester transfer protein
KW  - cholinesterase inhibitor
KW  - ezetimibe
KW  - hydroxymethylglutaryl coenzyme A reductase
KW  - hydroxymethylglutaryl coenzyme A reductase inhibitor
KW  - liver X receptor beta
KW  - low density lipoprotein cholesterol
KW  - memantine
KW  - nuclear receptor 1 type h2 gene protein
KW  - protein
KW  - rosuvastatin
KW  - simvastatin
KW  - unclassified drug
KW  - aged
KW  - Alzheimer disease
KW  - article
KW  - brain function
KW  - caregiver
KW  - cholesterol metabolism
KW  - clinical assessment
KW  - clinical dementia rating scale
KW  - cognition
KW  - cohort analysis
KW  - controlled study
KW  - daily life activity
KW  - disease duration
KW  - drug effect
KW  - female
KW  - gene frequency
KW  - gene linkage disequilibrium
KW  - genetic association
KW  - genetic variability
KW  - genotyping
KW  - haplotype
KW  - heterozygote
KW  - human
KW  - hypercholesterolemia
KW  - lipid fingerprinting
KW  - lipophilicity
KW  - major clinical study
KW  - male
KW  - Mini Mental State Examination
KW  - neuropsychiatry
KW  - outpatient
KW  - pharmacogenetics
KW  - prospective study
KW  - real time polymerase chain reaction
KW  - single nucleotide polymorphism
N2  - Background: Pharmacogenetic effects of statins on clinical changes in Alzheimer's disease (AD) could be mediated by epistatic interactions among relevant genetic variants involved in cholesterol metabolism. Objective: To investigate associations of HMGCR (rs3846662), NR1H2 (rs2695121), or CETP (rs5882rs708272) with cognitive and functional changes in AD, with stratification according to APOE ϵ4 carrier status and lipid-lowering treatment with lipophilic statins. Methods: Consecutive outpatients with late-onset AD were screened with cognitive tests, while caregivers scored functionality and global ratings, with prospective neurotranslational associations documented for one year. Results: Considering n = 190:142 had hypercholesterolemia, 139 used lipophilic statins; minor allele frequencies were 0.379 (rs2695121-T:46.3% heterozygotes), 0.368 (rs5882-G:49.5% heterozygotes), and 0.371 (rs708272-A:53.2% heterozygotes), all in Hardy-Weinberg equilibrium. For APOE ϵ4 carriers: rs5882-GG protected from cognitive decline; rs5882-AA caused faster cognitive decline; carriers of rs2695121-CC or rs5882-AA were more susceptible to harmful cognitive effects of lipophilic statins; carriers of rs5882-GG or rs708272-AG had functional benefits when using lipophilic statins. APOE ϵ4 non-carriers resisted any cognitive or functional effects of lipophilic statins, while invariability of rs3846662 (all AA) prevented the assessment of HMGCR effects. When assessing CETP haplotypes only: rs5882-GG protected from cognitive and functional decline, regardless of lipophilic statin therapy; lipophilic statins usually caused cognitive and functional harm to carriers of rs5882-A and/or rs708272-A; lipophilic statins benefitted cognition and functionality of carriers of rs5882-G and/or rs708272-G. Conclusion: Reportedly protective variants of CETP and NR1H2 also slowed cognitive and functional decline particularly for APOE ϵ4 carriers, and regardless of cholesterol variations, while therapy with lipophilic statins might affect carriers of specific genetic variants.
ER  - 

TY  - GEN
M3  - Chapter
Y1  - 2022
VL  - 1377
SP  - 13
EP  - 26
SN  - 2214-8019
SN  - 0065-2598
JF  - Advances in Experimental Medicine and Biology
JO  - Adv. Exp. Med. Biol.
UR  - http://www-embase-com.gx.booktsg.com/search/results?subaction=viewrecord&id=L638094390&from=export
U2  - L638094390
C5  - 35575918
DB  - Embase
DB  - Medline
U3  - 2022-06-01
U4  - 2022-09-13
L2  - http://dx.doi.org/10.1007/978-981-19-1592-5_2
DO  - 10.1007/978-981-19-1592-5_2
A1  - Deng, S.
A1  - Liu, J.
A1  - Niu, C.
M1  - (Deng S., DSY457727@163.com) Beijing Tiantan Hospital, China National Clinical Research Center for Neurological Diseases, Advanced Innovation Center for Human Brain Protection, The Capital Medical University, Beijing, China
M1  - (Liu J., jiewen.liu@mail.mcgill.ca) McGill University, Montreal, QC, Canada
M1  - (Niu C., asdncg@henu.edu.cn) Key Laboratory of Clinical Resources Translation, First Affiliated Hospital, Henan University, Henan, Kaifeng, China
AD  - C. Niu, Key Laboratory of Clinical Resources Translation, First Affiliated Hospital, Henan University, Henan, Kaifeng, China
T1  - HDL and Cholesterol Ester Transfer Protein (CETP)
LA  - English
KW  - anacetrapib
KW  - antisense oligodeoxynucleotide
KW  - atorvastatin
KW  - cholesterol ester
KW  - cholesterol ester transfer protein
KW  - cholesterol ester transfer protein inhibitor
KW  - cinnamon extract
KW  - clove extract
KW  - dalcetrapib
KW  - evacetrapib
KW  - ginger extract
KW  - high density lipoprotein
KW  - high density lipoprotein cholesterol
KW  - hydroxymethylglutaryl coenzyme A reductase inhibitor
KW  - k 312
KW  - low density lipoprotein
KW  - neutralizing antibody
KW  - obicetrapib
KW  - pepper extract
KW  - placebo
KW  - plant extract
KW  - probucol
KW  - protein vaccine
KW  - Rosmarinus officinalis extract
KW  - torcetrapib
KW  - unclassified drug
KW  - very low density lipoprotein
KW  - acute coronary syndrome
KW  - aortic atherosclerosis
KW  - atherogenesis
KW  - atherosclerosis
KW  - cerebral atherosclerosis
KW  - cardiovascular disease
KW  - cerebrovascular accident
KW  - CETP gene
KW  - chemoprophylaxis
KW  - cholesterol blood level
KW  - cholesterol transport
KW  - cinnamon
KW  - clove
KW  - coronary atherosclerosis
KW  - coronary artery disease
KW  - disease exacerbation
KW  - drug absorption
KW  - drug blood level
KW  - drug effect
KW  - drug efficacy
KW  - drug mechanism
KW  - drug retention
KW  - drug safety
KW  - genetic variability
KW  - ginger
KW  - heart infarction
KW  - human
KW  - hyperlipidemia
KW  - nonhuman
KW  - pathophysiology
KW  - pepper
KW  - protein conformation
KW  - protein expression
KW  - protein function
KW  - protein structure
KW  - reverse cholesterol transport
KW  - rosemary
KW  - single nucleotide polymorphism
KW  - k 312
KW  - ta 8995
C1  - k 312
C1  - ta 8995
N2  - Cholesterol ester transfer protein (CETP) is important clinically and is one of the major targets in cardiovascular disease studies. With high conformational flexibility, its tunnel structure allows unforced movement of high-density lipoproteins (HDLs), VLDLs, and LDLs. Research in reverse cholesterol transports (RCT) reveals that the regulation of CETP activity can change the concentration of cholesteryl esters (CE) in HDLs, VLDLs, and LDLs. These molecular insights demonstrate the mechanisms of CETP activities and manifest the correlation between CETP and HDL. However, animal and cell experiments focused on CETP give controversial results. Inhibiting CETP is found to be beneficial to anti-atherosclerosis in terms of increasing plasma HDL-C, while it is also claimed that CETP weakens atherosclerosis formation by promoting RCT. Currently, the CETP-related drugs are still immature. Research on CETP inhibitors is targeted at improving efficacy and minimizing adverse reactions. As for CETP agonists, research has proved that they also can be used to resist atherosclerosis.
ER  - 

TY  - JOUR
M3  - Article
Y1  - 2021
VL  - 14
IS  - 1
SN  - 1755-8794
JF  - BMC Medical Genomics
JO  - BMC Med. Genomics
UR  - http://www-embase-com.gx.booktsg.com/search/results?subaction=viewrecord&id=L2010811171&from=export
U2  - L2010811171
C5  - 33731122
DB  - Embase
DB  - Medline
U3  - 2021-03-23
U4  - 2021-03-29
L2  - http://dx.doi.org/10.1186/s12920-021-00937-8
DO  - 10.1186/s12920-021-00937-8
A1  - Tian, Y.
A1  - Wang, J.
A1  - Liu, Y.
A1  - Luo, X.
A1  - Yao, Z.
A1  - Wang, X.
A1  - Zhang, Y.
A1  - Xu, C.
A1  - Zhao, X.
M1  - (Tian Y.; Wang J.; Liu Y.) Department of Endocrinology and Metabolism, Pingdingshan People’s Hospital No.1, 117 Youyue Road, Pingdingshan, China
M1  - (Luo X.; Yao Z.; Wang X.; Xu C., mrxucheng2001@163.com; Zhao X., xyzh07@126.com) Shanghai Biotecan Pharmaceuticals Co., Ltd, Shanghai Zhangjiang Institute of Medical Innovation, 180 Zhangheng Road, Shanghai, China
M1  - (Zhao X., xyzh07@126.com) State Key Laboratory of Genetic Engineerings, School of Life Sciences, Fudan University, 2005 Songhu Road, Shanghai, China
M1  - (Wang X.) Translational Medical Center for Stem Cell Therapy and Institute for Regenerative Medicine, Shanghai East Hospital, Shanghai Key Laboratory of Signaling and Disease Research, Frontier Science Center for Stem Cell Research, School of Life Sciences and Technology, Tongji University, 1239 Siping Road, Shanghai, China
M1  - (Zhang Y.) Wellbody Co., 160 Basheng Road, Shanghai, China
AD  - C. Xu, Shanghai Biotecan Pharmaceuticals Co., Ltd, Shanghai Zhangjiang Institute of Medical Innovation, 180 Zhangheng Road, Shanghai, China
AD  - X. Zhao, State Key Laboratory of Genetic Engineerings, School of Life Sciences, Fudan University, 2005 Songhu Road, Shanghai, China
T1  - MassARRAY multigene screening combined with LDL-C and sdLDL-C detection for more favorable outcomes in type 2 diabetes mellitus therapy
LA  - English
KW  - genetic analyzer
KW  - cholesterol ester transfer protein
KW  - cytochrome P450 2C9
KW  - hydroxymethylglutaryl coenzyme A reductase inhibitor
KW  - low density lipoprotein cholesterol
KW  - multidrug resistance protein 1
KW  - solute carrier organic anion transporter 1B1
KW  - ABCB1 gene
KW  - adult
KW  - APOE gene
KW  - article
KW  - CETP gene
KW  - controlled study
KW  - CYP2C9 gene
KW  - DNA polymorphism
KW  - female
KW  - gene mutation
KW  - genetic screening
KW  - HTR3B gene
KW  - HTR7 gene
KW  - human
KW  - major clinical study
KW  - male
KW  - middle aged
KW  - non insulin dependent diabetes mellitus
KW  - priority journal
KW  - protein expression
KW  - SLCO1B1 gene
C2  - Agena
N2  - Background: To determine the clinical value of multigene polymorphisms, LDL-C and sdLDL-C on T2DM therapy. Methods: In total, 352 T2DM patients before and after treatment and 48 healthy individuals were enrolled in this study. LDL-C and sdLDL-C were detected in 352 T2DM patients and 48 healthy individuals by Quantimetrix Lipoprint System. The 11 gene polymorphisms—HTR3B (rs2276307, A > G), APOE (rs7412, c.526C > T), APOE (rs429358, c.388 T > C), CYP2C9*3 (rs1057910, c.1075A > C), KIF6 (rs20455, c.2155 T > C), HMGCR (rs17238540, T > G), HMGCR (rs17244841, A > T), ABCB1 (rs2032582, A > C/T), HTR7 (rs1935349, C > T), SLCO1B1 (rs4149056, c.521 T > C), and CETP (rs708272, G > A)—were screened in these 352 T2DM patients by the Agena Bioscience MassARRAY system before therapy. Results: Genetic polymorphisms associated with T2DM and statin effects in pretreatment patients were detected, then results showed that all 11 genes had heterozygous mutation, and 7 genes had homozygous mutation in 352 T2DM patients, more specifically reflected that these gene polymorphisms were common in Chinese T2DM patients. LDL-C and sdLDL-C were detected before and after treatment, sdLDL mainly existed in T2DM patients, and T2DM patients had higher mean levels of sdLDL-C than healthy people. After pharmacotherapy, the coincidence rates of decreases in LDL-C and sdLDL-C levels were 88.35% (311/352) and 84.09% (296/352), consistent with patients in remission. Conclusions: Gene polymorphisms related to pharmacotherapy were common in Chinese T2DM patients. And the expression of LDL-C and sdLDL-C was consistent with the T2DM disease course. Combined multigene screening before therapy and LDL-C and sdLDL-C detection before and after therapy could better assist T2DM treatment.
ER  - 

TY  - JOUR
M3  - Conference Abstract
Y1  - 2021
VL  - 53
IS  - 7
SP  - S203
SN  - 0253-7613
JF  - Indian Journal of Pharmacology
JO  - Indian J. Pharmacol.
UR  - http://www-embase-com.gx.booktsg.com/search/results?subaction=viewrecord&id=L642588751&from=export
U2  - L642588751
DB  - Embase
U4  - 2023-11-02
A1  - Panchal, F.H.
A1  - Munshi, R.P.
A1  - Kalekar, S.A.
A1  - Rajadakshya, G.C.
A1  - Chaurasia, A.
M1  - (Panchal F.H., renuka.munshi@gmail.com; Munshi R.P.; Kalekar S.A.) Departments of Clinical Pharmacology, Mumbai, Maharashtra, India
M1  - (Rajadakshya G.C.) Medicine, Mumbai, Maharashtra, India
M1  - (Chaurasia A.) Cardiology, TN Medical College and BYL Nair Ch. Hospital, Mumbai, Maharashtra, India
AD  - F.H. Panchal, Departments of Clinical Pharmacology, Mumbai, Maharashtra, India
T1  - Pharmacogenetic Approach to Predict Response to Statins outcome
LA  - English
KW  - apolipoprotein E
KW  - atorvastatin
KW  - cholesterol ester transfer protein
KW  - creatine kinase
KW  - cytochrome P450 3A4
KW  - cytochrome P450 3A5
KW  - endogenous compound
KW  - hydroxymethylglutaryl coenzyme A reductase inhibitor
KW  - lipid
KW  - organic anion transporter B
KW  - solute carrier organic anion transporter 1B1
KW  - adult
KW  - adverse drug reaction
KW  - allele
KW  - analyzer
KW  - biochemistry
KW  - cardiology
KW  - conference abstract
KW  - controlled study
KW  - coronary artery disease
KW  - drug therapy
KW  - female
KW  - gene frequency
KW  - genetic association
KW  - genetic marker
KW  - genetic susceptibility
KW  - genotype
KW  - heart
KW  - homozygosity
KW  - human
KW  - informed consent
KW  - institutional ethics
KW  - lipid fingerprinting
KW  - major clinical study
KW  - male
KW  - muscle disease
KW  - phenotype
KW  - polymerase chain reaction restriction fragment length polymorphism
KW  - side effect
KW  - signal transduction
KW  - single nucleotide polymorphism
KW  - tertiary care center
N2  - Objectives: To study the gene variants involved in the pharmacokinetics and pharmacodynamics of Statin therapy and to correlate the genetic variations with the variations in the various biochemical parameters which may help determine the effectiveness of Statins in modulating risk of cardiovascular events with a reduction in their toxicity profile. Methods: Institutional Ethics Committee permission was obtained prior initiation of the study. Patients attending Cardiology and Medicine OPDs of tertiary care hospital and receiving a stable dose of Atorvastatin for duration of 6 weeks were enrolled after written informed consent. We studied the genotype phenotype association in response to statin in 406 CAD patients. Genotyping of all SNPs were performed using PCR-RFLP method except for SLCO2B1 gene was performed using Taqman genotyping assays. Lipid profile and Creatinine Kinase was performed on automated biochemistry analyzer. Results: The allele frequency observed for CYP3A4, CYP3A5, SLCO1B1A388G, SLCO1B1T521C, SLCO2B1C1457T, CETP and Apo E were 2%, 76%, 52%, 2%, 7%, 44%. respectively. The allele frequencies for ApoE isoforms wereϵ2-0.99, ϵ3-94.95 and ϵ4-4.06 respectively. Increased levels of lipid markers were observed in minor variants as compared to wild alleles. The variant of SLCO1B1rs2306283 and SLCO1B1 rs4149056 had 3.34 and 2.01 times higher risk of increased CK levels as compared to the normal homozygous genotype. Conclusions: The results suggest that SNP in statin pathway will help in identifying individuals who may resistant to lipid lowering by statin. Also the genotype association impacts the cardiac risk which would ultimately optimize the drug therapy and minimizing the drug toxicity.
ER  - 

TY  - JOUR
M3  - Article
Y1  - 2021
VL  - 28
IS  - 12
SP  - 1392
EP  - 1401
SN  - 2047-4881
SN  - 2047-4873
JF  - European Journal of Preventive Cardiology
JO  - Eur. J. Prev. Cardiol.
UR  - http://www-embase-com.gx.booktsg.com/search/results?subaction=viewrecord&id=L2005137655&from=export
U2  - L2005137655
C5  - 34647580
DB  - Embase
DB  - Medline
U4  - 2020-06-09
L2  - http://dx.doi.org/10.1177/2047487320925625
DO  - 10.1177/2047487320925625
A1  - Hernaez, A.
A1  - Soria-Florido, M.T.
A1  - Castaner, O.
A1  - Pinto, X.
A1  - Estruch, R.
A1  - Salas-Salvado, J.
A1  - Corella, D.
A1  - Alonso-Gomez, A.
A1  - Martinez-Gonzalez, M.A.
A1  - Schroder, H.
A1  - Ros, E.
A1  - Serra-Majem, L.
A1  - Fiol, M.
A1  - Lapetra, J.
A1  - Gomez-Gracia, E.
A1  - Fito, M.
A1  - Lassale, C.
M1  - (Hernaez A.; Soria-Florido M.T.; Castaner O.; Schroder H.; Fito M.; Lassale C., classale@imim.es) Hospital Del Mar Medical Research Institute (IMIM), Spain
M1  - (Hernaez A.; Estruch R.) August Pi i Sunyer Biomedical Research Institute (IDIBAPS), Spain
M1  - (Hernaez A.; Castaner O.; Pinto X.; Estruch R.; Salas-Salvado J.; Corella D.; Alonso-Gomez A.; Martinez-Gonzalez M.A.; Ros E.; Serra-Majem L.; Fiol M.; Lapetra J.; Gomez-Gracia E.; Fito M.; Lassale C., classale@imim.es) CIBER of Pathophysiology of Obesity and Nutrition (CIBEROBN), Instituto de Salud Carlos III, Spain
M1  - (Pinto X.) Hospital Universitario de Bellvitge, L'Hospitalet de Llobregat, Spain
M1  - (Estruch R.; Ros E.) Hospital Clinic Barcelona, Spain
M1  - (Salas-Salvado J.) Hospital Universitari Sant Joan de Reus, Universitat Rovira i Virgili, Spain
M1  - (Corella D.) Universidad de Valencia, Spain
M1  - (Alonso-Gomez A.) Bioaraba Health Research Institute, University of the Basque Country UPV/EHU, Spain
M1  - (Martinez-Gonzalez M.A.) Universidad de Navarra, Spain
M1  - (Martinez-Gonzalez M.A.) Harvard TH Chan School of Public Health, United States
M1  - (Schroder H.) CIBER Epidemiology and Public Health (CIBERESP), Instituto de Salud Carlos III, Spain
M1  - (Serra-Majem L.) Universidad de Las Palmas de Gran Canaria, Spain
M1  - (Fiol M.) Balearic Islands Health Research Institute, Hospital Son Espases, Spain
M1  - (Lapetra J.) Distrito Sanitario Atencion Primaria Sevilla, Spain
M1  - (Gomez-Gracia E.) Universidad de Malaga, Spain
M1  - (Lassale C., classale@imim.es) Department of Epidemiology and Public Health, University College London, United Kingdom
AD  - C. Lassale, Hospital Del Mar Medical Research Institute (IMIM), Spain
T1  - Leisure time physical activity is associated with improved HDL functionality in high cardiovascular risk individuals: A cohort study
LA  - English
KW  - autoanalyzer
KW  - apolipoprotein A1
KW  - apolipoprotein B
KW  - biological marker
KW  - cholesterol
KW  - cholesterol ester transfer protein
KW  - glutathione
KW  - high density lipoprotein
KW  - high density lipoprotein cholesterol
KW  - hydroxymethylglutaryl coenzyme A reductase inhibitor
KW  - low density lipoprotein cholesterol
KW  - n methyl dextro aspartic acid receptor
KW  - phosphatidylcholine
KW  - transcription factor FKHR
KW  - triacylglycerol
KW  - aged
KW  - antioxidant activity
KW  - arterial stiffness
KW  - article
KW  - behavior change
KW  - body mass
KW  - cardiovascular risk
KW  - cholesterol esterification
KW  - cohort analysis
KW  - controlled study
KW  - density gradient centrifugation
KW  - diabetes mellitus
KW  - diastolic blood pressure
KW  - enzyme activity
KW  - esterification
KW  - exercise
KW  - Expanded Disability Status Scale
KW  - female
KW  - gene expression
KW  - heart rehabilitation
KW  - human
KW  - hypercholesterolemia
KW  - hypertension
KW  - hypertriglyceridemia
KW  - insulin release
KW  - leisure
KW  - linear regression analysis
KW  - lipid metabolism
KW  - male
KW  - Mediterranean diet
KW  - metabolic equivalent
KW  - metabolic syndrome X
KW  - obesity
KW  - observational study
KW  - oxidative stress
KW  - physical activity
KW  - prospective study
KW  - protein function
KW  - questionnaire
KW  - randomized controlled trial
KW  - risk factor
KW  - ultracentrifugation
KW  - waist circumference
C4  - Horiba(France)
N2  - Aims: Physical activity has consistently been shown to improve cardiovascular health and high-density lipoprotein-cholesterol levels. However, only small and heterogeneous studies have investigated the effect of exercise on high-density lipoprotein functions. Our aim is to evaluate, in the largest observational study to date, the association between leisure time physical activity and a range of high-density lipoprotein functional traits. Methods: The study sample consisted of 296 Spanish adults at high cardiovascular risk. Usual leisure time physical activity and eight measures of high-density lipoprotein functionality were averaged over two measurements, one year apart. Multivariable linear regression models were used to explore the association between leisure time physical activity (exposure) and each high-density lipoprotein functional trait (outcome), adjusted for cardiovascular risk factors. Results: Higher levels of leisure time physical activity were positively and linearly associated with average levels over one year of plasma high-density lipoprotein-cholesterol and apolipoprotein A-I, paraoxonase-1 antioxidant activity, high-density lipoprotein capacity to esterify cholesterol and cholesterol efflux capacity in individuals free of type 2 diabetes only. The increased cholesterol esterification index with increasing leisure time physical activity reached a plateau at around 300 metabolic equivalents.min/day. In individuals with diabetes, the relationship with cholesteryl ester transfer protein followed a U-shape, with a decreased cholesteryl ester transfer protein activity from 0 to 300 metabolic equivalents.min/day, but increasing from there onwards. Increasing levels of leisure time physical activity were associated with poorer high-density lipoprotein vasodilatory capacity. Conclusions: In a high cardiovascular risk population, leisure time physical activity was associated not only with greater circulating levels of high-density lipoprotein-cholesterol, but also with better markers of high-density lipoprotein functionality, namely cholesterol efflux capacity, the capacity of high-density lipoprotein to esterify cholesterol and paraoxonase-1 antioxidant activity in individuals free of diabetes and lower cholesteryl ester transfer protein activity in individuals with type 2 diabetes.
ER  - 

TY  - JOUR
M3  - Review
Y1  - 2021
VL  - 26
IS  - 6
SP  - 533
EP  - 549
SN  - 1940-4034
SN  - 1074-2484
JF  - Journal of Cardiovascular Pharmacology and Therapeutics
JO  - J. Cardiovasc. Pharmacol. Ther.
UR  - http://www-embase-com.gx.booktsg.com/search/results?subaction=viewrecord&id=L2012844386&from=export
U2  - L2012844386
C5  - 34138676
DB  - Embase
DB  - Medline
U3  - 2021-06-24
U4  - 2021-06-24
L2  - http://dx.doi.org/10.1177/10742484211023632
DO  - 10.1177/10742484211023632
A1  - Zhou, R.
A1  - Stouffer, G.A.
A1  - Smith, S.C.
M1  - (Zhou R., ruihai_zhou@med.unc.edu; Stouffer G.A.; Smith S.C.) Division of Cardiology, Department of Medicine, University of North Carolina at Chapel Hill, Chapel Hill, NC, United States
AD  - R. Zhou, Division of Cardiology, Department of Medicine, University of North Carolina at Chapel Hill, Chapel Hill, NC, United States
T1  - Targeting the Cholesterol Paradigm in the Risk Reduction for Atherosclerotic Cardiovascular Disease: Does the Mechanism of Action of Pharmacotherapy Matter for Clinical Outcomes?
LA  - English
KW  - acyl coenzyme A
KW  - adenosine triphosphate citrate synthase inhibitor
KW  - alirocumab
KW  - apolipoprotein A1
KW  - apolipoprotein A1 Milano
KW  - apolipoprotein B
KW  - bempedoic acid
KW  - bile acid sequestrant
KW  - bococizumab
KW  - cholesterol
KW  - cholesterol acyltransferase inhibitor
KW  - cholesterol ester transfer protein inhibitor
KW  - evinacumab
KW  - evolocumab
KW  - ezetimibe
KW  - fibric acid derivative
KW  - high density lipoprotein
KW  - hydroxymethylglutaryl coenzyme A reductase inhibitor
KW  - icosapentaenoic acid
KW  - inclisiran
KW  - lipoprotein A
KW  - lomitapide
KW  - nicotinic acid
KW  - pactimibe
KW  - proprotein convertase 9
KW  - subtilisin
KW  - unclassified drug
KW  - all cause mortality
KW  - cardiovascular mortality
KW  - cardiovascular risk
KW  - cholesterol intake
KW  - clinical outcome
KW  - coronary atherosclerosis
KW  - drug mechanism
KW  - drug targeting
KW  - evidence based medicine
KW  - foam cell
KW  - high density lipoprotein cholesterol level
KW  - human
KW  - hypertriglyceridemia
KW  - low density lipoprotein cholesterol level
KW  - nonhuman
KW  - pleiotropy
KW  - primary prevention
KW  - randomized controlled trial (topic)
KW  - review
KW  - risk reduction
KW  - secondary prevention
N2  - Hypercholesterolemia is a well-established risk factor for atherosclerotic cardiovascular disease (ASCVD). Low-density lipoprotein cholesterol (LDL-C) has been labeled as “bad” cholesterol and high-density lipoprotein cholesterol (HDL-C) as “good” cholesterol. The prevailing hypothesis is that lowering blood cholesterol levels, especially LDL-C, reduces vascular deposition and retention of cholesterol or apolipoprotein B (apoB)-containing lipoproteins which are atherogenic. We review herein the clinical trial data on different pharmacological approaches to lowering blood cholesterol and propose that the mechanism of action of cholesterol lowering, as well as the amplitude of cholesterol reduction, are critically important in leading to improved clinical outcomes in ASCVD. The effects of bile acid sequestrants, fibrates, niacin, cholesteryl ester transfer protein (CETP) inhibitors, apolipoprotein A-I and HDL mimetics, apoB regulators, acyl coenzyme A: cholesterol acyltransferase (ACAT) inhibitors, cholesterol absorption inhibitors, statins, and proprotein convertase subtilisin kexin 9 (PCSK9) inhibitors, among other strategies are reviewed. Clinical evidence supports that different classes of cholesterol lowering or lipoprotein regulating approaches yielded variable effects on ASCVD outcomes, especially in cardiovascular and all-cause mortality. Statins are the most widely used cholesterol lowering agents and have the best proven cardiovascular event and survival benefits. Manipulating cholesterol levels by specific targeting of apoproteins or lipoproteins has not yielded clinical benefit. Understanding why lowering LDL-C by different approaches varies in clinical outcomes of ASCVD, especially in survival benefit, may shed further light on our evolving understanding of how cholesterol and its carrier lipoproteins are involved in ASCVD and aid in developing effective pharmacological strategies to improve the clinical outcomes of ASCVD.
ER  - 

TY  - JOUR
M3  - Article
Y1  - 2021
VL  - 290
IS  - 5
SP  - 1083
EP  - 1097
SN  - 1365-2796
SN  - 0954-6820
JF  - Journal of Internal Medicine
JO  - J. Intern. Med. (GBR)
UR  - http://www-embase-com.gx.booktsg.com/search/results?subaction=viewrecord&id=L2013973482&from=export
U2  - L2013973482
C5  - 34506681
DB  - Embase
DB  - Medline
U3  - 2021-10-25
U4  - 2022-02-07
L2  - http://dx.doi.org/10.1111/joim.13383
DO  - 10.1111/joim.13383
A1  - Christensen, J.J.
A1  - Narverud, I.
A1  - Ruuth, M.
A1  - Heier, M.
A1  - Jauhiainen, M.
A1  - Ulven, S.M.
A1  - Bogsrud, M.P.
A1  - Kovanen, P.T.
A1  - Halvorsen, B.
A1  - Oda, M.N.
A1  - Wium, C.
A1  - Retterstøl, K.
A1  - Öörni, K.
A1  - Holven, K.B.
M1  - (Christensen J.J., j.j.christensen@medisin.uio.no; Narverud I.; Bogsrud M.P.; Holven K.B.) Norwegian National Advisory Unit on Familial Hypercholesterolemia, Department of Endocrinology, Morbid Obesity and Preventive Medicine, Oslo University Hospital, Oslo, Norway
M1  - (Christensen J.J., j.j.christensen@medisin.uio.no; Narverud I.; Ulven S.M.; Retterstøl K.; Holven K.B.) Department of Nutrition, Institute of Basic Medical Sciences, University of Oslo, Oslo, Norway
M1  - (Ruuth M.; Kovanen P.T.; Öörni K.) Atherosclerosis Research Laboratory, Wihuri Research Institute, Helsinki, Finland
M1  - (Ruuth M.) Research Programs Unit, Faculty of Medicine, University of Helsinki, Helsinki, Finland
M1  - (Heier M.) Department of Pediatric, Oslo University Hospital Ullevaal, Oslo, Norway
M1  - (Heier M.) Oslo Diabetes Research Centre, Oslo, Norway
M1  - (Jauhiainen M.) Minerva Foundation Institute for Medical Research and National Institute for Health and Welfare, Helsinki, Finland
M1  - (Bogsrud M.P.) Unit for Cardiac and Cardiovascular Genetics, Oslo University Hospital, Oslo, Norway
M1  - (Halvorsen B.) Research Institute of Internal Medicine, Oslo University Hospital Rikshospitalet, Oslo, Norway
M1  - (Halvorsen B.) Faculty of Medicine, University of Oslo, Oslo, Norway
M1  - (Oda M.N.) Seer BioLogics, Inc., Fairfield, CA, United States
M1  - (Wium C.; Retterstøl K.) The Lipid Clinic, Oslo University Hospital, Oslo, Norway
M1  - (Öörni K.) Molecular and Integrative Biosciences Research Programme, Faculty of Biological and Environmental Sciences, University of Helsinki, Helsinki, Finland
AD  - J.J. Christensen, Norwegian National Advisory Unit on Familial Hypercholesterolemia, Department of Endocrinology, Morbid Obesity and Preventive Medicine, Oslo University Hospital, Oslo, Norway
T1  - Children with familial hypercholesterolemia display changes in LDL and HDL function: A cross-sectional study
LA  - English
KW  - apolipoprotein A1
KW  - aryldialkylphosphatase 1
KW  - cholesterol ester transfer protein
KW  - high density lipoprotein
KW  - hydroxymethylglutaryl coenzyme A reductase inhibitor
KW  - low density lipoprotein
KW  - low density lipoprotein cholesterol
KW  - phosphatidylcholine sterol acyltransferase
KW  - phospholipid transfer protein
KW  - triacylglycerol
KW  - article
KW  - clinical article
KW  - controlled study
KW  - cross-sectional study
KW  - disease association
KW  - disease predisposition
KW  - familial hypercholesterolemia
KW  - human
KW  - lipoprotein blood level
KW  - lipoprotein metabolism
KW  - metabolomics
KW  - nuclear magnetic resonance
KW  - protein function
N2  - Background: The functional status of lipoprotein particles contributes to atherogenesis. The tendency of plasma low-density lipoprotein (LDL) particles to aggregate and the ability of igh-density lipoprotein (HDL) particles to induce and mediate reverse cholesterol transport associate with high and low risk for cardiovascular disease in adult patients, respectively. However, it is unknown whether children with familial hypercholesterolemia (FH) display lipoprotein function alterations. Hypothesis: We hypothesized that FH children had disrupted lipoprotein functions. Methods: We analyzed LDL aggregation susceptibility and HDL-apoA-I exchange (HAE), and activity of four proteins that regulate lipoprotein metabolism (cholesteryl ester transfer protein, lecithin–cholesterol acyltransferase, phospholipid transfer protein, and paraoxonase-1) in plasma samples derived from children with FH (n = 47) and from normocholesterolemic children (n = 56). Variation in lipoprotein functions was further explored using an nuclear magnetic resonance-based metabolomics profiling approach. Results: LDL aggregation was higher, and HAE was lower in FH children than in normocholesterolemic children. LDL aggregation associated positively with LDL cholesterol (LDL-C) and negatively with triglycerides, and HAE/apoA-I associated negatively with LDL-C. Generally, the metabolomic profile for LDL aggregation was opposite of that of HAE/apoA-I. Conclusions: FH children displayed increased atherogenicity of LDL and disrupted HDL function. These newly observed functional alterations in LDL and HDL add further understanding of the risk for atherosclerotic cardiovascular disease in FH children.
ER  - 

TY  - JOUR
M3  - Review
Y1  - 2021
VL  - 21
IS  - 5
SP  - 543
EP  - 550
SN  - 1473-1150
SN  - 1470-269X
JF  - Pharmacogenomics Journal
JO  - Pharmacogenomics J.
UR  - http://www-embase-com.gx.booktsg.com/search/results?subaction=viewrecord&id=L2011155822&from=export
U2  - L2011155822
C5  - 33850297
DB  - Embase
DB  - Medline
U3  - 2021-04-27
U4  - 2022-04-19
L2  - http://dx.doi.org/10.1038/s41397-021-00236-6
DO  - 10.1038/s41397-021-00236-6
A1  - Yehya, A.
A1  - Altaany, Z.
M1  - (Yehya A., alaa.yehya@yu.edu.jo) PhD. Pharmacology - Department of Clinical Pharmacy and Pharmacy Practice, Faculty of Pharmacy, Yarmouk University, Irbid, Jordan
M1  - (Altaany Z.) PhD. Biotechnology - Department of Basic Medical Sciences, Faculty of Medicine, Yarmouk University, Irbid, Jordan
AD  - A. Yehya, PhD. Pharmacology - Department of Clinical Pharmacy and Pharmacy Practice, Faculty of Pharmacy, Yarmouk University, Irbid, Jordan
T1  - A Decade of Pharmacogenetic Studies in Jordan: A Systemic Review
LA  - English
KW  - acetylsalicylic acid
KW  - apolipoprotein E
KW  - aryldialkylphosphatase 1
KW  - blood clotting factor 7
KW  - carbamazepine
KW  - cholesterol ester transfer protein
KW  - clopidogrel
KW  - cytochrome P450 2C9
KW  - endothelial nitric oxide synthase
KW  - hydroxymethylglutaryl coenzyme A reductase inhibitor
KW  - multidrug resistance protein 1
KW  - valproic acid
KW  - warfarin
KW  - APOE gene
KW  - CETP gene
KW  - COX02 gene
KW  - CYP2C9 gene
KW  - dynamics
KW  - eNOS gene
KW  - factor VII gene
KW  - gene
KW  - genetic variability
KW  - GPIa gene
KW  - GPIba gene
KW  - human
KW  - Jordan
KW  - MDR1 gene
KW  - nonhuman
KW  - personalized medicine
KW  - pharmacogenetics
KW  - PON1 gene
KW  - prospective study
KW  - review
KW  - sample size
KW  - standardization
KW  - systematic review
KW  - VKORC1 gene
N2  - The aim of this study was to perform a systematic overview of the pharmacogenetic studies conducted in Jordan. A structured search of Medline was conducted for articles over the last decade (January 2010–July 2020). Studies were classified by design, sample size, drug–gene combination, and the significance of the results. Thirty-two studies met the criteria for review. Most pharmacogenomic studies had a case-only design (n = 23). Only five studies included >500 participants. The total number of genetic variants in all studies was one hundred fifteen, which were found in forty genes, including dynamic (n = 27), and kinetic (n = 9) genes. The most commonly studied drugs were within the hematology and cardiology therapeutic areas and included statins, warfarin, aspirin, and clopidogrel. Most studies (n = 18) reported results with mixed p values [<0.05 and >0.05]. Pharmacogenomic research in Jordan is still in its infancy and is limited mainly to replication attempts. The need for standardization is imperative, especially in developing countries with scarce funding resources.
ER  - 

TY  - JOUR
M3  - Article
Y1  - 2021
VL  - 239
SN  - 1879-1514
SN  - 0166-445X
JF  - Aquatic Toxicology
JO  - Aquat. Toxicol.
UR  - http://www-embase-com.gx.booktsg.com/search/results?subaction=viewrecord&id=L2014287138&from=export
U2  - L2014287138
C5  - 34467877
DB  - Embase
DB  - Medline
U3  - 2021-09-07
U4  - 2021-09-14
L2  - http://dx.doi.org/10.1016/j.aquatox.2021.105951
DO  - 10.1016/j.aquatox.2021.105951
A1  - Wang, C.
A1  - Tang, T.
A1  - Wang, Y.
A1  - Nie, X.
A1  - Li, K.
M1  - (Wang C.; Tang T.; Wang Y.; Nie X.) Department of Ecology/Hydrobiology Research Institute, Jinan University, Guangzhou, China
M1  - (Nie X.) Key Laboratory of Eutrophication and Red Tide Prevention of Guangdong Higher Education Institutes, Jinan University, Guangzhou, China
M1  - (Li K.) Pearl River Fisheries Research Institute, Chinese Academy of Fishery Sciences, Guangzhou, China
AD  - X. Nie, Department of Ecology/Hydrobiology Research Institute, Jinan University, Guangzhou, China
T1  - Simvastatin affects the PPARα signaling pathway and causes oxidative stress and embryonic development interference in Mugilogobius abei
LA  - English
KW  - cholesterol ester transfer protein
KW  - glutathione
KW  - hydroxymethylglutaryl coenzyme A reductase
KW  - malonaldehyde
KW  - peroxisome proliferator activated receptor alpha
KW  - phospholipid transfer protein
KW  - reactive oxygen metabolite
KW  - simvastatin
KW  - thioredoxin 2
KW  - thioredoxin reductase
KW  - transcription factor Nrf2
KW  - adipocyte
KW  - adult
KW  - animal experiment
KW  - animal tissue
KW  - article
KW  - China
KW  - concentration (parameter)
KW  - controlled study
KW  - embryo
KW  - embryo development
KW  - embryotoxicity
KW  - enzyme activity
KW  - fish
KW  - gene expression
KW  - lipid metabolism
KW  - mRNA expression level
KW  - Mugilogobius abei
KW  - nonhuman
KW  - oxidative stress
KW  - protein expression level
KW  - signal transduction
KW  - upregulation
N2  - Simvastatin (SV) is a common hypolipidemic drug in clinical medicine that can reduce endogenous cholesterol biosynthesis by inhibiting hydroxyl-methyl-glutaryl coenzyme A reductase. SV took a large market share in the lipid-lowering drugs and it is frequently detected in various water bodies due to its increasing consumption in past years. In the present investigation, we selected a native fish species in the Pearl River Basin in China, Mugilogobius abei (M. abei), to study the effects of SV on non-target aquatic organisms. Results showed that a significant decrease in the volume of adipocytes under SV exposure were observed on oil red O section, and the expression of HMG-CoAR decreased significantly. The mRNA and protein expression of PPARα were significantly up-regulated, the expressions of other genes related to lipid metabolism were up-regulated to varying degrees as well. There was a positive correlation between the concentrations of SV and the protein expressions of plasma phospholipid transfer protein (PLTP) and cholesterolester transfer protein (CETP). In addition, the frozen sections showed that SV led to ROS accumulation in liver in a time and concentration dependent manner. The mRNA and protein expressions of Nrf2 were significantly up-regulated after 24 hours of SV exposure. Some biomarkers associated with antioxidant such as Trx2, TrxR and MDA content were positively correlated with the exposure concentration and time, while the content of GSH decreased sharply. It is noteworthy that the environmentally relevant concentration (0.5 μg/L) of SV exposure caused delayed embryonic development and deformations, decreased hatching rates. We conclude that SV promotes fat metabolism, gives rise to oxidative stress and has significant toxicity on embryo development in M. abei.
ER  - 

TY  - JOUR
M3  - Conference Abstract
Y1  - 2021
VL  - 59
IS  - SUPPL 1
SP  - S698
SN  - 1437-4331
JF  - Clinical Chemistry and Laboratory Medicine
JO  - Clin. Chem. Lab. Med.
UR  - http://www-embase-com.gx.booktsg.com/search/results?subaction=viewrecord&id=L636561507&from=export
U2  - L636561507
DB  - Embase
U4  - 2021-12-07
L2  - http://dx.doi.org/10.1515/cclm-2021-5032
DO  - 10.1515/cclm-2021-5032
A1  - Abbes, H.
A1  - Khalij, Y.
A1  - Ajmi, M.
A1  - Moussa, A.
A1  - Meddeb, A.
A1  - Slim, M.
A1  - Omezzine, A.
A1  - Bouslema, A.
M1  - (Abbes H.; Khalij Y.; Ajmi M.; Moussa A.; Omezzine A.; Bouslema A.) Department of biochemistry, LR12SP11, Sahloul University Hospital, Sousse, Tunisia
M1  - (Meddeb A.; Slim M.) Department of cardiology, Sahloul University Hospital, Sousse, Tunisia
AD  - H. Abbes, Department of biochemistry, LR12SP11, Sahloul University Hospital, Sousse, Tunisia
T1  - Inter-individual variability of statin response in a tunisian population
LA  - English
KW  - cholesterol ester transfer protein
KW  - cytochrome P450 3A4
KW  - endogenous compound
KW  - hydroxymethylglutaryl coenzyme A reductase inhibitor
KW  - low density lipoprotein
KW  - multidrug resistance protein 1
KW  - solute carrier organic anion transporter 1B1
KW  - adult
KW  - adverse drug reaction
KW  - analyzer
KW  - atherosclerosis
KW  - cardiology
KW  - conference abstract
KW  - confounding variable
KW  - controlled study
KW  - data analysis software
KW  - drug efficacy
KW  - drug therapy
KW  - female
KW  - gene frequency
KW  - genetic association
KW  - genetic susceptibility
KW  - haplotype
KW  - human
KW  - major clinical study
KW  - male
KW  - medical society
KW  - muscle disease
KW  - practice guideline
KW  - side effect
KW  - single nucleotide polymorphism
KW  - Tunisian
KW  - university hospital
N2  - BACKGROUND-AIM Statins, a class of lipid lowering medications are the keystone treatment in the primary and secondary prevention of cardiovascular disease. Nevertheless they show a significant inter-individual variability in terms of efficacy and safety. This variability is related to various factors including genetic factors. We are interested in studying eight polymophisms. METHODS The study included 181 Tunisian coronary patients who were recruited at the Cardiology Department of the Sahloul and Fatouma Bourguiba University Hospitals. Statistical analysis was performed with SPSS software (V. 22) and the haplotype estimation by SNP Analyzer 2.0. Referring to the lipids targets values by the European Socitey of Cardiology, and European Atherosclerosis Socitey, guidelines 2019 the population was divided based on the percentage reduction of LDL-c into responders who showed reduction ≥ 30% and non responders who showed a reduction <30% ; myopathy was defined according to the American College of Cardiology, American Heart Association and National Heart, Lungand Blood Institute. RESULTS After adjusting for potential confounders factors and using the dominant model, our results showed that the variant allele of ABCB1 3435C>T appears to decrease the risk of non-response by about 80% (OR=0.2 p=0.043) While ORs of non-response associated to variant alleles of CYP3A4∗1B, and CETP TaqIB were respectively 1.79 (p=0.042) and 5 (p=0.032). Concerning the statin-induced myopathy, the SLCO1B1 variant allele 388G seems to reduce the risk of myopathy by 80% (OR=0.21 p=0.033 while the 521C allele of SLCO1B1 seems to increase the occurrence of myopathy with a OR=2.67 (p=0.039). Furthermore the haplotype study revealed ∗1 and ∗1b as protective haplotypes (OR=0.48 p= 0.6) and ∗15/∗17 as risk haplotypes (OR=3.09 p=0.047). CONCLUSIONS This study revealed that the therapeutic efficacy of statins and the occurrence of myopathy appear to be influenced by genetic factors, which led us to develop preliminary recommendations by combining these two results in order to improve the efficacy and tolerance of the drug.
ER  - 

TY  - JOUR
M3  - Article
Y1  - 2021
VL  - 64
IS  - 18
SP  - 13215
EP  - 13258
SN  - 1520-4804
SN  - 0022-2623
JF  - Journal of Medicinal Chemistry
JO  - J. Med. Chem.
UR  - http://www-embase-com.gx.booktsg.com/search/results?subaction=viewrecord&id=L2014322929&from=export
U2  - L2014322929
C5  - 34375108
DB  - Embase
DB  - Medline
U4  - 2021-09-08
L2  - http://dx.doi.org/10.1021/acs.jmedchem.1c00959
DO  - 10.1021/acs.jmedchem.1c00959
A1  - Vachal, P.
A1  - Duffy, J.L.
A1  - Campeau, L.-C.
A1  - Amin, R.P.
A1  - Mitra, K.
A1  - Murphy, B.A.
A1  - Shao, P.P.
A1  - Sinclair, P.J.
A1  - Ye, F.
A1  - Katipally, R.
A1  - Lu, Z.
A1  - Ondeyka, D.
A1  - Chen, Y.-H.
A1  - Zhao, K.
A1  - Sun, W.
A1  - Tyagarajan, S.
A1  - Bao, J.
A1  - Wang, S.-P.
A1  - Cote, J.
A1  - Lipardi, C.
A1  - Metzger, D.
A1  - Leung, D.
A1  - Hartmann, G.
A1  - Wollenberg, G.K.
A1  - Liu, J.
A1  - Tan, L.
A1  - Xu, Y.
A1  - Chen, Q.
A1  - Liu, G.
A1  - Blaustein, R.O.
A1  - Johns, D.G.
M1  - (Vachal P., petr_vachal@merck.com; Duffy J.L.; Campeau L.-C.; Amin R.P.; Mitra K.; Murphy B.A.; Shao P.P.; Sinclair P.J.; Ye F.; Katipally R.; Lu Z.; Ondeyka D.; Chen Y.-H.; Zhao K.; Sun W.; Tyagarajan S.; Bao J.; Wang S.-P.; Cote J.; Lipardi C.; Metzger D.; Leung D.; Hartmann G.; Wollenberg G.K.; Liu J.; Tan L.; Xu Y.; Chen Q.; Blaustein R.O.; Johns D.G.) Merck & Co., Inc., 2000 Galloping Hill Rd., Kenilworth, NJ, United States
M1  - (Liu G.) WuXi AppTec, 90 Delin Rd., Waigaoqiao Free Trade Zone, Shanghai, China
AD  - P. Vachal, Merck & Co., Inc., 2000 Galloping Hill Rd., Kenilworth, NJ, United States
T1  - Invention of MK-8262, a Cholesteryl Ester Transfer Protein (CETP) Inhibitor Backup to Anacetrapib with Best-in-Class Properties ()
LA  - English
KW  - chromatograph
KW  - high performance liquid chromatograph
KW  - liquid chromatography-mass spectrometer
KW  - spectrometer
KW  - 4 [5 [2 [1 [3,5 bis(trifluoromethyl)phenyl] 3 oxotetrahydro 1h pyrrolo[1,2 c][1,3]oxazol 5 yl] 4 (trifluoromethyl)phenyl] 6 methoxypyridin 3 yl] 3 methylbenzoic acid
KW  - aldosterone
KW  - anacetrapib
KW  - atorvastatin
KW  - biological marker
KW  - cholesterol ester transfer protein
KW  - cholesterol ester transfer protein inhibitor
KW  - cytochrome P450
KW  - cytochrome P450 3A4
KW  - dalcetrapib
KW  - evacetrapib
KW  - high density lipoprotein
KW  - high density lipoprotein cholesterol
KW  - low density lipoprotein
KW  - mk 8262
KW  - obicetrapib
KW  - placebo
KW  - torcetrapib
KW  - unclassified drug
KW  - add on therapy
KW  - aldosterone release
KW  - animal experiment
KW  - animal model
KW  - animal tissue
KW  - area under the curve
KW  - article
KW  - bioaccumulation
KW  - cardiovascular risk
KW  - clinical outcome
KW  - clinical study
KW  - concentration at steady-state
KW  - concentration response
KW  - controlled study
KW  - developmental toxicity
KW  - diet-induced obesity
KW  - dose response
KW  - double blind procedure
KW  - drug absorption
KW  - drug bioavailability
KW  - drug distribution
KW  - drug dose increase
KW  - drug efficacy
KW  - drug excretion
KW  - drug mechanism
KW  - drug metabolism
KW  - drug potency
KW  - drug retention
KW  - drug safety
KW  - drug screening
KW  - drug stability
KW  - drug structure
KW  - drug tolerability
KW  - drug-induced liver injury
KW  - EC50
KW  - elimination half-life
KW  - embryo
KW  - enzyme inhibition
KW  - food drug interaction
KW  - half life time
KW  - heart conduction
KW  - heart repolarization
KW  - high performance liquid chromatography
KW  - human
KW  - human cell
KW  - human experiment
KW  - IC50
KW  - in vitro study
KW  - in vivo study
KW  - ischemic heart disease
KW  - lipid diet
KW  - lipophilicity
KW  - liquid chromatography-mass spectrometry
KW  - liver tissue
KW  - low drug dose
KW  - maximum concentration
KW  - metabolite
KW  - mouse
KW  - no-observed-effect level
KW  - nonhuman
KW  - normal human
KW  - off-target effect
KW  - pharmacodynamics
KW  - pharmacokinetic parameters
KW  - phase 1 clinical trial
KW  - phase 3 clinical trial (topic)
KW  - physical chemistry
KW  - plasma clearance
KW  - preclinical study
KW  - randomized controlled trial (topic)
KW  - randomized controlled trial
KW  - rat
KW  - reversed phase high performance liquid chromatography
KW  - reversed phase liquid chromatography
KW  - risk reduction
KW  - single drug dose
KW  - structure activity relation
KW  - volume of distribution
KW  - water solubility
KW  - white adipose tissue
KW  - amg 899
KW  - dez 001
KW  - mk 8262
KW  - ta 8995
C1  - amg 899(Amgen)
C1  - dez 001(dezima)
C1  - mk 8262
C1  - ta 8995
C2  - Amgen
C2  - dezima
C2  - Hoffmann La Roche
N2  - Cholesteryl ester transfer protein (CETP) represents one of the key regulators of the homeostasis of lipid particles, including high-density lipoprotein (HDL) and low-density lipoprotein (LDL) particles. Epidemiological evidence correlates increased HDL and decreased LDL to coronary heart disease (CHD) risk reduction. This relationship is consistent with a clinical outcomes trial of a CETP inhibitor (anacetrapib) combined with standard of care (statin), which led to a 9% additional risk reduction compared to standard of care alone. We discuss here the discovery of MK-8262, a CETP inhibitor with the potential for being the best-in-class molecule. Novel in vitro and in vivo paradigms were integrated to drug discovery to guide optimization informed by a critical understanding of key clinical adverse effect profiles. We present preclinical and clinical evidence of MK-8262 safety and efficacy by means of HDL increase and LDL reduction as biomarkers for reduced CHD risk.
ER  - 

TY  - JOUR
M3  - Article
Y1  - 2021
VL  - 29
IS  - 9
SP  - 1314
EP  - 1323
SN  - 1522-9653
SN  - 1063-4584
JF  - Osteoarthritis and Cartilage
JO  - Osteoarthritis Cartilage
UR  - http://www-embase-com.gx.booktsg.com/search/results?subaction=viewrecord&id=L2011578307&from=export
U2  - L2011578307
C5  - 33722697
DB  - Embase
DB  - Medline
U3  - 2021-04-12
U4  - 2021-11-23
L2  - http://dx.doi.org/10.1016/j.joca.2021.02.570
DO  - 10.1016/j.joca.2021.02.570
A1  - van Gemert, Y.
A1  - Kozijn, A.E.
A1  - Pouwer, M.G.
A1  - Kruisbergen, N.N.L.
A1  - van den Bosch, M.H.J.
A1  - Blom, A.B.
A1  - Pieterman, E.J.
A1  - Weinans, H.
A1  - Stoop, R.
A1  - Princen, H.M.G.
A1  - van Lent, P.L.E.M.
M1  - (van Gemert Y.; Kruisbergen N.N.L.; van den Bosch M.H.J.; Blom A.B.; van Lent P.L.E.M., peter.vanlent@radboudumc.nl) Experimental Rheumatology, Radboud University Medical Center, Nijmegen, Netherlands
M1  - (Kozijn A.E.; Pouwer M.G.; Pieterman E.J.; Stoop R.; Princen H.M.G.) Metabolic Health Research, TNO, Leiden, Netherlands
M1  - (Kozijn A.E.; Weinans H.) Department of Orthopaedics, UMC Utrecht, Utrecht University, Utrecht, Netherlands
M1  - (Kozijn A.E.) Department of Rheumatology & Clinical Immunology, UMC Utrecht, Utrecht University, Utrecht, Netherlands
M1  - (Pouwer M.G.) Department of Cardiology, Leiden UMC, Leiden, Netherlands
M1  - (Weinans H.) Department of Biomechanical Engineering, Delft University of Technology, Delft, Netherlands
AD  - P.L.E.M. van Lent, Radboud university medical center, Geert Grooteplein 28, Nijmegen, Netherlands
T1  - Novel high-intensive cholesterol-lowering therapies do not ameliorate knee OA development in humanized dyslipidemic mice
LA  - English
KW  - aggrecanase
KW  - alirocumab
KW  - apolipoprotein E
KW  - atorvastatin
KW  - calgranulin A
KW  - evinacumab
KW  - animal experiment
KW  - animal model
KW  - arthritis
KW  - article
KW  - articular cartilage
KW  - cartilage degeneration
KW  - controlled study
KW  - dyslipidemia
KW  - ectopic bone formation
KW  - enzyme activity
KW  - female
KW  - gender
KW  - histopathology
KW  - joint
KW  - knee
KW  - monotherapy
KW  - mouse
KW  - mouse model
KW  - musculoskeletal system examination
KW  - nonhuman
KW  - ossification
KW  - osteoarthritis
KW  - protein expression
KW  - synovitis
KW  - Western diet
N2  - Objective: High systemic cholesterol levels have been associated with osteoarthritis (OA) development. Therefore, cholesterol lowering by statins has been suggested as a potential treatment for OA. We investigated whether therapeutic high-intensive cholesterol-lowering attenuated OA development in dyslipidemic APOE∗3Leiden.CETP mice. Methods: Female mice (n = 13–16 per group) were fed a Western-type diet (WTD) for 38 weeks. After 13 weeks, mice were divided into a baseline group and five groups receiving WTD alone or with treatment: atorvastatin alone, combined with PCSK9 inhibitor alirocumab and/or ANGPTL3 inhibitor evinacumab. Knee joints were analysed for cartilage degradation, synovial inflammation and ectopic bone formation using histology. Aggrecanase activity in articular cartilage and synovial S100A8 expression were determined as markers of cartilage degradation/regeneration and inflammation. Results: Cartilage degradation and active repair were significantly increased in WTD-fed mice, but cholesterol-lowering strategies did not ameliorate cartilage destruction. This was supported by comparable aggrecanase activity and S100A8 expression in all treatment groups. Ectopic bone formation was comparable between groups and independent of cholesterol levels. Conclusions: Intensive therapeutic cholesterol lowering per se did not attenuate progression of cartilage degradation in dyslipidemic APOE∗3Leiden.CETP mice, with minor joint inflammation. We propose that inflammation is a key feature in the disease and therapeutic cholesterol-lowering strategies may still be promising for OA patients presenting both dyslipidemia and inflammation.
ER  - 

TY  - JOUR
M3  - Review
Y1  - 2021
VL  - 11
IS  - 8
SN  - 2075-4426
JF  - Journal of Personalized Medicine
JO  - J. Pers. Med.
UR  - http://www-embase-com.gx.booktsg.com/search/results?subaction=viewrecord&id=L2013538085&from=export
U2  - L2013538085
DB  - Embase
U3  - 2021-09-03
U4  - 2021-10-05
L2  - http://dx.doi.org/10.3390/jpm11080820
DO  - 10.3390/jpm11080820
A1  - Ge, M.
A1  - Merscher, S.
A1  - Fornoni, A.
M1  - (Ge M., mengyuange@med.miami.edu; Merscher S., smerscher@med.miami.edu; Fornoni A., afornoni@med.miami.edu) Peggy and Harold Katz Family Drug Discovery Center, Katz Family Division of Nephrology and Hypertension, Department of Medicine, Miller School of Medicine, University of Miami, Miami, FL, United States
AD  - A. Fornoni, Peggy and Harold Katz Family Drug Discovery Center, Katz Family Division of Nephrology and Hypertension, Department of Medicine, Miller School of Medicine, University of Miami, Miami, FL, United States
T1  - Use of lipid-modifying agents for the treatment of glomerular diseases
LA  - English
KW  - NCT00116545
KW  - NCT00501592
KW  - NCT01367431
KW  - NCT02153879
KW  - NCT02308111
KW  - NCT02432651
KW  - NCT02655679
KW  - NCT02922764
KW  - NCT03429998
KW  - NCT03471117
KW  - NCT03829046
KW  - NCT03869931
KW  - NCT03900026
KW  - NCT04269031
KW  - NCT04340362
KW  - NCT04590508
KW  - apheresis device
KW  - Liposorber LA-15
KW  - 2,4 thiazolidinedione derivative
KW  - ABC transporter A1
KW  - ABC transporter subfamily A
KW  - ABC transporter subfamily G
KW  - abequolixron
KW  - alirocumab
KW  - angiotensin II
KW  - antisense oligonucleotide
KW  - apolipoprotein L1
KW  - betulin
KW  - carnitine palmitoyltransferase I
KW  - CD36 antigen
KW  - cholesterol ester transfer protein
KW  - cholesterol ester transfer protein inhibitor
KW  - discoidin domain receptor 1
KW  - empagliflozin
KW  - evolocumab
KW  - exendin 4
KW  - farnesoid X receptor
KW  - fat droplet
KW  - fatty acid synthase
KW  - G protein coupled receptor
KW  - gamma interferon
KW  - globotriaosylceramide
KW  - haptoglobin
KW  - high density lipoprotein cholesterol
KW  - hydroxymethylglutaryl coenzyme A reductase
KW  - hydroxymethylglutaryl coenzyme A reductase inhibitor
KW  - hydroxymethylglutaryl coenzyme A reductase kinase
KW  - inflammasome
KW  - LIM homeobox transcription factor 1 beta
KW  - lipid
KW  - lipid modifying agent
KW  - liver X receptor
KW  - low density lipoprotein
KW  - methyl beta cyclodextrin
KW  - monocyte chemotactic protein 1
KW  - n (2,2,2 trifluoroethyl) n [4 (2,2,2 trifluoro 1 hydroxy 1 trifluoromethylethyl)phenyl]benzenesulfonamide
KW  - nucleotide binding oligomerization domain like receptor
KW  - obeticholic acid
KW  - osteopontin
KW  - oxysterol binding protein like 7
KW  - peroxisome proliferator activated receptor alpha
KW  - phosphatidylcholine sterol acyltransferase
KW  - pioglitazone
KW  - pirinixic acid
KW  - proprotein convertase 9
KW  - prostaglandin J2
KW  - sodium glucose cotransporter 2
KW  - sphingolipid
KW  - sphingosine 1 phosphate
KW  - sphingosine 1 phosphate lyase
KW  - SREBP cleavage activating protein
KW  - sterol regulatory element binding protein
KW  - sterol regulatory element binding protein 1c
KW  - sulfo n succinimidyloleate
KW  - troglitazone
KW  - tumor necrosis factor receptor superfamily member 6
KW  - unclassified drug
KW  - xanthohumol
KW  - adrenal insufficiency
KW  - albuminuria
KW  - apoptosis
KW  - cholesterol synthesis
KW  - cholesterol transport
KW  - disorders of mitochondrial functions
KW  - endoplasmic reticulum stress
KW  - esterification
KW  - Fabry disease
KW  - familial hypercholesterolemia
KW  - familial hyperlipemia
KW  - fatty liver
KW  - focal glomerulosclerosis
KW  - gain of function mutation
KW  - genetic disorder
KW  - glomerulopathy
KW  - HIV associated nephropathy
KW  - human
KW  - hypertriglyceridemia
KW  - immune deficiency
KW  - kidney fibrosis
KW  - kidney hypertrophy
KW  - kidney parenchyma
KW  - lipid homeostasis
KW  - lipid metabolism
KW  - lipid peroxidation
KW  - lipogenesis
KW  - loss of function mutation
KW  - low density lipoprotein apheresis
KW  - morbidity
KW  - mortality
KW  - nephritis
KW  - nephrotic syndrome
KW  - non insulin dependent diabetes mellitus
KW  - nonhuman
KW  - podocyte
KW  - proteinuria
KW  - review
KW  - review
KW  - ultrafiltration
KW  - Liposorber LA-15
C3  - Liposorber LA-15
N2  - Although dyslipidemia is associated with chronic kidney disease (CKD), it is more common in nephrotic syndrome (NS), and guidelines for the management of hyperlipidemia in NS are largely opinion-based. In addition to the role of circulating lipids, an increasing number of studies suggest that intrarenal lipids contribute to the progression of glomerular diseases, indicating that proteinuric kidney diseases may be a form of “fatty kidney disease” and that reducing intracellular lipids could represent a new therapeutic approach to slow the progression of CKD. In this review, we summarize recent progress made in the utilization of lipid-modifying agents to lower renal parenchymal lipid accumulation and to prevent or reduce kidney injury. The agents mentioned in this review are categorized according to their specific targets, but they may also regulate other lipid-relevant pathways.
ER  - 

TY  - JOUR
M3  - Conference Abstract
Y1  - 2021
VL  - 331
SP  - e122
EP  - e123
SN  - 1879-1484
SN  - 0021-9150
JF  - Atherosclerosis
JO  - Atherosclerosis
UR  - http://www-embase-com.gx.booktsg.com/search/results?subaction=viewrecord&id=L2014404352&from=export
U2  - L2014404352
DB  - Embase
U4  - 2021-09-09
L2  - http://dx.doi.org/10.1016/j.atherosclerosis.2021.06.362
DO  - 10.1016/j.atherosclerosis.2021.06.362
A1  - Zancanella, V.
A1  - Valles-Sanchez, A.
A1  - Tornero, C.V.
A1  - Keijzer, N.
A1  - Oudshoorn-Dickmann, M.
A1  - Wattimury, H.
A1  - Van Rooijen, K.
A1  - Van Veen, M.
A1  - Golinska, M.
A1  - Princen, H.
A1  - De Haan, M.
A1  - Stokman, G.
A1  - Liu, Y.P.
M1  - (Zancanella V.; Valles-Sanchez A.; Tornero C.V.; Oudshoorn-Dickmann M.; Wattimury H.; Van Rooijen K.; Van Veen M.; Golinska M.; De Haan M.; Liu Y.P.) uniQure Biopharma B.V, Amsterdam, Netherlands
M1  - (Keijzer N.; Princen H.; Stokman G.) TNO, Metabolic Health Research, Leiden, Netherlands
T1  - AAV5-based gene therapy targeting ANGPTL3 reduces hyperlipidemia and development of atherosclerosis in APOE*3-Leiden.CETP mice
LA  - English
KW  - apolipoprotein E
KW  - atorvastatin
KW  - cholesterol
KW  - cholesterol ester transfer protein
KW  - endogenous compound
KW  - microRNA
KW  - triacylglycerol
KW  - Adeno associated virus 5
KW  - animal experiment
KW  - animal model
KW  - animal tissue
KW  - aortic root
KW  - atherosclerosis
KW  - cholesterol level
KW  - conference abstract
KW  - controlled study
KW  - drug combination
KW  - feeding
KW  - gene expression
KW  - gene therapy
KW  - hyperlipidemia
KW  - intravenous drug administration
KW  - liver cell
KW  - male
KW  - mouse
KW  - nonhuman
KW  - protein expression
KW  - protein function
KW  - triacylglycerol blood level
KW  - Western diet
N2  - Background and Aims: ANGPTL3 is an inhibitor of lipoprotein and endothelial lipase, thus restricting triglyceride hydrolysis from triglyceride-rich lipoproteins and leading to increased plasma lipid levels. We explored the therapeutic potential of a gene therapeutic approach to target ANGPTL3 expression by introduction of an artificial microRNA into hepatocytes using an adeno-associated virus type 5 (AAV5) vector (AAV5-miQURE™) in hyperlipidemic APOE*3-Leiden.CETP mice, alone or in combination with atorvastatin treatment. Methods: Feeding of APOE*3-Leiden.CETP mice with a Western-type diet with 0.15% (w/w) cholesterol started 3 weeks prior to intravenous administration of AAV5 for delivery of a scrambled miRNA (control) or miRNA targeting ANGPTL3 (miANGPTL3), with a previously confirmed effect on protein expression, either alone or combined with atorvastatin (3.5 - 4.5mg/kg b.w./d) as admix to the diet. Mice were sacrificed in week 16 post-treatment to assess development of atherosclerosis in the aortic root. Results: Treatment with AAV-miANGPTL3 reduced cumulative cholesterol (-43%) and triglyceride (-52%) levels over time compared to controls. Combination treatment with atorvastatin reduced cumulative cholesterol levels even further with -25% compared to single treatment with ANGPTL3 miRNA. Treatment with AAV-miANGPTL3 reduced total atherosclerotic lesion area compared to controls (single treatment: -58%, combination with atorvastatin: -86%). Combination treatment with atorvastatin further reduced lesion development with -66% versus single treatment. In conclusion, both single and combined treatment reduced lesion number and development of advanced lesion types. Conclusions: This study demonstrates the therapeutic potential of an AAV5-based gene therapy approach targeting ANGTPL3 in treatment of hyperlipidemia and atherosclerosis in APOE*3-Leiden.CETP mice.
ER  - 

TY  - JOUR
M3  - Article
Y1  - 2021
VL  - 41
IS  - 8
SP  - 2330
EP  - 2341
SN  - 1524-4636
SN  - 1079-5642
JF  - Arteriosclerosis, Thrombosis, and Vascular Biology
JO  - Arterioscler. Thromb. Vasc. Biol.
UR  - http://www-embase-com.gx.booktsg.com/search/results?subaction=viewrecord&id=L635566368&from=export
U2  - L635566368
C5  - 34134520
DB  - Embase
DB  - Medline
U3  - 2021-08-02
U4  - 2022-12-12
L2  - http://dx.doi.org/10.1161/ATVBAHA.121.316278
DO  - 10.1161/ATVBAHA.121.316278
A1  - Ronsein, G.E.
A1  - Vaisar, T.
A1  - Davidson, W.S.
A1  - Bornfeldt, K.E.
A1  - Probstfield, J.L.
A1  - O'brien, K.D.
A1  - Zhao, X.-Q.
A1  - Heinecke, J.W.
M1  - (Ronsein G.E., ronsein@iq.usp.br) Department of Biochemistry, Sao Paulo University, Brazil
M1  - (Vaisar T., tvaisar@uw.edu; Bornfeldt K.E., bornf@u.washington.edu; Probstfield J.L., jeffprob@uw.edu; O'brien K.D., cardiac@uw.edu; Zhao X.-Q., xueqiao@uw.edu; Heinecke J.W., heinecke@uw.edu) Department of Medicine, University of Washington, Seattle, WA, United States
M1  - (Davidson W.S., davidswm@ucmail.uc.edu) Department of Pathology, Laboratory Medicine, University of Cincinnati, OH, United States
AD  - J.W. Heinecke, Division of Metabolism, Endocrinology and Nutrition, UW Medicine Diabetes Institute, 850 Republican St, Box 358055, Seattle, WA, United States
T1  - Niacin Increases Atherogenic Proteins in High-Density Lipoprotein of Statin-Treated Subjects
LA  - English
KW  - NCT00120289
KW  - NCT00715273
KW  - NCT00880178
KW  - apolipoprotein A
KW  - apolipoprotein C
KW  - apolipoprotein C1
KW  - apolipoprotein C2
KW  - apolipoprotein C3
KW  - apolipoprotein C4
KW  - apolipoprotein D
KW  - aryldialkylphosphatase
KW  - atorvastatin
KW  - cholesterol ester transfer protein
KW  - clusterin
KW  - colesevelam
KW  - complement component C3
KW  - glucose
KW  - haptoglobin
KW  - haptoglobin related protein
KW  - high density lipoprotein
KW  - high density lipoprotein cholesterol
KW  - hydroxymethylglutaryl coenzyme A reductase inhibitor
KW  - low density lipoprotein cholesterol
KW  - nicotinic acid
KW  - paraoxonase 3
KW  - peptides and proteins
KW  - phospholipid transfer protein
KW  - proteome
KW  - simvastatin
KW  - triacylglycerol
KW  - unclassified drug
KW  - adult
KW  - article
KW  - atherogenesis
KW  - cohort analysis
KW  - combination drug therapy
KW  - comparative study
KW  - controlled study
KW  - female
KW  - glucose blood level
KW  - heart protection
KW  - human
KW  - major clinical study
KW  - male
KW  - mass spectrometry
KW  - middle aged
KW  - monotherapy
KW  - proteomics
KW  - randomized controlled trial (topic)
KW  - therapy effect
KW  - triacylglycerol level
N2  - Objective: Niacin therapy fails to reduce cardiovascular events in statin-treated subjects even though it increases plasma HDL-C (HDL [high-density lipoprotein] cholesterol) and decreases LDL-C (LDL [low-density lipoprotein] cholesterol) and triglyceride levels. To investigate potential mechanisms for this lack of cardioprotection, we quantified the HDL proteome of subjects in 2 niacin clinical trials: the CPC study (Carotid Plaque Composition) and the HDL Proteomics substudy of the AIM-HIGH trial (Atherothrombosis Intervention in Metabolic Syndrome with Low HDL/High Triglycerides). Approach and Results: Using targeted proteomics, we quantified levels of 31 HDL proteins from 124 CPC subjects and 120 AIM-HIGH subjects. The samples were obtained at baseline and after 1 year of statin monotherapy or niacin-statin combination therapy. Compared with statin monotherapy, niacin-statin combination therapy did not reduce HDL-associated apolipoproteins APOC1, APOC2, APOC3, and APOC4, despite significantly lowering triglycerides. In contrast, niacin markedly elevated HDL-associated PLTP (phospholipid transfer protein), CLU (clusterin), and HP/HPR (haptoglobin/haptoglobin-related proteins; P≤0.0001 for each) in both the CPC and AIM-HIGH cohorts. Conclusions: The addition of niacin to statin therapy resulted in elevated levels of multiple HDL proteins linked to increased atherosclerotic risk, which might have compromised the cardioprotective effects associated with higher HDL-C levels and lower levels of LDL-C and triglycerides.
ER  - 

TY  - JOUR
M3  - Conference Abstract
Y1  - 2021
VL  - 30
IS  - SUPPL 1
SP  - 160
EP  - 161
SN  - 1099-1557
JF  - Pharmacoepidemiology and Drug Safety
JO  - Pharmacoepidemiol. Drug Saf.
UR  - http://www-embase-com.gx.booktsg.com/search/results?subaction=viewrecord&id=L636199772&from=export
U2  - L636199772
DB  - Embase
U4  - 2021-10-15
L2  - http://dx.doi.org/10.1002/pds.5305
DO  - 10.1002/pds.5305
A1  - Jiang, S.
A1  - Venners, S.
A1  - Weinstock, J.
A1  - Hsu, Y.-H.
M1  - (Jiang S.) School of Life Sciences, Anhui University,
M1  - (Venners S.) Simon Fraser University,
M1  - (Weinstock J.) University of Virginia,
M1  - (Hsu Y.-H.) Harvard University,
AD  - S. Jiang, School of Life Sciences, Anhui University,
T1  - CETP and LIPC gene DNA methylations, polymorphisms, and their interactions on baseline lipid profiles and response to simvastatin treatment
LA  - English
KW  - cholesterol ester transfer protein
KW  - endogenous compound
KW  - high density lipoprotein cholesterol
KW  - simvastatin
KW  - adult
KW  - bisulfite sequencing
KW  - Chinese
KW  - conference abstract
KW  - controlled study
KW  - DNA methylation age
KW  - drug therapy
KW  - fasting
KW  - female
KW  - gene frequency
KW  - genetic association
KW  - human
KW  - human tissue
KW  - hyperlipidemia
KW  - lipid blood level
KW  - lipid fingerprinting
KW  - major clinical study
KW  - male
KW  - personalized medicine
KW  - promoter region
KW  - single nucleotide polymorphism
KW  - therapy effect
KW  - treatment response
N2  - Background: Recent findings suggested that DNA methylation, a wellestablished epigenetic mechanism, is involved in lipid metabolism. Objectives: The aim of this study was to estimate associations between DNA methylations in the CETP and LIPC genes and baseline serum lipid levels as well as their effect on the therapeutic efficacy of simvastatin in Chinese patients with hyperlipidemia. Methods: We selected 211 subjects with extreme high (n=104, highest 15%) and low response (n=107, lowest 15%) to simvastatin treatment from a total of 734 hyperlipidemic patients, who were treated orally with 20 mg/d simvastatin for eight consecutive weeks. The definition of treatment response was based on adjusted regression residuals for lipid-lowering response to simvastatin. DNA methylation levels at promoters of the CETP and LIPC genes were measured by MethylTarget, a next generation Bisulfite sequencing-based multiple targeted CpG methylation analysis method. Fasting serum lipids were measured at baseline and after eight weeks of simvastatin treatment. Results: Totally, our results demonstrated that subjects from the high response group had remarkably higher DNA methylation levels at the CETP and LIPC gene compared with those from the low response group. We observed that higher CETP methylation levels were positively correlated with higher baseline TG (r=0.329, p=0.00163). There were significant correlations between LIPC gene DNA methylation levels and the lipid-lowering response (ΔHDL-C: r=-0.283, p=0.0196). The frequency distribution of rs4783961 (-971G/A) at promoter of the CETP gene was significantly different between the two groups. As for rs2070895 (-250G/A) at promoter of the LIPC gene, in the dominant model (GG+GA vs. AA) the distributions in the high and low response groups were also statistically significantly different. Furthermore, interactions on the ratio scale of the CETP and LIPC gene DNA methylations and their functional SNPs (rs4783961 and rs2070895) were significant in association with the lipid-lowering effect of simvastatin therapy. Conclusions: Our results suggest that the DNA methylations and polymorphisms at the CETP and LIPC gene promoter loci are importantly determinants of baseline lipids and the lipid-lowering effect of simvastatin therapy. Under the concept of precision medicine, it will contribute to a better understanding of the molecular bases of hyperlipidemia and a better strategy to stratify patients for a personalized lipid-lowering therapy.
ER  - 

TY  - JOUR
M3  - Review
Y1  - 2021
VL  - 83
SN  - 1873-2194
SN  - 0163-7827
JF  - Progress in Lipid Research
JO  - Prog. Lipid Res.
UR  - http://www-embase-com.gx.booktsg.com/search/results?subaction=viewrecord&id=L2012959346&from=export
U2  - L2012959346
C5  - 34097928
DB  - Embase
DB  - Medline
U3  - 2021-06-17
U4  - 2021-12-06
L2  - http://dx.doi.org/10.1016/j.plipres.2021.101109
DO  - 10.1016/j.plipres.2021.101109
A1  - Li, H.
A1  - Yu, X.-H.
A1  - Ou, X.
A1  - Ouyang, X.-P.
A1  - Tang, C.-K.
M1  - (Li H.; Tang C.-K., tangchaoke@qq.com) Institute of Cardiovascular Disease, Key Laboratory for Arteriosclerology of Hunan Province, Hunan International Scientific and Technological Cooperation Base of Arteriosclerotic Disease, Hunan Province Cooperative Innovation Center for Molecular Target New Drug Study, Hengyang Medical College, University of South China, Hengyang, Hunan, China
M1  - (Yu X.-H.) Institute of Clinical Medicine, The Second Affiliated Hospital of Hainan Medical University, Haikou, Hainan, China
M1  - (Ou X.) Department of Endocrinology, the First Hospital of Changsha, Changsha, Hunan, China
M1  - (Ouyang X.-P., y1655@163.com) Department of Physiology, Institute of Neuroscience Research, Hengyang Key Laboratory of Neurodegeneration and Cognitive Impairment, Hunan Province Cooperative Innovation Center for Molecular Target New Drug Study, Hengyang Medical College, University of South China, Hengyang, Hunan, China
AD  - X.-P. Ouyang, Institute of Neuroscience Research, Hengyang Key Laboratory of Neurodegeneration and Cognitive Impairment, University of South China, Hengyang, Hunan, China
AD  - C.-K. Tang, Institute of Cardiovascular Disease, University of South China, Hengyang, Hunan, China
T1  - Hepatic cholesterol transport and its role in non-alcoholic fatty liver disease and atherosclerosis
LA  - English
KW  - ABC transporter A1
KW  - ABC transporter G5
KW  - ABC transporter G8
KW  - ABC transporter subfamily B
KW  - adenosine triphosphate
KW  - alpha tocopherol
KW  - apolipoprotein A
KW  - apolipoprotein B
KW  - aquaporin 8
KW  - atorvastatin
KW  - CD14 antigen
KW  - chenodeoxycholic acid
KW  - cholesterol
KW  - cholesterol 7alpha monooxygenase
KW  - cholesterol ester
KW  - cholic acid
KW  - chylomicron
KW  - cryopyrin
KW  - cyclic AMP responsive element binding protein
KW  - diazepam binding inhibitor
KW  - ESCRT protein
KW  - ezetimibe
KW  - farnesoid X receptor
KW  - fluvastatin
KW  - endoplasmic reticulum chaperone BiP
KW  - glucose transporter 2
KW  - hepatocyte nuclear factor 4
KW  - heterogeneous nuclear ribonucleoprotein A1
KW  - high density lipoprotein cholesterol
KW  - liver X receptor
KW  - low density lipoprotein cholesterol
KW  - low density lipoprotein receptor
KW  - microRNA
KW  - microsomal triglyceride transfer protein
KW  - multidrug resistance associated protein 2
KW  - neural Wiskott Aldrich syndrome protein
KW  - NPC intracellular cholesterol transporter 1
KW  - oleic acid
KW  - omega 3 fatty acid
KW  - palmitic acid
KW  - peroxisome proliferator activated receptor gamma
KW  - phosphatidylcholine
KW  - pitavastatin
KW  - pregnane X receptor
KW  - proprotein convertase 9
KW  - proteins by cellular component
KW  - proteoheparan sulfate
KW  - reactive oxygen metabolite
KW  - retinoid X receptor beta
KW  - ribonucleoprotein
KW  - rosuvastatin
KW  - scavenger receptor
KW  - simvastatin
KW  - sorting nexin
KW  - steroidogenic acute regulatory protein
KW  - sterol regulatory element binding protein 2
KW  - testosterone 17beta dehydrogenase
KW  - tetramethylpyrazine
KW  - thyroid hormone
KW  - toll like receptor 4
KW  - transcription factor Cdx2
KW  - transcription factor FKHR
KW  - transcription factor GATA 4
KW  - transcription factor Nrf2
KW  - transcription factor Sp1
KW  - transmembrane 6 super family member 2
KW  - triacylglycerol
KW  - tumor necrosis factor
KW  - ubiquitin protein ligase E3
KW  - unclassified drug
KW  - valosin containing protein
KW  - vitamin D receptor
KW  - alternative RNA splicing
KW  - AMPK signaling
KW  - atherosclerosis
KW  - bacterial artificial chromosome
KW  - cardiovascular mortality
KW  - cholesterol metabolism
KW  - cholesterol synthesis
KW  - cholesterol transport
KW  - dyslipidemia
KW  - endoplasmic reticulum
KW  - endoplasmic reticulum stress
KW  - enzyme activity
KW  - esterification
KW  - gene overexpression
KW  - genetic transcription
KW  - heart infarction
KW  - human
KW  - hyperlipidemia
KW  - insulin resistance
KW  - metabolic syndrome X
KW  - nonalcoholic fatty liver
KW  - nonalcoholic steatohepatitis
KW  - nuclear magnetic resonance imaging
KW  - protein expression
KW  - review
KW  - RNA interference
N2  - Non-alcoholic fatty liver disease (NAFLD) is a quickly emerging global health problem representing the most common chronic liver disease in the world. Atherosclerotic cardiovascular disease represents the leading cause of mortality in NAFLD patients. Cholesterol metabolism has a crucial role in the pathogenesis of both NAFLD and atherosclerosis. The liver is the major organ for cholesterol metabolism. Abnormal hepatic cholesterol metabolism not only leads to NAFLD but also drives the development of atherosclerotic dyslipidemia. The cholesterol level in hepatocytes reflects the dynamic balance between endogenous synthesis, uptake, esterification, and export, a process in which cholesterol is converted to neutral cholesteryl esters either for storage in cytosolic lipid droplets or for secretion as a major constituent of plasma lipoproteins, including very-low-density lipoproteins, chylomicrons, high-density lipoproteins, and low-density lipoproteins. In this review, we describe decades of research aimed at identifying key molecules and cellular players involved in each main aspect of hepatic cholesterol metabolism. Furthermore, we summarize the recent advances regarding the biological processes of hepatic cholesterol transport and its role in NAFLD and atherosclerosis.
ER  - 

TY  - JOUR
M3  - Review
Y1  - 2021
VL  - 40
IS  - 3
SP  - 248
EP  - 260
SN  - 1827-1839
SN  - 0392-9590
JF  - International Angiology
JO  - Int. Angiol.
UR  - http://www-embase-com.gx.booktsg.com/search/results?subaction=viewrecord&id=L2012940456&from=export
U2  - L2012940456
C5  - 33739075
DB  - Embase
DB  - Medline
U3  - 2021-06-21
U4  - 2021-08-20
L2  - http://dx.doi.org/10.23736/S0392-9590.21.04632-0
DO  - 10.23736/S0392-9590.21.04632-0
A1  - FeminÒ, R.
A1  - FeminÒ, G.
A1  - Cavezzi, A.
A1  - Troiani, E.
M1  - (FeminÒ R.) Department of General and Specialist Surgeries, Anesthesia and Intensive Care Unit. Polyclinic of Modena, Modena, Italy
M1  - (FeminÒ G.) Division of Immunology, Euro Medical Center Srl, Florence, Italy
M1  - (Cavezzi A., info@cavezzi.it) Eurocenter Venalinfa, San Benedetto del Tronto, Ascoli Piceno, Italy
M1  - (Troiani E.) Unit of Cardiology, Social Security Institute, State Hospital, Cailungo, San Marino
AD  - A. Cavezzi, Eurocenter Venalinfa, Viale Dello Sport 14, San Benedetto del Tronto, Ascoli Piceno, Italy
T1  - PCSK9 inhibition, LDLand lipopolysaccharides: A complex and "dangerous" relationship
LA  - English
KW  - alirocumab
KW  - apolipoprotein B
KW  - berberine
KW  - carrier protein
KW  - cholesterol ester transfer protein
KW  - cholesterol ester transfer protein inhibitor
KW  - corticosterone
KW  - curcumin
KW  - evolocumab
KW  - ezetimibe
KW  - glucocorticoid
KW  - high density lipoprotein cholesterol
KW  - hydroxymethylglutaryl coenzyme A reductase inhibitor
KW  - lipopolysaccharide
KW  - lipoteichoic acid
KW  - low density lipoprotein
KW  - low density lipoprotein cholesterol
KW  - meclofenamic acid
KW  - microRNA
KW  - oxidized low density lipoprotein
KW  - polyphenol
KW  - proprotein convertase 9
KW  - quercetin
KW  - resveratrol
KW  - toll like receptor 4
KW  - triacylglycerol
KW  - xanthophyll
KW  - zeaxanthin
KW  - acute heart infarction
KW  - adaptive immunity
KW  - adrenal gland
KW  - androgen therapy
KW  - antiinflammatory activity
KW  - apoptosis
KW  - atherogenesis
KW  - atherosclerosis
KW  - cardiovascular disease
KW  - cardiovascular risk
KW  - coronary atherosclerosis
KW  - coronary artery disease
KW  - defense mechanism
KW  - diet supplementation
KW  - diffusion
KW  - drug efficacy
KW  - drug safety
KW  - dysbiosis
KW  - dyslipidemia
KW  - endotoxemia
KW  - energy metabolism
KW  - Escherichia coli
KW  - female
KW  - fertility
KW  - gene expression
KW  - genital system
KW  - Gram negative bacterium
KW  - heart failure
KW  - heart rate
KW  - heart rate variability
KW  - hemophilia A
KW  - hospital mortality
KW  - human
KW  - hypertension
KW  - immune response
KW  - immune system
KW  - inflammation
KW  - intestine flora
KW  - lipid metabolism
KW  - liver
KW  - male
KW  - mastocytosis
KW  - metabolic syndrome X
KW  - mouse
KW  - myalgia
KW  - non insulin dependent diabetes mellitus
KW  - nonhuman
KW  - obesity
KW  - oxidative stress
KW  - pharmacokinetics
KW  - physical activity
KW  - practice guideline
KW  - prevalence
KW  - protein function
KW  - randomized controlled trial (topic)
KW  - review
KW  - risk assessment
KW  - sepsis
KW  - Th17 cell
KW  - ultra performance liquid chromatography
N2  - Literature concerning the causative factors of atherosclerotic cardiovascular disease shows complex and sometimes contrasting evidence. Most guidelines suggest a strategy aimed at lowering circulating low density lipoproteins (LDL) and ApoB lipoprotein levels. The use of statins and of cholesteryl ester transfer protein inhibitors has led to a number of controversial outcomes, generating a certain degree of concern about the real efficacy and especially safety of these drugs. Literature data show that the use of proprotein convertase subtilisin/kexin type 9 (PCSK9) inhibitors results in a dramatic reduction of various markers of lipid metabolism (namely LDL); however, several critical scientific papers have questioned the value, the need and especially the safety of these innovative drugs. LDL are a protective factor against lipopolysaccharides and other microbial derivatives. Similarly, these gram-negative bacteria-derived compounds have been identified as probable culprits of cardiovascular atherogenesis; moreover, lipopolysaccharides increase hepatic synthesis of PCSK9, as defense mechanism. This enzyme modulates LDL receptors level in the liver, as well as in other organs, such as adrenal gland and reproductive organs. Hence, PCSK9 inhibition may influence glucocorticoid secretion and fertility. Lastly, the consequent reduction of circulating LDL may relevantly hindrance immune system and favor lipopolysaccharides diffusion.
ER  - 

TY  - JOUR
M3  - Article
Y1  - 2021
VL  - 21
IS  - 3
SP  - 255
EP  - 265
SN  - 1179-187X
SN  - 1175-3277
JF  - American Journal of Cardiovascular Drugs
JO  - Am. J. Cardiovasc. Drugs
UR  - http://www-embase-com.gx.booktsg.com/search/results?subaction=viewrecord&id=L2006161642&from=export
U2  - L2006161642
C5  - 32929693
DB  - Embase
DB  - Medline
U3  - 2020-09-22
U4  - 2020-09-22
L2  - http://dx.doi.org/10.1007/s40256-020-00437-7
DO  - 10.1007/s40256-020-00437-7
A1  - Eraikhuemen, N.
A1  - Lazaridis, D.
A1  - Dutton, M.T.
M1  - (Eraikhuemen N., Nathan.Eraikhuemen@famu.edu) College of Pharmacy and Pharmaceutical Sciences, Institute of Public Health, Florida A&M University, Davie, FL, United States
M1  - (Lazaridis D., DLazaridis@mhs.net) Memorial Regional Hospital-Department of Pharmacy, 3501 Johnson Street, Hollywood, FL, United States
M1  - (Dutton M.T., Matthew.Dutton@famu.edu) College of Pharmacy and Pharmaceutical Sciences, Institute of Public Health, Florida A&M University, Tallahassee, FL, United States
AD  - D. Lazaridis, Memorial Regional Hospital-Department of Pharmacy, 3501 Johnson Street, Hollywood, FL, United States
T1  - Emerging Pharmacotherapy to Reduce Elevated Lipoprotein(a) Plasma Levels
LA  - English
KW  - NCT04023552
KW  - antisense oligonucleotide
KW  - cholesterol ester transfer protein inhibitor
KW  - cytokine receptor antagonist
KW  - estrogen
KW  - ezetimibe
KW  - fibric acid derivative
KW  - hydroxymethylglutaryl coenzyme A reductase inhibitor
KW  - interleukin 6 receptor
KW  - lipoprotein A
KW  - microsomal triglyceride transfer protein inhibitor
KW  - nicotinic acid
KW  - omega 3 fatty acid
KW  - proprotein convertase 9
KW  - serine proteinase inhibitor
KW  - ubidecarenone
KW  - antisense therapy
KW  - article
KW  - atherosclerosis
KW  - diet supplementation
KW  - estrogen therapy
KW  - human
KW  - lipoprotein deficiency
KW  - priority journal
KW  - protein blood level
KW  - risk factor
KW  - thrombogenicity
N2  - Lipoprotein(a) is a unique form of low-density lipoprotein. It is associated with a high incidence of premature atherosclerotic disease such as coronary artery disease, myocardial infarction, and stroke. Plasma levels of this lipoprotein and its activities are highly variable. This is because of a wide variability in the size of the apolipoprotein A moiety, which is determined by the number of repeats of cysteine-rich domains known as “kringles.” Although the exact mechanism of lipoprotein(a)-induced atherogenicity is unknown, the lipoprotein has been found in the arterial walls of atherosclerotic plaques. It has been implicated in the formation of foam cells and lipid deposition in these plaques. Pharmacologic management of elevated levels of lipoprotein(a) with statins, fibrates, or bile acid sequestrants is ineffective. The newer and emerging lipid-lowering agents, such as the second-generation antisense oligonucleotides, cholesteryl ester transfer protein inhibitors, and proprotein convertase subtilisin/kexin type 9 inhibitors offer the most effective pharmacologic therapy.
ER  - 

TY  - JOUR
M3  - Article
Y1  - 2021
VL  - 9
IS  - 5
SN  - 2050-0904
JF  - Clinical Case Reports
JO  - Clin. Case Rep.
UR  - http://www-embase-com.gx.booktsg.com/search/results?subaction=viewrecord&id=L2011393488&from=export
U2  - L2011393488
DB  - Embase
U3  - 2021-05-07
U4  - 2021-06-11
L2  - http://dx.doi.org/10.1002/ccr3.4092
DO  - 10.1002/ccr3.4092
A1  - Sawalha, K.
A1  - Kamoga, G.-R.
M1  - (Sawalha K., Ksawalha@aol.com; Kamoga G.-R.) Internal Medicine Division, White River Health System, Batesville, AR, United States
AD  - K. Sawalha, Internal Medicine Division, White River Health System, Batesville, AR, United States
T1  - Extremely high high-density lipoprotein cholesterol with coronary artery disease: Case report
LA  - English
KW  - acetylsalicylic acid
KW  - atorvastatin
KW  - cholesterol ester transfer protein
KW  - cyanocobalamin
KW  - docosahexaenoic acid
KW  - folic acid
KW  - hemoglobin
KW  - high density lipoprotein cholesterol
KW  - icosapentaenoic acid
KW  - low density lipoprotein cholesterol
KW  - metoprolol tartrate
KW  - omega 3 fatty acid
KW  - thiamine
KW  - troponin
KW  - venlafaxine
KW  - zolpidem
KW  - adult
KW  - article
KW  - blood cell count
KW  - blood pressure
KW  - case report
KW  - clinical article
KW  - coronary artery disease
KW  - echocardiography
KW  - electrocardiogram
KW  - female
KW  - genetic screening
KW  - heart catheterization
KW  - heart rate
KW  - high density lipoprotein cholesterol level
KW  - human
KW  - middle aged
KW  - risk assessment
KW  - sinus tachycardia
KW  - thorax pain
N2  - Whether this extremely high high-density lipoprotein (HDL) level due to chronic alcohol abuse or cholesteryl ester transfer protein or others, we report this interesting case of extremely high high-density lipoprotein to emphasize that serum HDL is not always protective from development of coronary heart disease.
ER  - 

TY  - JOUR
M3  - Review
Y1  - 2021
VL  - 168
SN  - 1532-2823
SN  - 0952-3278
JF  - Prostaglandins Leukotrienes and Essential Fatty Acids
JO  - Prostaglandins Leukotrienes Essent. Fatty Acids
UR  - http://www-embase-com.gx.booktsg.com/search/results?subaction=viewrecord&id=L2011707749&from=export
U2  - L2011707749
C5  - 33882411
DB  - Embase
DB  - Medline
U3  - 2021-05-11
U4  - 2021-05-25
L2  - http://dx.doi.org/10.1016/j.plefa.2021.102282
DO  - 10.1016/j.plefa.2021.102282
A1  - Bahbah, E.I.
A1  - Shehata, M.S.A.
A1  - Alnahrawi, S.I.
A1  - Sayed, A.
A1  - Menshawey, A.
A1  - Fisal, A.
A1  - Morsi, M.
A1  - Gabr, M.E.
A1  - Elbasit, M.S.A.
M1  - (Bahbah E.I., isaacbahbah@gmail.com; Shehata M.S.A.; Alnahrawi S.I.; Sayed A.; Menshawey A.; Fisal A.; Morsi M.; Elbasit M.S.A.) Medical Research Group of Egypt (MRGE), Egypt
M1  - (Bahbah E.I., isaacbahbah@gmail.com) Faculty of Medicine, Al-Azhar University, Damietta, Egypt
M1  - (Shehata M.S.A.) Faculty of Medicine, Zagazig University, Zagazig, Egypt
M1  - (Alnahrawi S.I.; Elbasit M.S.A.) Department of Cardiology, National Heart Institute, Egypt
M1  - (Sayed A.) Faculty of Medicine, Ain Shams University, Cairo, Egypt
M1  - (Menshawey A.; Fisal A.) Faculty of Medicine, Al-Azhar University, Cairo, Egypt
M1  - (Morsi M.) Faculty of Medicine, Menofia University, Menofia, Egypt
M1  - (Gabr M.E.) Montefiore medical center, Albert Einstien college of medicine (Wakefield Division), Bronx, NY, United States
AD  - E.I. Bahbah, Faculty of Medicine, Al-Azhar University, Damietta, Egypt, Nafea Street, Damietta, Egypt
T1  - Safety and Efficacy of Evacetrapib in Patients with Inadequately-controlled Hypercholesterolemia and High Cardiovascular Risk; A meta-analysis of Randomized Placebo-controlled Trials
LA  - English
KW  - alanine aminotransferase
KW  - apolipoprotein A1
KW  - apolipoprotein B
KW  - creatine kinase
KW  - evacetrapib
KW  - high density lipoprotein cholesterol
KW  - hydroxymethylglutaryl coenzyme A reductase inhibitor
KW  - low density lipoprotein cholesterol
KW  - placebo
KW  - cardiovascular disease
KW  - cardiovascular mortality
KW  - cardiovascular risk
KW  - cerebrovascular accident
KW  - drug efficacy
KW  - drug fatality
KW  - drug safety
KW  - evidence based medicine
KW  - heart infarction
KW  - heart muscle revascularization
KW  - human
KW  - hypercholesterolemia
KW  - hypertension
KW  - meta analysis (topic)
KW  - monotherapy
KW  - multicenter study (topic)
KW  - parallel design
KW  - phase 2 clinical trial (topic)
KW  - phase 3 clinical trial (topic)
KW  - priority journal
KW  - randomized controlled trial (topic)
KW  - review
KW  - side effect
KW  - systematic review (topic)
KW  - treatment outcome
KW  - United Kingdom
KW  - unstable angina pectoris
N2  - Background: Low-density lipoprotein cholesterol (LDL-C) is causally related to cardiovascular disease. Inhibition of cholesteryl ester transfer protein with Evacetrapib may provide an additional treatment option for patients who do not reach their LDL-C goal with statins or patients who cannot tolerate statins. We aimed to evaluate the safety and efficacy of Evacetrapib in patients with inadequately-controlled hypercholesterolemia and high cardiovascular risk. Method: A computer literature search for PubMed, Scopus, and Science Direct was carried out from inception to 2019 and was updated from January 2019 till March 2021. We included only RCTs. Data were pooled as a mean difference in a random-effect model using the Mantel-Haenzel (M-H) method. We used Open Meta [Analyst] software (by the center of evidence-based medicine, Oxford University, UK). Results: Five studies (n = 12,937 patients) reported in five articles were included in this meta-analysis. The overall pooled estimate showed that LDL-C was significantly lower in the evacetrapib group than the placebo group (MD -34.07 mg/dL, 95% CI [-40.66, -27.49], p<0.0001). The pooled estimate showed that Apo-B was significantly lower in the evacetrapib130 mg group than the placebo group (MD -22.64 mg/dL, 95% CI [-30.70, -14.58], p<0.0001). HDL-C was significantly higher in the evacetrapib group over the placebo group (MD 93.31 mg/dL, 95% CI [56.07, 130.56], p<0.0001). Conclusion: Current evidence from five RCTs (12,539 participants) suggests that evacetrapib has favorable outcomes in patients with inadequately-controlled Hypercholesterolemia and high cardiovascular risks. Evacetrapib could significantly increase the HDL and Apo-A1 levels and lower the LDL cholesterol and Apo-B levels with an acceptable safety profile.
ER  - 

TY  - JOUR
M3  - Article
Y1  - 2021
VL  - 17
IS  - 4
SN  - 1553-7404
SN  - 1553-7390
JF  - PLoS Genetics
JO  - PLoS Genet.
UR  - http://www-embase-com.gx.booktsg.com/search/results?subaction=viewrecord&id=L2011891033&from=export
U2  - L2011891033
C5  - 33909604
DB  - Embase
DB  - Medline
U3  - 2021-05-27
U4  - 2021-10-26
L2  - http://dx.doi.org/10.1371/journal.pgen.1009501
DO  - 10.1371/journal.pgen.1009501
A1  - Helkkula, P.
A1  - Kiiskinen, T.
A1  - Havulinna, A.S.
A1  - Karjalainen, J.
A1  - Koskinen, S.
A1  - Salomaa, V.
A1  - Daly, M.J.
A1  - Palotie, A.
A1  - Surakka, I.
A1  - Ripatti, S.
M1  - (Helkkula P.; Kiiskinen T.; Havulinna A.S.; Karjalainen J.; Daly M.J.; Palotie A.; Surakka I.; Ripatti S., samuli.ripatti@helsinki.fi) Institute for Molecular Medicine Finland (FIMM), HiLIFE, University of Helsinki, Helsinki, Finland
M1  - (Kiiskinen T.; Havulinna A.S.; Koskinen S.; Salomaa V.) Finnish Institute for Health and Welfare, Helsinki, Finland
M1  - (Karjalainen J.; Daly M.J.) Analytic and Translational Genetics Unit, Massachusetts General Hospital, Harvard Medical School, Boston, MA, United States
M1  - (Karjalainen J.; Daly M.J.; Palotie A.; Ripatti S., samuli.ripatti@helsinki.fi) Broad Institute of the Massachusetts Institute of Technology, Harvard University, Cambridge, MA, United States
M1  - (Palotie A.) Psychiatric and Neurodevelopmental Genetics Unit, Department of Psychiatry, Analytic and Translational Genetics Unit, Department of Medicine, Department of Neurology, Massachusetts General Hospital, Boston, MA, United States
M1  - (Surakka I.) Department of Internal Medicine, University of Michigan, Ann Arbor, MI, United States
M1  - (Ripatti S., samuli.ripatti@helsinki.fi) Department of Public Health, University of Helsinki, Helsinki, Finland
AD  - S. Ripatti, Institute for Molecular Medicine Finland (FIMM), HiLIFE, University of Helsinki, Helsinki, Finland
T1  - ANGPTL8 protein-truncating variant associated with lower serum triglycerides and risk of coronary disease
LA  - English
KW  - angiopoietin related protein 4
KW  - cholesterol ester transfer protein
KW  - high density lipoprotein cholesterol
KW  - hydroxymethylglutaryl coenzyme A reductase inhibitor
KW  - low density lipoprotein cholesterol
KW  - triacylglycerol
KW  - ANGPTL4 gene
KW  - ANGPTL8 gene
KW  - article
KW  - cardiometabolic risk
KW  - CETP gene
KW  - cholesterol blood level
KW  - comorbidity
KW  - controlled study
KW  - coronary artery disease
KW  - disease association
KW  - gene
KW  - gene frequency
KW  - gene function
KW  - gene linkage disequilibrium
KW  - gene locus
KW  - gene mutation
KW  - gene sequence
KW  - genetic association
KW  - genotype
KW  - genotyping
KW  - heterozygote
KW  - human
KW  - ICD-10
KW  - ICD-8
KW  - LIPG gnee
KW  - non insulin dependent diabetes mellitus
KW  - obesity
KW  - pathogenesis
KW  - waist hip ratio
KW  - whole exome sequencing
KW  - whole genome sequencing
N2  - Protein-truncating variants (PTVs) affecting dyslipidemia risk may point to therapeutic targets for cardiometabolic disease. Our objective was to identify PTVs that were associated with both lipid levels and the risk of coronary artery disease (CAD) or type 2 diabetes (T2D) and assess their possible associations with risks of other diseases. To achieve this aim, we leveraged the enrichment of PTVs in the Finnish population and tested the association of low-frequency PTVs in 1,209 genes with serum lipid levels in the Finrisk Study (n = 23,435). We then tested which of the lipid-associated PTVs were also associated with the risks of T2D or CAD, as well as 2,683 disease endpoints curated in the FinnGen Study (n = 218,792). Two PTVs were associated with both lipid levels and the risk of CAD or T2D: triglyceride-lowering variants in ANGPTL8 (-24.0[-30.4 to -16.9] mg/dL per rs760351239-T allele, P = 3.4 × 10−9) and ANGPTL4 (-14.4[-18.6 to -9.8] mg/dL per rs746226153-G allele, P = 4.3 × 10−9). The risk of T2D was lower in carriers of the ANGPTL4 PTV (OR = 0.70[0.60–0.81], P = 2.2 × 10−6) than noncarriers. The odds of CAD were 47% lower in carriers of a PTV in ANGPTL8 (OR = 0.53[0.37–0.76], P = 4.5 × 10−4) than noncarriers. Finally, the phenome-wide scan of the ANGPTL8 PTV showed that the ANGPTL8 PTV carriers were less likely to use statin therapy (68,782 cases, OR = 0.52[0.40–0.68], P = 1.7 × 10−6) compared to noncarriers. Our findings provide genetic evidence of potential long-term efficacy and safety of therapeutic targeting of dyslipidemias.
ER  - 

TY  - JOUR
M3  - Article
Y1  - 2021
VL  - 17
IS  - 4 April 2021
SN  - 1553-7404
SN  - 1553-7390
JF  - PLoS Genetics
JO  - PLoS Genet.
UR  - http://www-embase-com.gx.booktsg.com/search/results?subaction=viewrecord&id=L2011891045&from=export
U2  - L2011891045
C5  - 33886544
DB  - Embase
DB  - Medline
U3  - 2021-05-27
U4  - 2021-10-26
L2  - http://dx.doi.org/10.1371/journal.pgen.1009525
DO  - 10.1371/journal.pgen.1009525
A1  - Gormley, M.
A1  - Yarmolinsky, J.
A1  - Dudding, T.
A1  - Burrows, K.
A1  - Martin, R.M.
A1  - Thomas, S.
A1  - Tyrrell, J.
A1  - Brennan, P.
A1  - Pring, M.
A1  - Boccia, S.
A1  - Olshan, A.F.
A1  - Diergaarde, B.
A1  - Hung, R.J.
A1  - Liu, G.
A1  - Legge, D.
A1  - Tajara, E.H.
A1  - Severino, P.
A1  - Lacko, M.
A1  - Ness, A.R.
A1  - Smith, G.D.
A1  - Vincent, E.E.
A1  - Richmond, R.C.
M1  - (Gormley M., mark.gormley@bristol.ac.uk; Yarmolinsky J.; Dudding T.; Burrows K.; Martin R.M.; Smith G.D.; Vincent E.E.; Richmond R.C.) MRC Integrative Epidemiology Unit, Population Health Sciences, Bristol Medical School, University of Bristol, Bristol, United Kingdom
M1  - (Gormley M., mark.gormley@bristol.ac.uk; Dudding T.; Thomas S.; Pring M.) Bristol Dental Hospital and School, University of Bristol, Bristol, United Kingdom
M1  - (Gormley M., mark.gormley@bristol.ac.uk; Yarmolinsky J.; Dudding T.; Burrows K.; Martin R.M.; Smith G.D.; Vincent E.E.; Richmond R.C.) Department of Population Health Sciences, Bristol Medical School, University of Bristol, Bristol, United Kingdom
M1  - (Martin R.M.; Thomas S.; Ness A.R.) National Institute for Health Research Bristol Biomedical Research Centre, University Hospitals Bristol, Weston NHS Foundation Trust, University of Bristol, Bristol, United Kingdom
M1  - (Tyrrell J.) University of Exeter Medical School, RILD Building, RD&E Hospital, Exeter, United Kingdom
M1  - (Brennan P.) Genetic Epidemiology Group, World Health Organization, International Agency for Research on Cancer, Lyon, France
M1  - (Boccia S.) Section of Hygiene, University Department of Life Sciences and Public Health, Università Cattolica del Sacro Cuore, Roma, Italy
M1  - (Boccia S.) Department of Woman and Child Health and Public Health, Public Health Area, Fondazione Policlinico Universitario A. Gemelli IRCCS, Roma, Italy
M1  - (Olshan A.F.) Department of Epidemiology, Gillings School of Global Public Health, University of North Carolina, Chapel Hill, NC, United States
M1  - (Diergaarde B.) Department of Human Genetics, Graduate School of Public Health, University of Pittsburgh, UPMC Hillman Cancer Center, Pittsburgh, PA, United States
M1  - (Hung R.J.) Prosserman Centre for Population Health Research, Lunenfeld-Tanenbaum Research Institute, Sinai Health System, Toronto, Canada
M1  - (Hung R.J.; Liu G.) Dalla Lana School of Public Health, University of Toronto, Toronto, Canada
M1  - (Liu G.) Princess Margaret Cancer Centre, Toronto, Canada
M1  - (Legge D.; Vincent E.E.) School of Cellular and Molecular Medicine, University of Bristol, Bristol, United Kingdom
M1  - (Tajara E.H.) School of Medicine of São José do Rio Preto, São Paulo, Brazil
M1  - (Severino P.) Albert Einstein Research and Education Institute, Hospital Israelita Albert Einstein, São Paulo, Brazil
M1  - (Lacko M.) Department of Otorhinolaryngology and Head and Neck Surgery, Research Institute GROW, Maastricht University Medical Center, Maastricht, Netherlands
AD  - M. Gormley, MRC Integrative Epidemiology Unit, Population Health Sciences, Bristol Medical School, University of Bristol, Bristol, United Kingdom
T1  - Using genetic variants to evaluate the causal effect of cholesterol lowering on head and neck cancer risk: A Mendelian randomization study
LA  - English
KW  - ezetimibe
KW  - high density lipoprotein cholesterol
KW  - hydroxymethylglutaryl coenzyme A reductase
KW  - hydroxymethylglutaryl coenzyme A reductase inhibitor
KW  - hypocholesterolemic agent
KW  - low density lipoprotein cholesterol
KW  - adult
KW  - age distribution
KW  - article
KW  - cancer risk
KW  - CETP gene
KW  - disease burden
KW  - drug repositioning
KW  - female
KW  - gene
KW  - gene linkage disequilibrium
KW  - genetic variability
KW  - genome-wide association study
KW  - head and neck squamous cell carcinoma
KW  - HMGCR gene
KW  - human
KW  - LDLR gene
KW  - major clinical study
KW  - male
KW  - mouth cancer
KW  - NPC1L1 gene
KW  - oropharynx cancer
KW  - PCSK9 gene
KW  - pleiotropy
KW  - risk reduction
KW  - sex difference
KW  - single nucleotide polymorphism
N2  - Head and neck squamous cell carcinoma (HNSCC), which includes cancers of the oral cavity and oropharynx, is a cause of substantial global morbidity and mortality. Strategies to reduce disease burden include discovery of novel therapies and repurposing of existing drugs. Statins are commonly prescribed for lowering circulating cholesterol by inhibiting HMG-CoA reductase (HMGCR). Results from some observational studies suggest that statin use may reduce HNSCC risk. We appraised the relationship of genetically-proxied cholesterol-lowering drug targets and other circulating lipid traits with oral (OC) and oropharyngeal (OPC) cancer risk using two-sample Mendelian randomization (MR). For the primary analysis, germline genetic variants in HMGCR, NPC1L1, CETP, PCSK9 and LDLR were used to proxy the effect of low-density lipoprotein cholesterol (LDL-C) lowering therapies. In secondary analyses, variants were used to proxy circulating levels of other lipid traits in a genome-wide association study (GWAS) meta-analysis of 188,578 individuals. Both primary and secondary analyses aimed to estimate the downstream causal effect of cholesterol lowering therapies on OC and OPC risk. The second sample for MR was taken from a GWAS of 6,034 OC and OPC cases and 6,585 controls (GAME-ON). Analyses were replicated in UK Biobank, using 839 OC and OPC cases and 372,016 controls and the results of the GAME-ON and UK Biobank analyses combined in a fixed-effects meta-analysis. We found limited evidence of a causal effect of genetically-proxied LDL-C lowering using HMGCR, NPC1L1, CETP or other circulating lipid traits on either OC or OPC risk. Genetically-proxied PCSK9 inhibition equivalent to a 1 mmol/L (38.7 mg/dL) reduction in LDL-C was associated with an increased risk of OC and OPC combined (OR 1.8 95%CI 1.2, 2.8, p = 9.31 x10-05), with good concordance between GAME-ON and UK Biobank (I2 = 22%). Effects for PCSK9 appeared stronger in relation to OPC (OR 2.6 95%CI 1.4, 4.9) than OC (OR 1.4 95%CI 0.8, 2.4). LDLR variants, resulting in genetically-proxied reduction in LDL-C equivalent to a 1 mmol/L (38.7 mg/dL), reduced the risk of OC and OPC combined (OR 0.7, 95%CI 0.5, 1.0, p = 0.006). A series of pleiotropy-robust and outlier detection methods showed that pleiotropy did not bias our findings. We found limited evidence for a role of cholesterol-lowering in OC and OPC risk, suggesting previous observational results may have been confounded. There was some evidence that genetically-proxied inhibition of PCSK9 increased risk, while lipid-lowering variants in LDLR, reduced risk of combined OC and OPC. This result suggests that the mechanisms of action of PCSK9 on OC and OPC risk may be independent of its cholesterol lowering effects; however, this was not supported uniformly across all sensitivity analyses and further replication of this finding is required.
ER  - 

TY  - JOUR
M3  - Review
Y1  - 2021
VL  - 22
IS  - 7
SN  - 1422-0067
SN  - 1661-6596
JF  - International Journal of Molecular Sciences
JO  - Int. J. Mol. Sci.
UR  - http://www-embase-com.gx.booktsg.com/search/results?subaction=viewrecord&id=L2006808314&from=export
U2  - L2006808314
C5  - 33805921
DB  - Embase
DB  - Medline
U3  - 2021-03-30
U4  - 2021-08-23
L2  - http://dx.doi.org/10.3390/ijms22073352
DO  - 10.3390/ijms22073352
A1  - Zeljkovic, A.
A1  - Vekic, J.
A1  - Mihajlovic, M.
A1  - Gojkovic, T.
A1  - Vladimirov, S.
A1  - Zeljkovic, D.
A1  - Spasojevic-Kalimanovska, V.
A1  - Trifunovic, B.
M1  - (Zeljkovic A., aleksandra.zeljkovic@pharmacy.bg.ac.rs; Vekic J., jelena.vekic@pharmacy.bg.ac.rs; Mihajlovic M., marija.mihajlovic@pharmacy.bg.ac.rs; Gojkovic T., tamara.gojkovic@pharmacy.bg.ac.rs; Vladimirov S., sandra_vladimirov@yahoo.com; Spasojevic-Kalimanovska V., vkalima@pharmacy.bg.ac.rs) Department of Medical Biochemistry, Faculty of Pharmacy, University of Belgrade, Belgrade, Serbia
M1  - (Zeljkovic D., delezeljkov@gmail.com; Trifunovic B., mavumit@gmail.com) Clinic of General Surgery, Military Medical Academy, Belgrade, Serbia
M1  - (Trifunovic B., mavumit@gmail.com) Faculty of Medicine of the Military Medical Academy, University of Defense, Belgrade, Serbia
AD  - A. Zeljkovic, Department of Medical Biochemistry, Faculty of Pharmacy, University of Belgrade, Belgrade, Serbia
T1  - Revealing the role of high-density lipoprotein in colorectal cancer
LA  - English
KW  - ABC transporter
KW  - antineoplastic agent
KW  - apolipoprotein A1
KW  - apolipoprotein M
KW  - aryldialkylphosphatase 1
KW  - cholesterol ester transfer protein
KW  - high density lipoprotein
KW  - high density lipoprotein cholesterol
KW  - hydroxymethylglutaryl coenzyme A reductase inhibitor
KW  - phosphatidylcholine sterol acyltransferase
KW  - scavenger receptor BI
KW  - cholesterol metabolism
KW  - colorectal cancer
KW  - human
KW  - meta analysis (topic)
KW  - nonhuman
KW  - randomized controlled trial (topic)
KW  - review
N2  - Colorectal cancer (CRC) is a highly prevalent malignancy with multifactorial etiology, which includes metabolic alterations as contributors to disease development. Studies have shown that lipid status disorders are involved in colorectal carcinogenesis. In line with this, previous studies have also suggested that the serum high-density lipoprotein cholesterol (HDL-C) level decreases in patients with CRC, but more recently, the focus of investigations has shifted toward the exploration of qualitative properties of HDL in this malignancy. Herein, a comprehensive overview of available evidences regarding the putative role of HDL in CRC will be presented. We will analyze existing findings regarding alterations of HDL-C levels but also HDL particle structure and distribution in CRC. In addition, changes in HDL functionality in this malignancy will be discussed. Moreover, we will focus on the genetic regulation of HDL metabolism, as well as the involvement of HDL in disturbances of cholesterol trafficking in CRC. Finally, possible therapeutic implications related to HDL will be presented. Given the available evidence, future studies are needed to resolve all raised issues concerning the suggested protective role of HDL in CRC, its presumed function as a biomarker, and eventual therapeutic approaches based on HDL.
ER  - 

TY  - JOUR
M3  - Review
Y1  - 2021
VL  - 77
IS  - 12
SP  - 1564
[truncated: 1,576,048 more chars]
