# Supplementary material for: Lipid-lowering effect of combined therapy with high-intensity statins and CETP inhibitors: a Systematic Review and meta-analysis
Source: Front Endocrinol (Lausanne). 2025 May 1;16:1512670. doi: 10.3389/fendo.2025.1512670 (PMC12078159; doi:10.3389/fendo.2025.1512670)
Supplement: Supplementary file 1 [file DataSheet1.zip › Raw Data/Raw Data/retrieve/WOS-522.ciw]

FN Clarivate Analytics Web of Science
VR 1.0
PT J
AU Isusi, E
   Aspichueta, P
   Liza, M
   Hernández, ML
   Díaz, C
   Hernández, G
   Martínez, MJ
   Ochoa, B
AF Isusi, E
   Aspichueta, P
   Liza, M
   Hernández, ML
   Díaz, C
   Hernández, G
   Martínez, MJ
   Ochoa, B
TI Short- and long-term effects of atorvastatin, lovastatin and simvastatin
   on the cellular metabolism of cholesteryl esters and VLDL secretion in
   rat hepatocytes
SO ATHEROSCLEROSIS
AB The short- and long-term in vitro effects of the hydroxymethylglutaryl-CoA reductase inhibitor atorvastatin, compared with lovastatin and simvastatin on VLDL secretion, and on the formation and the neutral and acid lysosomal hydrolysis of cholesteryl esters was investigated in rat liver hepatocytes maintained in suspension (2 or 4 h) or cultured in monolayers (24 h). All statins time-dependently reduced [C-14]oleate incorporation into cholesteryl esters, but when exogenous cholesterol was added only atorvastatin caused an immediate transient decrease in hepatocyte ACAT activity. Activity of the lysosomal, microsomal and cytosolic CEH isoforms was unaffected by the hepatocyte treatments. Statins reduced free and esterified cholesterol mass in hepatocyte microsomes after 2 h, and this was followed by a modest decline in VLDL cholesteryl esters, whilst secretion of VLDL apoB and triglycerides was unaltered. However, after 24 h of treatment, statins caused generalized 20-40% decreases in the secretion of VLDL apoB, cholesterol and triglycerides, with the reduction in apoB48 secretion being significantly superior to that caused in apoB100. The mean diameter of secreted VLDL was not modified by either duration or drug treatment. Additional studies with subcellular fractions demonstrated that statins have a direct selective effect on the enzymes governing the cholesterol-cholesteryl ester cycle, with the exception of the microsomal CEH. Atorvastatin, lovastatin and simvastatin inhibited ACAT activity in microsomes by 50% at doses of 250, 100 and 50 muM, respectively. The cytosolic CEH elicited a biphasic profile of activity with activations up to 100 muM statin and inhibitions above 250 muM, and the lysosomal CEH was only inhibited by atorvastatin at a dose of 100 muM or more. We conclude that a prolonged, but not a short, limited availability of hepatocyte cholesterol derived from the endogenous synthesis reduces VLDL secretion, and that reactivity of statins at the cellular level are more similar than reactivity at the subcellular level as regards the cholesterol-cholesteryl ester cycle. (C) 2000 Elsevier Science Ireland Ltd. All rights reserved.
RI Frias, Luisa Hernandez/H-8727-2017; Aspichueta, Patricia/P-3327-2014;
   Ochoa, Begona/K-9123-2014; MARTINEZ, MARIA JOSE/A-9371-2015; Aspichueta,
   Patricia/M-3490-2018
OI Ochoa, Begona/0000-0002-1580-7160; MARTINEZ, MARIA
   JOSE/0000-0001-8334-7410; Aspichueta, Patricia/0000-0002-3553-1755;
   Hernandez, Luisa/0000-0002-3183-6682
SN 0021-9150
EI 1879-1484
PD DEC
PY 2000
VL 153
IS 2
BP 283
EP 294
DI 10.1016/S0021-9150(00)00407-X
UT WOS:000165854300003
PM 11164417
ER

PT J
AU Chen, ZY
   Ma, KY
   Liang, YT
   Peng, C
   Zuo, YY
AF Chen, Zhen-Yu
   Ma, Ka Ying
   Liang, Yintong
   Peng, Cheng
   Zuo, Yuanyuan
TI Role and classification of cholesterol-lowering functional foods
SO JOURNAL OF FUNCTIONAL FOODS
AB Cholesterol is always an issue because blood total cholesterol (TC) and low-density lipoprotein (LDL) correlate strongly with coronary heart disease. Cholesterol homeostasis is maintained by a complex mechanism of sterol absorption, anabolism, catabolism and excretion. Nutraceuticals and functional foods which lower TC must affect the genes which regulate cholesterol homeostasis. In general, cholesterol-lowering functional foods and nutraceuticals can be classified into seven types namely intestinal Niemann-Pick Cl like 1 (NPC1L1) competitors, intestinal acyl-CoA:cholesterol acyltransferase 2 (ACAT2) inhibitors, 3-hydroxy-3-methylglutaryl (HMG-CoA) reductase inhibitors, LDL receptor up-regulators, bile acid reabsorption inhibitors, cholesterol-7 alpha-hydroxylase (CYP7A1) activators, and plasma cholesteryl ester transporting protein (CETP) inhibitors. This mini-review classifies the popular cholesterol-lowering nutraceuticals and functional foods, and explores their underlying mechanisms. (C) 2011 Elsevier Ltd. All rights reserved.
RI Ma, Ruby/AAT-4527-2021; Lu, Rui/KCJ-8212-2024
OI Ma, Ruby/0000-0002-6084-9204; Chen, Zhen-Yu/0000-0001-5615-1682
SN 1756-4646
PD APR
PY 2011
VL 3
IS 2
BP 61
EP 69
DI 10.1016/j.jff.2011.02.003
UT WOS:000290132000001
ER

PT J
AU BHATNAGAR, D
   DURRINGTON, PN
   KUMAR, S
   MACKNESS, MI
   DEAN, J
   BOULTON, JM
AF BHATNAGAR, D
   DURRINGTON, PN
   KUMAR, S
   MACKNESS, MI
   DEAN, J
   BOULTON, JM
TI EFFECT OF TREATMENT WITH A HYDROXYMETHYLGLUTARYL COENZYME-A REDUCTASE
   INHIBITOR ON FASTING AND POSTPRANDIAL PLASMA-LIPOPROTEINS AND
   CHOLESTERYL ESTER TRANSFER ACTIVITY IN PATIENTS WITH NIDDM
SO DIABETES
AB Patients with non-insulin-dependent diabetes mellitus (NIDDM) have a greater risk of developing coronary heart disease than would be expected from a similar degree of hyperlipidemia in nondiabetic populations. Accelerated transfer of cholesteryl esters (CET) from high-density Lipoprotein (HDL) to low-density lipoprotein (LDL) and very-low-density lipoprotein (VLDL), a process that is associated with atherosclerosis, may be a possible explanation for this. CET, plasma lipoprotein concentration, and mass in the fasting and postprandial state have been examined in 31 hyperlipidemic patients with NIDDM before and after 8 weeks of treatment with the hydroxymethylglutaryl (HMG)-coenzyme A (CoA) reductase inhibitor pravastatin in a double-blind, placebo-controlled, parallel group study. Body mass index, glycemic control, and blood pressure remained unaltered during the study period. Compared with placebo, pravastatin decreased fasting serum cholesterol (P < 0.001) and LDL cholesterol (P < 0.002) levels. The high basal CET (34.4 +/- 13.1 nmol . ml(-1). h(-1)) was decreased significantly by pravastatin treatment (27.5 +/- 13.7 nmol . ml(-1). h(-1), P = 0.013). There was a fall in the total cholesterol, free cholesterol, and phospholipid content of the S-f 0-12, 20-60, and 60-400 lipoproteins (all P = 0.001). Lecithin: cholesterol acyl transferase activity was not altered. The postprandial increase in VLDL cholesterol 5 h after a standardized mixed meal was attenuated after pravastatin treatment (P = 0.011). Inhibition of hepatic cholesterol synthesis with an HMG-CoA reductase inhibitor in hyperlipidemic patients with NIDDM decreased serum cholesterol and the free cholesterol content of triglyceride-rich lipoprotein, thereby decreasing the transfer of cholesteryl ester from HDL to LDL and VLDL.
RI Kumar, Sunil/HMP-2250-2023; kumar, sudhesh/D-6945-2013
OI kumar, sudhesh/0000-0003-4326-5941
SN 0012-1797
PD APR
PY 1995
VL 44
IS 4
BP 460
EP 465
DI 10.2337/diabetes.44.4.460
UT WOS:A1995QZ33500016
PM 7698516
ER

PT S
AU Colca, JR
   Kletzien, RF
AF Colca, Jerry R.
   Kletzien, Rolf F.
BE Enna, SJ
   Williams, M
TI Current and Emerging Strategies for Treating Dyslipidemia and
   Macrovascular Disease
SO CONTEMPORARY ASPECTS OF BIOMEDICAL RESEARCH: DRUG DISCOVERY
SE Advances in Pharmacology
AB Statins, inhibitors of hydroxymethylglutaryl CoA (HMG-CoA) reductase, have been in clinical use for over 20 years. The widespread use of these agents has left doubt of the efficacy of cholesterol-lowering therapy to prevent cardiovascular disease. In spite of the widespread use of these agents and the successful lowering of circulating cholesterol together with reduction of cardiovascular-related deaths, there is consensus that further improvements in therapy are needed. Cardiovascular disease remains a major cause of premature death and continues to exert an extensive drain on the health-care costs. This chapter outlines some of the emerging strategies for discovering and developing novel treatments of dyslipidemia and macrovascular disease. Mechanisms considered include alternate ways to lower total cholesterol through inhibition of synthesis, limitation of absorption, or recycling. Other approaches include the modification of circulating forms of cholesterol and changes in gene expression at the key sites of storage, utilization, and pathology. The next successful strategy will likely be one that works well in concert with existing statins.
SN 1054-3589
BN 978-0-12-378643-2; 978-0-12-378642-5
PY 2009
VL 57
BP 237
EP 251
DI 10.1016/S1054-3589(08)57006-2
UT WOS:000311112300007
PM 20230763
ER

PT J
AU Grabie, M
   Tai, CH
   Frishman, WH
AF Grabie, Mordechai
   Tai, Cheng-Hung
   Frishman, William H.
TI Is Anacetrapib Better Than Its CETP Inhibitor Counterparts?
SO CARDIOLOGY IN REVIEW
AB Cholesterol metabolism and transport has been a major focus in cardiovascular disease risk modification over the past several decades. Hydroxymethylglutaryl-CoA reductase inhibitors (statins) have been the most commonly used agents, with the greatest benefit in reducing both the primary and secondary risks of cardiovascular disease. However, heart disease remains the leading cause of death in both men and women in the United States. Further investigation and intervention are required to further reduce the risk for cardiovascular disease and cardiovascular-related deaths. This review will focus on high-density lipoprotein metabolism and transport, looking particularly at cholesteryl ester transfer protein (CETP) inhibitors. While studies of the other CETP inhibitors in its class have not shown a significant improvement in the prevention of primary or secondary cardiovascular risk, anacetrapib, the fourth and latest of the CETP inhibitors to be investigated, may be more promising.
OI Tai, Cheng-Hung/0000-0002-5390-2775
SN 1061-5377
EI 1538-4683
PD SEP-OCT
PY 2019
VL 27
IS 5
BP 242
EP 248
DI 10.1097/CRD.0000000000000245
UT WOS:000484214000005
PM 30601160
ER

PT J
AU Fan, P
   Zhang, B
   Kuroki, S
   Saku, K
AF Fan, P
   Zhang, B
   Kuroki, S
   Saku, K
TI Pitavastatin, a potent hydroxymethylglutaryl coenzyme a reductase
   inhibitor, increases cholesterol 7 α-hydroxylase gene expression in
   HepG2 cells
SO CIRCULATION JOURNAL
CT 53rd Annual Scientific Session of the American-College-of-Cardiology
CY MAR 07-10, 2004
CL New Orleans, LA
SP Amer Coll Cardiol
AB Background The effect of pitavastatin on the mRNA levels of apolipoprotein (apo) A-I, peroxisome proliferator-activated receptor alpha (PPARalpha), cholesterol 7alpha-hydroxylase (CYP7A1), and farnesoid X receptor (FXR) in HepG2 cells was examined to establish whether pitavastatin affects bile acid synthesis and if so, to determine a possible molecular mechanism.
   Methods and Results HepG2 cells were cultured in serum-free Dulbecco's modified Eagle medium for 18 h before drug treatment. Total RNA was extracted at set times and mRNA levels were quantified by reverse transcription-real time polymerase chain reaction. Pitavastatin at 0.1, 1, 5, and 10 mumol/L increased the mRNA levels of apo A-I, PPARa, CYP7A1, and FXR in a dose-dependent manner. The mRNA levels of apo A-I, PPARa, CYP7A1, and FXR similarly increased with increasing doses of pitavastatin. Coincubation of mevalonate (4 mmol/L) with pitavastatin (5 mumol/L) reversed the inductive effects of pitavastatin on the mRNA levels of these genes, indicating that the inductive effects of pitavastatin were related to its inhibition of HMG-CoA reductase.
   Conclusions Pitavastatin increased the mRNA levels of CYP7A1 in HepG2 cells, suggesting that increased conversion of cholesterol to bile acids may be the mechanism for its potent low-density lipoprotein cholesterol-lowering effects.
RI Saku, Keijiro/HGB-6168-2022; Zhang, Bo/HGU-2935-2022
SN 1346-9843
EI 1347-4820
PD NOV
PY 2004
VL 68
IS 11
BP 1061
EP 1066
DI 10.1253/circj.68.1061
UT WOS:000224759500015
PM 15502389
ER

PT J
AU Dornbrook-Lavender, KA
   Pieper, JA
AF Dornbrook-Lavender, KA
   Pieper, JA
TI Genetic polymorphisms in emerging cardiovascular risk factors and
   response to statin therapy
SO CARDIOVASCULAR DRUGS AND THERAPY
AB Current strategies for both the primary and secondary prevention of coronary heart disease (CHD) focus on the traditional risk factors, such as hypertension, smoking cessation, and cholesterol, as the primary determinants of the cardiac risk profile, with particular emphasis on the reduction of low-density lipoprotein cholesterol (LDL-C) to targeted goal levels as endorsed by the National Cholesterol Education Program (NCEP) Adult Treatment Panel III (ATPIII). Large primary and secondary prevention trials with the hydroxymethylglutaryl-coenzyme A (HMG-CoA) reductase inhibitors (statins) have demonstrated varying reductions in cardiovascular events associated with similar changes in LDL-C levels, suggesting statins may possess additional beneficial effects on other risk factors.
   Retrospective analyses of many statin trials have evaluated the association between several polymorphic candidate genes (apolipoprotein E, stromelysin-1, beta-fibrinogen, cholesteryl ester transfer protein, lipoprotein lipase, hepatic lipase, and platelet glycoprotein III) which have been identified as predictors of disease severity and both metabolic and clinical response to statin therapy. These results suggest that statin therapy improves plasma lipid profiles in all patients, but preferentially benefits individuals who carry a high risk, variant genotype for these risk factors as compared to individuals with the wild-type genotype. These observations suggest that determining individual patient genotype may be useful in optimizing the benefits of statin therapy. These hypothesis-generating data need to be prospectively evaluated in genotyped patients.
SN 0920-3206
EI 1573-7241
PD JAN
PY 2003
VL 17
IS 1
BP 75
EP 82
DI 10.1023/A:1024212026578
UT WOS:000183631100009
PM 12843689
ER

PT J
AU West, KL
   McGrane, M
   Odom, D
   Keller, B
   Fernandez, ML
AF West, KL
   McGrane, M
   Odom, D
   Keller, B
   Fernandez, ML
TI SC-435, an ileal apical sodium-codependent bile acid transporter
   inhibitor alters mRNA levels and enzyme activities of selected genes
   involved in hepatic cholesterol and lipoprotein metabolism in guinea
   pigs
SO JOURNAL OF NUTRITIONAL BIOCHEMISTRY
AB We have demonstrated that SC-435, an apical sodium codependent bile acid transporter (ASBT) inhibitor, lowers plasma low-density lipoprotein cholesterol (LDL-C) concentrations in guinea pigs. The purpose of this study was to further examine the hypocholesterolemic effects of SC-435, by measuring the activity and RNA expression of regulatory enzymes of hepatic cholesterol and lipoprotein metabolism. In addition, the use of a combination (COMBO) therapy with simvastatin, a 3-hydroxy-3-methylglutaryl-coenzyme A (HMG-CoA) reductase inhibitor, was also tested. Male Hartley guinea pigs were randomly allocated to one of three diets (n=10 per group), for 12 weeks. The control diet contained no ASBT inhibitor or simvastatin. The monotherapy diet (ASBTi) contained 0.1% of SC-435. The COMBO therapy consisted of a lower dose of SC-435 (0.03%) and 0.05% simvastatin. Cholesterol ester transfer protein (CETP) and HMG-CoA reductase mRNA abundance were determined using RT-PCR techniques. Hepatic HMG-CoA reductase and cholesterol 7 alpha-hydroxylase (CYP7) activities were measured by radioisotopic methods. Compared to the control group, CETP activity was 34% and 56% lower with ASBTi and COMBO, respectively. Similarly, CETP mRNA expression was reduced by 36% and 73% in ASBTi and COMBO groups, respectively. Cholesterol 7 alpha-hydroxylase and HMG-CoA reductase activities were increased similar to 2-fold with ASBTi and COMBO treatments, respectively. Likewise, HMG-CoA reductase mRNA expression was increased 33% with ASBTi treatment. These results suggest that both SC-435 monotherapy and combination therapy lower LDL cholesterol concentrations by altering both hepatic cholesterol homeostasis and the intravascular processing of lipoproteins in guinea pigs. (c) 2005 Elsevier Inc. All rights reserved.
SN 0955-2863
EI 1873-4847
PD DEC
PY 2005
VL 16
IS 12
BP 722
EP 728
DI 10.1016/j.jnutbio.2005.06.009
UT WOS:000233847500003
PM 16169202
ER

PT J
AU Salakhutdinov, NF
   Rogoza, LN
   Tolstikov, GA
AF Salakhutdinov, N. F.
   Rogoza, L. N.
   Tolstikov, G. A.
TI Hypercholesterolemia: Chemical Aspect of Approach
SO CURRENT MEDICINAL CHEMISTRY
AB This review is the first attempt at systematization and analysis of the literature data (covering the last decade) on the chemical structures and specific activities of cholesterol-regulating agents.
   Six of thirty currently known biological targets for treating hyperlipidemia were selected and considered. All of the chemical structures under study are divided into two classes with different mechanisms of their activity: cholesterol biosynthesis blockers (HMG-CoA reductase and squalene 2,3-oxide-lanosterol cyclase inhibitors) and regulators of cholesterol transformations in the organism (PPAR alpha and PPAR alpha/gamma agonists, inhibitors of intestinal absorption of cholesterol, cholesteryl ester transfer protein (CETP) inhibitors, and regulators of low-density-lipoprotein receptor (LDLR) expression).
RI Salakhutdinov, Nariman F./R-9173-2016
OI Salakhutdinov, Nariman/0000-0001-8512-4309
SN 0929-8673
EI 1875-533X
PD SEP
PY 2011
VL 18
IS 26
BP 4076
EP 4105
DI 10.2174/092986711796957248
UT WOS:000294901100013
PM 21824085
ER

PT J
AU Johnston, TP
AF Johnston, TP
TI The P-407-induced murine model of dose-controlled hyperlipidemia and
   atherosclerosis - A review of findings to date
SO JOURNAL OF CARDIOVASCULAR PHARMACOLOGY
AB We are continuing to both elucidate underlying mechanisms and identify clinical applications for a chemically induced murine model of dose-controlled hyperlipidemia and atherosclerosis. This murine model neither utilizes genetically modified mice nor a high-fat, cholate-containing diet, although simultaneous ingestion of a high-fat, cholate-enriched diet potentiates the hyperlipidemic response and the number and size of aortic atherosclerotic lesions formed in C57BL/6 mice. The chemical agent used to induce hyperlipidemia is poloxamer 407 (P-407), a nonionic surface-active-agent. To date, we have investigated the effect of P-407 on the biologic activity of a variety of key enzymes involved with lipid metabolism and transport. These enzymes include 3-hydroxy-3-methylglutaryl coenzynie A (HMG-CoA) reductase, lipoprotein lipase (LPL), cholesterol 7alpha-hydoxylase (C7alphaH), sterol 27-hydroxylase (S2714), lecithin cholesterol acyltransferase (LCAT), cholesteryl-ester-transfer-protein (CETP), hepatic lipase (HL), and endothelial lipase (EL). P-407 directly inhibits the heparin-releasable fraction of LPL and HL and indirectly increases the biologic activity of CETP and LCAT. Longterm (> 4 months) administration of P-407 to C57BL/6 mice appears to have no effect on the biologic activity of S27H and HMG-CoA reductase, but decreases the activity of C7alphaH. This would suggest that hypertriglyceridemia and hypercholesterolemia result from inhibition of LPL and C7alphaH, respectively, while the biologic activity of CETP and LCAT are indirectly increased to compensate for the increased cholesterol burden. The above model has proven useful for predicting the therapeutic efficacy of existing and possibly newer statin drugs, as well as evaluating the potential of one statin drug (atorvastatin calcium) to cause the regression of P-407-induced atherosclerotic lesions in mice. The P-407-induced murine model of atherogenesis represents an alternative to the use of either genetically modified or diet-indUced models and may also prove beneficial for the evaluation of newer classes of anti hyperlipidemic agents such as antioxidants, CETP inhibitors, and liver X receptor (LXR) agonists.
SN 0160-2446
EI 1533-4023
PD APR
PY 2004
VL 43
IS 4
BP 595
EP 606
DI 10.1097/00005344-200404000-00016
UT WOS:000220530900016
PM 15085072
ER

PT J
AU SIRTORI, CR
AF SIRTORI, CR
TI NEW TARGETS FOR LIPID-LOWERING AND ATHEROSCLEROSIS PREVENTION
SO PHARMACOLOGY & THERAPEUTICS
AB The effectiveness of plasma lipid lowering in the clinic is well supported by a growing number of contributions, indicating the significant improvement in cardiovascular risk in primary and particularly in secondary prevention. While these studies have clearly indicated that the more potent agents for cholesterol reduction can provide a very effective help, other pathways of lipid metabolism have gained interest. These should be evaluated, in the hope of providing a more complete answer to the question of regulating lipid absorption, distribution, and tissue deposition. In addition to newer more potent systemic lipid-lowering drugs (in particular hydroxymethylglutaryl coenzyme A reductase inhibitors), nonsystemic agents, including cholesterol sequestrants, are receiving attention. Some of these are effective at low concentrations, thus providing a potentially powerful tool for plasma cholesterol regulation. Another area of development is that of acyl coenzyme A cholesterol acyltransferase inhibitors, i.e., drugs interfering with cholesterol esterification in tissues, particularly in the arterial wall; the major problem with these seems to be that of poor tolerability and of lack of definitive proof of plasma cholesterol reduction in humans. At present, drugs for the treatment of elevated lipoprotein(a) levels are not available, with few exceptions; in this case, a better understanding of the regulation of lipoprotein(a) metabolism and of the potential benefit of treatment seems necessary. Elevation of congenitally low high density lipoprotein cholesterol levels may also be an important target: microsomal enzyme inducers have been tested, but have not provided a clinically significant response; drugs with a mixed endocrine-hypolipidemic activity possibly may prove effective. Other targets, e.g., the correction of the lipoprotein pattern characterized by ''small low density lipoprotein,'' and the development of drugs specifically acting on the cholesteryl ester transfer protein and lipoprotein lipase systems, are being explored. Finally, new areas of development are in recombinant apolipoproteins (apo's) and in gene therapy. One case, i.e., that of apo A-I/HDL, is entering the clinical field; the mutant apo A-I-Milano might provide help because of a combined cholesterol removing/fibrinolytic activity. In the case of gene therapy, at present, data on low density lipoprotein receptor replacement are encouraging. Further options, such as gene transfer in the arterial wail to induce vascular protection/disobliteration of occlusions, are also being tested.
RI Sirtori, Cesare/F-4658-2012
SN 0163-7258
PY 1995
VL 67
IS 3
BP 433
EP 447
DI 10.1016/0163-7258(95)00024-0
UT WOS:A1995TB80000005
PM 8577825
ER

PT J
AU Suzuki, H
   Yamazaki, H
   Aoki, T
   Tamaki, T
   Sato, F
   Kitahara, M
   Saito, Y
AF Suzuki, H
   Yamazaki, H
   Aoki, T
   Tamaki, T
   Sato, F
   Kitahara, M
   Saito, Y
TI Hypolipidemic effect of NK-104 and other 3-hydroxy-3-methylglutaryl
   coenzyme A reductase inhibitors in guinea pigs
SO ARZNEIMITTELFORSCHUNG-DRUG RESEARCH
AB Hypolipidemic effects of various HMG-CoA reductase inhibitors (statins) were examined in guinea pigs. After 2-week administration of NK-104 ((+)-monocalcium bis{(3R,5S,6E)-7-[2-cyclopropyl-4-(4-fluorophenyl) -3-quinolyl]-3,5-dihydroxy-6-heptenoate}, CAS 147526-32-7), simvastatin (SV), pravastatin (PV), fluvastatin (FV), cerivastatin (CV) and atorvastatin (AV) to guinea pigs at various doses, which did not affect body weight, plasma and liver lipids were measured. Liver endoplasmic reticulum (ER) was isolated and measured for lipid content and activity of ER enzymes (NK-104: 3 mg/kg, SV:30 mg/kg). Each statin except CV dose-dependently Lowered total cholesterol (TC), with NK-104 showing the greatest effect. Only NK-104 and AV, long-acting statins, significantly lowered triglycerides (TG). A significant reduction of the liver cholesterol content was observed for NK-104 and AV. The Liver TG content increased with dose for SV or PV, but not for NK-104 or AV. The TC content In ER and activity of diacylglycerol acyltransferase of ER, increased with SV and slightly with NK-104. Activity of microsomal triglyceride transfer protein, which is necessary for both apoB particle formation at rough ER and TG droplet production at smooth ER, increased by SV but not by NK-104.
   It Is suggested that statins with prolonged action lower TG by decreasing cholesterol ester supply necessary for very low density lipoprotein formation and by attenuating an increase In TG production at ER after HMG-CoA reductase inhibition.
SN 0004-4172
EI 1616-7066
PY 2001
VL 51
IS 1
BP 38
EP 45
UT WOS:000166823000006
PM 11215324
ER

PT J
AU Miyares, MA
AF Miyares, Marta A.
TI Anacetrapib and Dalcetrapib: Two Novel Cholesteryl Ester Transfer
   Protein Inhibitors
SO ANNALS OF PHARMACOTHERAPY
AB OBJECTIVE: To evaluate the role of cholesteryl ester transfer protein (CETP) in the cholesterol transport system and review the pharmacology, pharmacokinetic properties, efficacy, and adverse effects of the CETP inhibitors, anacetrapib and dalcetrapib, for the treatment of dyslipidemia.
   DATA SOURCES: A literature search was conducted in Ovid/MEDLINE (1950 to week 4 December 2010), PubMed/MEDLINE (up to December 2010), EMBASE (2000 to December 2010), and International Pharmaceutical Abstracts (1970 to December 2010) using the MeSH terms and key words anacetrapib, MK 0859, dalcetrapib, and JTT 705. The search was limited to publications in English.
   STUDY SELECTION AND DATA EXTRACTION: Studies evaluating the pharmacology, pharmacokinetics, safety, and efficacy of anacetrapib and dalcetrapib for the treatment of dyslipidemia were included. Clinical reviews evaluating the characterization of CETP and its inhibition as a mechanism for reducing cardiovascular risk were also included.
   DATA SYNTHESIS: Anacetrapib and dalcetrapib represent a novel treatment option for patients who have dyslipidemia and low levels of high-density lipoprotein cholesterol (HDL-C). Anacetrapib and dalcetrapib increase HDL-C by inhibiting CETP-mediated transfer of cholesteryl ester and triglyceride. Studies evaluating the safety and efficacy of anacetrapib and dalcetrapib concluded that both agents safely and effectively augment HDL-C. Their mechanism of action, potential for significant raising of HDL-C, once-daily dosing regimen, and favorable lipid-altering effects when added to hydroxymethylglutaryl-CoA reductase inhibitors are key elements. Anacetrapib and dalcetrapib are well tolerated, with mild gastrointestinal complaints reported more than with placebo. Although another CETP inhibitor, torcetrapib, was withdrawn from clinical development secondary to increased morbidity and mortality, neither anacetrapib nor dalcetrapib has demonstrated the adverse off-target effects portrayed with torcetrapib.
   CONCLUSIONS: Inhibition of CETP by anacetrapib and dalcetrapib represents an encouraging development in the management of dyslipidemia, particularly in patients with low HDL-C levels. Results of future trials are much anticipated, as these will clarify the role of anacetrapib and dalcetrapib in reduction of cardiovascular disease.
SN 1060-0280
PD JAN
PY 2011
VL 45
IS 1
BP 84
EP 94
DI 10.1345/aph.1P446
UT WOS:000287061600009
PM 21205945
ER

PT J
AU Thompson, GR
   Naoumova, RP
AF Thompson, GR
   Naoumova, RP
TI Novel lipid-regulating drugs
SO EXPERT OPINION ON INVESTIGATIONAL DRUGS
AB This review describes the major developments in lipid-regulating drugs during the past two years. Most of the novel compounds that have been launched or were in their final stages of development during this period are aimed primarily at lowering low-density Lipoprotein (LDL)-cholesterol. These include bile acid sequestrants, HMG-CoA reductase inhibitors and a cholesterol absorption inhibitor. In addition, there have been preclinical reports suggesting the potential usefulness of orally bioavailable inhibitors of cholesterol ester transfer protein in plasma and of acylcoA:cholesterol acyltransferase in monocyte-macrophages. The recent discovery of the roles of the scavenger receptor class B Type 1 and ATP-binding cassette transporter 1 in high-density lipoprotein (HDL)-cholesterol transport may shift the trend of future developments away from compounds that lower LDL to those aimed at promoting HDL turnover.
SN 1354-3784
EI 1744-7658
PD NOV
PY 2000
VL 9
IS 11
BP 2619
EP 2628
DI 10.1517/13543784.9.11.2619
UT WOS:000165151300009
PM 11060824
ER

PT J
AU Bruckert, E
AF Bruckert, E
TI New advances in lipid-modifying therapies for reducing cardiovascular
   risk
SO CARDIOLOGY
AB Over the last 30 years, several epidemiological and prospective studies have identified a number of risk factors for the development of cardiovascular disease. Lipid abnormalities are central among these risk factors, and their correction has been a major target for the medical community. The 3-hydroxy-3-methyl glutaryl coenzyme A reductase (HMG-CoA reductase) inhibitors (statins) are the most widely prescribed and best tolerated of the currently available lipid-modifying therapies. Newer agents in this class (e.g. rosuvastatin) have been developed that have proven to be more effective at lowering levels of low-density lipoprotein cholesterol (LDL-C). New formulations of drugs such as nicotinic acid can improve treatment regimens and reduce unpleasant side-effects, thereby improving patient compliance with this therapy. In terms of developing novel drugs, the introduction of cholesterol absorption inhibitors (e.g. ezetimibe) and ACAT inhibitors (e.g. avasimibe) will provide clinicians with therapies that exploit different therapeutic pathways to those currently being utilised. Combining these agents with statins could produce greater improvements in lipid profile than those seen to date. In addition, advances in our understanding of the pathophysiology of dyslipidaemia have led to the identification of other novel therapeutic targets, including cholesteryl ester transfer protein. Studies with experimental drugs have already demonstrated the potential of these approaches. Copyright (C) 2002 S. Karger AG, Basel.
SN 0008-6312
EI 1421-9751
PY 2002
VL 97
IS 2
BP 59
EP 66
DI 10.1159/000057673
UT WOS:000175563600002
PM 11978950
ER

PT J
AU Wilcox, LJ
   Barrett, PHR
   Huff, MW
AF Wilcox, LJ
   Barrett, PHR
   Huff, MW
TI Differential regulation of apolipoprotein B secretion from HepG2 cells
   by two HMG-CoA reductase inhibitors, atorvastatin and simvastatin
SO JOURNAL OF LIPID RESEARCH
AB The concept that hepatic cholesterol synthesis regulates hepatocyte assembly and secretion of apoB-containing lipoproteins remains controversial. The present study was carried out in HepG2 cells to examine the regulation of apoB secretion by the HMG-CoA reductase inhibitor atorvastatin, ApoB accumulation in the media was decreased by 24% and 36% at 10 mu M (P < 0.02) and 20 mu M (P < 0.01) of atorvastatin, respectively Atorvastatin inhibited HepG2 cell cholesterol synthesis by up to 96% (P < 0.001) and cellular cholesteryl ester (CE) mass by 54% (P < 0.001), Another HMG-CoA reductase inhibitor, simvastatin, decreased cellular cholesterol synthesis and CE mass by up to 96% (P < 0.001) and 52% (P < 0.001), respectively However, in con trast to atorvastatin, simvastatin had no effect on apoB secretion. To characterize the reduction in apoB secretion by atorvastatin (10 mu M), pulse-chase experiments were performed and the kinetic data were analyzed by multicompartmental modeling using SAAM II. Atorvastatin had no affect on the synthesis of apoB, however, apoB secretion into the media was decreased by 44% (P = 0.048). Intracellular apoB degradation increased proportionately (P 0,048), Simvastatin (10 mu M) treatment did not significantly alter either the secretion or intracellular degradation of apoB, relative to control. The kinetics of apoB degradation were best described by a rapidly and a slowly turning over degradation compartment, The effect of atorvastatin on apoB degradation was largely confined to the rapid compartment, Neither inhibitor affected apoB mRNA concentrations, however, both significantly increased LDL receptor and HMG-CoA. reductase mRNA levels. Atorvastatin treatment also decreased the mRNA for the microsomal triglyceride transfer protein MTP by 22% (P < 0.02). j/r These results show that atorvastatin decreases apoB secretion, by a mechanism that results in an enhanced intracellular degradation of apoB., Differential regulation of apolipoprotein B secretion from HepG2 cells by two HMG-CoA reductase inhibitors, atorvastatin and simvastatin.
RI Huff, Murray/G-3307-2011; Barrett, Hugh/B-2745-2011
SN 0022-2275
PD JUN
PY 1999
VL 40
IS 6
BP 1078
EP 1089
UT WOS:000080853900012
PM 10357840
ER

PT J
AU Farnier, M
AF Farnier, M
TI New lipid-lowering drugs: Future prospects
SO THERAPIE
AB The field of new lipid-lowering drug research is very active, with researchers looking to make the currently available drugs more powerful and safer, and to develop new classes of drugs.
   Among the statins, development has gone the farthest for rosuvastatin and pitavastatin. Colesevelam is a new bile acid sequestrant with a better digestive tolerance. Among the new classes of drugs, the most promising molecules are the cholesterol absorption inhibitors with ezetimibe as the first in line - and the PPAR-alpha. and PPAR-gamma activators. Among the other classes, the acyl-CoA: cholesterol acyltransferase (ACAT) inhibitors, microsomal triglyceride transfer protein (MTP) inhibitors, cholesteryl ester transfer protein (CETP) inhibitors, and ileal bile acid transporter inhibitors, have to be mentioned. In most of the cases, those new compounds are being developed mainly as a combined treatment with statins. However, these combination therapies differ depending on the lipid abnormalities of the patient. The statin-ezitimibe and the statin-bile acid sequestrant combinations have been the most studied treatments in pure hypercholesterolaemia. On another hand, the statin-PPAR-alpha and -gamma activator combination were the first to be developed for patients with combined hyperlipidaema or type 2 diabetes mellitus. However, the clinical benefit of ACAT or CETP inhibitors remains to be determined and the development of MTP inhibitors has been restricted so far, because of problems of digestive intolerance and hepatic steatosis. Finally, the discovery of new specific lipoprotein receptors, such as the ABCA1 or SRB1 receptors, means that we can work towards developing new potential targets for pharmacological intervention.
SN 0040-5957
PD JAN-FEB
PY 2003
VL 58
IS 1
BP 97
EP 105
DI 10.2515/therapie:2003014
UT WOS:000183327700014
PM 12822207
ER

PT J
AU Best, JD
   Jenkins, AJ
AF Best, JD
   Jenkins, AJ
TI Novel agents for managing dyslipidaemia
SO EXPERT OPINION ON INVESTIGATIONAL DRUGS
AB An elevated low-density lipoprotein (LDL) cholesterol level is a strong predictor of coronary heart disease (CHD) risk. Over the past seven years, equally strong evidence has accumulated that lowering LDL cholesterol with HMG-CoA reductase inhibitors or statins reduces CHD risk and there is now widespread use of these agents for the primary and secondary prevention of CHD. Treatment issues remain regarding the appropriate degree of LDL cholesterol reduction and whether, in people with very high levels, it would be preferable to achieve the LDL cholesterol goal with a powerful statin alone or combined with an agent that lowers LDL cholesterol by a different mechanism. The main focus in the development of novel agents is the patient with low high-density lipoprotein (HDL) cholesterol, usually associated with hypertriglyceridaemia. Already prevalent as a risk factor for CHD, this abnormality has been linked with insulin resistance, which is likely to increase greatly over the next decade, along with increasing obesity and diabetes. Agents that have potent HDL cholesterol raising capacity include cholesteryl ester transfer protein (CETP) inhibitors, retinoid X receptor (RXR) selective agonists, specific peroxisome proliferator-activated receptor (PPAR) agonists and oestrogen-like compounds. Another area of development involves agents that will lower both cholesterol and triglyceride levels, such as partial inhibitors of microsomal triglyceride transfer protein (MTP) and perhaps squalene synthase inhibitors and agonists of AMP kinase. Future emphasis will be on correcting all lipid abnormalities for the prevention of CHD, not just lowering LDL cholesterol.
RI Jenkins, Alicia J/N-2482-2015
OI Jenkins, Alicia/0000-0003-0583-3717; Best, James/0000-0002-5239-9274
SN 1354-3784
EI 1744-7658
PD NOV
PY 2001
VL 10
IS 11
BP 1901
EP 1911
UT WOS:000172246100001
PM 11772294
ER

PT J
AU Bercovich, D
   Friedlander, Y
   Korem, S
   Houminer, A
   Hoffman, A
   Kleinberg, L
   Shochat, C
   Leitersdorf, E
   Meiner, V
AF Bercovich, D
   Friedlander, Y
   Korem, S
   Houminer, A
   Hoffman, A
   Kleinberg, L
   Shochat, C
   Leitersdorf, E
   Meiner, V
TI The association of common SNPs and haplotypes in the CETP and MDRI genes
   with lipids response to fluvastatin in familial hypercholesterolemia
SO ATHEROSCLEROSIS
AB Objective: To examine whether genetic polymorphisms in the cholesteryl-ester transfer protein (CETP) and the P-glycoprotein drug transporter (MDR 1) are associated with variable lipid response to fluvastatin.
   Methods: Lipid levels were determined in a compliance-monitored clinical study at baseline and following 20 weeks of treatment with 40mg dose of fluvastatin in 76 FH patients. CETP and MDR1 SNP genotyping was performed and linear regression was used to examine the associations between common SNPs and haplotypes and lipid response.
   Results: Treatment with 40mg of fluvastatin resulted in mean low density lipoprotein cholesterol (LDL-C) reduction of 21.5%; mean triglyceride (TG) reduction of 8.3%; and a mean high-density lipoprotein cholesterol (HDL-C) increase of 13.4%. Five tagging SNPs in both 9 genes were used to reconstruct five and six haplotypes accounting for 71.4% and 90.2% of the observed haplotypes in the CETP and MDR1 genes, respectively. CETP-H 13 and MDR1-h4 were associated with an increase in LDL-C response. CETP-H5 was significantly associated with decreased TG and HDL-C response, whereas MDR1-h10 was associated with decreased TG response. A multivariate regression model indicated an independent additive effect of CETP-H5 and MDR1-h10 on the level of TG response.
   Conclusions: CETP and MDR1 have independent effects on lipid changes following fluvastatin treatment. The results of this study may lead to an improved understanding of the genetic determinants of lipids response to treatment. (c) 2005 Elsevier Ireland Ltd. All rights reserved.
SN 0021-9150
EI 1879-1484
PD MAR
PY 2006
VL 185
IS 1
BP 97
EP 107
DI 10.1016/j.atherosclerosis.2005.05.025
UT WOS:000235541300012
PM 16002074
ER

PT J
AU Brahmkshatriya, PS
   Jani, MH
   Chhabria, MT
AF Brahmkshatriya, PS
   Jani, MH
   Chhabria, MT
TI Recent developments in the treatment of atherosclerosis
SO JOURNAL OF ENZYME INHIBITION AND MEDICINAL CHEMISTRY
AB Atherosclerosis is one of the most frequent causes of cardiac arrest. The major cause of this disease is high concentrations of lipid in the blood. Medicinal agents so far have been quite successful in the management of hyperlipidemia. Among the several widely used drugs, (fibrates, statins and niacin) statins are the most frequently prescribed in many forms of hyperlipidemia. Recently, statins have been found to produce serious toxicities, which are rare but can be potentially harmful and are noise concern for the immediate need to develop some new chemical entities in this category. This review is primarily concerned with recent developments in atherosclerotic drug discovery including novel inhibitors of cholesterol biosynthesis, cholesterol absorption inhibitors and antioxidants. The review also focuses on possible future targets including gene therapy.
SN 1475-6366
EI 1475-6374
PD FEB
PY 2006
VL 21
IS 1
BP 1
EP 15
DI 10.1080/14756360500337634
UT WOS:000236146500001
PM 16570499
ER

PT J
AU Tsuji, M
   Ide, H
   Yabunaka, N
   Otsuka, Y
   Tsuchihashi, K
   Gasa, S
AF Tsuji, M
   Ide, H
   Yabunaka, N
   Otsuka, Y
   Tsuchihashi, K
   Gasa, S
TI The mechanism of high-density lipoprotein cholesterol elevation in
   patients treated with simvastatin
SO CURRENT THERAPEUTIC RESEARCH-CLINICAL AND EXPERIMENTAL
AB Fourteen patients with untreated hypercholesterolemia were given simvastatin 5 mg/d for 12 weeks. Cholesteryl ester transfer protein (CETP) activity and lecithin-cholesterol acyltransferase (LCAT) activity were determined every 4 weeks during treatment. Total cholesterol (TC) decreased from 279.1 +/- 55.1 mg/dL before treatment to 224.6 +/- 30.7 mg/dL after 12 weeks, and high-density Lipoprotein cholesterol (HDL-C) rose from 56.2 +/- 13 mg/dL to 61.2 +/- 15.2 mg/dL, These changes were statistically significant. CETP activity decreased significantly from 26.8 +/- 6.4% before treatment to 23.6 +/- 6.3% after 12 weeks, and LCAT activity at 37 degrees C increased significantly from 43.3 +/- 33.5 nmol/mL per hour to 68.4 +/- 32.6 nmol/mL per hour. The changes in TC correlated with those in CETP activity at each time point (r = .674), but not with those in LCAT activity. The HDL-C level was negatively correlated with CETP activity at each time point (r = .655) but not with LCAT activity. These findings show that CETP activity may play a more important role than LCAT activity in simvastatin-induced HDL-C elevation and suggest that simvastatin increases HDL-C by reducing CETP activity secondary to low-density lipoprotein cholesterol reduction.
SN 0011-393X
EI 1879-0313
PD NOV
PY 1998
VL 59
IS 11
BP 773
EP 784
DI 10.1016/S0011-393X(98)85103-5
UT WOS:000077054900004
ER

PT J
AU Bitto, A
   Pallio, G
   Messina, S
   Arcoraci, V
   Pizzino, G
   Russo, GT
   Pallio, S
   Squadrito, F
   Altavilla, D
AF Bitto, Alessandra
   Pallio, Giovanni
   Messina, Sonia
   Arcoraci, Vincenzo
   Pizzino, Gabriele
   Russo, Giuseppina T.
   Pallio, Socrate
   Squadrito, Francesco
   Altavilla, Domenica
TI Genomic Variations Affecting Biological Effects of Statins
SO CURRENT DRUG METABOLISM
AB Background: Statins are inhibitors of hydroxy-methyl-glutaryl coenzymeA (HMG-CoA) reductase, the rate-limiting enzyme involved in de novo cholesterol synthesis. The patient health profile needs to be taken in account during the interpretation of the variability in the outcome of drug therapy, as well as compliance with prescribed pharmacological treatments, and genetic profile.
   Objective: Several genetic polymorphisms playing a role in the different response to lipid lowering therapy have recently been identified. Statins, today are used to reduce Low Density Lipoprotein-Cholesterol (LDL-C), represent the treatment of choice in individuals with increased risk of Cardio-Vascular Disease (CVD), both in primary and secondary prevention of cardiovascular events. Regardless of the usefulness in a wide range of patients, the common interindividual genetic variability, along with phenotypic aspects, lead to resistance and adverse responses.
   Methods: we reviewed on PubMed, inserting as term search "statin and polymorphism", "statin and pharmacogenomic", "statin and gene", "HMG-CoA reductase and gene".
   Results: A large number of candidate genes and many single nucleotide polymorphisms (SNPs) have been evaluated and related to pharmacokinetic and/or pharmacodynamic of statins.
   Conclusion: Despite these several findings there is still not enough evidence to recommend pharmacogenomic tests before starting statin therapy.
RI Russo, Giuseppina/AIC-4440-2022; Pallio, Giovanni/AAC-2420-2019; Pallio,
   Giovanni/AAM-1136-2021; Arcoraci, Vincenzo/HGA-3713-2022
OI Russo, Giuseppina/0000-0002-4565-3131; Arcoraci,
   Vincenzo/0000-0003-0061-0477; Pallio, Giovanni/0000-0002-4187-2265;
   Messina, Sonia/0000-0001-7994-3391
SN 1389-2002
EI 1875-5453
PY 2016
VL 17
IS 6
BP 566
EP 572
DI 10.2174/1389200217666160219114116
UT WOS:000380774100006
PM 26892732
ER

PT J
AU Harangi, M
   Seres, I
   Harangi, J
   Paragh, G
AF Harangi, Mariann
   Seres, Ildiko
   Harangi, Janos
   Paragh, Gyoergy
TI Benefits and Difficulties in Measuring HDL Subfractions and Human
   Paraoxonase-1 Activity During Statin Treatment
SO CARDIOVASCULAR DRUGS AND THERAPY
AB Dyslipidaemia including decreased high density lipoprotein cholesterol concentration is one of several factors that have been implicated in increased cardiovascular risk. Since their introduction in the 1980s, 3-hydroxy-3-methylglutaryl coenzyme A (HMG-CoA) reductase inhibitors (statins) have emerged as the one of the best-selling class of medications to date, with numerous trials demonstrating powerful efficacy in preventing cardiovascular diseases. Although statins have been shown to modestly raise or not alter HDL-cholesterol, their effect on HDL subfractions and on HDL-associated enzymes including human paraoxonase-1 (PON1) has not yet been fully explored. This review summarizes the currently availabe data on the effect of statins on HDL subfractions and on PON1 activity with a particular emphasis on the clinical relevance of these effects. Moreover, methodological problems of HDL subfraction and PON1 activity determinations are also discussed.
RI Harangi, Mariann/ACY-2278-2022
OI Harangi, Mariann/0000-0001-9761-9595
SN 0920-3206
EI 1573-7241
PD DEC
PY 2009
VL 23
IS 6
BP 501
EP 510
DI 10.1007/s10557-009-6205-4
UT WOS:000273031500009
PM 19859794
ER

PT J
AU Bousoula, E
   Kolovou, V
   Perrea, D
   Kolovou, G
AF Bousoula, Eleni
   Kolovou, Vana
   Perrea, Despoina
   Kolovou, Genovefa
TI Pharmacogenetics and Statin Treatment: Reality or Theory?
SO CURRENT VASCULAR PHARMACOLOGY
AB Pharmacogenetics investigates heritable genetic polymorphisms that can effect responses to drug therapy. The main application of pharmacogenetics is genotype-guided dosing of medications and genotype-selection of treatment with the highest efficacy and lowest risk of adverse effects.
   Cardiovascular disease (CVD) is the leading cause of mortality and morbidity globally. Dyslipidemia is one of the classical risk factors for developing CVD. 3-hydroxy-3-methylglutaryl-coenzyme (HMG-CoA) reductase inhibitors called statins are the cornerstones in dyslipidemia treatment. However, there is a broad variation in individual responses to statin treatment. This variation may not only be due to environmental factors such as adherence to treatment, diet and exercise but also due to genetic factors.
   Many studies have focused on various genetic polymorphisms of genes that are involved in cholesterol metabolism, trying to define their contribution to a potential genotype-guided treatment against dyslipidemia.
SN 1570-1611
EI 1875-6212
PY 2015
VL 13
IS 5
BP 616
EP 623
DI 10.2174/1570161113666150130165651
UT WOS:000360503100007
PM 25633365
ER

PT J
AU Mohammadpour, AH
   Akhlaghi, F
AF Mohammadpour, Amir Hooshang
   Akhlaghi, Fatemeh
TI Future of Cholesteryl Ester Transfer Protein (CETP) Inhibitors: A
   Pharmacological Perspective
SO CLINICAL PHARMACOKINETICS
AB In almost 30 years since the introduction of HMG-CoA reductase inhibitors (statins), no other class of lipid modulators has entered the market. Elevation of high-density lipoprotein-cholesterol (HDL-C) via inhibiting cholesteryl ester transfer protein (CETP) is an attractive strategy for reducing the risk of cardiovascular events in high-risk patients. Transfer of triglyceride and cholesteryl ester (CE) between lipoproteins is mediated by CETP; thus inhibition of this pathway can increase the concentration of HDL-C. Torcetrapib was the first CETP inhibitor evaluated in phase III clinical trials. Because of off-target effects, torcetrapib raised blood pressure and increased the concentration of serum aldosterone, leading to higher cardiovascular events and mortality. Torcetrapib showed positive effects on cardiovascular risk especially in patients with a greater increase in HDL-C and apolipoprotein A-1 (apoA-1) levels. The phase III clinical trial of dalcetrapib, the second CETP inhibitor that has entered clinical development, was terminated because of ineffectiveness. Dalcetrapib is a CETP modulator that elevated HDL-C levels but did not reduce the concentration of low-density lipoprotein cholesterol (LDL-C). Both heterotypic and homotypic CE transfer between lipoproteins are mediated by some CETP inhibitors, including torcetrapib, anacetrapib, and evacetrapib, while dalcetrapib only affects the heterotypic CE transfer. Dalcetrapib has a chemical structure that is distinct from other CETP inhibitors, with a smaller molecular weight and a lack of trifluoride moieties. Moreover, dalcetrapib is a pro-drug that must be hydrolyzed to a pharmacologically active thiol form. Two other CETP inhibitors, anacetrapib and evacetrapib, are currently undergoing evaluation in phase III clinical trials. Both molecules have shown beneficial effects by increasing HDL-C and decreasing LDL-C concentration. The success of anacetrapib and evacetrapib remains to be confirmed upon the completion of phase III clinical trials in 2017 and 2015, respectively. Generally, the concentration of HDL-C has been considered a biomarker for the activity of CETP inhibitors. However, it is not clear whether a fundamental relationship exists between HDL-C levels and the risk of coronary artery diseases. The most crucial role for HDL is cholesterol efflux capacity in which HDL can reverse transport cholesterol from foam cells in atherosclerotic plaques. In view of the heterogeneity in HDL particle size, charge, and composition, the mere concentration of HDL-C may not be a good surrogate marker for HDL functionality. Recent clinical studies have reported that increased HDL functionality inversely correlates with the development of atherosclerotic plaque. Future development of CETP inhibitors may therefore benefit from the use of biomarkers of HDL functionality.
RI Akhlaghi, Fatemeh/U-9574-2019
SN 0312-5963
EI 1179-1926
PD AUG
PY 2013
VL 52
IS 8
BP 615
EP 626
DI 10.1007/s40262-013-0071-8
UT WOS:000322010900001
PM 23658137
ER

PT J
AU Liu, J
   Zhang, Y
   Luo, Y
   Xue, L
   Zhao, C
   Xu, X
   Gao, W
AF Liu, J
   Zhang, Y
   Luo, Y
   Xue, L
   Zhao, C
   Xu, X
   Gao, W
TI The relation between cholesteryl ester transfer protein I405V
   polymorphism and HMG-CoA reductase inhibitor
SO AMERICAN JOURNAL OF CARDIOLOGY
CT 15th Annual Transcatheter Cardiovascular Therapeutics Symposium
CY SEP 15-19, 2003
CL WASHINGTON, D.C.
SP Cardiovascular Res Fdn, Lenox Hill Heart & Vasculsr Inst New York
SN 0002-9149
PD SEP 15
PY 2003
VL 92
IS 6A
SU S
BP 227L
EP 227L
UT WOS:000185385600544
ER

PT J
AU Maitland-van der Zee, AH
   Klungel, OH
   Stricker, BHC
   Verschuren, WMM
   Kastelein, JJP
   Leufkens, HGM
   de Boer, A
AF Maitland-van der Zee, AH
   Klungel, OH
   Stricker, BHC
   Verschuren, WMM
   Kastelein, JJP
   Leufkens, HGM
   de Boer, A
TI Genetic polymorphisms: importance for response to HMG-CoA reductase
   inhibitors
SO ATHEROSCLEROSIS
AB Coronary artery disease is among the leading causes of death worldwide. Clinical trials show a protective effect of statins against the sequelae of coronary artery disease. The mean risk reductions for subjects using statins compared with placebo found in these trials is about 30%. These are average reductions for all patients included in the trials. Important factors in interpreting the variability in the outcome of drug therapy include the patient's health profile, prognosis, disease severity, quality of drug prescribing, compliance with prescribed pharmacotherapy and the genetic profile of the patient. This review aims to give an overview of the known polymorphisms (Cholesteryl Ester Transfer Protein polymorphism, Stromelysin-1 polymorphism, -455G/A and TaqI polymorphisms of the beta-fibrinogen gene, apoE4, Asp(9)Asn mutation in the lipoprotein lipase gene, the -514 CT polymorphism in the hepatic lipase gene and the ACE deletion type gene) that have an influence on the effects of statins in the general population. The expectation is that in the future a subject's genotype may determine whether he will be treated with statins or not. Determining the genotype will not deny therapy to a subject, but will help in deciding the therapy that will suit the patient best. (C) 2002 Elsevier Science Ireland Ltd. All rights reserved.
RI Kastelein, John/AAF-7950-2020; Maitland-van der Zee, Anke/I-9572-2016
OI Maitland-van der Zee, Anke/0000-0002-0414-3442
SN 0021-9150
EI 1879-1484
PD AUG
PY 2002
VL 163
IS 2
BP 213
EP 222
AR PII S0021-9150(01)00725-0
DI 10.1016/S0021-9150(01)00725-0
UT WOS:000176589200001
PM 12052467
ER

PT J
AU Najam, O
   Lambert, G
   Ray, KK
AF Najam, Osman
   Lambert, Gilles
   Ray, Kausik K.
TI The past, present and future of lipid-lowering therapy
SO CLINICAL LIPIDOLOGY
AB Cardiovascular disease (CVD) remains the leading cause of morbidity and mortality worldwide. Dyslipidemia is a major risk factor, with elevated plasma lipids having a well-established relationship with CVD. While lifestyle modification and statins have played an important role in reducing risk, many patients develop CVD despite best care. Statins remain the most prescribed lipid-lowering therapy, yet many patients may require additional therapies. Fibrates, ezetimibe and bile acid sequestrants have been extensively investigated thus far, with mixed results. Newer classes of lipid modifying therapy include monoclonal antibodies to PCSK9, lomitapide and cholesterol ester transfer protein inhibitors. In this review, we revisit the history of lipid-lowering therapy, the pharmacotherapies currently used and future direction of research.
RI Ray, Kausik/Z-2055-2019
OI Ray, Kausik/0000-0003-0508-0954
SN 1758-4299
EI 1758-4302
PY 2015
VL 10
IS 6
BP 481
EP 498
DI 10.2217/clp.15.40
UT WOS:000366662800003
ER

PT J
AU Funatsu, T
   Suzuki, K
   Goto, M
   Arai, Y
   Kakuta, H
   Tanaka, H
   Yasuda, S
   Ida, M
   Nishijima, S
   Miyata, K
AF Funatsu, T
   Suzuki, K
   Goto, M
   Arai, Y
   Kakuta, H
   Tanaka, H
   Yasuda, S
   Ida, M
   Nishijima, S
   Miyata, K
TI Prolonged inhibition of cholesterol synthesis by atorvastatin inhibits
   apo B-100 and triglyceride secretion from HepG2 cells
SO ATHEROSCLEROSIS
AB Atorvastatin is a new HMG-CoA reductase inhibitor that strongly lowers plasma cholesterol and triglyceride (TG) levels in humans and animals. Since previous data indicated that atorvastatin has prolonged inhibition of hepatic cholesterol synthesis, we tested whether this longer duration of inhibitory effect on cholesterol synthesis decreased hepatic lipoprotein secretion in vitro. We used the HepG2 hepatoma cell line to: (1) determine the time required Lentil levels of secreted apo B-100 and TG declined significantly, (2) examine the relation to the mass of cellular cholesteryl ester (CE) and (3) test microsomal triglyceride transfer protein (MTP) activity which leads to decreased apo B-100 production. Although atorvastatin significantly inhibited cholesterol synthesis in,HepG2 cells regardless of treatment duration (1, 14 or 24 h). it did not inhibit TG synthesis. Apo B-100 and TG secretion were unchanged after 1-h atorvastatin treatment, but declined significantly after 24-h treatment. Atorvastatin treatment also reduced cellular CE mass, exhibiting both time- and dose-dependency. Mevalonolactone, a product of HMG-CoA reductase, attenuated the inhibitory effects of atorvastatin. Atorvastatin strongly reduced mRNA levels of MTP, whereas it did not inhibit MTP activity as measured by TG transfer assay between liposomes. Simvastatin also induced treatment- and time-dependent reductions in apo B-100. whereas the MTP inhibitor BMS-201038 exhibited no time dependency, instead inhibiting this variable even on I-h treatment. These results: indicate that reduced apo B-100 secretion caused by atorvastatin is: a secondary result owing to decreased lipid availability, and that atorvastatin's: efficacy depends on the duration of cholesterol synthesis inhibition in the liver. (C) 2001 Elsevier Science Ireland Ltd. All rights reserved.
SN 0021-9150
PD JUL
PY 2001
VL 157
IS 1
BP 107
EP 115
DI 10.1016/S0021-9150(00)00714-0
UT WOS:000169808300012
PM 11427209
ER

PT J
AU Yanagita, T
   Hara, E
   Yotsumoto, H
   Rahman, SM
   Han, SY
   Cha, JY
   Yamamoto, K
AF Yanagita, T
   Hara, E
   Yotsumoto, H
   Rahman, SM
   Han, SY
   Cha, JY
   Yamamoto, K
TI NK-104, a potent new 3-hydroxy-3-methylglutaryl coenzyme a reductase
   inhibitor, enhances posttranslational catabolism of apolipoprotein B-100
   and inhibits secretion of apolipoprotein B-100 and triacylglycerols from
   HepG2 cells
SO CURRENT THERAPEUTIC RESEARCH-CLINICAL AND EXPERIMENTAL
AB The effects of NK-104, a new, potent 3-hydroxy-3-methylglutaryl coenzyme A reductase inhibitor, on the secretion and intracellular catabolism of apolipoprotein B-100 (apo) and on lipid metabolism in HepG2 cells were investigated. The cells were treated with NK-104 1 or 10 mu M for 3 or 24 hours in 1% bovine serum albumin-containing medium. To examine intracellular apo B catabolism, the cells were labeled with S-35-methionine for 10 minutes and followed for up to 90 minutes. NK-104 reduced the secretion of apo B and S-35-labeled apo B, The degradation rate of intracellular S-35-labeled apo B was faster in cells treated with NK-104 than in controls, suggesting that apo B stability was decreased by treatment with NK-104, NK-104 reduced significantly the intracellular levels and synthesis of cholesterol and cholesteryl ester in HepG2 cells. The agent reduced the secretion of labeled triacylglycerols without affecting intracellular triacylglycerol synthesis. Results of this study suggest that NK-104 reduced the secretion of apo B by enhancing degradation of the protein, This effect may be mediated through changes in the intracellular metabolism of cholesterol or cholesteryl ester.
SN 0011-393X
EI 1879-0313
PD AUG
PY 1999
VL 60
IS 8
BP 423
EP 434
DI 10.1016/S0011-393X(99)80021-6
UT WOS:000082347800002
ER

PT J
AU Hutz, MH
   Fiegenbaum, M
AF Hutz, Mara H.
   Fiegenbaum, Marilu
TI Impact of genetic polymorphisms on the efficacy of HMG-CoA reductase
   inhibitors
SO AMERICAN JOURNAL OF CARDIOVASCULAR DRUGS
AB Although pharmacologic treatment for cholesterol reduction represents an advance in cardiovascular and atherosclerosis treatment, the benefits of such therapy are still limited because of interindividual variability in the response to these drugs. Disease severity, treatment adherence, physiologic conditions, biologic conditions, and the patient's genetic profile could be cited as important factors in the evaluation of interindividual variability. In regard to the latter consideration, three large groups of genes could be investigated: (i) genes that code for proteins involved in metabolism and/or drug transport, thereby influencing the pharmacokinetics of these compounds; (ii) genes that code for proteins involved in the mechanism of action and/or in the metabolic pathway of drug action, and which therefore influence pharmacodynamics; and (iii) genes that code for proteins involved in direct development of the disease or in intermediate phenotypes. In this review we discuss pharmacogenetic studies of the HMG-CoA reductase inhibitors (statins) and the implications of pharmacogenetic considerations for predicting treatment efficacy and reducing the adverse effects of these drugs. Once new studies have been performed and most of the genetic variability associated with drug action has been revealed, the great challenge will be to apply this knowledge in clinical medicine.
RI Hutz, Mara H/I-4070-2012; Fiegenbaum, Marilu/M-7160-2019
OI Fiegenbaum, Marilu/0000-0002-5408-2078; Hutz, Mara/0000-0002-9146-1229
SN 1175-3277
EI 1179-187X
PY 2008
VL 8
IS 3
BP 161
EP 170
DI 10.2165/00129784-200808030-00003
UT WOS:000257268300003
PM 18533737
ER

PT J
AU Jain, KS
   Kathiravan, MK
   Somani, RS
   Shishoo, CJ
AF Jain, Kishor S.
   Kathiravan, M. K.
   Somani, Rahul S.
   Shishoo, Chamanlal J.
TI The biology and chemistry of hyperlipidemia
SO BIOORGANIC & MEDICINAL CHEMISTRY
AB Coronary arterial diseases are responsible for more deaths than all other associated causes combined. Elevated serum cholesterol levels leading to atherosclerosis can cause coronary heart disease (CHD). Reduction in serum cholesterol levels reduces the risk for CHD, substantially. Medicinal chemists all around the world have been designing, synthesizing, and evaluating a variety of new bioactive molecules for lowering lipid levels. This review summarizes the disorders associated with elevation of lipids in blood and the current strategies to control them. The emphasis has been laid in particular on the new potential biological targets and the possible treatments as well as the current ongoing research status in the field of lipid lowering agents. (c) 2007 Elsevier Ltd. All rights reserved.
RI Jain, Kishor S/AAI-9879-2020; kathiravan, mk/ABC-9259-2020
SN 0968-0896
EI 1464-3391
PD JUL 15
PY 2007
VL 15
IS 14
BP 4674
EP 4699
DI 10.1016/j.bmc.2007.04.031
UT WOS:000247583300001
PM 17521912
ER

PT J
AU Shen, GX
AF Shen, Garry X.
TI Lipid disorders in diabetes mellitus and current management
SO CURRENT PHARMACEUTICAL ANALYSIS
AB Lipid disorders are common in diabetes mellitus (DM), and play crucial roles in the development of diabetic cardiovascular complications. Diabetic dyslipidemia is characterized by hypertriglyceridemia, increased levels of very low density lipoproteins (VLDL), small dense low density lipoprotein (LDL), and decreased levels of high density lipoprotein (HDL)-cholesterol. The activity of lipoprotein lipase is reduced in diabetic patients, which attenuates the lipolysis of triglyceride-rich lipoproteins and the uptake of free fatty acids. The increased uptake of triglycerides in liver promotes the production of VLDL. Hypertriglyceridemia promotes the exchange of cholesteryl ester from HDL to VLDL or LDL for triglycerides. Obesity or nephropathy deteriorates the dyslipidemia in DM patients. The initial management of lipid disorders in diabetic patients without cardiovascular disease is lifestyle intervention and glucose control. The abnormalities in the metabolism of LDL, or HDL in diabetic patients often require pharmacological intervention. Target of LDL-cholesterol (LDL-c) is more restrict in diabetic patients than in non-diabetic subjects. Treatment with HMG-CoA reductase inhibitors (statins) effectively reduces LDL-c and cardiac events, and that was associated with moderately increases in HDL-c. The combination of ezetimibe with a statin helps to achieve LDL-c target in patients with unsatisfactory cholesterol lowering by statin alone. Fibrates (PPAR-alpha agonists) or PPAR-gamma agonists reduce the levels of triglycerides and moderately elevate HDL-c. PPAR-gamma agonists also improve insulin sensitivity. Cholesteryl ester transfer protein inhibitors may dramatically increase HDL-c. Lipid management has been considered as an effective approach to reduce cardiovascular risk in diabetes.
SN 1573-4129
EI 1875-676X
PD FEB
PY 2007
VL 3
IS 1
BP 17
EP 24
DI 10.2174/157341207779802386
UT WOS:000243810600003
ER

PT J
AU Hofnagel, O
   Luechtenborg, B
   Weissen-Plenz, G
   Robenek, H
AF Hofnagel, Oliver
   Luechtenborg, Birgit
   Weissen-Plenz, Gabriele
   Robenek, Horst
TI Statins and foam cell formation: Impact on LDL oxidation and uptake of
   oxidized lipoproteins via scavenger receptors
SO BIOCHIMICA ET BIOPHYSICA ACTA-MOLECULAR AND CELL BIOLOGY OF LIPIDS
AB The uptake of oxidized lipoproteins via scavenger receptors and the ensuing formation of foam cells are key events during atherogenesis. Foam cell formation can be reduced by treatment with 3-hydroxy-3-methylglutaryl coenzyme A (HMG-CoA) reductase inhibitors (statins). The efficacy of statins is evidently due not only to their cholesterol-lowering properties, but also to lipid-independent pleiotropic effects. This review focuses on lipid-independent pleiotropic effects of statins that influence foam cell fort-nation during atherogenesis, with special emphasis on oxidative pathways and scavenger receptor expression. (C) 2007 Elsevier B.V. All rights reserved.
SN 1388-1981
PD SEP
PY 2007
VL 1771
IS 9
BP 1117
EP 1124
DI 10.1016/j.bbalip.2007.06.003
UT WOS:000250398300002
PM 17690011
ER

PT J
AU Maggo, SDS
   Kennedy, MA
   Clark, DWJ
AF Maggo, Simran D. S.
   Kennedy, Martin A.
   Clark, David W. J.
TI Clinical Implications of Pharmacogenetic Variation on the Effects of
   Statins
SO DRUG SAFETY
AB The last decade has seen an increase in the trend of HMG-CoA reductase inhibitor (statin) usage in the Western world, which does not come as a surprise noting that the latest American Heart Association heart and stroke statistics indicate an alarming prevalence of 80 million Americans (one in three) with one or more forms of diagnosed cardiovascular disease (CVD). Meta-analysis of several large-scale, randomized clinical trials has demonstrated statins to be efficacious in significantly reducing CVD-associated mortality in both primary and secondary prevention. Despite their proven efficacy, statins have also gained attention with respect to adverse drug reactions (ADRs) of muscle myopathy, derangements in hepatic function and even ADRs classified as psychiatric in nature. The depletion of cholesterol within the myocyte cell wall and/or the depletion of key intermediates within the cholesterol synthesis pathway are hypothesized as possible mechanisms of statin-associated ADRs. However, pharmacogenetic variability may also be a risk factor for ADRs and can include, for example, enzymes, transporters, cell membrane receptors, intracellular receptors or components of ion channels that contribute to the pharmacokinetics or pharmacodynamics of response to a particular drug. The cytochrome P450 (CYP) enzymatic pathways that comprise the polymorphic genes, CYP2D6, CYP3A4 and CYP3A5, and also a hepatic transporter, solute carrier organic anion transporter (SLCO1B1), which is a single nucleotide polymorphism discovered to be associated with statin-induced myopathy through a genome-wide association study, are discussed with respect to their effect on altering the pharmacokinetic profile of statin metabolism. Variants of the Apolipoprotein E (APO-E) gene, polymorphisms in the cholesteryl ester transfer protein (CETP) gene, the HMG-CoA reductase gene and other proteins are discussed with respect to altering the pharmacodynamic profile of statins. Pharmacogenetics and its application in medicine to individualize drug therapy has been previously shown to be clinically and economically beneficial through quality-adjusted life-year assessment. Therefore, polymorphisms affecting the pharmacokinetic and pharmacodynamic profiles of statins, which are widely used in therapy, with their potential application in the personalized prescribing of statin therapy, need further research. In this review, we update the recent literature with respect to genetic polymorphisms that may influence the pharmacokinetics and pharmacodynamics of statin therapy, and consider the relevance of these findings to the efficacy of treatment, prevention of ADRs and what this may mean for patient tolerance and compliance.
RI Kennedy, Martin/O-4540-2019; Maggo, Simran/AFP-8798-2022; Kennedy,
   Martin A/A-4942-2008; Maggo, Simran/AAW-4091-2020
OI Kennedy, Martin/0000-0002-6445-8526; Maggo, Simran/0000-0002-7779-5206; 
SN 0114-5916
EI 1179-1942
PY 2011
VL 34
IS 1
BP 1
EP 19
DI 10.2165/11584380-000000000-00000
UT WOS:000286445500001
PM 21142270
ER

PT J
AU Yamashita, S
   Tsubakio-Yamamoto, K
   Ohama, T
   Nakagawa-Toyama, Y
   Nishida, M
AF Yamashita, Shizuya
   Tsubakio-Yamamoto, Kazumi
   Ohama, Tohru
   Nakagawa-Toyama, Yumiko
   Nishida, Makoto
TI Molecular Mechanisms of HDL-Cholesterol Elevation by Statins and Its
   Effects on HDL Functions
SO JOURNAL OF ATHEROSCLEROSIS AND THROMBOSIS
AB Numerous large-scale clinical studies have revealed that the low-density lipoprotein cholesterol (LDL-C)-lowering effect of 3-hydroxy-3-methylglutaryl-CoA (HMG-CoA) reductase inhibitors (statins) prevents coronary heart disease (CHD). Statins have not only LDL-C-lowering effects but also high-density lipoprotein cholesterol (HDL-C)-elevating effects, which differ among statins. In this article, we discuss the molecular mechanisms of HDL-C elevation by statins and its effect on HDL functions. We summarize the reports to date on the effects of statins on various proteins, enzymes and receptors involved in reverse cholesterol transport (RCT), which is one of the protective systems against atherosclerosis. Since statins increase the synthesis of apolipoprotein A-I (ApoA-I) and HDL neogenesis in the liver, the HDL-C-increasing effect of statins may reflect RCT activation. Moreover, HDL has pleiotropic effects, including anti-inflammatory and anti-oxidative effects, as well as RCT. In the future, it may be necessary to assess the functions of HDL elevated by statins, and select statins based on differences in their effects in clinical practice.
OI Nisihida, Makoto/0000-0002-0309-7106
SN 1340-3478
EI 1880-3873
PY 2010
VL 17
IS 5
BP 436
EP 451
DI 10.5551/jat.5405
UT WOS:000278406300002
PM 20513953
ER

PT J
AU Rozman, D
   Monostory, K
AF Rozman, Damjana
   Monostory, Katalin
TI Perspectives of the non-statin hypolipidemic agents
SO PHARMACOLOGY & THERAPEUTICS
AB This review focuses on the non-statin strategies for the treatment of hyperlipidemias in humans. Even if statins remain the major hypolipidemic drugs at present, an increasing number of patients that are treated with statins raises as well the numbers of patients suffering from side effects or not responding well to the therapy. Thus, development of novel approaches to battle the world epidemics of hyperlipidemia remains relevant. The non-statin strategies include the decrease of cholesterol absorption from the diet, lowering the atherogenic lipoprotein release and increasing HDL levels, or increasing elimination of cholesterol by bile acid binding. Representative non-statin drugs that are on the market or are in development phases are described herein in comparison to statins. In addition to 3 beta-hydroxy-3-methylglutaryl coenzyme A reductase (HMGCR), as the major regulatory enzyme of cholesterol synthesis that is the target of statins, some other enzymes of this multi-step pathway represent perspective targets for the development of novel hypolipidemics. None of these inhibitors are currently approved for use in humans. We describe the characteristics of the later enzymes of cholesterol synthesis, starting from the squalene synthase step. Inhibitors of these enzymes are critically evaluated, particularly concerning safety in humans (teratogenic potential, toxicity, and other side effects) and their hypolipidemic effects compared to the statins. Since only a limited number of publications discuss the non-statin approaches for the treatment of hyperlipidemias, this review represents a valuable up-to date summary, with a take-home message, that novel approaches deserve more attention in the future, irrespective of the success of statins. (C) 2010 Elsevier Inc. All rights reserved.
RI Monostory, Katalin/N-1064-2016
OI Monostory, Katalin/0000-0002-0861-1450; Rozman,
   Damjana/0000-0002-6501-2163
SN 0163-7258
EI 1879-016X
PD JUL
PY 2010
VL 127
IS 1
BP 19
EP 40
DI 10.1016/j.pharmthera.2010.03.007
UT WOS:000279551600003
PM 20420853
ER

PT J
AU Rigotti, A
   Arteaga, A
   Maiz, A
AF Rigotti R, Attilio
   Arteaga Ll, Antonio
   Maiz G, Alberto
TI Intensive cholesterol lowering therapy to reduce cardiovascular risk
SO REVISTA MEDICA DE CHILE
AB Primary and secondary prevention trials have clearly demonstrated that lowering serum cholesterol levels with statins reduces the incidence of cardiovascular event,;. Recent studies plus post hoc analysis of previous clinical trials show that risk reduction is proportional to the magnitude of LDL cholesterol lowering, Therefore, new recommendations of the National Cholesterol Education Program (USA) have defined a category of patients with very high cardiovascular risk, who should achieve serum LDL cholesterol levels below 70 mg/dl. This proposal will require new and more efficient pharmacologic strategies to attain the increasingly strict therapeutic goals for LDL cholesterol. This article reviews the clinical studies that support the use of intensive lipid lowering therapy to reduce cardiovascular risk. An effective reduction of serum cholesterol can be obtained using statins in high doses or a combination of hypolipidemic drugs with different mechanisms of action
SN 0034-9887
EI 0717-6163
PD MAY
PY 2006
VL 134
IS 5
BP 641
EP 648
UT WOS:000238689500014
PM 16802058
ER

PT J
AU Guan, JZ
   Tamasawa, N
   Murakami, H
   Matsui, J
   Tanabe, J
   Matsuki, K
   Yamashita, M
   Suda, T
AF Guan, Jing-Zhi
   Tamasawa, Naoki
   Murakami, Hiroshi
   Matsui, Jun
   Tanabe, Jutaro
   Matsuki, Kota
   Yamashita, Maki
   Suda, Toshihiro
TI HMG-CoA reductase inhibitor, simvastatin improves reverse cholesterol
   transport in type 2 diabetic patients with hyperlipidemia
SO JOURNAL OF ATHEROSCLEROSIS AND THROMBOSIS
AB Aim: ApoA-I and HDL promote cellular cholesterol efflux in the early stages of the reverse cholesterol transport (RCT) pathway. A low plasma HDL-C level is characteristic of atherogenic dyslipidemia in patients with type 2 diabetes. We evaluated plasma lipid levels and the expression of factors related to RCT in type 2 diabetic patients, and the effects of an HMG-CoA reductase inhibitor, simvastatin, were studied.
   Methods: Messenger RNA (mRNA) expression in circulating mononuclear cells was analyzed by reverse transcription-polymerase chain reaction (RT-PCR), focusing on the following factors: liver X receptor alpha (LYR alpha), ATP-binding cassette A1 (ABCA1), scavenger receptor class B type 1 (SR-B1), apolipoprotein E (ApoE), apolipoprotein A-1 (ApoA-1), caveolin, and cholesterol ester transfer protein (CETP). Type 2 diabetic subjects (n = 29) were divided into three subgroups: patients with nor-molipidemia (DM group, n = 11), patients with untreated hyperlipidemia (DMHL group, n = 10), and those with hyperlipidemia treated with simvastatin 5-10 mg/day (DMST group, n = 8). The control group (CNT group) included seven healthy volunteers.
   Results: Simvastatin treatment significantly increased plasma levels of ApoA-I compared to the other three groups. Simvastatin treatment improved the expression of mRNA for LXR alpha, ABCA1, and ApoA-I compared with DMHL or control groups.
   Conclusion: Our data suggest that RCT may be reduced in type 2 diabetic patients with hyperlipidemia, and simivastatin may be able to improve reverse cholesterol transport for this population of diabetic patients.
RI Matsuki, Kota/HNR-4390-2023
OI Matsuki, Kota/0000-0002-1359-5862
SN 1340-3478
EI 1880-3873
PD FEB
PY 2008
VL 15
IS 1
BP 20
EP 25
DI 10.5551/jat.E512
UT WOS:000253945700004
PM 18270459
ER

PT J
AU Wierzbicki, AS
AF Wierzbicki, Anthony S.
TI Future approaches to reducing low-density lipoprotein cholesterol
SO FUTURE LIPIDOLOGY
AB Low-density lipoprotein cholesterol (LDL-C) is recognized as one of the major risk factors for cardiovascular disease. Many interventions ranging from diet to bile acid sequestrants, cholesterol absorption inhibitors and statins reduce LDL-C levels; most have been shown to reduce cardiovascular events. Current intestinally-acting agents reduce LDL-C by 15-20%, while statins reduce LDL-C by up to 50%. All these therapies show marked variations in individual response, and the management of 'drug-resistant' patients is an increasing challenge. In addition, many patients cannot tolerate sufficient statin doses, while intestinal agents have less efficacy and so cannot reach the LDL-C targets that are now desirable. Thus, the opportunity exists for additional agents, taken synergistically with current drugs that could help reduce LDL-C to the eventual target of 1 mmol/l in patients with atherosclerosis. This review summarizes new developments in the field of novel agents to lower LDL-C.
RI Wierzbicki, Anthony/AAP-1735-2020
OI Wierzbicki, Anthony/0000-0003-2756-372X
SN 1746-0875
PD AUG
PY 2006
VL 1
IS 4
BP 463
EP 476
DI 10.2217/17460875.1.4.463
UT WOS:000249427500015
ER

PT J
AU REA, TJ
   DEMATTOS, RB
   PAPE, ME
AF REA, TJ
   DEMATTOS, RB
   PAPE, ME
TI HEPATIC EXPRESSION OF GENES REGULATING LIPID-METABOLISM IN RABBITS
SO JOURNAL OF LIPID RESEARCH
AB The liver plays a central role in lipid metabolism and plasma lipoprotein homeostasis. This dynamic process is regulated by a variety of liver-derived proteins.  However, the specific liver cells that express these proteins are largely unknown. In the current study we measured mRNA levels for 13 genes encoding proteins involved in lipid metabolism in isolated rabbit hepatic parenchymal and nonparenchymal cells. For these analyses we cloned partial rabbit cDNAs for apolipoprotein A-1 (apoA-1), apolipoprotein B (apoB), apolipoprotein E (apoE), cholesteryl ester transfer protein (CETP), hepatic lipase (HL), lipoprotein lipase (LPL), HMG-CoA reductase, LDL-receptor, 7alpha-hydroxylase, albumin, bile salt-dependent cholesteryl ester hydrolase (CEH), lecithin:cholesterol acyl transferase (LCAT), and plasminogen activator inhibitor protein-1 (PAI-1). The cDNAs provided the basis for developing quantitative RNAse protection assays for each mRNA. These assays were used to determine whether differential patterns of mRNA expression existed between liver and other tissues and between hepatic parenchymal and nonparenchymal cells. The data demonstrate a diverse range in tissue distribution and mRNA abundance. Liver expressed all mRNAs except for LPL and CEH. Messenger RNA levels in isolated liver cell populations normalized to total RNA revealed a cell segregation pattern for hepatic gene expression: parenchymal cells showed higher levels of apoA-I, apoB, apoE, albumin, LCAT, HL, and 7alpha-hydroxylase mRNAs compared to nonparenchymal cells while nonparenchymal cells showed higher levels of CETP, LDL-receptor, HMG-CoA reductase, and PAI-1 mRNAs compared to parenchymal cells.  These data demonstrate the existence of differential mRNA expression patterns in rabbit liver cell populations for genes encoding proteins affecting lipid metabolism.
SN 0022-2275
PD NOV
PY 1993
VL 34
IS 11
BP 1901
EP 1910
UT WOS:A1993ME71100008
PM 8263414
ER

PT J
AU Karanth, S
   Tran, VM
   Kuberan, B
   Schlegel, A
AF Karanth, Santhosh
   Vy My Tran
   Kuberan, Balagurunathan
   Schlegel, Amnon
TI Polyunsaturated fatty acyl-coenzyme As are inhibitors of cholesterol
   biosynthesis in zebrafish and mice
SO DISEASE MODELS & MECHANISMS
AB Lipid disorders pose therapeutic challenges. Previously we discovered that mutation of the hepatocyte B-hydroxybutyrate transporter Slc16a6a in zebrafish causes hepatic steatosis during fasting, marked by increased hepatic triacylglycerol, but not cholesterol. This selective diversion of trapped ketogenic carbon atoms is surprising because acetate and acetoacetate can exit mitochondria and can be incorporated into both fatty acids and cholesterol in normal hepatocytes. To elucidate the mechanism of this selective diversion of carbon atoms to fatty acids, we fed wild-type and slc16a6a mutant animals high-protein ketogenic diets. We find that slc16a6a mutants have decreased activity of the rate-limiting enzyme of cholesterol biosynthesis, 3-hydroxy-3-methylglutaryl-coenzyme A reductase (Hmgcr), despite increased Hmgcr protein abundance and relative incorporation of mevalonate into cholesterol. These observations suggest the presence of an endogenous Hmgcr inhibitor. We took a candidate approach to identify such inhibitors. First, we found that mutant livers accumulate multiple polyunsaturated fatty acids (PUFAs) and PUFA-CoAs, and we showed that human HMGCR is inhibited by PUFA-CoAs in vitro. Second, we injected mice with an ethyl ester of the PUFA eicosapentaenoic acid and observed an acute decrease in hepatic Hmgcr activity, without alteration in Hmgcr protein abundance. These results elucidate a mechanism for PUFA-mediated cholesterol lowering through direct inhibition of Hmgcr.
OI Schlegel, Amnon/0000-0003-4060-2252; Karanth,
   Santhosh/0000-0002-1719-8442; Balagurunathan,
   Kuberan/0000-0001-9203-8118
SN 1754-8403
EI 1754-8411
PD NOV
PY 2013
VL 6
IS 6
BP 1365
EP 1377
DI 10.1242/dmm.013425
UT WOS:000329275000008
PM 24057001
ER

PT J
AU La, NA
   Innis-Whitehouse, W
   Li, XZ
   Bakker-Arkema, R
   Black, D
   Brown, WV
AF La, NA
   Innis-Whitehouse, W
   Li, XZ
   Bakker-Arkema, R
   Black, D
   Brown, WV
TI Lipid and apolipoprotein levels and distribution in patients with
   hypertriglyceridemia: Effect of triglyceride reductions with
   atorvastatin
SO METABOLISM-CLINICAL AND EXPERIMENTAL
AB Atorvastatin is a new hepatic hydroxymethyl glutaryl coenzyme A (HMG-CoA) reductase inhibitor that has been demonstrated to be efficacious in reducing both triglyceride (TG) and cholesterol (CHOL) levels in humans. Twenty-seven (N = 27) patients with primary hypertriglyceridemia (TG > 350 mg/dL) were studied before and after 4 weeks on atorvastatin treatment at a dosage of either 20 (n = 16) or 80 (n = 11) mg/d. The present report examines changes in the plasma levels of several apolipoproteins, including apolipoprotein C-ll (apoC-II), apoC-III, and apoE, after atorvastatin. Dose-dependent reductions in both CHOL (20.3% v 43.1%) and TG (26.5% v 45.8%) for the low and high dose, respectively, have been reported in these individuals. In addition to the reductions in apoB commonly associated with the use of HMG-CoA reductase inhibitors, significant reductions in apoE (37% and 49%), apoC-II (28% and 42%), and apoC-III(18% and 30%) were observed with this agent at the 20- and 80-mg/d dosage, respectively. Using fast protein liquid chromatography (FPLC) to fractionate whole plasma according to particle size, the effect of atorvastatin on lipid and apolipoprotein distribution in 20 lipoprotein fractions was also determined. Our results indicate that after 4 weeks on atorvastatin, (1) there was a 5-fold increase in the CHOL content as assessed by the CHOL/apoB ratio for 13 subfractions from very-low-density lipoprotein (VLDL) to small low-density lipoprotein (LDL); (2) there was a statistically significant reduction in the percentage of plasma apoB associated with VLDL-sized particles (30.5% v 26.8%); (3) there was a preferential reduction in plasma apoE from non-apoB-containing lipoproteins with treatment; (4) the losses of apoC-II and apoC-III, on the other hand, were comparable for all lipoprotein fractions; and (5) the fraction of plasma TG associated with HDL was increased after treatment. These changes in lipids and apolipoproteins did not depend on the dose of atorvastatin. There was, on the other hand, a dose-dependent reduction in cholesteryl ester transfer protein (CETP) activity, defined as the percentage of H-3-cholesteryl oleate transferred from high-density lipoprotein (HDL) to LDL. CETP activity was reduced by 10.3% and 26.4% with the low and high dose of atorvastatin. Together, these composition data would be consistent with a net reduction in the number of TO-rich lipoproteins that may be explained by (1) a reduction in VLDL synthesis, (2) a preferential removal of VLDL without conversion to LDL, and (3) a preferential accelerated removal of a subpopulation of LDL. Copyright (C) 2000 by W.B. Saunders Company.
RI Brown, William/GXN-2777-2022
OI Le, Ngoc-Anh/0000-0002-2634-4798
SN 0026-0495
PD FEB
PY 2000
VL 49
IS 2
BP 167
EP 177
UT WOS:000085340800006
PM 10690940
ER

PT J
AU HOMMA, Y
   OZAWA, H
   KOBAYASHI, T
   YAMAGUCHI, H
   SAKANE, H
   NAKAMURA, H
AF HOMMA, Y
   OZAWA, H
   KOBAYASHI, T
   YAMAGUCHI, H
   SAKANE, H
   NAKAMURA, H
TI EFFECTS OF SIMVASTATIN ON PLASMA-LIPOPROTEIN SUBFRACTIONS, CHOLESTEROL
   ESTERIFICATION RATE, AND CHOLESTERYL ESTER TRANSFER PROTEIN IN TYPE-II
   HYPERLIPOPROTEINEMIA
SO ATHEROSCLEROSIS
AB We investigated the effects of simvastatin on plasma levels of lipoprotein subfractions, cholesterol esterification rates and activities of cholesteryl ester transfer protein in 28 patients with type II hyperlipoproteinemia (i.e., nonfamilial hyperlipoproteinemia type IIa and type IIb, and heterozygous familial hypercholesterolemia (FH)). Plasma levels of VLDL-cholesterol (C) and VLDL-triglyceride (TG) were significantly reduced overall by 12.9 +/- 58.0% (mean +/- S.D.; P < 0.05) and 4.2 +/- 54.2% (P < 0.05) respectively, but not in FH. Plasma levels of IDL-C and IDLT-G were decreased overall by 23.2 +/- 47.5% (P < 0.001) and 12.3 +/- 49.7% (P < 0.05), respectively, again mainly due to decreases seen in nonfamilial type II hyperlipoproteinemia. Plasma levels of LDL1 (1.019 < d < 1.045)-C and LDL1-TG were significantly reduced by 33.1 +/- 12.9% (P < 0.001) and 23.3 +/- 24.7%(P < 0.001), respectively. Plasma levels of LDL2 (1.045 < d < 1.063)-C were significantly reduced by 22.9 +/- 18.1% (P < 0.001) overall but not in FH. Gradient PAGE showed no consistant changes in the distribution of LDL particles. Thus, plasma levels of all apo B-containing lipoprotein subfractions were reduced by simvastatin, but its effects varied among the three subgroups. Cholesterol esterification rates were suppressed by 9.3 +/- 19.7% (P < 0.01) and activities of cholesteryl ester transfer protein were reduced by 30.6 +/- 21.5% (P < 0.001). Changes in CETP activity and in plasma levels of cholesterol in lipoprotein subfractions were not correlated Thus, the changes in distribution of lipoprotein subfractions were not due mainly to CETP suppression.
SN 0021-9150
EI 1879-1484
PD APR 24
PY 1995
VL 114
IS 2
BP 223
EP 234
DI 10.1016/0021-9150(94)05487-4
UT WOS:A1995QU41800010
PM 7605391
ER

PT J
AU Asztalos, BF
   Schaefer, EJ
AF Asztalos, BF
   Schaefer, EJ
TI HDL in atherosclerosis: actor or bystander?
SO ATHEROSCLEROSIS SUPPLEMENTS
CT 73rd Annual Congress of the European-Atherosclerosis-Society
CY JUL 07-10, 2002
CL SALZBURG, AUSTRIA
SP European Atherosclerosis Soc
AB Despite dramatic improvement in treatments for reducing risk for coronary heart disease (CHD), it is still the leading cause of mortality in the developed world. In the past decade, a major improvement in reducing low-density lipoprotein (LDL) cholesterol has been achieved with 3-hydroxy-3-methylglutaryl coenzyme A (HMG-CoA) reductase inhibitors (statins). This approach has been shown to be beneficial in both primary and secondary prevention of CHD. On the other hand, while a reduced high-density lipoprotein (HDL) cholesterol level is an independent CHD risk factor, no HDL cholesterol goal has yet been established. The Helsinki Heart Study and the Veterans Affairs High-density Lipoprotein Intervention Trial documented that increasing HDL cholesterol with gemfibrozil significantly decreases coronary events or stroke in CHD patients either with elevated non-HDL cholesterol or normal LDL cholesterol levels plus low HDL cholesterol. Investigations with statins have focused on their efficacy not only in significantly decreasing total cholesterol, LDL cholesterol, and triglyceride levels but also in increasing HDL cholesterol concentrations. The two different classes of drugs (statins and fibrates) have different effects on the various HDL subspecies. As new members of these drug classes and other novel drugs are emerging, there is interest in clarifying whether HDL is only a bystander (an indicator for other CHD risk factors) or it has an active role in the development of CHD. If HDL has an active role, there is a need to determine if any HDL subspecies are protective. It is now clear that HDL plays a pivotal role in cellular cholesterol efflux via the interaction of apolipoprotein A-I with the ATP binding cassette transporter A-1. Thereafter the cholesterol is esterified by lecithin: cholesterol acyltransferase; HDL is remodeled by cholesterol ester transfer protein (CETP) and hepatic lipase. The cholesterol in HDL can either be transferred to apolipoprotein B-containing particles via CETP or delivered directly to the liver with the help of scavenger receptor B1. (C) 2003 Elsevier Science Ireland Ltd. All rights reserved.
SN 1567-5688
EI 1878-5050
PD MAR
PY 2003
VL 4
IS 1
BP 21
EP 29
DI 10.1016/S1567-5688(03)00006-0
UT WOS:000183147100005
PM 12714034
ER

PT B
AU Asztalos, BF
   Horvath, KV
AF Asztalos, Bela F.
   Horvath, Katalin V.
BE Pagano, IS
   Strait, NB
TI High-Density Lipoproteins and Coronary Heart Disease HDLs: A
   Heterogeneous and Multi-Functional Lipoprotein Class
SO HDL AND LDL CHOLESTEROL: PHYSIOLOGY AND CLINICAL SIGNIFICANCE
SE Biochemistry Research Trends
AB In this chapter, we summerize the Current understanding of the potentially antiatherogenic properties of high density lipoproteins (HDL). Recent findings oil the role of the different HDL subspecies in reverse cholesterol transport, inflammation, endothelial function, and low density lipoprotein oxidation are covered. Special emphasis IS Put Oil the heterogeneity of HDLs and functional changes related to specific HDL particles with the potential therapeutic alterations of HDLs. Recent findings from the Framingham Offspring Study, the Veterans Affairs HDL Intervention Trial, the HDL Atherosclerosis Treatment Study, and the Comparative HMG-CoA Reductase Inhibitors Study are presented.
BN 978-1-60741-767-5
PY 2009
BP 171
EP 208
UT WOS:000270952500010
ER

PT J
AU Karalis, IK
   Bergheanu, SC
   Wolterbeek, R
   Dallinga-Thie, GM
   Hattori, H
   van Tol, A
   Liem, AH
   Jukema, JW
AF Karalis, Ioannis K.
   Bergheanu, Sandrin C.
   Wolterbeek, Ron
   Dallinga-Thie, Geesje M.
   Hattori, Hiroaki
   van Tol, Aire
   Liem, Anho H.
   Jukema, J. Wouter
TI Effect of increasing doses of Rosuvastatin and Atorvastatin on
   apolipoproteins, enzymes and lipid transfer proteins involved in
   lipoprotein metabolism and inflammatory parameters
SO CURRENT MEDICAL RESEARCH AND OPINION
AB This paper contains detailed results of a sub-population of the prospective randomized RADAR (Rosuvastatin and Atorvastatin in different Dosages And Reverse cholesterol transport) study.
   Objective:
   Statin treatment results in substantially decreased incidence of cardiovascular events but the exact pathophysiological mechanism of their beneficial effect is yet unclear. We aimed to examine the effects of up-titrated doses of two widely used statins (atorvastatin (ATOR) and rosuvastatin (ROSU)) on parameters involved in lipoprotein metabolism, in patients with low high density lipoprotein cholesterol values (HDL-C).
   Research design and methods:
   In this RADAR substudy, 80 patients, aged 40-80 years, with known cardiovascular disease and low HDL-C (<1.0 mmol/l), were randomized to receive, after an initial 6 week dietary run-in phase, either ATOR 20 mg (n = 41) or ROSU 10 mg (n = 39). The doses were up-titrated (in 6 week intervals) to 80 mg of ATOR or 40 mg of ROSU at 12 weeks. Serum lipoproteins and lipoprotein metabolism parameters were measured at baseline and at 6 and 18 weeks of follow up.
   Results:
   Both statins significantly reduced total cholesterol (TChol) and non-HDL-C values with ROSU being more effective for the doses studied (p<0.05). No statistically significant effect on HDL-C was observed for either statin. Apolipoproteins (apo) B, CI, CIII, AV and E were significantly reduced in both groups (p<0.05), while the ratio of HDL particles containing both apoAI and apoAII (LpAI-AII) over HDL containing apoAI alone (LpAI) was changed for both statins with the decrease of LpAI being more prominent in the ATOR group (p = 0.028). Cholesterol ester transfer protein (CETP) mass and activity, phospholipid transfer protein (PLTP) activity and lipoprotein-associated phospholipase A2 (Lp-PLA2) mass and activity were all significantly reduced in both treatment groups over the follow-up period (p<0.001). ATOR displayed a more prominent decrease of PLTP activity compared to ROSU (p=0.043), while ROSU displayed a more prominent decrease of Lp-PLA2 activity compared to ATOR (p=0.04). Both statins effectively reduced, in a dose-dependent way, high sensitivity C-reactive protein values over time, while no effect on the levels of circulating inter cellular adhesion molecule 1 (cICAM-1) was observed.
   Conclusions:
   The effects of statin treatment extend further and beyond a mere TChol and LDL cholesterol reduction, as demonstrated by the aforementioned alterations of lipoproteins, enzymes and lipid transfer proteins involved in lipoprotein metabolism and pro-atherogenic and inflammatory molecules. ROSU and ATOR displayed a similar pattern of effect on lipid metabolism with discrete differences in the magnitude of this effect in certain variables. Despite the limitations of small population size and lack of clinical end points, reported data provide an insight for the possible pathophysiological mechanisms implicated in the effect of increasing dosages of different statin treatments.
RI Jukema, J. Wouter/ABD-6503-2021; Bergheanu, Sandrin/KFS-1688-2024
OI Jukema, J. Wouter/0000-0002-3246-8359; dallinga-thie,
   geesje/0000-0001-5412-5923
SN 0300-7995
EI 1473-4877
PD OCT
PY 2010
VL 26
IS 10
BP 2301
EP 2313
DI 10.1185/03007995.2010.509264
UT WOS:000283156800003
PM 20731529
ER

PT J
AU Yow, HY
   Hamzah, S
   Suppiah, V
   Rahim, NA
AF Yow, Hui-Yin
   Hamzah, Sharina
   Suppiah, Vijayaprakash
   Abdul Rahim, Nusaibah
TI Pharmacogenomics of response to statin treatment and susceptibility to
   statin-induced adverse drug reactions in Asians: a scoping review
SO ASIAN BIOMEDICINE
AB Background Statins are the most widely used lipid-lowering agents for patients with hyperlipidemia. However, interindividual variations in efficacy and risk of adverse drug reactions to statin treatment have been widely reported. Ethnicity is well known to be one of the contributing factors to this variation, particularly among Asians.Objectives To identify genetic variants associated with statin treatment responses among Asian populations with a focus on four commonly prescribed statins: atorvastatin, rosuvastatin, simvastatin, and pravastatin.Methods A literature search was conducted in Medline and Embase databases. Studies published from 2008 to 2021 were included. The title and abstract of each article were screened by two reviewers and verified by another two reviewers. Data charted include information on authors, year of study, study population, statin studied, gene studied, study findings, and data of significant statistical value.Results A total of 35 articles were included from the 1,939 original studies related to treatment efficacy and 5 articles out of the 284 original studies related to adverse effects. Genetic variants in transmembrane transporters, cytochrome P450 isoenzymes, and apolipoproteins are the most extensively studied among Asian populations, with a main focus on ethnic Chinese. However, Asia consists of genetically different populations, and the results of this review indicated that there is a paucity of studies on other ethnic groups within Asia.Conclusions Considering the ethnicity of patients could provide a potential value to personalized medicine in statin therapy.
RI Yow, Hui Yin/GWC-1716-2022; Abdul Rahim, Nusaibah/AGX-5322-2022
OI Yow, Hui Yin/0000-0002-9455-0817; 
SN 1905-7415
EI 1875-855X
PD JUN 1
PY 2023
VL 17
IS 3
BP 95
EP 114
DI 10.2478/abm-2023-0050
UT WOS:001082847800002
PM 37818163
ER

PT J
AU Zareba, G
AF Zareba, G
TI Torcetrapib and atorvastatin: A novel combination therapy for
   dyslipidemia
SO DRUGS OF TODAY
AB Epidemiological studies have identified both low-density lipoproteins (LDL) and high-density lipoproteins (HDL) as independent factors that modulate the risk of cardiovascular disease. Statins (HMG-CoA reductase inhibitors) that lower LDL and triglyceride levels are widely used for the treatment of hypercholesterolemia. Recently, a new class of drugs, cholesterol ester transfer protein (CETP) inhibitors, which significantly raise HDL and lower LDL, has been developed. Torcetrapib, a CETP inhibitor, has been shown to be effective, safe and well tolerated when used in combination with atorvastatin therapy. Torcetrapib has been shown to increase HDL cholesterol levels by 46% when given alone and by 61% when given in combination with atorvastatin, as well as to decrease LDL cholesterol levels by more than that achieved by atorvastatin alone. When the dosage of torcetrapib was doubled (at maximum tolerated dose), HDL increased by over 100%. Combination therapy appeared safe and well tolerated. Large trials evaluating the efficacy and safety of torcetrapib in combination therapy with atorvastatin are now in progress in order to establish whether CETP inhibition in combined therapy with statins will reduce the risk for atherosclerosis. (C) 2006 Prous Science. All rights reserved.
SN 1699-3993
EI 1699-4019
PD FEB
PY 2006
VL 42
IS 2
BP 95
EP 102
DI 10.1358/dot.2006.42.2.930119
UT WOS:000236149100003
PM 16541186
ER

PT J
AU Funatsu, T
   Kakuta, H
   Takasu, T
   Miyata, K
AF Funatsu, T
   Kakuta, H
   Takasu, T
   Miyata, K
TI Atorvastatin increases hepatic fatty acid beta-oxidation in sucrose-fed
   rats: comparison with an MTP inhibitor
SO EUROPEAN JOURNAL OF PHARMACOLOGY
AB We investigated the effects of atorvastatin, a widely used 3-hydroxy-3-methylglutaryl coenzyme A (HMG-CoA) reductase inhibitor, and BMS-201038, a microsomal triglyceride transfer protein (MTP) inhibitor, in sucrose-fed hypertriglyceridemic rats to determine whether the activation of beta-oxidation by these compounds plays a role in their hypotriglyceridemic effect. The decrease in plasma triglyceride concentration and post-Triton very low-density lipoprotein (VLDL) triglyceride concentration, a measure of hepatic triglyceride secretion, by atorvastatin (30 mg/kg p.o.) for 2 weeks was to approximately the same degree as those by BMS-201038 (0.3 mg/kg). Atorvastatin (30 mg/ kg) increased hepatic beta-oxidation activity by 54% (P<0.01), while BMS-201038 (0.3 mg/kg) had no significant effect. Atorvastatin decreased hepatic triglyceride, fatty acid and cholesteryl ester concentrations by 21% to 39%, whereas BMS-201038 increased these variables by 28% to 307%. In the atorvastatin-treated groups, a significant relationship was seen not only between hepatic beta-oxidation activity and hepatic triglyceride concentration (R-2=0.535, P<0.01), but also between hepatic and plasma triglyceride concentrations (R-2=0.586, P<0.01). No effect of atorvastatin on hepatic fatty acid synthesis was observed. These results indicate that the activation of hepatic beta-oxidation by atorvastatin may contribute to the decrease in hepatic triglyceride concentration, leading to its hypotriglyceridemic effect. (C) 2002 Elsevier Science B.V All rights reserved.
SN 0014-2999
PD NOV 29
PY 2002
VL 455
IS 2-3
BP 161
EP 167
AR PII S0014-2999(02)02611-0
DI 10.1016/S0014-2999(02)02611-0
UT WOS:000179477100010
PM 12445582
ER

PT J
AU Wierzbicki, AS
AF Wierzbicki, AS
TI Lipid-lowering therapies in development
SO EXPERT OPINION ON INVESTIGATIONAL DRUGS
AB Lipid lowering is established as a proven intervention to reduce atherosclerosis and its complications. This article summarises novel developments in the lipid-altering therapies under development, including combination therapies, squalene synthase inhibitors, microsomal transfer protein inhibitors, acyl-cholesterol acyl transferase inhibitors, cholesterol ester transfer protein antagonists, peroxisome proliferator-activated receptor agonists, high-density lipoprotein-derived peptides and inflammation inhibitors, which have at least reached trials in animal models. Lipid-altering drugs are likely to to be a fast-developing area for novel treatments as possible synergies exist between new and established compounds for the treatment of atherosclerosis. New agents will have to show significant advantage in tolerability or efficacy over existing agents and have the potential to be used in combination therapy as is well established for bile acid sequestrants, nicotinic acid or fibrates and statins. Any new drugs will also have to be assessed in clinical end-point trials against current compounds with proven outcome benefits.
RI Wierzbicki, Anthony/AAP-1735-2020
OI Wierzbicki, Anthony/0000-0003-2756-372X
SN 1354-3784
EI 1744-7658
PD NOV
PY 2004
VL 13
IS 11
BP 1405
EP 1418
DI 10.1517/13543784.13.11.1405
UT WOS:000225059000002
PM 15500389
ER

PT J
AU Furtado, JD
   Ruotolo, G
   Nicholls, SJ
   Dullea, R
   Carvajal-Gonzalez, S
   Sacks, FM
AF Furtado, Jeremy D.
   Ruotolo, Giacomo
   Nicholls, Stephen J.
   Dullea, Robert
   Carvajal-Gonzalez, Santos
   Sacks, Frank M.
TI Pharmacological Inhibition of CETP (Cholesteryl Ester Transfer Protein)
   Increases HDL (High-Density Lipoprotein) That Contains ApoC3 and Other
   HDL Subspecies Associated With Higher Risk of Coronary Heart Disease
SO ARTERIOSCLEROSIS THROMBOSIS AND VASCULAR BIOLOGY
AB Objective: Plasma total HDL (high-density lipoprotein) is a heterogeneous mix of many protein-based subspecies whose functions and associations with coronary heart disease vary. We hypothesize that increasing HDL by CETP (cholesteryl ester transfer protein) inhibition failed to reduce cardiovascular disease risk, in part, because it increased dysfunctional subspecies associated with higher risk such as HDL that contains apoC3. Approach and Results: We studied participants in 2 randomized, double-blind, placebo-controlled trials of a CETP inhibitor on a background of atorvastatin treatment: ACCENTUATE (The Addition of Evacetrapib to Atorvastatin Compared to Placebo, High Intensity Atorvastatin, and Atorvastatin With Ezetimibe to Evaluate LDL-C Lowering in Patients With Primary Hyperlipidemia; 130 mg evacetrapib; n=126) and ILLUMINATE (Phase 3 Multi Center, Double Blind, Randomized, Parallel Group Evaluation of the Fixed Combination Torcetrapib/Atorvastatin, Administered Orally, Once Daily [Qd], Compared With Atorvastatin Alone, on the Occurrence of Major Cardiovascular Events in Subjects With Coronary Heart Disease or Risk Equivalents; 60 mg torcetrapib; n=80). We measured the concentration of apoA1 in total plasma and 17 protein-based HDL subspecies at baseline and 3 months. Both CETP inhibitors increased apoA1 in HDL that contains apoC3 the most of all HDL subspecies (median placebo-adjusted percent increase: evacetrapib 99% and torcetrapib 50%). They also increased apoA1 in other HDL subspecies associated with higher coronary heart disease risk such as those involved in inflammation (alpha-2-macroglobulin and complement C3) or hemostasis (plasminogen), and in HDL that contains both apoE and apoC3, a complex subspecies associated with higher coronary heart disease risk. ApoA1 in HDL that contains apoC1, associated with lower risk, increased 71% and 40%, respectively. Only HDL that contains apoL1 showed no response to either drug. Conclusions: CETP inhibitors evacetrapib and torcetrapib increase apoA1 in HDL subspecies that contain apoC3 and other HDL subspecies associated with higher risk of coronary heart disease. Subspecies-specific effects shift HDL subspecies concentrations toward a profile associated with higher risk, which may contribute to lack of clinical benefit from raising HDL by pharmaceutical CETP inhibition.
OI Ruotolo, Giacomo/0000-0001-5247-5444; , Santos/0000-0003-3927-9996;
   Furtado, Jeremy/0000-0002-5258-1869; Sacks, Frank/0000-0003-1341-1995
SN 1079-5642
EI 1524-4636
PD FEB
PY 2022
VL 42
IS 2
BP 227
EP 237
DI 10.1161/ATVBAHA.121.317181
UT WOS:000745086200012
PM 34937388
ER

PT J
AU de Keyser, CE
   Eijgelsheim, M
   Hofman, A
   Sijbrands, EJG
   Maitland-van der Zee, AH
   van Duijn, CM
   Uitterlinden, AG
   Witteman, JCM
   Stricker, BHC
AF de Keyser, C. E.
   Eijgelsheim, M.
   Hofman, A.
   Sijbrands, E. J. G.
   Maitland-van der Zee, A-H
   van Duijn, C. M.
   Uitterlinden, A. G.
   Witteman, J. C. M.
   Stricker, B. H. Ch
TI Single nucleotide polymorphisms in genes that are associated with a
   modified response to statin therapy: the Rotterdam Study
SO PHARMACOGENOMICS JOURNAL
AB The objective of this study was to investigate whether common variation in genes involved in lipid metabolism modify the effect of statins on serum total cholesterol concentration. Statin users were identified in the Rotterdam Study, a prospective population-based cohort study of subjects > 55 years of age. We studied the association between single nucleotide polymorphisms (SNPs) in genes involved in lipid metabolism and total cholesterol response to statin therapy, using linear regression analysis and adjusting for potential confounders. Replication was performed in an independent extended cohort of the Rotterdam Study. Genotype data and total cholesterol concentrations after start of statin therapy were available for 554 newly started statin users. Two SNPs were associated with a significantly higher cholesterol concentration under statin therapy: SNP rs1532624 in the CETP gene (beta: 0.141 mmol l(-1), P = 0.004 per additional allele) and SNP rs533556 in the APOA1 gene (beta: 0.138 mmol l(-1), P=0.005 per additional allele). In the replication sample, only the CETP rs1532624 SNP again showed a significant association. The SNPs were not related to baseline total cholesterol in non-statin users. In conclusion, we found that the CETP rs1532624 polymorphism is associated with cholesterol response to statin therapy in a cohort of elderly subjects in the general population. The Pharmacogenomics Journal (2011) 11, 72-80; doi: 10.1038/tpj.2010.11; published online 2 March 2010
RI Sijbrands, Eric/A-1065-2009; Stehouwer, Coen/AAB-3435-2021; Maitland-van
   der Zee, Anke/I-9572-2016
OI Sijbrands, Eric/0000-0001-8857-7389; Uitterlinden, Andre
   G/0000-0002-7276-3387; Maitland-van der Zee, Anke/0000-0002-0414-3442
SN 1470-269X
EI 1473-1150
PD FEB
PY 2011
VL 11
IS 1
BP 72
EP 80
DI 10.1038/tpj.2010.11
UT WOS:000286589600008
PM 20195290
ER

PT J
AU Sirtori, CR
AF Sirtori, Cesare R.
TI Investigational CETP antagonists for hyperlipidemia and atherosclerosis
   prevention
SO EXPERT OPINION ON INVESTIGATIONAL DRUGS
AB Introduction: Reverse cholesterol transport (RCT) is a function of high-density lipoproteins (HDL) in humans and higher species. It is enabled by the cholesteryl ester transfer protein (CETP), a high molecular weight protein exchanging cholesteryl esters in HDL for triglycerides in very low-density lipoproteins (VLDL). Inhibition of CETP may provide a useful strategy to raise HDL, the protective lipoprotein fraction in plasma.
   Areas covered: Evaluation based on clinical and experimental findings of the three drugs developed or in advanced development for CETP inhibition.
   Expert opinion: Inhibition of CETP, both inherited and drug induced, at times leads to dramatic elevations of HDL-cholesterol (HDL-C) levels. Epidemiological data presently available do not, however, provide convincing evidence that reduced CETP levels or activity due to genetic factors and associated with HDL-C elevations, reduce cardiovascular risk. Indeed, the opposite may be true in some instances. All the three CETP inhibitors were the object of experimental and clinical evaluation. Large clinical trials with torcetrapib led to very negative findings, that is, raised cardiovascular morbidity and mortality in addition to raised risk of cancer and sepsis. Off-target effects of the drug, such as aldosterone retention and raised blood pressure, were believed to provide an explanation for these negative findings. The two newer agents, dalcetrapib and anacetrapib, do not exert off-target effects. The two drugs differ because anacetrapib has a more dramatic effect on HDL cholesterolemia (+139%) versus more moderate effects of dalcetrapib (+20-30%). Anacetrapib, however, may impair formation of pre-beta HDL, that is, the primary particles in the process of cholesterol removal. The initial large trial with anacetrapib (DEFINE study) in coronary patients on statin treatment, appeared to confirm a remarkable HDL raising property, together with some reduction in vascular end points, in particular coronary procedures. The issue of other potentially harmful effects of CETP inhibition (sepsis and others) has yet to be clarified. Large clinical end-point trials, however, will be necessary to provide convincing evidence that, in addition to raising HDL-C, CETP inhibitors provide a valid additional treatment, for example, to statins in patients with coronary heart disease (CHD) or at high risk of CHD.
RI Sirtori, Cesare/F-4658-2012
SN 1354-3784
EI 1744-7658
PD NOV
PY 2011
VL 20
IS 11
BP 1543
EP 1554
DI 10.1517/13543784.2011.614946
UT WOS:000295718200007
PM 21961529
ER

PT J
AU Hooper, AJ
   Burnett, JR
AF Hooper, Amanda J.
   Burnett, John R.
TI Dalcetrapib, a cholesteryl ester transfer protein modulator
SO EXPERT OPINION ON INVESTIGATIONAL DRUGS
AB Introduction: Cholesteryl ester transfer protein (CETP) plays an important role in reverse cholesterol transport by transferring cholesteryl esters from high-density lipoprotein (HDL) to the apolipoprotein B-containing lipoproteins. Inhibition of CETP is a target to increase HDL-cholesterol and potentially reduce atherosclerosis. Dalcetrapib is an orally administered CETP inhibitor developed for the treatment of primary hypercholesterolaemia and mixed hyperlipidaemia.
   Areas covered: Areas covered are: mode of action, preclinical development and clinical trials of dalcetrapib, a CETP modulator. The article provides an understanding of the pharmacokinetic and pharmacodynamic characteristics of dalcetrapib and insight into its clinical efficacy and safety. In clinical trials, dalcetrapib produced significant elevations in HDL-cholesterol when taken alone or in combination with statin with no effect on blood pressure or expression of genes involved in the renin-angiotensin-aldosterone system.
   Expert opinion: Although dalcetrapib is the least potent CETP inhibitor, it does not impair the formation of CETP-induced pre-beta HDL, which might be needed to increase reverse cholesterol transport. While dalcetrapib is well-tolerated and does not show major side effects, the recent interim results of the Phase III dal-OUTCOMES trial have shown the lack of a clinically meaningful benefit, and further testing of the drug has been halted.
RI Hooper, Amanda J/H-7757-2014
SN 1354-3784
EI 1744-7658
PD SEP
PY 2012
VL 21
IS 9
BP 1427
EP 1432
DI 10.1517/13543784.2012.699040
UT WOS:000307638500010
PM 22725099
ER

PT J
AU GUERIN, M
   DOLPHIN, PJ
   TALUSSOT, C
   GARDETTE, J
   BERTHEZENE, F
   CHAPMAN, MJ
AF GUERIN, M
   DOLPHIN, PJ
   TALUSSOT, C
   GARDETTE, J
   BERTHEZENE, F
   CHAPMAN, MJ
TI PRAVASTATIN MODULATES CHOLESTERYL ESTER TRANSFER FROM HDL TO
   APO-B-CONTAINING LIPOPROTEINS AND LIPOPROTEIN SUBSPECIES PROFILE IN
   FAMILIAL HYPERCHOLESTEROLEMIA
SO ARTERIOSCLEROSIS THROMBOSIS AND VASCULAR BIOLOGY
AB Familial hypercholesterolemia (FH) results from genetic defects in the LDL receptor, and is characterized by a marked elevation in plasma LDL and by qualitative abnormalities in LDL particles. Because LDL particles are major accepters of cholesteryl esters (CEs) from HDL, significant changes occur in the flux of CE through the reverse cholesterol pathway. To evaluate the effects of an HMG-CoA reductase inhibitor, pravastatin, on CE transfer from HDL to apo B-containing lipoproteins and on plasma lipoprotein subspecies profile in subjects with heterozygous FH, we investigated the transfer of HDL-CE to LDL subfractions and changes in both concentration and chemical composition of the apo B- and the apo AI-containing lipoproteins. After pravastatin treatment (40 mg/d) for a 12-week period, plasma LDL concentrations (mean +/- SD, 745.4 +/- 51.9 mg/dL) were reduced by 36% in patients with FH (n = 6). By contrast, the qualitative features of the density profile of LDL subspecies in patients with FH, in whom the intermediate (d = 1.029 to 1.039 g/mL) and dense (d = 1.039 to 1.063 g/mL) subspecies were significantly increased relative to a control group, were not modified by pravastatin. In addition, no significant effect on the chemical composition of individual LDL subfractions was observed. Furthermore, plasma HDL concentrations were not modified, although the density distribution of HDL was normalized. Indeed, the HDL density peak was shifted towards the HDL(2) subfraction (ratios of HDL(2) to HDL(3) were 0.7 and 1.1 before and after treatment, respectively). Evaluation of plasma CE transfer protein (CETP) mass was performed with an exogenous CE transfer assay. Under these conditions, no modification of plasma CETP protein mass was induced by pravastatin administration. However, the rate of CE transfer from HDL to LDL was reduced by 24% by pravastatin (61 +/- 17 mu g CE . h(-1). mL(-1) plasma; P < .0005), although intermediate and dense LDL subfractions again accounted for the majority (71%) of the total CE transferred to LDL. Thus, pravastatin induced reduction of plasma CETP activity without change in the preferential targeting of the transfer of HDL-CE towards the denser LDL subfractions. In conclusion, pravastatin reduces the elevated flux of CE from HDL to apo B-containing lipoproteins in subjects with heterozygous FH as a result of a reduction in the LDL particle acceptor concentration.
RI chapman, john/Y-2742-2019; Guerin, Maryse/N-5794-2017
OI GUERIN, Maryse/0000-0003-0150-1360
SN 1079-5642
PD SEP
PY 1995
VL 15
IS 9
BP 1359
EP 1368
DI 10.1161/01.ATV.15.9.1359
UT WOS:A1995RV12000014
PM 7670950
ER

PT J
AU Paras, C
   Hussain, MM
   Rosenson, RS
AF Paras, Christos
   Hussain, M. Mahmood
   Rosenson, Robert S.
TI Emerging drugs for hyperlipidemia
SO EXPERT OPINION ON EMERGING DRUGS
AB Importance of the field: Elevated concentrations of low-density lipoprotein (LDL) cholesterol are associated with increased risk of coronary atherosclerosis, and morbidity and mortality from coronary heart disease (CHD). Lowering of LDL cholesterol leads to a reduction in cardiovascular morbidity and all-cause mortality in individuals at risk for cardiovascular events and patients with established CHD. The mainstays of lipid lowering therapy today are the HMG-CoA reductase inhibitors (statins); however, the residual risk of cardiovascular events amongst individuals treated with statins remains a major healthcare concern.
   Areas covered in this review: Emerging targets for lipid lowering therapy target pathways that regulate lipoprotein assembly, lipoprotein clearance and pro-atherogenic lipoprotein modification. These emerging drugs have novel mechanisms that include inhibition of lipoprotein assembly (antisense mRNA inhibitors of apolipoprotein B and microsomal transfer protein inhibitors), enhanced lipoprotein clearance (proprotein convertase subtilisin kexin type 9, thyroid hormone analogues), inhibition of pro-atherogenic lipoprotein remodeling (cholesterol ester transfer protein inhibitors (dalcetrapib, anacetrapib) and peroxisome proliferator activator agents (GFT-505, aleglitazar)) and inhibition of lipoprotein modification (heme oxygenase-1 inhibitor (succinobucol), phospholipase A(2) inhibitors (varespladib, darapladib)).
   What the reader will gain: A review of the most recent data on emerging drugs in the treatment of hyperlipidemia.
   Take home message: With these medications, we will achieve more effective reductions in cardiovascular morbidity and mortality than achieved with current lipid lowering therapies.
SN 1472-8214
EI 1744-7623
PD SEP
PY 2010
VL 15
IS 3
BP 433
EP 451
DI 10.1517/14728214.2010.481282
UT WOS:000281961300006
PM 20423271
ER

PT J
AU Wierzbicki, AS
AF Wierzbicki, AS
TI Lipid-altering agents: the future
SO INTERNATIONAL JOURNAL OF CLINICAL PRACTICE
AB Lipid-lowering is established as proven intervention to reduce atherosclerosis and its complications. This article summarises novel developments in the lipid-altering therapies under development. It also discusses other therapeutic targets, such as squalene synthase, microsomal transfer protein, acyl-cholesterol acyl transferase, cholesterol ester transfer protein, peroxosimal proliferator-activating receptors and lipoprotein (a), for which compounds have been developed and have at least reached trials in animal models. Lipid-altering drugs are likely to prove a fast-developing area for novel treatments, as possible synergies exist between new and established compounds for the treatment of atherosclerosis.
RI Wierzbicki, Anthony/AAP-1735-2020
OI Wierzbicki, Anthony/0000-0003-2756-372X
SN 1368-5031
EI 1742-1241
PD NOV
PY 2004
VL 58
IS 11
BP 1063
EP 1072
DI 10.1111/j.1742-1241.2004.00087.x
UT WOS:000225813400019
PM 15605675
ER

PT J
AU Johns, DG
   Duffy, J
   Fisher, T
   Hubbard, BK
   Forrest, MJ
AF Johns, Douglas G.
   Duffy, Joseph
   Fisher, Timothy
   Hubbard, Brian K.
   Forrest, Michael J.
TI On- and Off-Target Pharmacology of Torcetrapib Current Understanding and
   Implications for the Structure Activity Relationships (SAR), Discovery
   and Development of Cholesteryl Ester-Transfer Protein (CETP) Inhibitors
SO DRUGS
AB Lowering of serum low-density lipoprotein cholesterol (LDL-C) levels remains the primary aim of lipid management. Much progress has been made in reducing rates of cardiovascular disease morbidity and mortality, largely through increased awareness of lipid-lowering therapies and particularly through the use of high-efficacy LDL-C-lowering HMG-CoA reductase inhibitors (statins). While statins have been effective in reducing cardiovascular disease risk, many patients do not adequately achieve guideline-recommended LDL-C goals and may benefit from additional cholesterol management therapies. Low serum levels of high-density lipoprotein cholesterol (HDL-C) are considered another important determinant of cardiovascular disease risk, and increased serum HDL-C levels have been shown to be associated with reductions in the incidence of cardiovascular disease. One approach toward raising serum HDL-C levels is the inhibition of cholesteryl ester-transfer protein (CETP), a plasma protein that promotes the transfer of cholesteryl ester from HDL particles and other lipoprotein fractions to pro-atherogenic apolipoprotein B-containing lipoproteins. The inhibition of this protein raises HDL-C levels and also reduces LDL-C levels. The concept of raising HDL-C levels through pharmacological intervention of this target was validated in preclinical and clinical studies with torcetrapib, the first CETP inhibitor to be assessed in late-stage clinical trials. The large clinical outcomes trial, ILLUMINATE, was prematurely terminated due to other unexpected pharmacological effects of torcetrapib that led to an increased risk of cardiovascular events and deaths. Thus, the ultimate effect of CETP inhibition on cardiovascular disease outcomes remains to be determined. Other CETP inhibitors currently in development do not have the adverse effects of increased blood pressure and circulating levels of aldosterone shown to be structurally related to torcetrapib. Preclinical and pharmacology studies have shown that these CETP inhibitors are distinct compared with torcetrapib and lack the features related to its off-target pharmacology. These findings indicate that the off-target activities of torcetrapib are not necessarily class effects of CETP inhibitors. Recent clinical trials have shown that dalcetrapib, anacetrapib and evacetrapib, the most advanced of these compounds in development, effectively raise HDL-C levels and lower LDL-C in the absence of off-target activities. The results of these trials are encouraging within the limits of study size and duration and provide a rationale for conducting further studies, including large clinical outcomes trials to assess whether CETP inhibition can lead to cardioprotective effects. This review summarizes the data supporting the development of CETP inhibitors as HDL-C-raising therapy, including structure-activity relationships and preclinical and clinical pharmacology studies of known CETP inhibitors.
SN 0012-6667
EI 1179-1950
PY 2012
VL 72
IS 4
BP 491
EP 507
UT WOS:000301618300004
PM 22356288
ER

PT J
AU Brown, AM
   Wiggins, D
   Gibbons, GF
AF Brown, AM
   Wiggins, D
   Gibbons, GF
TI Manipulation of cholesterol and cholesteryl ester synthesis has multiple
   effects on the metabolism of apolipoprotein B and the secretion of
   very-low-density lipoprotein by primary hepatocyte cultures
SO BIOCHIMICA ET BIOPHYSICA ACTA-MOLECULAR AND CELL BIOLOGY OF LIPIDS
AB Inhibition of esterified and non-esterified cholesterol synthesis by lovastatin in primary rat hepatocytes suppressed the net synthesis and very-low-density lipoprotein (VLDL) secretion of apolipoprotein B (apoB)-48 and apoB-100. Lovastatin did not alter the rates of apoB-48 and apoB-100 post-translational degradation. 25-Hydroxycholesterol, which inhibited nonesterified cholesterol synthesis but increased the synthesis of cholesteryl ester, showed differential effects on the metabolism of apoB-48 and apoB-100. Whereas the secretion of apoB-48 VLDL was suppressed there was no effect on the secretion of apoB-100 VLDL. The post-translational degradation of apoB-48, but not of apoB-100, was enhanced by 25-hydroxycholesterol. The net synthesis rates of apoB-48 and apoB-100 were unaffected by 25-hydroxycholesterol. The inhibitory effect of lovastatin alone on the net synthesis of apoB-48 and apoB-100 was reversed by the simultaneous presence of 25-hydroxycholesterol, suggesting a role for newly synthesised cholesteryl ester. Prevention of the reversal effect by the acyl-CoA: cholesterol acyltransferase (ACAT) inhibitor YM 17E supported this interpretation. In the presence of lovastatin, restoration of the net synthesis of apoB by 25-hydroxycholesterol was not accompanied by an increased VLDL output of apoB-48 and apoB-100. However, under these conditions there was an increased post-translational degradation of apoB-48 and apoB-100. These results suggest that interference with intracellular cholesterol and cholesteryl ester metabolism interrupts VLDL assembly at sites of both apoB net synthesis and post-translational degradation. (C) 1999 Elsevier Science B.V. All rights reserved.
SN 1388-1981
PD SEP 22
PY 1999
VL 1440
IS 2-3
BP 253
EP 265
DI 10.1016/S1388-1981(99)00133-X
UT WOS:000082760100011
PM 10521709
ER

PT J
AU Chong, PH
   Bachenheimer, BS
AF Chong, PH
   Bachenheimer, BS
TI Current, new and future treatments in dyslipidaemia and atherosclerosis
SO DRUGS
AB The new therapeutic options available to clinicians treating dyslipidaemia in the last decade have enabled effective treatment for many patients. The development of the HMG-CoA reductase inhibitors (statins) have been a major advance in that they possess multiple pharmacological effects (pleiotropic effects) resulting in potent reductions of low density lipoproteins (LDL) and prevention of the atherosclerotic process. More recently, the newer fibric acid derivatives have also reduced LDL to levels comparable to those achieved with statins, have reduced triglycerides, and gemfibrozil has been shown to increase high density lipoprotein (HDL) levels. Nicotinic acid has been made tolerable with sustained-release formulations, and is still considered an excellent choice in elevating HDL cholesterol and is potentially effective in reducing lipoprotein(a) [Lp(a)] levels, an emerging risk factor for coronary heart disease (CHD). Furthermore, recent studies have reported positive lipid-lowering effects from estrogen and/or progestogen in postmenopausal women but then are still conflicting reports on the use of these agents in dyslipidaemia and in females at risk for CHD. In addition to lowering lipid levels, these antihyperlipidaemic agents may have directly or indirectly targeted thrombogenic, fibrinolytic and atherosclerotic processes which may have been unaccounted for in their overall success in clinical trials.
   Although LDL cholesterol is still the major target for therapy, it is likely that over the next several years other lipid/lipoprotein and nonlipid parameters will become more generally accepted targets for specific therapeutic interventions. Some important emerging lipid/lipoprotein parameters that have been associated with CHD include elevated triglyceride, oxidised LDL cholesterol and Lp(a) levels, and low HDL levels. The nonlipid parameters include elevated homocysteine and fibrinogen, and decreased endothelial-derived nitric oxide production. Among the new investigational agents are inhibitors of squalene synthetase, acylCoA: cholesterol acyltransferase, cholesteryl ester transfer protein, monocyte-macrophages and LDL cholesterol oxidation. Future applications may include thyromimetic therapy, cholesterol vaccination, somatic gene therapy, and recombinant proteins, in particular, apolipoproteins A-I and E. Non-LDL-related targets such as peroxisome proliferator-activating receptors, matrix metalloproteinases and scavenger receptor class B type I may also have clinical significance in the treatment of atherosclerosis in the near future.
   Before lipid-lowering therapy, dietary and lifestyle modification is and should be the first therapeutic intervention in the management of dyslipidaemia. Although current recommendations from the US and Europe are slightly different, adherence to these recommendations is essential to lower the risk of atherosclerotic vascular disease, more specifically CHD. New guidelines that are expected in the near future will encompass global opinions from the expert scientific community addressing the issue of target LDL goal (aggressive versus moderate lowering) and the application of therapy for newer emerging CHD risk factors.
RI Chong, Poh Heng/ABC-2900-2021
OI Chong, Poh Heng/0000-0003-4241-3295
SN 0012-6667
EI 1179-1950
PD JUL
PY 2000
VL 60
IS 1
BP 55
EP 93
DI 10.2165/00003495-200060010-00005
UT WOS:000088470400005
PM 10929930
ER

PT J
AU Yang, YA
   Wang, L
   Si, SY
   Hong, B
AF Yang, Yuan
   Wang, Li
   Si, Shuyi
   Hong, Bin
TI How can high-throughput screening deliver drugs to treat
   atherosclerosis?
SO EXPERT OPINION ON DRUG DISCOVERY
AB Areas covered in this review: The review provides a summary of potential drug targets other than HMG-CoA reductase (primary target of statins) and their application in biochemical or cell-based HTS assays used by pharmaceutical companies and academic laboratories for anti-atherosclerotic drug discovery.
   What the reader will gain: The reader will gain an overview of the HTS strategies currently used in the development of anti-atherosclerotic agents. The reader is also provided with some abortive examples in anti-atherosclerotic drug discovery as well as the associated limitations and challenges of the process that HTS delivers new drugs to treat atherosclerosis.
   Take home message: HTS can assist in the efficient discovery of new drugs towards the potential targets involved in the progress of atherosclerosis.
RI Wang, Li/Z-4308-2019; Hong, Bin/AAW-9257-2021
OI Wang, Li/0000-0001-7340-416X; 
SN 1746-0441
EI 1746-045X
PD DEC
PY 2010
VL 5
IS 12
BP 1175
EP 1188
DI 10.1517/17460441.2010.529896
UT WOS:000284417600004
PM 22822720
ER

PT J
AU Kishida, K
   Funahashi, T
   Shimomura, I
AF Kishida, Ken
   Funahashi, Tohru
   Shimomura, Iichiro
TI Effects of pitavastatin on HDL metabolism
SO CLINICAL LIPIDOLOGY
AB Low levels of circulating HDL cholesterol (HDL-C) is an independent cardiovascular risk factor. However, whether increases in HDL-C levels protect against cardiovascular disease remains unclear. This review proposes that HMG-CoA reductase inhibitors (statins) increase HDL-C levels through the production of small and lipid-poor nascent HDL/apoA-I. Statins seem to upregulate apoA-I synthesis, leading to an increase in HDL particle number and inhibition of CETP, which results in increased HDL particle size. Pitavastatin causes a greater rise in blood HDL-C levels with more efficacious production of apoA-I compared with other statins such as atorvastatin, pravastatin, simvastatin and rosuvastatin, and has relatively low inhibitory action on CETP. This article reviews the potential role of pitavastatin in HDL therapy.
SN 1758-4299
EI 1758-4302
PD FEB
PY 2013
VL 8
IS 1
BP 55
EP 68
DI 10.2217/CLP.12.87
UT WOS:000314792600013
ER

PT J
AU Chapman, MJ
   Le Goff, W
   Guerin, M
   Kontush, A
AF Chapman, M. John
   Le Goff, Wilfried
   Guerin, Maryse
   Kontush, Anatol
TI Cholesteryl ester transfer protein: at the heart of the action of
   lipid-modulating therapy with statins, fibrates, niacin, and cholesteryl
   ester transfer protein inhibitors
SO EUROPEAN HEART JOURNAL
AB Subnormal plasma levels of high-density lipoprotein cholesterol (HDL-C) constitute a major cardiovascular risk factor; raising low HDL-C levels may therefore reduce the residual cardiovascular risk that frequently presents in dyslipidaemic subjects despite statin therapy. Cholesteryl ester transfer protein (CETP), a key modulator not only of the intravascular metabolism of HDL and apolipoprotein (apo) A-I but also of triglyceride (TG)-rich particles and low-density lipoprotein (LDL), mediates the transfer of cholesteryl esters from HDL to pro-atherogenic apoB-lipoproteins, with heterotransfer of TG mainly from very low-density lipoprotein to HDL. Cholesteryl ester transfer protein activity is elevated in the dyslipidaemias of metabolic disease involving insulin resistance and moderate to marked hypertriglyceridaemia, and is intimately associated with premature atherosclerosis and high cardiovascular risk. Cholesteryl ester transfer protein inhibition therefore presents a preferential target for elevation of HDL-C and reduction in atherosclerosis. This review appraises recent evidence for a central role of CETP in the action of current lipid-modulating agents with HDL-raising potential, i.e. statins, fibrates, and niacin, and compares their mechanisms of action with those of pharmacological agents under development which directly inhibit CETP. New CETP inhibitors, such as dalcetrapib and anacetrapib, are targeted to normalize HDL/apoA-I levels and anti-atherogenic activities of HDL particles. Further studies of these CETP inhibitors, in particular in long-term, large-scale outcome trials, will provide essential information on their safety and efficacy in reducing residual cardiovascular risk.
RI chapman, john/Y-2742-2019; Adiels, Martin/C-9278-2011; Guerin,
   Maryse/N-5794-2017; Le Goff, Wilfried/N-6326-2017; Le Goff,
   Wilfried/N-7593-2019; Kontush, Anatol/J-2198-2016
OI Le Goff, Wilfried/0000-0002-7611-9644; Le Goff,
   Wilfried/0000-0002-7611-9644; GUERIN, Maryse/0000-0003-0150-1360;
   Kontush, Anatol/0000-0002-9008-7335
SN 0195-668X
EI 1522-9645
PD JAN
PY 2010
VL 31
IS 2
BP 149
EP 164
DI 10.1093/eurheartj/ehp399
UT WOS:000273700600011
PM 19825813
ER

PT J
AU Alsaweed, M
AF Alsaweed, Mohammed
TI Oxidative Modification of Lipoproteins: A Potential Role of Oxidized
   Small dense LDL in Enhanced Atherogenicity
SO JOURNAL OF PHARMACEUTICAL RESEARCH INTERNATIONAL
AB Atherosclerosis (AS) is a multifaceted inflammatory syndrome of the arterial wall to which number of mediators have been implicated in lesion progression. Triglyceride (TG)-rich lipoproteins consist of the large diversity of lipoprotein particles that fluctuate in density, size, and apolipoprotein composition. Two foremost phenotypes, on basis of size, chemical configuration, and density, of low-density-lipoprotein (LDL) have been recognized i.e., pattern A, having LDL diameter greater than 25.5nm (large buoyant LDL or lb-LDL) and pattern B, having LDL diameter less than or equal to 25.5nm (small-dense LDL or sd-LDL). Small-dense low-density-lipoprotein (sd-LDL) particles are produced by potential intravascular hydrolysis of TG-rich VLDL particles via lipoprotein lipases (LPLs), hepatic lipases (HLs) and cholesterol ester transfer protein (CETP). sd-LDL is more atherogenic due to its smaller size, increased penetration into the arterial wall, extended plasma half-life, lesser binding affinity for LDL receptors (LDL-R) as well as lower resistance to oxidative stress when equated with lb-LDL. The higher atherogenic potential of sd-LDL is due to its enhanced susceptibility to oxidation, owing to high polyunsaturated fatty acids (PUFA), low cholesterol and Apoprotein B (ApoB) content. An enhanced understanding of sd-LDL metabolism at the molecular level, transport and clearance may result in the development of sd-LDL as an independent predictive marker for AS events and may be used to maintain cholesterol homeostasis and prevent the succession of AS.
SN 2456-9119
PY 2021
VL 33
IS 47A
BP 118
EP 140
DI 10.9734/JPRI/2021/v33i47A3299
UT WOS:000714741700016
ER

PT J
AU Feitosa, GS
   Seydell, TD
   Feitosa, ACR
   Maranhao, RC
   Ramires, JAF
AF Feitosa-Filho, Gilson Soares
   Seydell, Talita de Mattos
   Rodrigues Feitosa, Alina Coutinho
   Maranhao, Raul Cavalcante
   Franchini Ramires, Jose Antonio
TI Lipid Transfer to HDL in Type-2 Diabetic Patients: Associations with
   Microalbuminuria, Statin and Insulin
SO ARQUIVOS BRASILEIROS DE CARDIOLOGIA
AB Type-2 diabetes mellitus (T2DM) is an isolated risk factor for coronary artery disease, especially when associated with microalbuminuria (MA). Structural and functional changes in lipoproteins have not yet been fully elucidated in this context.
   To assess lipid transfer (T) to HDL in type-2 diabetic patients and its association with microalbuminuria and treatment with statins or insulin.
   Thirty-three patients with type-2 diabetes mellitus and 34 age-matched control subjects were studied. A synthetic cholesterol-rich nanoemulsion radiolabeled with H-3-triglycerides (TG) and C-14-free cholesterol (FC) or H-3-cholesteryl ester (CE) and C-14-phospholipids (PL) was incubated with plasma. Both the nanoemulsion and lipoproteins were precipitated, except for HDL, which was counted for radioactivity.
   PLT (%) was higher in the T2DM group than in the control group (25.2 +/- 3.2 and 19.7 +/- 3.2 respectively; p < 0.001), as was free cholesterol (% FC): 9.1 +/- 2.7 and 6.3 +/- 1.5 respectively; p < 0.001. The diagnosis of microalbuminuria (MA) was not associated with changes in lipid transfers. Insulin therapy was associated with lower PLT rates: 23.5 +/- 2.1 versus 26.1 +/- 3.3; p = 0.018. Statin therapy, in turn, was associated with a drop in all lipid transfers - CET 3.5 +/- 0.9; PLT: 23.8 +/- 2.0; TGT: 3.9 +/- 0.8; FCT: 7.4 +/- 1.3 - as compared to the group that was not on statin therapy (CET: 5.9 +/- 2.4; PLT: 26.9 +/- 3.6; TGT: 6.4 +/- 2.2; FCT: 11.1 +/- 2.6).
   Type-2 diabetes mellitus increased lipid transfer to HDL particles, whereas statin therapy decreased all lipid transfers. The presence of MA was not associated with changes in lipid transfer. (Arq Bras Cardiol 2009; 92( 2): 94-100)
RI Feitosa, Alina CR/B-5198-2013; Ramires, Jose Antonio F/E-9358-2012;
   Maranhão, Raul C/I-5996-2012; Ramires, Jose Antonio
   Franchini/C-5191-2008
OI Maranhão, Raul C/0000-0003-1520-4914; Ramires, Jose Antonio
   Franchini/0000-0002-6296-605X
SN 0066-782X
PD FEB
PY 2009
VL 92
IS 2
BP 100
EP 106
DI 10.1590/S0066-782X2009000200005
UT WOS:000265050600005
PM 19360241
ER

PT J
AU Robinson, LB
   Frishman, WH
AF Robinson, Lacey B.
   Frishman, William H.
TI Anacetrapib: A Potential New Therapy for Dyslipidemia
SO CARDIOLOGY IN REVIEW
AB Anacetrapib is a cholesteryl ester transfer protein (CETP) inhibitor currently in Phase III of development as a treatment for those with dyslipidemia and the risk of cardiovascular disease. The agent acts by inhibiting the CETP, which mediates the transfer of cholesterol esters from high-density lipoprotein cholesterol (HDL-C) to other lipoproteins. HDL-C has been inversely linked to cardiac risk and is thus a potential target for decreasing residual cardiovascular risk, which remains despite aggressive low-density lipoprotein cholesterol therapy with statin drugs. Anacetrapib has been shown to raise HDL-C by up to 138% and decrease low-density lipoprotein cholesterol by up to 39% compared with placebo. The HDL-C molecules treated with anacetrapib have also been shown to retain their function in cholesterol efflux and reverse cholesterol transport and their anti-inflammatory properties. Unlike the previously tested CETP inhibitor torcetrapib, anacetrapib has not been shown to elevate blood pressure, alter electrolytes, or cause any significant side effects. Future studies will determine whether these alterations in the lipid profile decrease the cardiovascular risk of morbidity and mortality. If these studies show promising results, anacetrapib could become a vital pharmacologic therapy for decreasing cardiovascular risk in patients.
SN 1061-5377
EI 1538-4683
PD SEP-OCT
PY 2014
VL 22
IS 5
BP 253
EP 261
DI 10.1097/CRD.0000000000000023
UT WOS:000341521000009
PM 24618931
ER

PT J
AU Contacos, C
   Barter, PJ
   Vrga, L
   Sullivan, DR
AF Contacos, C
   Barter, PJ
   Vrga, L
   Sullivan, DR
TI Cholesteryl ester transfer in hypercholesterolaemia: fasting and
   postprandial studies with and without pravastatin
SO ATHEROSCLEROSIS
AB Subjects with hypercholesterolaemia (HC) have increased fasting cholesteryl ester transfer protein (CETP) activity and accelerated cholesteryl ester transfer (CET) from HDL to apo B-containing lipoproteins. The aim of this study was to examine the effects of postprandial lipaemia and pravastatin treatment on plasma triglycerides (TG) and CETP activity and on CET and LDL Stokes' diameter in primary HC (n = 19, total cholesterol greater than or equal to 6.5, LDL-cholesterol greater than or equal to 4.5, TG < 4.0 mmol/l). Samples were collected fasting and 6 h after an oral fat load (0.88 g/kg body weight) after 6 weeks therapy with placebo or pravastatin 40 mg nocte according to a double-blind randomized cross-over study. Apart from significant reductions in plasma total cholesterol: LDL-cholesterol apo B and TG, pravastatin significantly reduced CETP activity in both the fasting (mean +/- SD, 37.9 +/- 12.2 to 32.0 +/- 10.3 nmol/ml plasma per h) and postprandial state (35.5 +/- 11.3 to 31.3 +/- 9.5 nmol/ml plasma per h) compared to equivalent placebo phases. CETP activity did not change during postprandial lipaemia despite a significant 45-55% increase in CET to triglyceride-rich lipoproteins (TRL) of d < 1.006 g/ml. LDL Stokes' diameter was unchanged postprandially or by pravastatin. The mass of TRL was the strongest contributor to variation in CET in both fasting and postprandial plasma, accounting for at least 77% of the variance of GET. Postprandial TRL-TG was the strongest contributor to variation in fasting LDL Stokes' diameter in untreated HC (54%) whilst HDL-cholesterol was the strongest fasting contributor to variation (45%) for placebo- and pravastatin-treated HC. We conclude that pravastatin may reduce the atherogenicity of the lipoprotein profile in HC by reducing CETP activity. Furthermore, CET is strongly influenced by postprandial lipaemia which may have a cumulative effect on LDL size. (C) 1998 Elsevier Science Ireland Ltd. All rights reserved.
SN 0021-9150
EI 1879-1484
PD NOV
PY 1998
VL 141
IS 1
BP 87
EP 98
DI 10.1016/S0021-9150(98)00151-8
UT WOS:000077372500008
PM 9863541
ER

PT J
AU Lagrost, L
   Athias, A
   Lemort, N
   Richard, JL
   Desrumaux, C
   Châtenet-Duchêne, L
   Courtois, M
   Farnier, M
   Jacotot, B
   Braschi, S
   Gambert, P
AF Lagrost, L
   Athias, A
   Lemort, N
   Richard, JL
   Desrumaux, C
   Châtenet-Duchêne, L
   Courtois, M
   Farnier, M
   Jacotot, B
   Braschi, S
   Gambert, P
TI Plasma lipoprotein distribution and lipid transfer activities in
   patients with type IIb hyperlipidemia treated with simvastatin
SO ATHEROSCLEROSIS
AB The aim of the present study was to search in type IIb hyperlipidemic patients for putative concomitant effects of simvastatin on the physicochemical characteristics of low density lipoproteins (LDL) and high density lipoproteins (HDL), as well as on the activities of the cholesteryl ester transfer protein (CETP) and the phospholipid transfer protein (PLTP) that were determined in both endogenous lipoprotein-dependent and endogenous lipoprotein-independent assays. In a double-blind, randomized trial, patients received either placebo (one tablet/day; n = 12) or simvastatin (20 mg/day; n = 12) for a period of 8 weeks after a 5-week run-in period. Simvastatin, unlike placebo, reduced the lipid and apolipoprotein B contents of the most abundant LDL-I, LDL-2, and LDL-3 subfractions without inducing significant changes in the overall size distribution of LDL and HDL. Whereas simvastatin significantly increased PLTP activity in an endogenous lipoprotein-dependent assay (P < 0.01), no variation was observed in a lipoprotein-independent assay. Simvastatin significantly decreased plasma CETP activity in an endogenous lipoprotein-dependent assay (P < 0.01), and the reduction in plasma cholesteryl ester transfer rates was explained by a 16% drop in CETP mass concentration (P < 0.01). In contrast, the specific activity of CETP was unaffected by the simvastatin treatment reflecting at least in part the lack of significant alteration in plasma triglyceride-rich lipoprotein accepters. The simvastatin-induced changes in plasma CETP mass levels correlated positively with changes in plasma CETP activity (r = 0.483, P = 0.0561), in total cholesterol levels (I = 0.769; P < 0.01), and in LDL-cholesterol levels (r = 0.736; P < 0.01). Whereas the observations suggest that simvastatin might exert concomitant beneficial effects on plasma CETP and LDL levels, neither plasma cholesteryl ester transfer activity nor plasma phospholipid transfer activity appeared as the main determinants of the LDL and HDL distribution profiles in type IIb hyperlipidemic patients. (C) 1998 Elsevier Science Ireland Ltd. All rights reserved.
RI Desrumaux, Catherine/O-1925-2018
SN 0021-9150
EI 1879-1484
PD APR
PY 1999
VL 143
IS 2
BP 415
EP 425
DI 10.1016/S0021-9150(98)00299-8
UT WOS:000079595800022
PM 10217372
ER

PT J
AU Borradaile, NM
   de Dreu, LE
   Barrett, PHR
   Huff, MW
AF Borradaile, NM
   de Dreu, LE
   Barrett, PHR
   Huff, MW
TI Inhibition of hepatocyte apoB secretion by naringenin: enhanced rapid
   intracellular degradation independent of reduced microsomal cholesteryl
   esters
SO JOURNAL OF LIPID RESEARCH
AB The grapefruit flavonoid, naringenin, is hypocholesterolemic in vivo, and inhibits basal apolipoprotein B (apoB) secretion and the expression and activities of both ACAT and microsomal triglyceride transfer protein (MTP) in human hepatoma cells (HepG2). In this report, we examined the effects of naringenin on apoB kinetics in oleate-stimulated HepG2 cells and determined the contribution of microsomal lumen cholesteryl ester (CE) availability to apoB secretion. Pulse-chase studies of apoB secretion and intracellular degradation were analyzed by multicompartmental modeling. The model, for apoB metabolism in HepG2 cells includes an intracellular compartment from which apoB can be either secreted or degraded by both rapid and slow pathways. In the presence of 0.1 mM oleic acid, naringenin (200 muM) reduced the secretion of newly synthesized apoB by 52%, due to a 56% reduction in the rate constant for secretion. Intracellular degradation was significantly increased due to a selective increase in rapid degradation, while slow degradation was unaffected. Incubation with either N-acetyl-leucinyl-leucinyl-norleucinal (ALLN) or lactacystin showed that degradation via the rapid pathway was largely proteasomal. Although these changes in apoB metabolism were accompanied by significant reductions in CE synthesis and mass, subcellular fractionation experiments comparing naringenin to specific ACAT and HMG-CoA reductase inhibitors revealed that reduced accumulation of newly synthesized CE in the microsomal lumen is not consistently associated with reduced apoB secretion. However, naringenin, unlike the ACAT and HMG-CoA reductase inhibitors, significantly reduced lumenal TG accumulation. We conclude that naringenin inhibits apoB secretion in oleate-stimulated HepG2 cells and selectively increases intracellular degradation via a largely proteasomal, rapid kinetic pathway. Although naringenin inhibits ACAT, CE availability in the endoplasmic reticulum (ER) lumen does not appear to regulate apoB secretion in HepG2 cells. Rather, inhibition of TG accumulation in the ER limen via inhibition of MTP is the primary mechanism blocking apoB secretion.
RI Huff, Murray/G-3307-2011; Barrett, Hugh/B-2745-2011; Barrett,
   Hugh/ABF-1714-2020
OI Barrett, Hugh/0000-0003-3223-6125
SN 0022-2275
EI 1539-7262
PD SEP
PY 2002
VL 43
IS 9
BP 1544
EP 1554
DI 10.1194/jlr.M200115-JLR200
UT WOS:000178252900022
PM 12235187
ER

PT J
AU Adameova, A
   Xu, YJ
   Duhamel, TA
   Tappia, PS
   Shan, L
   Dhalla, NS
AF Adameova, A.
   Xu, Y. J.
   Duhamel, T. A.
   Tappia, P. S.
   Shan, L.
   Dhalla, N. S.
TI Anti-Atherosclerotic Molecules Targeting Oxidative Stress and
   Inflammation
SO CURRENT PHARMACEUTICAL DESIGN
AB The accumulation of lipids within arteries remains to be the initial impulse for the pathogenesis of atherosclerosis; however, both inflammation and oxidative stress are considered to play a critical role in this process. Several lipid lowering drugs are used as the first line therapy in atherosclerosis; however, different agents have been found to exhibit beneficial effects which are independent of their lipid lowering activity. Both statins and fibrates have been reported to exert anti-inflammatory and anti-oxidative effects in addition to their anti-atherosclerotic actions. Furthermore, anti-hypertensive, anti-diabetic and anti-platelet drugs, which reduce oxidative stress and inflammation, have been shown to attenuate atherosclerosis. In addition, novel substances such as HDL-related agents, cyclopentenone prostaglandins, lipoprotein-associated phospholipase A(2) inhibitors, 5-lipoxygenase pathway inhibitors, acyl CoA: cholesterol acyltransferase inhibitors, analogues of probucol and lysophosphatidic acid antagonists have been developed for the treatment of atherosclerosis as a consequence of their actions on oxidative stress and inflammation. The present article reviews the involvement of inflammation and oxidative stress in the pathogenesis of atherosclerosis and focuses on the mechanisms of some clinically used as well as potential anti-atherosclerotic substances with anti-inflammatory and anti-oxidative properties.
RI Duhamel, Todd A/F-4433-2017; Dhalla, Naranjan S/C-8279-2014; Duhamel,
   Todd/ABA-9623-2020; adameova, adriana/HZK-8075-2023
OI Duhamel, Todd A/0000-0001-8467-4800; Duhamel, Todd/0000-0001-8467-4800;
   Adameova, Adriana/0000-0002-9803-043X
SN 1381-6128
EI 1873-4286
PD SEP
PY 2009
VL 15
IS 27
BP 3094
EP 3107
DI 10.2174/138161209789058048
UT WOS:000269149100002
PM 19754384
ER

PT J
AU Guerin, M
   Lassel, TS
   Le Goff, W
   Farnier, M
   Chapman, MJ
AF Guerin, M
   Lassel, TS
   Le Goff, W
   Farnier, M
   Chapman, MJ
TI Action of atorvastatin in combined hyperlipidemia - Preferential
   reduction of cholesteryl ester transfer from HDL to VLDL1 particles
SO ARTERIOSCLEROSIS THROMBOSIS AND VASCULAR BIOLOGY
AB Combined hyperlipidemia (CHL) is characterized by a concomitant elevation of plasma levels of triglyceride-rich, very low density lipoproteins (VLDLs) and cholesterol-rich, low density lipoproteins (LDLs). The predominance of small, dense LDLs contributes significantly to the premature development of coronary artery disease in patients with this atherogenic dyslipoproteinemia. In the present study, we evaluated the impact of atorvastatin, a newly developed inhibitor of 3-hydroxy-3-methylglutaryl coenzyme A (HMGCoA) reductase, on the cholesteryl ester transfer protein (CETP)-mediated remodeling of apolipoprotein (apo) B-containing lipoprotein subspecies, and more specifically, the particle subpopulations of VLDL and LDL in CHL. In parallel, we evaluated the atorvastatin-induced modulation of the quantitative and qualitative features of atherogenic apo B-containing and cardioprotective apo AI-containing lipoprotein subspecies. Atorvastatin therapy (10 mg/d for a 6-week period) in patients with a lipid phenotype typical of CHL (n=18) induced reductions of 31% (P<0.0001) and 36% (P<0.0001) in plasma total cholesterol and LDL cholesterol, respectively. In addition, atorvastatin significantly reduced VLDL cholesterol, triglycerides, and apo B levels by 43% (P<0.0001), 27% (P=0.0006),and 31% (P<0.0001), respectively. The plasma concentrations of triglyceride-rich lipoproteins (VLDL1, Sf 60 to 400; VLDL2, Sf 20 to 60; and intermediate density lipoproteins, Sf 12 to 20) and of LDL, as determined by chemical analysis, were markedly diminished after drug therapy (-30% and -28%, respectively; P<0.0007). Atorvastatin significantly reduced circulating levels of all major LDL subspecies, ie, light (-28%, P<0.0008), intermediate (-27%, P<0.0008), and dense (-32%, P(0.0008) LDL; moreover, in terms of absolute lipoprotein mass, the reduction in dense LDL levels (mean -62 mg/dL) was preponderant. In addition, the reduction in plasma dense LDL concentration after therapy was significantly correlated with a reduction in plasma VLDL1 levels (r=0.429, P=0.0218), Atorvastatin induced a significant reduction (-7%, P=0.0039) in total CETP-dependent CET activity, which accurately reflects a reduction in plasma CETP mass concentration. Total CETP-mediated CET from high density lipoproteins to apo B-containing lipoproteins was significantly reduced (-26%, P<0.0001) with drug therapy. Furthermore, CETP activity was significantly correlated with the atorvastatin-induced reduction in plasma VLDL1 levels (r=0.456, P=0.0138). Indeed, atorvastatin significantly and preferentially decreased CET from HDL to the VLDL1 subfraction (-37%, P=0.0064), thereby reducing both the levels (-37%, P=0.0001) and the CE content (-20%, P<0.005) of VLDL1. We interpret our data to indicate that 2 independent but complementary mechanisms may be operative in the atorvastatin-induced reduction of atherogenic LDL levels in CHL: first, a significant degree of normalization of both the circulating levels and the quality of their key precursors, ie, VLDL1, and second, enhanced catabolism of the major LDL particle subclasses tie, light, intermediate, and dense LDL) due to upregulation of hepatic LDL receptors.
RI Le Goff, Wilfried/N-6326-2017; Guerin, Maryse/N-5794-2017; Le Goff,
   Wilfried/N-7593-2019; chapman, john/Y-2742-2019
OI Le Goff, Wilfried/0000-0002-7611-9644; Le Goff,
   Wilfried/0000-0002-7611-9644; GUERIN, Maryse/0000-0003-0150-1360
SN 1079-5642
EI 1524-4636
PD JAN
PY 2000
VL 20
IS 1
BP 189
EP 197
DI 10.1161/01.ATV.20.1.189
UT WOS:000085232500025
PM 10634817
ER

PT J
AU CHEUNG, MC
   AUSTIN, MA
   MOULIN, P
   WOLF, AC
   CRYER, D
   KNOPP, RH
AF CHEUNG, MC
   AUSTIN, MA
   MOULIN, P
   WOLF, AC
   CRYER, D
   KNOPP, RH
TI EFFECTS OF PRAVASTATIN ON APOLIPOPROTEIN-SPECIFIC
   HIGH-DENSITY-LIPOPROTEIN SUBPOPULATIONS AND LOW-DENSITY-LIPOPROTEIN
   SUBCLASS PHENOTYPES IN PATIENTS WITH PRIMARY HYPERCHOLESTEROLEMIA
SO ATHEROSCLEROSIS
AB The HMG-CoA reductase inhibitor class of cholesterol-lowering agents reduces very low density lipoproteins (VLDL) and low density lipoproteins (LDL) and slightly increases high density lipoproteins (HDL). However, the effects of these agents on subclasses within the LDL and HDL fractions are not well understood. We have employed an HMG-CoA reductase inhibitor, pravastatin, to determine if LDL subclass phenotypes, as determined by gradient gel electrophoresis, and HDL particles containing both apolipoprotein (apo) A-I and A-II, Lp(AI w AII), and those containing apo A-I but not A-II, Lp(AI w/o AII) are affected by pravastatin (10 mg daily). Twenty-four subjects with LDL-cholesterol (LDL-C) > 160 mg/dl, triglyceride (TG) < 350 mg/dl and no recent myocardial infarction or secondary causes of hypercholesterolemia were enrolled. Compared with an age- and sex-matched normolipidemic reference group (controls), the hypercholesterolemic subjects had reduced levels of Lp(Al w/o AII) and increased levels of Lp(AI w All) at baseline. In addition, both of their HDL subpopulations had significantly more small (7.0-8.2 nm) particles (P < 0.02 and 0.0001) but significantly fewer large (9.2-11.2 nm) particles (P < 0.002 and 0.0001). Pravastatin induced statistically significant (P < 0.001) reductions in plasma total C (15%), LDL-C (18%), and apo B (16%). While apo A-I and A-II levels increased 5% (P < 0.001) and 6% (P < 0.05), respectively, concentration, composition, and size abnormalities in Lp(AI w AII) and Lp(AI w/o AII) persisted. Lp(a), apo E and cholesteryl ester transfer protein (CETP) levels also did not change. Although changes in LDL subclass phenotypes were observed, all changes involved the intermediate phenotype, and no significant changes in LDL peak particle diameter were seen in either group. Interrelationships between CETP, LDL subclass phenotypes and HDL subpopulations were also seen. Conclusions: Although pravastatin decreased plasma apo B and LDL lipid concentrations, no major changes were seen in LDL subclass phenotypes or HDL subpopulations even in the presence of abnormalities associated with arteriosclerosis. Similarly, CETP, which is believed to play a role in HDL and LDL particle size distribution, did not change with pravastatin treatment. Further research is needed to determine the pathophysiological basis of abnormal HDL and LDL subclasses in hypercholesterolemia and explore methods of rectifying the abnormalities.
SN 0021-9150
EI 1879-1484
PD AUG
PY 1993
VL 102
IS 1
BP 107
EP 119
DI 10.1016/0021-9150(93)90089-D
UT WOS:A1993LX65600011
PM 8257447
ER

PT J
AU Link, JJ
   Rohatgi, A
   de Lemos, JA
AF Link, Jeffrey J.
   Rohatgi, Anand
   de Lemos, James A.
TI HDL cholesterol: Physiology, pathophysiology, and management
SO CURRENT PROBLEMS IN CARDIOLOGY
AB Numerous epidemiological studies have identified high-density lipoprotein cholesterol (HDL) to be an independent risk factor for coronary heart disease (CHD). HDL is an emerging therapeutic target that could rival the impact of 3-hydroxy-3-methyl-glutaryl-CoA (HMG-CoA) reductase inhibitors (statins) on LDL and CHD risk reduction. HDL metabolism, HDL kinetics, the concentration of various HDL subclasses, and other genetic factors affecting HDL functionality may all contribute to the anti-atherogenic properties of HDL; thus, standard plasma measurement may not capture the full range of HDL effects. Algorithms have been suggested to treat low HDL levels in subgroups of patients; however, no formal HDL target goals or treatment guidelines have been implemented as there is a lack of strong clinical evidence to support effective pharmacologic therapy for primary risk reduction. Available therapies have a modest impact on serum HDL levels; however, emerging therapies could have a more significant influence.
RI de Lemos, James/ABD-6669-2021
SN 0146-2806
EI 1535-6280
PD MAY
PY 2007
VL 32
IS 5
BP 268
EP 314
DI 10.1016/j.cpcardiol.2007.01.004
UT WOS:000246608100002
PM 17481993
ER

PT J
AU Schaefer, EJ
AF Schaefer, Ernst J.
TI Effects of cholesteryl ester transfer protein inhibitors on human
   lipoprotein metabolism: why have they failed in lowering coronary heart
   disease risk?
SO CURRENT OPINION IN LIPIDOLOGY
AB Purpose of review
   To examine the recent advances in our knowledge of cholesteryl ester transfer protein (CETP) inhibitors, heart disease risk reduction, and human lipoprotein metabolism.
   Recent findings
   CETP inhibitors block the transfer of cholesteryl ester from HDLs to triglyceride-rich lipoproteins (TRLs), thereby raising HDL cholesterol and lowering TRL cholesterol, and in some cases LDL cholesterol. Two CETP inhibitors, dalcetrapib and torcetrapib, have been tested in large clinical trials in statin-treated coronary heart disease patients and have shown no clinical benefit compared to placebo. Anacetrapib and evacetrapib, two potent CETP inhibitors, are now being tested in large clinical trials. Torcetrapib has been shown to decrease the fractional catabolic rate (FCR) of HDL apolipoproteins (apo) A-I and A-II, enhance the FCR of TRL apoB-100 and apoE, and decrease TRL apoB-48 production, but has no significant effects on fecal cholesterol excretion in humans. Anacetrapib also delays the FCR of HDL apoA-I.
   Summary
   CETP inhibitors form a complex between themselves, CETP, and HDL particles, which may interfere with the many physiologic functions of HDL, including reverse cholesterol transport. Available data would suggest that CETP inhibitors will fail as lipid-altering medications to reduce coronary heart disease risk because of interference with normal human HDL metabolism.
SN 0957-9672
EI 1473-6535
PD JUN
PY 2013
VL 24
IS 3
BP 259
EP 264
DI 10.1097/MOL.0b013e3283612454
UT WOS:000319446300012
PM 23652567
ER

PT J
AU Kostapanos, MS
   Rizos, EC
   Papanas, N
   Maltezos, E
   Elisaf, MS
AF Kostapanos, Michael S.
   Rizos, Evangelos C.
   Papanas, Nikolaos
   Maltezos, Efstratios
   Elisaf, Moses S.
TI Mitochondrial Triglyceride Transfer Protein Inhibition: New Achievements
   in the Treatment of Dyslipidemias
SO CURRENT PHARMACEUTICAL DESIGN
AB Current lipid-lowering drugs are often unable to achieve low density lipoprotein cholesterol (LDL-C) goals. Moreover, despite LDL-C lowering mostly by statins, a considerable residual vascular risk remains. This is partly associated with atherogenic dyslipidemia where apolipoprotein (apo) B-containing lipoproteins predominate. Mitochondrial Triglyceride (TG) transfer protein (MTP) is a key enzyme for apoB-containing lipoprotein assembly and secretion. This is mostly attributed to its capacity to transfer lipid components (TGs, cholesterol esters and phospholipids) to the endoplasmic reticulum lumen, where these lipoproteins are assembled. Several agents were developed to inhibit MTP wherever it is expressed, namely the liver and/or the intestine. Liver-specific MTP inhibitors reduce secretion of very low density lipoproteins (VLDL) mostly containing apoB100, while the intestine-specific ones reduce secretion of chylomicrons containing apoB48. These drugs can significantly reduce total cholesterol, LDL-C, TGs, VLDL cholesterol, as well as apoB levels in vivo. They may also exert anti-atherosclerotic and insulin-sensitizing effects. Limited clinical data suggest that these compounds can also improve the serum lipid profile in patients with homozygous familial hypercholesterolemia (HoFH). The accumulation of unsecreted fat in the liver and intestinal lumen is associated with elevation of aminotransferases and steatorrhea. Liver steatosis can be avoided by the use of intestine-specific MTP inhibitors, while steatorrhea by low-fat diet. Future indications for these developing drugs may include dyslipidemia associated with insulin resistant states, familial combined hyperlipidemia and HoFH. Future clinical trials are warranted to assess the efficacy and safety of MTP inhibitors in various clinical states.
RI Kostapanos, Michalis/AAB-2411-2020
OI Kostapanos, Michalis/0000-0002-7513-5319; ELISAF,
   MOSES/0000-0003-0505-078X; Maltezos, Efstratios/0000-0002-5827-2661
SN 1381-6128
EI 1873-4286
PD MAY
PY 2013
VL 19
IS 17
BP 3150
EP 3160
UT WOS:000317077100023
PM 23317403
ER

PT J
AU Krikken, JA
   Waanders, F
   Dallinga-Thie, GM
   Dikkeschei, LD
   Vogt, L
   Navis, GJ
   Dullaart, RPF
AF Krikken, J. A.
   Waanders, F.
   Dallinga-Thie, G. M.
   Dikkeschei, L. D.
   Vogt, L.
   Navis, G. J.
   Dullaart, R. P. F.
TI Antiproteinuric therapy decreases LDL-cholesterol as well as
   HDL-cholesterol in non-diabetic proteinuric patients: relationships with
   cholesteryl ester transfer protein mass and adiponectin
SO EXPERT OPINION ON THERAPEUTIC TARGETS
AB Objective: Dyslipidemia contributes to increased cardiovascular risk in nephrotic syndrome. We questioned whether reduction in proteinuria not only lowers low-density lipoprotein cholesterol (LDL-C), but also high-density lipoprotein cholesterol (HDL-C) and cholesteryl ester transfer protein (CETP) mass and whether changes in HDL-C were related to changes in plasma adiponectin. Methods: Thirty-two non-diabetic proteinuric patients (12 on statin therapy), were followed during two double blind 6-week periods of placebo and treatment (low sodium + 100mg losartan + 25 mg hydrochlorothiazide). Results: With placebo HDL-C was lower but LDL-C and CETP were not different in proteinuric patients compared with matched controls. LDL-C, HDL-C and CETP decreased upon proteinuria reduction. The decrease in LDL-C correlated with the drop in CETP and the degree of proteinuria reduction. HDL-C also decreased in proportion to proteinuria lowering. Individual changes in HDL-C were correlated with changes in adiponectin. Conclusion: LDL-C lowering upon robust reduction of proteinuria may be affected by changes in plasma CETP mass, but this treatment also decreases HDL-C in relation to the degree of proteinuria reduction. This adverse effect on HDL-C may in part be attributable to changes in adiponectin.
RI Vogt, Liffert/C-3168-2018
OI Vogt, Liffert/0000-0002-4585-7505; dallinga-thie,
   geesje/0000-0001-5412-5923
SN 1472-8222
PD MAY
PY 2009
VL 13
IS 5
BP 497
EP 504
DI 10.1517/14728220902905865
UT WOS:000266280700001
PM 19397474
ER

PT J
AU ASSMANN, G
   VAONECKARDSTEIN, A
   FUNKE, H
AF ASSMANN, G
   VAONECKARDSTEIN, A
   FUNKE, H
TI HIGH-DENSITY-LIPOPROTEINS, REVERSE TRANSPORT OF CHOLESTEROL, AND
   CORONARY-ARTERY DISEASE - INSIGHTS FROM MUTATIONS
SO CIRCULATION
AB Background. The reverse cholesterol transport model is most widely used to explain both the role of high density lipoproteins (HDL) in lipid metabolism and the inverse association between HDL cholesterol plasma concentration and the risk for coronary artery disease (CAD). As familial HDL cholesterol deficiency is frequently paralleled with a family history of premature CAD, much interest has been directed toward the molecular defects in apolipoproteins and lipid-transfer enzymes involved in the formation and metabolism of HDL. Knowledge of the basic defects in rare HDL-deficiency syndromes and apolipoprotein variants provides genetic markers of whether the presence of these molecular defects accounts for low HDL cholesterol levels and the accompanying coronary risk.
   Methods and Results. Sequence analysis of proteins or DNA from patients with HDL deficiency or hyperalphalipoproteinemia as well as from randomly screened probands has helped to identify a series of molecular defects in the genes of apolipoprotein (apo) A-I, apo A-II, apo A-IV, apo C-III, lecithin cholesterol acyltransferase, and cholesterol ester-transfer protein. Some of these mutations were associated with absent and low levels of HDL cholesterol in homozygous and heterozygous carriers, respectively, but only a few homozygotes were at an increased risk of CAD. These mutations were invaluable for gaining insight into structural-functional relations in HDL metabolism.
   Conclusions. Mutations in the genes of apo A-I, apo A-II, apo A-IV, apo C-III, lecithin cholesterol acyltransferase, and cholesterol ester-transfer protein can influence HDL cholesterol plasma concentrations but do not account for the coronary risk associated with low HDL cholesterol levels. In general, these observations suggest that the low HDL concentrations in CAD patients are not a reflection of impaired reverse cholesterol transport but rather of some other metabolic disturbances, such as catabolism of triglyceride-rich particles. 4543 1321 Background. In familial hypercholesterolemia, plasma lipoproteins can be modulated by 3-hydroxy-3-methylglutaryl coenzyme A (HMG-CoA) reductase inhibitors, although the underlying response mechanisms are still unknown.
   Methods and Results. A single-blind study with fluvastatin, an HMG-CoA reductase inhibitor, was conducted in 64 familial hypercholesterolemia patients who had defined apolipoprotein E (apo E) and apolipoprotein(a) [apo(a)] isoforms. Plasma lipids and lipoproteins were analyzed throughout the study. The patients were grouped according to low density lipoprotein (LDL) receptor genotype. After 4 weeks of treatment with 40 mg of fluvastatin, the mean decrease in plasma LDL cholesterol (LDL-C) in patients with the genetically characterized ''Sephardic'' and ''Lithuanian'' mutations was 16-18% whereas in the other three groups, it was 25-30% (p<0.005). High density lipoprotein cholesterol (HDL-C) levels increased in all groups. Multivariate analyses suggested that 41% of the LDL-C response can be explained by the LDL receptor mutation, body mass index, apo E3/E4 phenotype, apo(a) isoform LpS2, and baseline LDL-C levels, and 46% of the change in HDL-C is associated with age, sex, body mass index, baseline HDL-C, and the Sephardic mutation.
   Conclusions. Fluvastatin exhibits diverse and independent effects on plasma lipoproteins related to several constitutional genetic, and familial factors. Information regarding these factors may provide better prediction of patients' clinical responses to fluvastatin.
SN 0009-7322
PD APR
PY 1993
VL 87
IS 4
SU S
BP 28
EP 34
UT WOS:A1993KX10800004
ER

PT J
AU Suhy, A
   Hartmann, K
   Newman, L
   Papp, A
   Toneff, T
   Hook, V
   Sadee, W
AF Suhy, Adam
   Hartmann, Katherine
   Newman, Leslie
   Papp, Audrey
   Toneff, Thomas
   Hook, Vivian
   Sadee, Wolfgang
TI Genetic variants affecting alternative splicing of human cholesteryl
   ester transfer protein
SO BIOCHEMICAL AND BIOPHYSICAL RESEARCH COMMUNICATIONS
AB Cholesteryl ester transfer protein (CETP) plays an important role in reverse cholesterol transport, with decreased CETP activity increasing HDL levels. Formation of an alternative splice form lacking exon 9 (Delta 9-CETP) has been associated with two single nucleotide polymorphisms (SNPs) in high linkage disequilibrium with each other, namely rs9930761 T>C located in intron 8 in a putative splicing branch site and rs5883 C>T in a possible exonic splicing enhancer (ESE) site in exon 9. To assess the relative effect of rs9930761 and rs5883 on splicing, mini-gene constructs spanning CETP exons 8 to 10, carrying all four possible allele combinations, were transfected into HEK293 and HepG2 cells. The minor T allele of rs5883 enhanced splicing significantly in both cell lines whereas the minor C allele of rs9930761 did not. In combination, the two alleles did not yield greater splicing than the rs5883 T allele alone in HepG2 cells. These results indicate that the genetic effect on CETP splicing is largely attributable to rs5883. We also confirm that Delta 9-CETP protein is expressed in the liver but fails to circulate in the blood. (C) 2014 Elsevier Inc. All rights reserved.
RI Hartmann, Katherine/T-8874-2019
OI Hartmann, Katherine/0000-0002-1465-9653; Suhy, Adam/0000-0003-1282-6339;
   Newman, Leslie/0000-0002-0522-0278; Hartmann,
   Katherine/0000-0002-7051-8185
SN 0006-291X
EI 1090-2104
PD JAN 24
PY 2014
VL 443
IS 4
BP 1270
EP 1274
DI 10.1016/j.bbrc.2013.12.127
UT WOS:000331921500023
PM 24393849
ER

PT J
AU Hachem, SB
   Mooradian, AD
AF Hachem, Sahar B.
   Mooradian, Arhag D.
TI Familial dyslipidaemias - An overview of genetics, pathophysiology and
   management
SO DRUGS
AB Plasma lipid disorders can occur either as a primary event or secondary to an underlying disease or use of medications. Familial dyslipidaemias are traditionally classified according to the electrophoretic profile of lipoproteins. In more recent texts, this phenotypic classification has been replaced with an aetiological classification. Familial dyslipidaemias are generally grouped into disorders leading to hypercholesterolaemia, hypertriglyceridaemia, a combination of hypercholesterolaemia and hypertriglyceridaemia, or abnormal high-density lipoprotein-cholesterol (HDL-C) levels.
   The management of these disorders requires an understanding of plasma lipid and lipoprotein metabolism. Lipid transport and metabolism involves three general pathways: (i) the exogenous pathway, whereby chylomicrons are synthesised by the small intestine, and dietary triglycerides (TGs) and cholesterol are transported to various cells of the body; (ii) the endogenous pathway, whereby very low-density lipoprotein-cholesterol (VLDL-C) and TGs are synthesised by the liver for transport to various tissues; and (iii) the reverse cholesterol transport, whereby HDL cholesteryl ester is exchanged for TGs in low-density lipoprotein (LDL) and VLDL particles through cholesteryl ester transfer protein in a series of steps to remove cholesterol from the peripheral tissues for delivery to the liver and steroidogenic organs.
   The plasma lipid profile can provide a framework to guide the selection of appropriate diet and drug treatment. Many patients with hyperlipoproteinaemia can be treated effectively with diet. However, dietary regimens are often insufficient to bring lipoprotein levels to within acceptable limits.
   In this article, we review lipid transport and metabolism, discuss the more common lipid disorders and suggest some management guidelines. The choice of a particular agent depends on the baseline lipid profile achieved after 6-12 weeks of intense lifestyle changes and possible use of dietry supplements such as stanols and plant sterols. If the predominant lipid abnormality is hypertriglyceridaemia, omega-3 fatty acids, a fibric acid derivative (fibrate) or nicotinic acid would be considered as the first choice of therapy. In subsequent follow-up, when LDL-C is > 130 mg/dL (3.36 mmol/L) then an HMG-CoA reductase inhibitor (statin) should be added as a combination therapy. If the serum TG levels are < 500 mg/dL (2.26 mmol/L) and the LDL-C values are over 130 mg/dL (3.36 mmol/L) then a statin would be the first drug of choice. The statin dose can be titrated up to achieve the therapeutic goal or, alternatively, ezetimibe can be added. A bile acid binding agent is an option if the serum TG levels do not exceed 200 mg/dL (5.65 mmol/L), otherwise a fibrate or nicotinic acid should be considered. The decision to treat a particular person has to be individualised.
RI Mooradian, Arshag/IAP-5640-2023
SN 0012-6667
EI 1179-1950
PY 2006
VL 66
IS 15
BP 1949
EP 1969
DI 10.2165/00003495-200666150-00005
UT WOS:000242616200005
PM 17100406
ER

PT J
AU Tani, S
   Nagao, K
   Hirayama, A
AF Tani, Shigemasa
   Nagao, Ken
   Hirayama, Atsushi
TI Association of Cholesteryl Ester Transfer Protein Mass with Peripheral
   Leukocyte Count Following Statin Therapy A Pilot Study
SO AMERICAN JOURNAL OF CARDIOVASCULAR DRUGS
AB Background: HMG-CoA reductase inhibitors (statins) can effectively reduce serum low-density lipoprotein cholesterol (LDL-C) levels in the majority of patients at increased cardiovascular risk. However, some patients at increased cardiovascular risk have a high peripheral leukocyte count and this inflammatory marker has correlated with an increased incidence of coronary events. Recently, in a large clinical trial-based cohort, an increasing on-statin cholesteryl ester transfer protein (CETP) mass was inversely related to coronary events, particularly among those with a low serum LDL-C level. However, the role of the CETP mass in the development of atherosclerosis is still unclear.
   Objective: We investigated the possibility of whether the CETP mass was associated with the peripheral leukocyte count after intensive statin therapy, and whether the CETP mass was changed by switching statins.
   Methods: This study was an open-label lipid interventional study switching from atorvastatin to pitavastatin without a washout period. Between 1 April 2010 and 31 March 2011, 32 patients (mean age 64.0 +/- 9.0 years, 63% male) with hypercholesterolemia receiving atorvastatin (10 mg/day) were enrolled. Next, they were switched to pitavastatin (2 mg/day) for 6 months. The peripheral leukocyte count, the CETP mass measured by enzyme-linked immunosorbent assay, and lipid parameters were measured at baseline and at follow-up. The type and dosage of concomitant drugs were not changed during the study periods.
   Results: The on-atorvastatin LDL-C level was well controlled with 94.4 +/- 23.1 mg/dL, and peripheral leukocyte count was 6209 +/- 1142 cells/mu L. On atorvastatin therapy, the CETP mass correlated negatively with the peripheral leukocyte count (r=-0.418, p=0.02). In univariate regression analysis, onatorvastatin peripheral leukocyte count was significantly correlated with high-density lipoprotein cholesterol (beta=-42.1, p=0.008), triglycerides (beta=8.2, p=0.005), and the CETP mass (beta=-1296.3, p=0.02). In a multivariate analysis after adjusting for traditional risk factors, the CETP mass remained an independent negative determinant of the peripheral leukocyte count (beta=-1162, p=0.02). By switching atorvastatin to pitavastatin, the CETP mass was significantly increased from 1.9 to 2.1 mu g/mL (8.8%, p=0.007), and the peripheral leukocyte count was significantly decreased from 6209 to 5778 cells/mu L (-5.9%, p=0.005). As a result, the relationship between CETP mass and peripheral leukocyte count after pitavastatin treatment was diminished (r=-0.276, p=0.13). Moreover, the change in peripheral leukocyte count was negatively correlated with the change in the CETP mass (r=-0.39, p=0.03), suggesting that a decreased CETP mass may be closely associated with an elevated peripheral leukocyte count in atorvastatin-treated patients.
   Conclusion: The results suggest that residual cardiovascular risk after atorvastatin treatment may be associated with the CETP mass, which may be increased by switching to pitavastatin. Furthermore, a CETP mass-activating strategy may assist the therapeutic efficacy of statins.
SN 1175-3277
PY 2012
VL 12
IS 5
BP 349
EP 354
UT WOS:000309017400008
PM 22900989
ER

PT J
AU Kwiterovich, PO
AF Kwiterovich, Peter O.
TI Clinical and laboratory assessment of cardiovascular risk in children:
   Guidelines for screening, evaluation, and treatment
SO JOURNAL OF CLINICAL LIPIDOLOGY
AB The early lesions of atherosclerosis begin in childhood and are related to antecedent cardiovascular disease (CVD) risk factors. Environmental and genetic factors (eg, diet, obesity. exercise, and certain inherited dyslipidemias) influence progression of such lesions. Identification of Youth at risk for atherosclerosis includes an integrated assessment of these predisposing factors. Treatment starts with a diet low in total and saturated fat and cholesterol, use of water-soluble fiber., plant stanols and plant sterols, weight control. and exercise. Drug therapy. for example, with inhibitors of hydroxymethylglutaryl-CoA reductase, bile acid sequestrants, and cholesterol absorption inhibitors, can be considered in those with a positive family history of premature CVD and low-density lipoprotein cholesterol > 160 mg/dL after dietary and hygienic measures. Candidates for drug therapy often include those with familial hypercholesterolemia, familial combined hyperlipidemia, the metabolic syndrome, polycystic ovarian syndrome, type I diabetes, and the nephrotic syndrome. Such dietary and drug therapy appears safe and efficacious. Early identification and treatment of youth with CVD risk factors and dyslipidemia are likely to retard the atherosclerotic process. Optimal detection and treatment of hi,,h-risk children either from the general Population or from families with premature CVD will require a comprehensive universal screening and evaluation program. (C) 2008 National Lipid Association. All rights reserved.
SN 1933-2874
EI 1876-4789
PD AUG
PY 2008
VL 2
IS 4
BP 248
EP 266
DI 10.1016/j.jacl.2008.06.003
UT WOS:000267537000003
PM 21291741
ER

PT J
AU Robinson, JG
AF Robinson, Jennifer G.
TI Dalcetrapib: a review of Phase II data
SO EXPERT OPINION ON INVESTIGATIONAL DRUGS
AB Importance of the field: While statins reduce the risk of cardiovascular disease by up to 50%, many patients remain at increased risk due to low levels of high-density lipoprotein cholesterol (HDL-C). Whether pharmacologically raising HDL-C per se with drug therapy will reduce cardiovascular events remains to be determined.
   Areas covered in this review: Review of HDL-C-raising compounds, with a focus on cholesteryl ester transfer protein (CETP) inhibitors.
   What the reader will gain: An overview of the CETP inhibitor dalcetrapib. Despite 70% increases in HDL-C, development of the CETP inhibitor torcetrapib was halted due to excess mortality, attributed largely to activation of the renin-angiotensin-aldosterone system resulting in hypertensive effects. Development of the CETP inhibitors dalcetrapib and anacetrapib is ongoing. Dalcetrapib has a unique chemical structure and induces a conformational change in CETP rather than forming a non-productive CETP/HDL-C complex as do the other CETP inhibitors. Although dalcetrapib is the least potent CETP inhibitor of the three in terms of CETP activity, the 900-mg dose did not increase blood pressure or raise aldosterone levels over 48 weeks of follow-up. The 600-mg dose of dalcetrapib is moving forward and raises HDL-C by 25 - 30% when used alone or in combination with a statin, with little effect on low-density lipoprotein cholesterol levels.
   Take home message: Before regulatory approval is granted, results from the ongoing dal-OUTCOMES trial evaluating the effects of dalcetrapib 600 mg daily over standard statin therapy on mortality and morbidity in > 15,000 high-risk CHD patients will be needed. The Dalcetrapib HDL Evaluation, Atherosclerosis and Reverse Cholesterol Transport (dal-HEART) program also includes three surrogate end point trials, dal-VESSEL, dal-PLAQUE and dal-PLAQUE 2, which will provide further information as to the contribution of CETP to cardiovascular disease.
RI , Jennifer/AAD-8336-2019
SN 1354-3784
EI 1744-7658
PD JUN
PY 2010
VL 19
IS 6
BP 795
EP 805
DI 10.1517/13543784.2010.488219
UT WOS:000278633700009
PM 20465364
ER

PT J
AU GOTTO, AM
AF GOTTO, AM
TI DYSLIPIDEMIA AND ATHEROSCLEROSIS - A FORECAST OF PHARMACEUTICAL
   APPROACHES
SO CIRCULATION
AB Five classes of lipid-lowering drugs are approved by the Food and Drug Administration (FDA) for use in the United States: nicotinic acid, bile acid sequestrants, fibric acid derivatives, reductase inhibitors, and probucol. None of the agents has an antiatherosclerotic indication. Cholestyramine and gemfibrozil have received indications for preventing complications of atherosclerosis, namely, myocardial infarction and coronary artery disease death. Foreseeable pharmacological strategies to reduce lipid-related cardiovascular risk might be divided into three categories. First, the present approach of lowering lipid and lipoprotein concentrations might be extended through modification of available agents (e.g., a more potent or soluble bile acid resin) or development of agents of novel mechanism (eg., acyl-CoA: cholesterol acyltransferase [ACAT] inhibition or inhibition of cholesterol biosynthesis at a step other than HMG-CoA reductase). Second, blood lipids could be directly addressed outside of lipid-lowering strategies. Raising high density lipoprotein (HDL) cholesterol levels has not been fully explored, or the target might be modification of the lipoproteins the rather than their concentrations. Areas of particular interest in the latter regard are hepatic lipase activity, cholesteryl ester transfer protein activity, and differences between oxidized or otherwise modified low density lipoprotein (LDL) particles and normal LDL. Third, it may be possible to directly lessen the atherosclerotic potential of the vessel wall (e.g, through protecting it from the effects of certain growth factors or altering its state of relaxation).
SN 0009-7322
PD APR
PY 1993
VL 87
IS 4
SU S
BP 54
EP 59
UT WOS:A1993KX10800007
ER

PT J
AU Chong, T
   Naples, M
   Federico, L
   Taylor, D
   Smith, GJ
   Cheung, RC
   Adeli, K
AF Chong, T
   Naples, M
   Federico, L
   Taylor, D
   Smith, GJ
   Cheung, RC
   Adeli, K
TI Effect of rosuvastatin on hepatic production of apolipoprotein
   B-containing lipoproteins in an animal model of insulin resistance and
   metabolic dyslipidemia
SO ATHEROSCLEROSIS
AB A novel animal model of insulin resistance, the fructose-fed Syrian golden hamster, was employed to investigate the efficacy and mechanisms of action of rosuvastatin, a HMG-CoA reductase inhibitor, in ameliorating metabolic dyslipidemia in insulin-resistant states. Fructose feeding for a 2-week period induced insulin resistance and a significant increase in hepatic secretion of VLDL. This was followed by a fructose-enriched diet with or without 10 mg/kg rosuvastatin for 14 days. Fructose feeding in the first 2 weeks caused a significant increase in plasma total cholesterol and triglyceride in both groups (n = 6, p < 0.001). However, there was a significant decline (30%, n = 8, p < 0.05) in plasma triglyceride levels following rosuvastatin feeding (10 mg/kg). A significant decrease (n = 6, p < 0.05) was also observed in VLDL-apoB production in hepatocytes isolated from drug-treated hamsters, together with an increased apoB degradation (n = 6, p < 0.05). Similar results were obtained in parallel cell culture experiments in which primary hepatocytes were first isolated from chow-fed hamsters, and then treated in vitro with 15 mu M rosuvastatin for 18 h. Rosuvastatin at 5 mu M caused a substantial reduction in synthesis of unesterified cholesterol and cholesterol ester (98 and 25%, n = 9, p < 0.01 or p < 0.05) and secretion of newly synthesized unesterified cholesterol, cholesterol ester, and triglyceride (95, 42, and 60% reduction, respectively, n = 9, p < 0.01 or p < 0.05). This concentration of rosuvastatin also caused a significant reduction (75% decrease, n = 4, p < 0.01) in the extracellular secretion of VLDL-apoB100, accompanied by a significant increase in the intracellular degradation of apoB 100. There was a 12% reduction (not significant, p > 0.05) in hepatic MTP and no changes in ER-60 (a chaperone involved in apoB degradation) protein levels. Taken together, these data suggest that the assembly and secretion of VLDL particles in hamster hepatocytes can be acutely inhibited by rosuvastatin in a process involving enhanced apoB degradation. This appears to lead to a significant amelioration of hepatic VLDL-apoB overproduction observed in the fructose-fed, insulin-resistant hamster model. (c) 2005 Elsevier Ireland Ltd. All rights reserved.
RI li, xiao/GSN-6181-2022
OI Adeli, Khosrow/0000-0002-5839-5709
SN 0021-9150
EI 1879-1484
PD MAR
PY 2006
VL 185
IS 1
BP 21
EP 31
DI 10.1016/j.atherosclerosis.2005.05.010
UT WOS:000235541300003
PM 16002078
ER

PT J
AU Wilson, PWF
   Polonsky, TS
   Miedema, MD
   Khera, A
   Kosinski, AS
   Kuvin, JT
AF Wilson, Peter W. F.
   Polonsky, Tamar S.
   Miedema, Michael D.
   Khera, Amit
   Kosinski, Andrzej S.
   Kuvin, Jeffrey T.
TI Systematic Review for the 2018
   AHA/ACC/AACVPR/AAPA/ABC/ACPM/ADA/AGS/APhA/ASPC/NLA/PCNA Guideline on the
   Management of Blood Cholesterol: A Report of the American College of
   Cardiology/American Heart Association Task Force on Clinical Practice
   Guidelines
SO CIRCULATION
AB Background: The 2013 American College of Cardiology/American Heart Association guidelines for the treatment of blood cholesterol found little evidence to support the use of nonstatin lipid-modifying medications to reduce atherosclerotic cardiovascular disease (ASCVD) events. Since publication of these guidelines, multiple randomized controlled trials evaluating nonstatin lipid-modifying medications have been published. Methods: We performed a systematic review to assess the magnitude of benefit and/or harm from additional lipid-modifying therapies compared with statins alone in individuals with known ASCVD or at high risk of ASCVD. We included data from randomized controlled trials with a sample size of >1 000 patients and designed for follow-up >1 year. We performed a comprehensive literature search and identified 10 randomized controlled trials for intensive review, including trials evaluating ezetimibe, niacin, cholesterol-ester transfer protein inhibitors, and PCSK9 inhibitors. The prespecified primary outcome for this review was a composite of fatal cardiovascular events, nonfatal myocardial infarction, and nonfatal stroke. Results: The cardiovascular benefit of nonstatin lipid-modifying therapies varied significantly according to the class of medication. There was evidence for reduced ASCVD morbidity with ezetimibe and 2 PSCK9 inhibitors. Reduced ASCVD mortality rate was reported for 1 PCSK9 inhibitor. The use of ezetimibe/simvastatin versus simvastatin in IMPROVE-IT (Improved Reduction of Outcomes: Vytorin Efficacy International Trial) reduced the primary outcome by 1.8% over 7 years (hazard ratio: 0.90; 95% CI: 0.84-0.96], 7-year number needed to treat: 56). The PSCK9 inhibitor evolocumab in the FOURIER study (Further Cardiovascular Outcomes Research with PCSK9 Inhibition in Subjects with Elevated Risk) decreased the primary outcome by 1.5% over 2.2 years (hazard ratio: 0.80; 95% CI: 0.73-0.88; 2.2=year number needed to treat: 67). In ODYSSEY OUTCOMES (Evaluation of Cardiovascular Outcomes After an Acute Coronary Syndrome During Treatment With Alirocumab), alirocumab reduced the primary outcome by 1.6% over 2.8 years (hazard ratio: 0.86; 95% CI: 0.79-0.93; 2.8-year number needed to treat: 63). For ezetimibe and the PSCK9 inhibitors, rates of musculoskeletal, neurocognitive, gastrointestinal, or other adverse event risks did not differ between the treatment and control groups. For patients at high risk of ASCVD already on background statin therapy, there was minimal evidence for improved ASCVD risk or adverse events with cholesterol-ester transfer protein inhibitors. There was no evidence of benefit for the addition of niacin to statin therapy. Direct comparisons of the results of the 10 randomized controlled trials were limited by significant differences in sample size, duration of follow-up, and reported primary outcomes. Conclusions: In a systematic review of the evidence for adding nonstatin lipid-modifying therapies to statins to reduce ASCVD risk, we found evidence of benefit for ezetimibe and PCSK9 inhibitors but not for niacin or cholesterol-ester transfer protein inhibitors.
SN 0009-7322
EI 1524-4539
PD JUN 18
PY 2019
VL 139
IS 25
BP E1144
EP E1161
DI 10.1161/CIR.0000000000000626
UT WOS:000471794100006
PM 30586775
ER

PT J
AU Wilson, PWF
   Polonsky, TS
   Miedema, MD
   Khera, A
   Kosinski, AS
   Kuvin, JT
   Levine, GN
   O'Gara, PT
   Halperin, JL
   Albert, NM
   Al-Khatib, SM
   Beckman, JA
   Birtcher, KK
   Bozkurt, B
   Brindis, RG
   Cigarroa, JE
   Curtis, LH
   Deswal, A
   Fleisher, LA
   Gentile, F
   Gidding, SS
   Goldberger, ZD
   Hlatky, MA
   Ikonomidis, J
   Joglar, J
   Kovacs, RJ
   Mauri, L
   Ohman, EM
   Piano, MR
   Pressler, SJ
   Riegel, B
   Sellke, FW
   Shen, WK
   Wijeysundera, DN
AF Wilson, Peter W. F.
   Polonsky, Tamar S.
   Miedema, Michael D.
   Khera, Amit
   Kosinski, Andrzej S.
   Kuvin, Jeffrey T.
   Levine, Glenn N.
   O'Gara, Patrick T.
   Halperin, Jonathan L.
   Albert, Nancy M.
   Al-Khatib, Sana M.
   Beckman, Joshua A.
   Birtcher, Kim K.
   Bozkurt, Biykem
   Brindis, Ralph G.
   Cigarroa, Joaquin E.
   Curtis, Lesley H.
   Deswal, Anita
   Fleisher, Lee A.
   Gentile, Federico
   Gidding, Samuel S.
   Goldberger, Zachary D.
   Hlatky, Mark A.
   Ikonomidis, John
   Joglar, Jose
   Kovacs, Richard J.
   Mauri, Laura
   Ohman, E. Magnus
   Piano, Mariann R.
   Pressler, Susan J.
   Riegel, Barbara
   Sellke, Frank W.
   Shen, Win-Kuang
   Wijeysundera, Duminda N.
CA Amer Coll Cardiology
   Amer Heart Assoc Task Force
TI Systematic Review for the 2018
   AHA/ACC/AACVPR/AAPA/ABC/ACPM/ADA/AGS/APhA/ASPC/NLA/PCNA Guideline on the
   Management of Blood Cholesterol
SO JOURNAL OF THE AMERICAN COLLEGE OF CARDIOLOGY
AB BACKGROUND The 2013 American College of Cardiology/American Heart Association guidelines for the treatment of blood cholesterol found little evidence to support the use of nonstatin lipid-modifying medications to reduce atherosclerotic cardiovascular disease (ASCVD) events. Since publication of these guidelines, multiple randomized controlled trials evaluating nonstatin lipid-modifying medications have been published.
   METHODS We performed a systematic review to assess the magnitude of benefit and/or harm from additional lipid-modifying therapies compared with statins alone in individuals with known ASCVD or at high risk of ASCVD. We included data from randomized controlled trials with a sample size of >1,000 patients and designed for follow-up >1 year. We performed a comprehensive literature search and identified 10 randomized controlled trials for intensive review, including trials evaluating ezetimibe, niacin, cholesterol-ester transfer protein inhibitors, and PCSK9 inhibitors. The prespecified primary outcome for this review was a composite of fatal cardiovascular events, nonfatal myocardial infarction, and nonfatal stroke.
   RESULTS The cardiovascular benefit of nonstatin lipid-modifying therapies varied significantly according to the class of medication. There was evidence for reduced ASCVD morbidity with ezetimibe and 2 PSCK9 inhibitors. Reduced ASCVD mortality rate was reported for 1 PCSK9 inhibitor. The use of ezetimibe/simvastatin versus simvastatin in IMPROVE-IT (Improved Reduction of Outcomes: Vytorin Efficacy International Trial) reduced the primary outcome by 1.8% over 7 years (hazard ratio: 0.90; 95% CI: 0.84-0.96], 7-year number needed to treat: 56). The PSCK9 inhibitor evolocumab in the FOURIER study (Further Cardiovascular Outcomes Research with PCSK9 Inhibition in Subjects with Elevated Risk) decreased the primary outcome by 1.5% over 2.2 years (hazard ratio: 0.80; 95% CI: 0.73-0.88; 2.2 = year number needed to treat: 67). In ODYSSEY OUTCOMES (Evaluation of Cardiovascular Outcomes After an Acute Coronary Syndrome During Treatment With Alirocumab), alirocumab reduced the primary outcome by 1.6% over 2.8 years (hazard ratio: 0.86; 95% CI: 0.79-0.93; 2.8-year number needed to treat: 63). For ezetimibe and the PSCK9 inhibitors, rates of musculoskeletal, neurocognitive, gastrointestinal, or other adverse event risks did not differ between the treatment and control groups. For patients at high risk of ASCVD already on background statin therapy, there was minimal evidence for improved ASCVD risk or adverse events with cholesterol-ester transfer protein inhibitors. There was no evidence of benefit for the addition of niacin to statin therapy. Direct comparisons of the results of the 10 randomized controlled trials were limited by significant differences in sample size, duration of follow-up, and reported primary outcomes.
   CONCLUSIONS In a systematic review of the evidence for adding nonstatin lipid-modifying therapies to statins to reduce ASCVD risk, we found evidence of benefit for ezetimibe and PCSK9 inhibitors but not for niacin or cholesterol-ester transfer protein inhibitors.
RI mauri, laura/GPS-4868-2022; Keskin, Kudret/AAB-8198-2019; Halperin,
   Jonathan/AAJ-4721-2020; Bozkurt, Biykem/AAF-1904-2019
OI Keskin, Kudret/0000-0002-9049-1530; Halperin,
   Jonathan/0000-0002-8318-5471; Bozkurt, Biykem/0000-0002-6362-0253
SN 0735-1097
EI 1558-3597
PD JUN 25
PY 2019
VL 73
IS 24
BP 3210
EP 3227
DI 10.1016/j.jacc.2018.11.004
UT WOS:000471773400018
PM 30423394
ER

PT J
AU Schaefer, JR
   Schweer, H
   Ikewaki, K
   Stracke, H
   Seyberth, HJ
   Kaffarnik, H
   Maisch, B
   Steinmetz, A
AF Schaefer, JR
   Schweer, H
   Ikewaki, K
   Stracke, H
   Seyberth, HJ
   Kaffarnik, H
   Maisch, B
   Steinmetz, A
TI Metabolic basis of high density lipoproteins and apolipoprotein A-I
   increase by HMG-CoA reductase inhibition in healthy subjects and a
   patient with coronary artery disease
SO ATHEROSCLEROSIS
AB HMG-CoA reductase inhibitors, such as pravastatin, are widely used as lipid lowering drugs in hypercholesterolemia. Pravastatin does not only reduce the atherogenic low density :lipoprotein (LDL)-cholesterol, but is also increasing high density lipoprotein (HDL)-cholesterol. However, the mechanism leading to an increase of HDL are unclear. Therefore, the effects of pravastatin on the in vivo kinetics of apolipoprotein (apo) A-I were studied in six normolipidemic subjects and in a patient with coronary artery disease (CAD) utilizing stable isotope tracer techniques. Two turnover studies were performed. The first turnover study was carried out before any drug treatment, the second study after 6 weeks of 40 mg pravastatin/day. Three times deuterium labeled L-leucine (3D-leucine) was given as a primed bolus constant infusion(bolus: 1340 mu g/kg; infusion: 22 mu g/kg per h), and tracer uptake into HDL apoA-I was determined by gas chromatography (GC:)-mass-spectrometry (MS). In the healthy subjects HDL-cholesterol increased by 13% and apoA-I increased by 12% under pravastatin treatment. The HDL in the CAD patient decreased by 3% and apoA-I increased by 2%. Prior to drug treatment the mean apoA-I fractional synthetic rate (FSR) was 0.194 per day (S.D. +/- 0.02) and apoA-I production rate (PR) was 10.8 mg/kg per day (S.D. +/- 2.1). The CAD patient had a FSR of 0.219 per day and a PR of 10.6 mg/kg per day. After treatment with pravastatin the mean apoA-I FSR was 0.204 per day (S.D. +/- 0.02) and apoA-I PR was 12.5 mg/kg per day (S.D. +/- 1.5) in the healthy subjects. Despite only minor changes of HDL and apoA-I in the CAD patient, there were significant changes of FSR (0.267 per day) and PR (13.1 mg/kg per day) with pravastatin treatment. The in vivo kinetic data demonstrate an increased FSR: of apoA-I. The increase in apoA-I is due to an increased PR of apoA-I. This study demonstrates increased production of HDL apoA-I as the metabolic cause of the increase in HDL and apoA-I levels under inhibition of HMG-CoA reductase in man. (C) 1999 Elsevier Science Ireland Ltd. All rights reserved.
RI Schweer, Horst/AAA-1993-2022; Maisch, Bernhard/AAH-9198-2020; Schweer,
   Horst/C-6240-2008
SN 0021-9150
EI 1879-1484
PD MAY
PY 1999
VL 144
IS 1
BP 177
EP 184
DI 10.1016/S0021-9150(99)00053-2
UT WOS:000080685900021
PM 10381291
ER

PT J
AU Evans, M
   Roberts, A
   Davies, S
   Rees, A
AF Evans, M
   Roberts, A
   Davies, S
   Rees, A
TI Medical lipid-regulating therapy - Current evidence, ongoing trials and
   future developments
SO DRUGS
AB Coronary heart disease (CHD) is a major cause of morbidity and mortality worldwide. Elevated low density lipoprotein-cholesterol (LDL-C) and reduced high density lipoprotein-cholesterol (HDL-C) levels are well recognised CHD risk factors, with recent evidence supporting the benefits of intensive LDL-C reduction on CHD risk. Such observations suggest that the most recent National Cholesterol Education Program Adult Treatment Panel III guidelines, with LDL-C targets of 2.6 mmol/L, may result in under-treatment of a significant number of patients and form the basis for the proposed new joint European Societies treatment targets of 2 and 4 mmol/L, respectively, for LDL and total cholesterol. HMG-CoA reductase inhibitors (statins) reduce LDL-C by inhibiting the rate-limiting step in cholesterol biosynthesis and reduced CHD event rates in primary and secondary prevention trials. The magnitude of this effect is not fully accounted for by LDL-C reduction alone and may relate to effects on other lipid parameters such as HDL-C and apolipoproteins B and A-I, as well as additional anti-inflammatory effects. With increasing focus on the benefits of intensive cholesterol reduction new, more efficacious statins are being developed. Rosuvastatin is a potent, hydrophilic enantiomeric statin producing reductions in LDL-C of up to 55%, with about 80% of patients reaching European LDL-C treatment targets at the 10 mg/day dosage.
   The Heart Protection Study (HPS) demonstrated that LDL-C reduction to levels as low as 1.7 mmol/L was associated with significant clinical benefit in a wide range of high-risk individuals, including patients with type 2 diabetes mellitus, or peripheral and cerebrovascular disease, irrespective of baseline cholesterol levels, with no apparent lower threshold for LDL-C with respect to risk. Various large endpoint trials, including Treating to New Targets (TNT) and Study of Effectiveness of Additional reductions in Cholesterol and Homocysteine (SEARCH) will attempt to further address the issue of optimal LDL-C reduction. At low LDL-C levels, HDL-C becomes an increasingly important risk factor and is the primary lipid abnormality in over half of CHD patients, with the Fenofibrate Intervention and Event Lowering in Diabetes (FIELD) study set to assess the effect of raising HDL-C on cardiovascular events in patients with low HDL-C and LDL-C levels below 3 mmol/L.
   A variety of agents are being developed, which affect both LDL-C and HDL-C metabolism, including inhibitors of acyl-coenzyme A-cholesterol acyl transferase, microsomal transfer protein and cholesterol ester transfer protein, as well as specific receptor agonists. Ezetimibe is a selective cholesterol absorption inhibitor, which produces reductions in LDL-C of up to 25 and 60% reduction in chylomicron cholesterol content with a 10 mg/day dosage.
   A 1 mmol/L reduction in LDL-C results in a 25% reduction in cardiovascular risk, independent of baseline LDL-C levels. Growing evidence supports the concept that lower is better for LDL-C and that increasing HDL-C represents an important therapeutic target. Furthermore, there is growing appreciation of the role of inflammation in atherogenesis. Consequently, increasing numbers of people should receive lipid-regulating therapy with the development of newer agents offering potential mechanisms of optimising lipid profiles and thus risk reduction. In addition, the pleiotropic anti-inflammatory effects of lipid lowering therapy may provide further risk reduction.
SN 0012-6667
EI 1179-1950
PY 2004
VL 64
IS 11
BP 1181
EP 1196
DI 10.2165/00003495-200464110-00003
UT WOS:000222397800003
PM 15161326
ER

PT J
AU De Oliveira, FF
   Bertolucci, PHF
   Chen, ES
   Smith, MC
AF de Oliveira, Fabricio Ferreira
   Ferreira Bertolucci, Paulo Henrique
   Chen, Elizabeth Suchi
   Smith, Marilia Cardoso
TI Pharmacogenetic Analyses of Therapeutic Effects of Lipophilic Statins on
   Cognitive and Functional Changes in Alzheimer's Disease
SO JOURNAL OF ALZHEIMERS DISEASE
AB Background: Pharmacogenetic effects of statins on clinical changes in Alzheimer's disease (AD) could be mediated by epistatic interactions among relevant genetic variants involved in cholesterol metabolism.
   Objective: To investigate associations of HMGCR (rs3846662), NR1H2 (rs2695121), or CETP (rs5882&rs708272) with cognitive and functional changes in AD, with stratification according to APOE epsilon 4 carrier status and lipid-lowering treatment with lipophilic statins.
   Methods: Consecutive outpatients with late-onset AD were screened with cognitive tests, while caregivers scored functionality and global ratings, with prospective neurotranslational associations documented for one year.
   Results: Considering n=190:142 had hypercholesterolemia, 139 used lipophilic statins; minor allele frequencies were 0.379 (rs2695121-T:46.3% heterozygotes), 0.368 (rs5882-G:49.5% heterozygotes), and 0.371 (rs708272-A:53.2% heterozygotes), all in Hardy-Weinberg equilibrium. For APOE epsilon 4 carriers: rs5882-GG protected from cognitive decline; rs5882-AA caused faster cognitive decline; carriers of rs2695121-CC or rs5882-AA were more susceptible to harmful cognitive effects of lipophilic statins; carriers of rs5882-GG or rs708272-AG had functional benefits when using lipophilic statins. APOE epsilon 4 non-carriers resisted any cognitive or functional effects of lipophilic statins, while invariability of rs3846662 (all AA) prevented the assessment of HMGCR effects. When assessing CETP haplotypes only: rs5882-GG protected from cognitive and functional decline, regardless of lipophilic statin therapy; lipophilic statins usually caused cognitive and functional harm to carriers of rs5882-A and/or rs708272-A; lipophilic statins benefitted cognition and functionality of carriers of rs5882-G and/or rs708272-G.
   Conclusion: Reportedly protective variants of CETP and NR1H2 also slowed cognitive and functional decline particularly for APOE epsilon 4 carriers, and regardless of cholesterol variations, while therapy with lipophilic statins might affect carriers of specific genetic variants.
RI Chen, Elizabeth/G-1598-2012; Oliveira, Fabricio Ferreira de/D-2320-2009;
   Bertolucci, Paulo Henrique Ferreira/F-4281-2012
OI Oliveira, Fabricio Ferreira de/0000-0002-8311-0859; Bertolucci, Paulo
   Henrique Ferreira/0000-0001-7902-7502
SN 1387-2877
EI 1875-8908
PY 2022
VL 87
IS 1
BP 359
EP 372
DI 10.3233/JAD-215735
UT WOS:000792639200026
PM 35311709
ER

PT J
AU Burnett, JR
   Wilcox, LJ
   Telford, DE
   Kleinstiver, SJ
   Barrett, PHR
   Huff, MW
AF Burnett, JR
   Wilcox, LJ
   Telford, DE
   Kleinstiver, SJ
   Barrett, PHR
   Huff, MW
TI Inhibition of cholesterol esterification by DuP 128 decreases hepatic
   apolipoprotein B secretion in vivo: effect of dietary fat and
   cholesterol
SO BIOCHIMICA ET BIOPHYSICA ACTA-LIPIDS AND LIPID METABOLISM
AB To further test the hypothesis that newly synthesized cholesteryl esters regulate hepatic apolipoprotein B (apoB) secretion into plasma, apoB kinetic studies were carried out in seven control miniature pigs and in seven animals after 21 days intravenous administration of the acyl coenzyme A:cholesterol acyltransferase (ACAT) inhibitor DuP 128 (2.2 mg/kg/day). Pigs were fed a fat (34% of calories; polyunsaturated/monounsaturated/saturate ratio, 1:1:1) and cholesterol (400 mg/day; 0.1%; 0.2 mg/kcal) containing pig chow based diet. DuP 128 significantly reduced total plasma triglyceride and very low density lipoprotein (VLDL) triglyceride concentrations by 36 and 31%, respectively (P < 0.05). Autologous I-131-VLDL and I-125-LDL were injected simultaneously into each pig and apoB kinetic data was analyzed using multicompartmental analysis (SAAM II). The VLDL apoB pool size decreased by 26% (0.443 vs. 0.599 mg/kg; P < 0.001) which was due entirely to a 28% reduction in VLDL apoB production or secretion rate (1.831 vs. 2.548 mg/kg/h; P = 0.006). The fractional catabolic rate (FCR) for VLDL apoB was unchanged. The LDL apoB pool size and production rate were unaffected by DuP 128 treatment. Hepatic microsomal ACAT activity decreased by 51% (0.44 vs. 0.90 nmol/min/mg; P < 0.001). Although an increase in hepatic free cholesterol and subsequent decrease in both LDL receptor expression and LDL apoB FCR might be expected, this did not occur. The concentration of hepatic free cholesterol decreased 12% (P = 0.008) and the LDL apoB FCR were unaffected by DuP 128 treatment. In addition, DuP 128 treatment did not alter the concentration of hepatic triglyceride or the activity of diacylglycerol acyltransferase, indicating a lack of effect of DuP 128 on hepatic triglyceride metabolism. In our previous studies, DuP 128 treatment of miniature pigs fed a low fat, cholesterol free diet, decreased VLDL apoB secretion by 65% resulting in a reduction in plasma apoB of 600/0. We conclude that in miniature pigs fed a high fat, cholesterol containing diet, the inhibition of hepatic cholesteryl ester synthesis by DuP 128 decreases apoB secretion into plasma, but the effect is attenuated relative to a low fat, cholesterol free diet. (C) 1998 Elsevier Science B.V. All rights reserved.
RI Kleinstiver, Sandra/B-3901-2015; Huff, Murray/G-3307-2011; Barrett,
   Hugh/ABF-1714-2020; Barrett, Hugh/B-2745-2011
OI Kleinstiver, Sandra/0000-0003-0109-8639; Barrett,
   Hugh/0000-0003-3223-6125; 
SN 0005-2760
PD JUL 31
PY 1998
VL 1393
IS 1
BP 63
EP 79
DI 10.1016/S0005-2760(98)00059-9
UT WOS:000075498100008
PM 9714740
ER

PT J
AU NISHIWAKI, M
   ISHIKAWA, T
   HOMMA, Y
   TADA, N
   KAGAMI, A
   OHSHIMA, K
   ITO, T
   TOMIYASU, K
   SHIGE, H
   MIYAJIMA, E
   NAKAMURA, H
AF NISHIWAKI, M
   ISHIKAWA, T
   HOMMA, Y
   TADA, N
   KAGAMI, A
   OHSHIMA, K
   ITO, T
   TOMIYASU, K
   SHIGE, H
   MIYAJIMA, E
   NAKAMURA, H
TI EFFECTS OF PRAVASTATIN ON PLASMA-LIPIDS, APOLIPOPROTEINS, LP(A),
   REMNANT-LIKE PARTICLE, CHOLESTERYL ESTER TRANSFER PROTEIN, AND LECITHIN
   - CHOLESTEROL ACYLTRANSFERASE - A 12-MONTH STUDY
SO NUTRITION METABOLISM AND CARDIOVASCULAR DISEASES
AB Sixty-nine hypercholesterolemic patients at three hospitals received pravastatin therapy (10-20 mg/day); 46 completed 12 months of therapy. Mean plasma total cholesterol (TC), triglyceride (TG), and low-density lipoprotein cholesterol (LDL-C) decreased by 16.5%, 14.8%, and 23.9% from 279, 149, and 200 mg/dl to 231, 127, and 151 mg/dl, respectively, by the 3rd month after initiation of therapy. In contrast, high-density lipoprotein cholesterol (HDL-C) increased significantly by 14.6% from 46.6 to 53.4 mg/dl by the 3rd month. After the 3rd month, levels of all measures remained unchanged for the remaining 9 months of the study. Lp(a) levels before and after 12 months of drug administration were not significantly different, nor were levels of apo A-II, apo C-III, and apo E. However, levels of apo B and apo C-II were reduced significantly while the level of apo A-I was increased significantly. Before pravastatin administration, cholesteryl ester transfer protein (CETP) activity was significantly and inversely correlated with HDL-C and apo A-I (r=-0.60 and r=-0.55, respectively, P<0.01) while lecithin: cholesterol acyltransferase (LCAT) activity was significantly correlated with TC and apo B (r=-0.43, P<0.05 and r=-0.44, P<0.001, respectively). No significant changes in CETP activity or LCAT activity were observed during 12 months of drug administration. Remnant lipoproteins, designated as remnant-like particles (RLPs), were isolated from fasting plasma using immunoaffinity gel fixed with an anti-apo B-100 monoclonal antibody and an anti-apo A-I monoclonal antibody. RLP-C was highly correlated with TG, apo B, apo C-II, apo C-III, and apo E levels before the drug administration. Pravastatin administration for 12 months decreased both RLP-cholesterol and RLP-triglyceride significantly. We conclude that pravastatin administration to hypercholesterolemic patients reduced not only LDL but also remnant lipoproteins while it did not affect Lp(a) levels. In addition, although the pravastatin administration increased HDL-C, it did not significantly change CETP or LCAT activity.
SN 0939-4753
PD FEB
PY 1994
VL 4
IS 1
BP 10
EP 15
UT WOS:A1994MZ16700003
ER

PT J
AU El Khoury, P
   Waldmann, E
   Huby, T
   Gall, J
   Couvert, P
   Lacorte, JM
   Chapman, J
   Frisdal, E
   Lesnik, P
   Parhofer, KG
   Le Goff, W
   Guerin, M
AF El Khoury, Petra
   Waldmann, Elisa
   Huby, Thierry
   Gall, Julie
   Couvert, Philippe
   Lacorte, Jean-Marc
   Chapman, John
   Frisdal, Eric
   Lesnik, Philippe
   Parhofer, Klaus G.
   Le Goff, Wilfried
   Guerin, Maryse
TI Extended-Release Niacin/Laropiprant Improves Overall Efficacy of
   Postprandial Reverse Cholesterol Transport
SO ARTERIOSCLEROSIS THROMBOSIS AND VASCULAR BIOLOGY
AB Objectives Postprandial atherogenic lipoproteins, characterizing high-risk patients, correlate positively with cardiovascular events. Although the effect of niacin on fasting lipids is well established, its impact on atheroprotective reverse cholesterol transport (RCT) pathway and on functional features of circulating lipoproteins during the postprandial state remains indeterminate.
   Approach and Results We evaluated RCT pathway during postprandial phase in dyslipidemic patients displaying a low high-density lipoprotein (HDL) cholesterol phenotype. Ten subjects on stable statin therapy received 1 g/20 mg extended-release niacin/laropiprant (ERN/LRPT) for 4 weeks followed by 2 g/40 mg ERN/LRPT for additional 8 weeks. At each experimental period, postprandial hypertriglyceridemia and major steps of RCT, including cholesterol efflux from human macrophages, cholesteryl ester transfer protein-mediated cholesteryl ester transfer, and hepatic HDL-cholesteryl ester selective uptake were evaluated. Equally, the capacity of postprandial HDL particles isolated from patients before and after ERN/LRPT treatment to mediate RCT to feces was evaluated in vivo in human apolipoprotein B/cholesteryl ester transfer protein double transgenic mouse model. Compared with baseline, ERN/LRPT significantly reduced postprandial hypertriglyceridemia (incremental area under the curve-triglyceride: -53%; P=0.02). Postprandial increase in endogenous plasma cholesteryl ester transfer protein activity was completely abolished after ERN/LRPT treatment. Despite a slight reduction in plasma cholesterol efflux capacity from human THP-1 macrophages, evaluation of global RCT efficacy by combining both ex vivo and in vivo approaches indicate that postprandial HDL particles formed under ERN/LRPT therapy displayed a greater capacity for HDL-mediated RCT to feces.
   Conclusions ERN/LRPT treatment efficiently attenuates atherogenic postprandial lipemia and stimulates HDL-mediated cholesterol return to the liver and elimination into feces during postprandial phase, thus maintaining an efficient removal of cholesterol from the body.
RI Huby, Thierry/E-6768-2017; HUBY, Thierry/N-4820-2019; Guerin,
   Maryse/N-5794-2017; Le Goff, Wilfried/N-7593-2019; Lesnik,
   Philippe/AAD-7393-2020; Couvert, Philippe/IQW-2669-2023; Lesnik,
   Philippe F/F-7803-2011; Le Goff, Wilfried/N-6326-2017
OI Huby, Thierry/0000-0001-6634-551X; HUBY, Thierry/0000-0001-6634-551X; Le
   Goff, Wilfried/0000-0002-7611-9644; Lesnik,
   Philippe/0000-0002-6909-7715; Couvert, Philippe/0000-0002-7607-2057; Le
   Goff, Wilfried/0000-0002-7611-9644; GUERIN, Maryse/0000-0003-0150-1360
SN 1079-5642
EI 1524-4636
PD FEB
PY 2016
VL 36
IS 2
BP 285
EP 294
DI 10.1161/ATVBAHA.115.306834
UT WOS:000369483200014
PM 26681758
ER

PT J
AU Conde, K
   Pineda, G
   Newton, RS
   Fernandez, ML
AF Conde, K
   Pineda, G
   Newton, RS
   Fernandez, ML
TI Hypocholesterolemic effects of 3-hydroxy-3-methylglutaryl coenzyme a
   (HMG-CoA) reductase inhibitors in the guinea - Atorvastatin versus
   simvastatin
SO BIOCHEMICAL PHARMACOLOGY
AB Male Hartley guinea pigs were fed a hypercholesterolemic diet rich in lauric and myristic acids with 0, 10, or 20 mg/kg of simvastatin or atorvastatin for 21 days. Atorvastatin and simvastatin resulted in a lowering of plasma law density lipoprotein (LDL) cholesterol in a dose-dependent manner by an average of 48 and 61% with 10 and 20 mg/kg, respectively. Both statins were equally effective in lowering plasma LDL cholesterol and apolipoprotein B (apo B) levels. Atorvastatin and simvastatin treatments yielded LDL particles that differed in composition from the control. Due to the relevance of LDL oxidation and cholesteryl ester transfer in plasma to the progression of atherosclerosis, these parameters were analyzed after statin treatment. Atorvastatin and simvastatin treatment decreased the susceptibility of LDL particles to oxidation by 95% as determined by the formation of thiobarbituric acid reactive substances. An 80% decrease in the transfer of cholesteryl ester between high density lipoprotein (HDL) and the apo-B containing lipoproteins was observed after simvastatin and atorvastatin treatment. In addition, statin effects on plasma LDL transport were studied. Simvastatin- and atorvastatin-treated guinea pigs exhibited 125 and 175% faster LDL fractional catabolic rates, respectively, compared with control animals. No change in LDL apo-B flux was induced by either treatment; however, LDL apo-B pool size was reduced after statin treatment. Hepatic microsomal free cholesterol was lower in the atorvastatin and simvastatin groups. However, only atorvastatin treatment resulted in an 80% decrease of acyl-CoA:cholesterol acyltransferase activity (P < 0.001). In summary, atorvastatin and simvastatin had similar LDL cholesterol lowering properties, but these drugs modified LDL transport and hepatic cholesterol metabolism differently. (C) 1999 Elsevier Science Inc.
SN 0006-2952
PD OCT 1
PY 1999
VL 58
IS 7
BP 1209
EP 1219
DI 10.1016/S0006-2952(99)00203-8
UT WOS:000082343400015
PM 10484079
ER

PT J
AU Noto, D
   Cefalù, AB
   Averna, MR
AF Noto, Davide
   Cefalu, Angelo B.
   Averna, Maurizio R.
TI Beyond Statins: New Lipid Lowering Strategies to Reduce Cardiovascular
   Risk
SO CURRENT ATHEROSCLEROSIS REPORTS
AB Statins are the first-line therapy in LDL-Cholesterol (LDL-C) reduction and its clinical use has contributed to significant prevention and treatment of atherosclerotic vascular disease. Yet, a significant proportion of patients remain at high risk. Recently, a number of new therapies have been developed to further lower LDL-C. These agents may provide clinical benefit on top of statin therapy in patients with high residual risk, severe hypercholesterolemia or as an alternative for patients who are intolerant to statins. We review four novel approaches based on the inhibition of proprotein convertase subtilisin/kexin type 9 (PCSK9), apolipoprotein-B100 (apoB), Cholesteryl ester transport protein (CETP) andmicrosomal triglyceride transfer protein (MTP). ApoB and MTP inhibitors (Mipomersen and Lomitapide) are indicated only for homozygous familial hypercholesterolemia patients. The results of ongoing trials with CETP and PCSK9 inhibitors may warrant a wider employment in different categories of patients at high risk for cardiovascular disease.
RI Noto, Davide/AAA-9208-2019; Averna, Maurizio/U-9527-2017; Cefalu',
   Angelo Baldassare/K-9491-2016
OI Cefalu', Angelo Baldassare/0000-0003-1259-8284; Noto,
   Davide/0000-0002-5346-2829; Averna, Maurizio/0000-0003-3558-9209
SN 1523-3804
EI 1534-6242
PD JUN
PY 2014
VL 16
IS 6
AR 414
DI 10.1007/s11883-014-0414-4
UT WOS:000335985000003
PM 24777633
ER

PT J
AU Escolà-Gil, JC
   Cedó, L
   Blanco-Vaca, F
AF Carles Escola-Gil, Joan
   Cedo, Lidia
   Blanco-Vaca, Francisco
TI High-density lipoprotein cholesterol targeting for novel drug discovery:
   where have we gone wrong?
SO EXPERT OPINION ON DRUG DISCOVERY
AB Lowering low-density lipoprotein-cholesterol (LDL-C) is an effective strategy to reduce cardiovascular risk. However, a significant residual risk remains in statin-treated patients. High-density lipoprotein cholesterol (HDL-C) is a strong, independent and inverse predictor of cardiovascular risk in many epidemiologic studies and has, therefore, emerged as a potential novel therapeutic target for addressing this substantial residual risk. Nevertheless, the failure of cholesteryl ester transfer protein (CETP) inhibitors and niacin in clinical trials has generated considerable speculation about the beneficial effects of HDL. Experimental studies have identified several HDL cardioprotective functions, including enhancement of macrophage reverse cholesterol transport and endothelial function and its antioxidant, anti-inflammatory and anti-thrombotic properties. Furthermore, HDL is highly heterogeneous and the atheroprotective functions of the different HDL subpopulations are not completely understood. Current available data indicate that increased HDL-C levels do not always correlate with enhanced HDL functions and, therefore, should not be considered a biomarker of HDL functionality. The clinical application of the novel HDL-based therapeutic approaches requires the development of validated and reproducible measures of key HDL functions.
RI Escolà, Joan Carles/U-1521-2019; Cedó, Lídia/ABG-1998-2020; Blanco-Vaca,
   Francisco/AAC-2600-2022; Escolà-Gil, Joan Carles/H-9522-2014
OI Escolà, Joan Carles/0000-0001-9021-2485; Cedó,
   Lídia/0000-0003-4354-3411; Escolà-Gil, Joan Carles/0000-0001-9021-2485;
   Blanco-Vaca, Francisco/0000-0001-7380-5385
SN 1746-0441
EI 1746-045X
PD FEB
PY 2014
VL 9
IS 2
BP 119
EP 124
DI 10.1517/17460441.2014.871257
UT WOS:000330074400002
PM 24328789
ER

PT J
AU Messas, N
   Dubé, MP
   Tardif, JC
AF Messas, Nathan
   Dube, Marie-Pierre
   Tardif, Jean-Claude
TI Pharmacogenetics of Lipid-Lowering Agents: an Update Review on
   Genotype-Dependent Effects of HDL-Targeting and Statin Therapies
SO CURRENT ATHEROSCLEROSIS REPORTS
AB Purpose of Review High-density lipoproteins (HDL) are involved in reverse cholesterol transport. Results from randomized trials of HDL-targeting therapies, including cholesteryl ester transfer protein (CETP) inhibitors, have shown a lack of benefit in unsegmented populations. These observations could be explained by inter-individual variability of clinical responses to such agents depending on the patients' genotypes. In parallel, although lowering of LDL cholesterol (LDL-c) with statin therapy reduces the risk of vascular events in a wide range of individuals, inter-individual variability exists with regard to LDL-c-lowering response as well as efficacy in reducing major cardiovascular events.
   Recent Findings Pharmacogenomic analyses were performed in the dal-OUTCOMES and dal-PLAQUE-2 studies. Beneficial and concordant results were observed in patients with the favorable genotype when treated with the CETP inhibitor dalcetrapib. Similarly, previous studies revealed genetic variants associated with differential LDL-c response to statin therapy.
   Summary In this review, we discuss the pharmacogenetic determinants of HDL-targeting and statin therapy responses in light of the latest available published data, and their potential therapeutic applications.
RI Dubé, Marie-Pierre/B-9364-2008
OI Dubé, Marie-Pierre/0000-0001-8442-4393
SN 1523-3804
EI 1534-6242
PD NOV
PY 2017
VL 19
IS 11
AR 43
DI 10.1007/s11883-017-0679-5
UT WOS:000414228000002
PM 28944433
ER

PT J
AU Alla, VM
   Agrawal, V
   DeNazareth, A
   Mohiuddin, S
   Ravilla, S
   Rendell, M
AF Alla, Venkata M.
   Agrawal, Vrinda
   DeNazareth, Andrew
   Mohiuddin, Syed
   Ravilla, Sudha
   Rendell, Marc
TI A Reappraisal of the Risks and Benefits of Treating to Target with
   Cholesterol Lowering Drugs
SO DRUGS
AB Atherosclerotic cardiovascular disease (CVD) is the number one cause of death globally, and lipid modification, particularly lowering of low density lipoprotein cholesterol (LDLc), is one of the cornerstones of prevention and treatment. However, even after lowering of LDLc to conventional goals, a sizeable number of patients continue to suffer cardiovascular events. More aggressive lowering of LDLc and optimization of other lipid parameters like triglycerides (TG) and high density lipoprotein cholesterol (HDLc) have been proposed as two potential strategies to address this residual risk. These strategies entail use of maximal doses of highly potent HMG CoA reductase inhibitors (statins) and combination therapy with other lipid modifying agents. Though statins in general are fairly well tolerated, adverse events like myopathy are dose related. There are further risks with combination therapy. In this article, we review the adverse effects of lipid modifying agents used alone and in combination and weigh these effects against the evidence demonstrating their efficacy in reducing cardiovascular events, cardiovascular mortality, and all cause mortality. For patients with established CVD, statins are the only group of drugs that have shown consistent reductions in hard outcomes. Though more aggressive lipid lowering with high dose potent statins can reduce rates of non fatal events and need for interventions, the incremental mortality benefits remain unclear, and their use is associated with a higher rate of drug related adverse effects. Myopathy and renal events have been a significant concern with the use of high potency statin drugs, in particular simvastatin and rosuvastatin. For patients who have not reached target LDL levels or have residual lipid abnormalities on maximal doses of statins, the addition of other agents has not been shown to improve clinical outcomes and carries an increased risk of adverse events. The clinical benefits of drugs to raise HDLc remain unproven. In patients without known cardiovascular disease, there is conflicting evidence as to the benefits of aggressive pursuit of numerical lipid targets, particularly with respect to all cause mortality. Certainly, in statin intolerant patients, alternative agents with a low side effect profile are desirable. Bile acid sequestrants are an effective and safe choice for decreasing LDLc, and omega-3 fatty acids are safe agents to decrease TG. There remains an obvious need to design and carry out large scale studies to help determine which agents, when combined with statins, have the greatest benefit on cardiovascular disease with the least added risk. These studies should be designed to assess the impact on clinical outcomes rather than surrogate endpoints, and require a comprehensive assessment and reporting of safety outcomes.
SN 0012-6667
EI 1179-1950
PD JUL
PY 2013
VL 73
IS 10
BP 1025
EP 1054
DI 10.1007/s40265-013-0072-9
UT WOS:000321282900003
PM 23754124
ER

PT J
AU Dullaart, RPF
   Dallinga-Thie, GM
   Wolffenbuttel, BHR
   van Tol, A
AF Dullaart, R. P. F.
   Dallinga-Thie, G. M.
   Wolffenbuttel, B. H. R.
   van Tol, A.
TI CETP inhibition in cardiovascular risk management: a critical appraisal
SO EUROPEAN JOURNAL OF CLINICAL INVESTIGATION
AB In view of the cardioprotective effect of high-density lipoproteins (HDL) and the limited effects of statin and fibrate therapy on HDL cholesterol, it is clinically relevant to test whether pharmacological treatment aimed at raising HDL lowers cardiovascular risk. Cholesteryl ester transfer protein (CETP) is a new therapeutic target, because the cholesteryl ester transfer process lowers HDL cholesterol and contributes to an atherogenic lipoprotein profile, particularly when plasma triglycerides are high. Clinical evidence suggests that coronary artery calcification as well as intima media thickness is positively related to plasma cholesteryl ester transfer, and that high plasma CETP concentration is associated with increased cardiovascular risk in hypertriglyceridaemia. However, CETP could also have anti-atherogenic potential, since it provides a potentially beneficial route for delivery of HDL-derived cholesteryl esters to the liver. In addition, CETP could also favourably stimulate peripheral cell cholesterol removal and enhance hepatic cholesterol uptake. Recent evidence suggests that a high CETP level may confer lower cardiovascular risk in the context of low triglycerides. At maximal doses, the CETP inhibitors JTT-705 and torcetrapib elicit a marked rise in HDL cholesterol of up to 34% and 91-106%, respectively. The effectiveness of these drugs on (intermediate) clinical outcome measures is currently being tested in large-scale phase III clinical trials, with torcetrapib being only evaluated in combination therapy with atorvastatin. When and how to use CETP inhibitors, e.g. in combination with a statin or a fibrate, is a major challenge. We propose that low HDL cholesterol in the context of high triglycerides, such as found in type 2 diabetes mellitus, could become an important indication area for this new class of drugs.
RI Wolffenbuttel, Bruce/A-8419-2011
OI Wolffenbuttel, Bruce/0000-0001-9262-6921; dallinga-thie,
   geesje/0000-0001-5412-5923
SN 0014-2972
EI 1365-2362
PD FEB
PY 2007
VL 37
IS 2
BP 90
EP 98
DI 10.1111/j.1365-2362.2007.01756.x
UT WOS:000243294700002
PM 17217373
ER

PT J
AU Nelson, AJ
   Sniderman, AD
   Ditmarsch, M
   Dicklin, MR
   Nicholls, SJ
   Davidson, MH
   Kastelein, JJP
AF Nelson, Adam J.
   Sniderman, Allan D.
   Ditmarsch, Marc
   Dicklin, Mary R.
   Nicholls, Stephen J.
   Davidson, Michael H.
   Kastelein, John J. P.
TI Cholesteryl Ester Transfer Protein Inhibition Reduces Major Adverse
   Cardiovascular Events by Lowering Apolipoprotein B Levels
SO INTERNATIONAL JOURNAL OF MOLECULAR SCIENCES
AB Cholesteryl ester transfer protein (CETP) facilitates the exchange of cholesteryl esters and triglycerides (TG) between high-density lipoprotein (HDL) particles and TG-rich, apolipoprotein (apo) B-containing particles. Initially, these compounds were developed to raise plasma HDL cholesterol (HDL-C) levels, a mechanism that was previously thought to lower the risk of atherosclerotic cardiovascular disease (ASCVD). More recently, the focus changed and the use of pharmacologic CETP inhibitors to reduce low-density lipoprotein cholesterol (LDL-C), non-HDL-C and apoB concentrations became supported by several lines of evidence from animal models, observational investigations, randomized controlled trials and Mendelian randomization studies. Furthermore, a cardiovascular outcome trial of anacetrapib demonstrated that CETP inhibition significantly reduced the risk of major coronary events in patients with ASCVD in a manner directly proportional to the substantial reduction in LDL-C and apoB. These data have dramatically shifted the attention on CETP away from raising HDL-C instead to lowering apoB-containing lipoproteins, which is relevant since the newest CETP inhibitor, obicetrapib, reduces LDL-C by up to 51% and apoB by up to 30% when taken in combination with a high-intensity statin. An ongoing cardiovascular outcome trial of obicetrapib in patients with ASCVD is expected to provide further evidence of the ability of CETP inhibitors to reduce major adverse cardiovascular events by lowering apoB. The purpose of the present review is to provide an up-to-date understanding of CETP inhibition and its relationship to ASCVD risk reduction.
OI Nelson, Adam/0000-0003-0990-2548
EI 1422-0067
PD AUG
PY 2022
VL 23
IS 16
AR 9417
DI 10.3390/ijms23169417
UT WOS:000846696300001
PM 36012684
ER

PT J
AU Bays, H
   Stein, EA
AF Bays, H
   Stein, EA
TI Pharmacotherapy for dyslipidaemia - current therapies and future agents
SO EXPERT OPINION ON PHARMACOTHERAPY
AB Current lipid-altering agents that lower low density lipoprotein cholesterol (LDL-C) primarily through increased hepatic LDL receptor activity include statins, bile acid sequestrants/resins and cholesterol absorption inhibitors such as ezetimibe, plant stanols/sterols, polyphenols, as well as nutraceuticals such as oat bran, psyllium and soy proteins; those currently in development include newer statins, phytostanol analogues, squalene synthase inhibitors, bile acid transport inhibitors and SREBP cleavage-activating protein (SCAP) activating ligands. Other current agents that affect lipid metabolism include nicotinic acid (niacin), acipimox, high-dose fish oils, antioxidants and policosanol, whilst those in development include microsomal triglyceride transfer protein (MTP) inhibitors, acylcoenzyme A: cholesterol acyltransferase (ACAT) inhibitors, gemcabene, lifibrol, pantothenic acid analogues, nicotinic acid-receptor agonists, anti-inflammatory agents (such as Lp-PLA(2) antagonists and AGI-1067) and functional oils. Current agents that affect nuclear receptors include PPAR-a and -gamma agonists, while in development are newer PPAR-alpha, -gamma and -delta agonists, as well as dual PPAR-alpha/gamma and 'pan' PPAR-alpha/gamma/delta agonists. Liver X receptor (LXR), farnesoid X receptor (FXR) and sterol-regulatory element binding protein (SREBP) are also nuclear receptor targets of investigational agents. Agents in development also may affect high density lipoprotein cholesterol (HDL-C) blood levels or flux and include cholesteryl ester transfer protein (CETP) inhibitors (such as torcetrapib), CETP vaccines, various HDL 'therapies' and upregulators of ATP-binding cassette transporter (ABC) A1, lecithin cholesterol acyltransferase (LCAT) and scavenger receptor class B Type 1 (SRB1), as well as synthetic apolipoprotein (Apo)E-related peptides. Fixed-dose combination lipid-altering drugs are currently available such as extended-release niacin/lovastatin, whilst atorvastatin/amlodipine, ezetimibe/simvastatin, atorvastatin/CETP inhibitor, statin/PPAR agonist, extended-release niacin/simvastatin and pravastatin/aspirin are under development. Finally, current and future lipid-altering drugs may include anti-obesity agents which could favourably affect lipid levels.
RI Bays, Harold/HPF-2871-2023
SN 1465-6566
EI 1744-7666
PD NOV
PY 2003
VL 4
IS 11
BP 1901
EP 1938
DI 10.1517/14656566.4.11.1901
UT WOS:000186561400002
PM 14596646
ER

PT J
AU Kones, R
   Rumana, U
AF Kones, Richard
   Rumana, Umme
TI Current Treatment of Dyslipidemia: Evolving Roles of Non-Statin and
   Newer Drugs
SO DRUGS
AB Since their introduction, statin (HMG-CoA reductase inhibitor) drugs have advanced the practice of cardiology to unparalleled levels. Even so, coronary heart disease (CHD) still remains the leading cause of death in developed countries, and is predicted to soon dominate the causes of global mortality and disability as well. The currently available non-statin drugs have had limited success in reversing the burden of heart disease, but new information suggests they have roles in sizeable sub-populations of those affected. In this review, the status of approved non-statin drugs and the significant potential of newer drugs are discussed. Several different ways to raise plasma high-density lipoprotein (HDL) cholesterol (HDL-C) levels have been proposed, but disappointments are now in large part attributed to a preoccupation with HDL quantity, rather than quality, which is more important in cardiovascular (CV) protection. Niacin, an old drug with many antiatherogenic properties, was re-evaluated in two imperfect randomized controlled trials (RCTs), and failed to demonstrate clear effectiveness or safety. Fibrates, also with an attractive antiatherosclerotic profile and classically used for hypertriglyceridemia, lacks evidence-based proof of efficacy, save for a subgroup of diabetic patients with atherogenic dyslipidemia. Omega-3 fatty acids fall into this category as well, even with an impressive epidemiological evidence base. Omega-3 research has been plagued with methodological difficulties yielding tepid, uncertain, and conflicting results; well-designed studies over longer periods of time are needed. Addition of ezetimibe to statin therapy has now been shown to decrease levels of low-density lipoprotein (LDL) cholesterol (LDL-C), accompanied by a modest decrease in the number of CV events, though without any improvement in CV mortality. Importantly, the latest data provide crucial evidence that LDL lowering is central to the management of CV disease. Of drugs that inhibit cholesteryl ester transfer protein (CETP) tested thus far, two have failed and two remain under investigation and may yet prove to be valuable therapeutic agents. Monoclonal antibodies to proprotein convertase subtilisin/kexin type 9, now in phase III trials, lower LDL-C by over 50 % and are most promising. These drugs offer new ability to lower LDL-C in patients in whom statin drug use is, for one reason or another, limited or insufficient. Mipomersen and lomitapide have been approved for use in patients with familial hypercholesterolemia, a more common disease than appreciated. Anti-inflammatory drugs are finally receiving due attention in trials to elucidate potential clinical usefulness. All told, even though statins remain the standard of care, non-statin drugs are poised to assume a new, vital role in managing dyslipidemia.
RI FRSH, Richard Kones MD FAHA FESC FRSM/H-6223-2019
OI Rumana, Umme/0000-0001-7513-2188
SN 0012-6667
EI 1179-1950
PD JUL
PY 2015
VL 75
IS 11
BP 1201
EP 1228
DI 10.1007/s40265-015-0429-3
UT WOS:000358887000004
PM 26169307
ER

PT J
AU Rano, TA
   Sieber-McMaster, E
   Pelton, PD
   Yang, M
   Demarest, KT
   Kuo, GH
AF Rano, Thomas A.
   Sieber-McMaster, Ellen
   Pelton, Patricia D.
   Yang, Maria
   Demarest, Keith T.
   Kuo, Gee-Hong
TI Design and synthesis of potent inhibitors of cholesteryl ester transfer
   protein (CETP) exploiting a 1,2,3,4-tetrahydroquinoline platform
SO BIOORGANIC & MEDICINAL CHEMISTRY LETTERS
AB Tetrahydroquinoline A is a potent inhibitor of the cholesterol ester transfer protein ( CETP), a target for the treatment of low HDL-C and atherosclerosis. Low HDL-C has been identified as a key risk factor for cardiovascular disease in addition to high LDL-C, the target of the statin drugs. Tetrahydroquinoline A inhibits partially purified CETP with an IC50 of 39 nM. The preparation of a series of potent inhibitors of CETP designed around a 1,2,3,4-tetrahydroquinoline platform will be discussed. (c) 2009 Elsevier Ltd. All rights reserved.
SN 0960-894X
EI 1464-3405
PD MAY 1
PY 2009
VL 19
IS 9
BP 2456
EP 2460
DI 10.1016/j.bmcl.2009.03.051
UT WOS:000265137100017
PM 19339179
ER

PT J
AU Khera, AV
   Wolfe, ML
   Cannon, CP
   Qin, J
   Rader, DJ
AF Khera, Amit V.
   Wolfe, Megan L.
   Cannon, Christopher P.
   Qin, Jie
   Rader, Daniel J.
TI On-Statin Cholesteryl Ester Transfer Protein Mass and Risk of Recurrent
   Coronary Events (from the Pravastatin or Atorvastatin Evaluation and
   Infection Therapy-Thrombolysis in Myocardial Infarction 22 [PROVE
   IT-TIMI 22] Study)
SO AMERICAN JOURNAL OF CARDIOLOGY
AB Although cholesteryl ester transfer protein (CETP) plays an important role in human lipoprotein metabolism, its relation to coronary artery disease remains controversial. The present study evaluated the relation between on-statin CETP mass and recurrent coronary events. The plasma CETP mass, measured after 4 months of statin therapy, was quantified in 3,218 patients enrolled in the Pravastatin or Atorvastatin Evaluation and Infection Therapy-Thrombolysis in Myocardial Infarction 22 (PROVE IT-TIMI 22) study. Of the 3,218 patients, 150 experienced the combined end point of recurrent myocardial infarction or death from coronary causes during a mean follow-up of 1.8 years. An increasing on-statin CETP mass was inversely related to the risk of coronary events in both unadjusted (hazard ratio [HR] per SD increase 0.77, 95% confidence interval 0.65 to 0.92, p = 0.005) and fully adjusted (HR per SD increase 0.81, 95% confidence interval 0.67 to 0.98, p = 0.027) analyses that included traditional cardiovascular risk factors. A similar trend was observed across increasing CETP mass quartiles (p trend = 0.07). A significant interaction between the CETP mass and on-treatment low-density lipoprotein (LDL) cholesterol was noted (p interaction = 0.007). A CETP mass greater than the median was associated with a decreased risk in patients with LDL cholesterol less than the median of 80 mg/dl (HR 0.52, 95% confidence interval 0.31 to 0.89, p = 0.02), but not in patients with LDL cholesterol greater than the median. In conclusion, an increasing on-statin CETP mass was inversely related to the coronary outcomes in this large clinical trial-based cohort, particularly among those with low LDL cholesterol levels. This finding is consistent with CETP facilitating reverse cholesterol transport in the setting of robust LDL clearance and might have important implications for efforts to optimally target patients with pharmacologic CETP inhibition. (C) 2010 Elsevier Inc. All rights reserved. (Am J Cardiol 2010;106:451-456)
RI Cannon, Christopher P/AAY-7644-2020
OI Cannon, Christopher P/0000-0003-4596-2791
SN 0002-9149
EI 1879-1913
PD AUG 15
PY 2010
VL 106
IS 4
BP 451
EP 456
DI 10.1016/j.amjcard.2010.03.057
UT WOS:000281174500001
PM 20691300
ER

PT J
AU Kastelein, J
AF Kastelein, J
TI What future for combination therapies?
SO INTERNATIONAL JOURNAL OF CLINICAL PRACTICE
CT Future Forum Meeting on In a Modern World, Atherosclerosis is an almost
   Evolutionary Certainly
CY OCT, 2002
CL MONTE CARLO, MONACO
AB For most patients who require lipid-lowering treatment, statin monotherapy is the appropriate treatment. However, in those patients where statin monotherapy does not produce optimal lipid levels, the combination of a statin with niacin, a bile acid sequestrant, a fibric acid derivative, a cholesterol absorption inhibitor or a fish oil preparation may provide improved control. The choice of combination therapy depends upon the patient's lipid profile and tolerability of the medication. Combination of a statin with niacin, a bile acid sequestrant or ezetimibe, a cholesterol absorption inhibitor, should be considered for patients with very high low-density lipoprotein cholesterol (LDL-C) levels, while combination with either a fibric acid derivative or a fish oil should be considered for patients with high LDL-C and high triglyceride levels.
   A number of new lipid-lowering agents are currently in development, including cholesteryl ester transfer protein (CETP) inhibitors, acyl coenzyme A: cholesterol acyltransferase (ACAT) inhibitors, ileal bile acid transport (IBAT) inhibitors, microsomal triglyceride transfer protein (MTP) inhibitors and dual peroxisome proliferator-activated receptor (PPAR) alpha and gamma agonists. Introduction of these novel therapies will provide opportunities for developing different combination strategies that may help to optimise lipid profiles in patients who are currently difficult to treat. The introduction of new combinations will require careful study to ensure that the risks of drug interactions and adverse events are minimised.
RI Kastelein, John/AAF-7950-2020
SN 1368-5031
EI 1742-1241
PD MAR
PY 2003
SU 134
BP 45
EP 50
UT WOS:000182989600007
PM 12793597
ER

PT J
AU Srisawasdi, P
   Rodcharoen, P
   Vanavanan, S
   Chittamma, A
   Sukasem, C
   Nakorn, CN
   Dejthevaporn, C
   Kroll, MH
AF Srisawasdi, Pornpen
   Rodcharoen, Punyanuch
   Vanavanan, Somlak
   Chittamma, Anchalee
   Sukasem, Chonlaphat
   Nakorn, Chalitpon Na
   Dejthevaporn, Charungthai
   Kroll, Martin H.
TI Association of <i>CETP</i> Gene Variants with Atherogenic Dyslipidemia
   Among Thai Patients Treated with Statin
SO PHARMACOGENOMICS & PERSONALIZED MEDICINE
AB Objective: Patients treated with statins for dyslipidemia may still have a residual risk of atherosclerotic cardiovascular disease (ASCVD). To determine whether genetic variants in the cholesteryl ester transport protein (CETP), rs3764261 (C>A), rs708272 (G>A), and rs12149545 (G>A) affect ASCVD risk, we studied the association of these variants with dyslipidemia in statin-treated patients.
   Patients and Methods: We included 299 adult Thai patients treated with a statin (95 men and 204 women). Genotyping was performed by conducting a TaqMan real-time polymerase chain reaction-based analysis. We used logistic regression models adjusted for potential confounders of age, body mass index, blood pressure, insulin resistance, and statin dosage to analyze the association between CETP variants and atherogenic lipoprotein patterns.
   Results: CETP polymorphisms of rs3764261 and rs708272, but not rs12149545, were significantly associated with high-density lipoprotein cholesterol (HDL-C), apoA-I, triglycerides, very low-density lipoprotein (VLDL)-C, and large LDL (LDL1-C) levels as well as mean LDL particle size (all p < 0.020). However, no significant difference was observed in total cholesterol, LDL-C, or apoB levels by CETP variants. Regardless of sex, the combination of rs3764261 (CC genotype) and rs708272 (GG or GA genotypes) showed a stronger association with atherogenic dyslipidemia, including features of decreased HDL-C, elevated triglycerides, and LDL subclass pattern B (odds ratio [OR] = 2.99, 95% confidence interval [CI]: 1.78-5.02) compared with the single variant rs3764261 (OR = 2.11, 95% CI: 1.27-3.50) or rs708272 (OR = 2.12, 95% CI: 1.29-3.49).
   Conclusion: The polymorphisms of CETP rs3764261 (CC genotype) and rs708272 (GG and GA genotypes) may have a higher susceptibility to atherogenic dyslipidemia. Testing for CETP rs3764261 and rs708272 may serve as a surrogate marker for lipid management in statin-treated patients, which may help individualize treatment for reducing the residual risk of ASCVD.
RI Srisawasdi, Pornpen/AAV-6237-2021
OI Srisawasdi, Pornpen/0000-0001-5718-2130
EI 1178-7066
PY 2021
VL 14
BP 1
EP 13
DI 10.2147/PGPM.S278671
UT WOS:000605607300001
PM 33447072
ER

PT J
AU Napoli, C
   Leccese, M
   Palumbo, G
   de Nigris, F
   Chiariello, P
   Zuliani, P
   Somma, P
   Di Loreto, M
   De Matteis, C
   Cacciatore, F
   Abete, P
   Liguori, A
   Chiariello, M
   D'Armiento, FP
AF Napoli, C
   Leccese, M
   Palumbo, G
   de Nigris, F
   Chiariello, P
   Zuliani, P
   Somma, P
   Di Loreto, M
   De Matteis, C
   Cacciatore, F
   Abete, P
   Liguori, A
   Chiariello, M
   D'Armiento, FP
TI Effects of vitamin E and HMG-CoA reductase inhibition on cholesteryl
   ester transfer protein and lecithin-cholesterol acyltransferase in
   hypercholesterolemia
SO CORONARY ARTERY DISEASE
AB Background The enzyme lecithin-cholesterol acyl transferase (LCAT) esterifies free cholesterol on high-density lipoprotein (HDL) and the cholesteryl ester transfer protein (CETP) transfers cholesteryl esters to very-low-density lipoproteins (VLDL) and low-density lipoproteins (LDL). Using statins, contradictory findings have been made regarding CETP activity in normolipidemic individuals and in those with familial dysbetalipoproteinemia. In contrast, LCAT activity appears to be unaffected by simvastatin. Antioxidants have also been proposed for use in anti-atherosclerotic treatment, because the oxidation of LDL may have a key role in the pathophysiology of atherogenesis.
   Objective To investigate, in hypercholesterolemic patients, whether a combination of pravastatin with the antioxidant, vitamin E, has greater effects on the activity of CETP and of LCAT than does pravastatin alone.
   Methods This placebo-diet-controlled multicenter trial included 220 hypercholesterolemic patients who were assigned randomly to groups to receive: diet and 20-40 mg pravastatin (n = 52), diet and pravastatin in combination with 100 mg/day vitamin E (100 IU) as DL-alpha-tocopherol (n = 56), diet and alpha-tocopherol (n = 60), or diet associated with placebo (n = 52). Plasma LCAT activity was determined using excess exogenous substrate, containing [H-3]cholesterol. Plasma CETP activity was measured in the supernatant fraction after precipitation of endogenous apo B-containing lipoproteins with phosphotungstate-Mg2+. The exchange of cholesteryl esters between [C-14]cholesteryl ester-labeled LDL and unlabeled HDL was measured during a 16-h incubation, while LCAT was inhibited.
   Results The addition of pravastatin to the diet induced a significant decrease in plasma CETP activity (P < 0.05); this effect was less evident in the group cotreated with vitamin E. For the first time, it was shown that CETP concentrations increased significantly after vitamin E alone (P< 0.05). No significant differences in the plasma activity of LCAT were observed among the groups.
   Conclusions Pravastatin reduced CETP activity, but not that of LCAT. Addition of vitamin E prevented the decrease in CETP activity and had no effect on LCAT activity. The mechanism responsible for these effects is unknown, but could involve the prevention of radical-induced damage to CETP by vitamin E. Coronary Artery Dis 9:257-264 (C) 1998 Lippincott-Raven Publishers.
RI Abete, Pasquale/AAC-2455-2022; cacciatore, francesco/U-5743-2019;
   Francesco, Cacciatore/ABC-5486-2020; Palumbo, Giuseppe/N-3136-2016
OI Abete, Pasquale/0000-0002-4585-5390; Palumbo,
   Giuseppe/0000-0001-9380-8436; D'ARMIENTO, Francesco
   Paolo/0000-0002-1391-6451; cacciatore, francesco/0000-0003-4720-1427;
   Napoli, Claudio/0000-0002-5455-555X; de nigris,
   filomena/0000-0002-2322-1557
SN 0954-6928
PY 1998
VL 9
IS 5
BP 257
EP 264
DI 10.1097/00019501-199809050-00003
UT WOS:000075222500003
PM 9710685
ER

PT J
AU Humphries, SE
   Hingorani, A
AF Humphries, SE
   Hingorani, A
TI Pharmacogenetics: Progress, pitfalls and clinical potential for coronary
   heart disease
SO VASCULAR PHARMACOLOGY
AB Much has been written about the potential of pharmacogenetic testing to inform therapy based on an individual's genetic makeup, and to decide the most effective choice of available drugs, or to avoid dangerous side effects. Currently, there is little hard data for either in the field of cardiovascular disease. The usual approach has been opportunistic use of drug trials in unrelated patients.. and to look for differences in response or outcome by "candidate gene" genotype, for example genes coding for drug, metabolising enzymes (activators and metabolisers), and enzymes and receptors involved in lipid metabolism, adrenergic response, etc. As with all association studies, initially promising results have often failed the test of replication in larger studies, and the relationship between the CETP Taq-1 variant and response to statins has now been disproved. The strongest data to date is the report [Chasman, D.I., Posada, D., Subrahmanyan, L., Cook, N.R... Stanton Jr.. V.P., Ridker, P.M., 2004. Pharmacogenetic study of statin therapy and cholesterol reduction. J. Am. Med. Assoc. 291, 2821-2827] of a poorer cholesterol-lowering response to Pravastatin in the 7% of patients carrying a certain haplotype of the HMG CoA reductase gene (14% fall versus 19%),. but if this is overcome simply by a higher dose, it is of little clinical relevance. Currently, the best example of avoiding side effects is determining genotype at the CYP2C9 locus with respect of warfarin treatment, since carriers for functional variants (> 20% of the population) require lower doses for optimal anti coagulation, and homozygotes, although rare, may well experience serious bleeding if given a usual dose. The full potential of this field will only be realised with much further work. (c) 2005 Elsevier Inc. All rights reserved.
RI Humphries, Stephen E/C-5075-2008
OI Hingorani, Aroon/0000-0001-8365-0081; Humphries, Stephen
   E/0000-0002-8221-6547
SN 1537-1891
EI 1879-3649
PD FEB
PY 2006
VL 44
IS 2
BP 119
EP 125
DI 10.1016/j.vph.2005.10.003
UT WOS:000235125000006
PM 16359930
ER

PT J
AU Krishna, R
   Bergman, AJ
   Green, M
   Dockendorf, MF
   Wagner, JA
   Dykstra, K
AF Krishna, Rajesh
   Bergman, Arthur J.
   Green, Michele
   Dockendorf, Marissa F.
   Wagner, John A.
   Dykstra, Kevin
TI Model-Based Development of Anacetrapib, a Novel Cholesteryl Ester
   Transfer Protein Inhibitor
SO AAPS JOURNAL
AB A model-based strategy was used to inform the early clinical development of anacetrapib, a novel cholesteryl ester transfer protein inhibitor under development for the treatment of hyperlipidemia. The objectives of this model-based approach were to enable bridging variable pharmacokinetic effects, differences among formulations used in development, and to identify an appropriate dose for the phase III confirmatory program. Nonlinear mixed effects PK/PD models were initially developed based on data obtained from multiple phase I studies and later were updated with data from a phase IIb study. The population pharmacokinetic model described differences between the liquid-filled capsule used in phase I and phase IIb and the hot-melt extruded (HME) tablet formulation introduced in phase III, allowing for bridging of the two formulations, and quantified the complex relationship of apparent anacetrapib bioavailability with subject meal intake. Proportional E (max) models quantified the relationships between anacetrapib trough concentration and lipoprotein effects (LDL-C and HDL-C), with covariate effects of study population (normal volunteers vs. patients), and co-administration with HMG-CoA reductase inhibitor ("statin"). The interaction between anacetrapib and atorvastatin suggested pharmacological independence, i.e., that when given together, each agent exerts the same proportional lipid effect observed from monotherapy. Clinical trial simulation was used to examine the robustness of the effects to random dietary indiscretion, and found that the results were robust as long as patients generally adhered to a low-fat diet. These results allowed the selection of the 100 mg dose with the HME formulation for phase III development even though this dose and formulation were not specifically studied in a phase IIb trial.
SN 1550-7416
PD JUN
PY 2011
VL 13
IS 2
BP 179
EP 190
DI 10.1208/s12248-011-9254-0
UT WOS:000290165700005
PM 21347617
ER

PT J
AU Yun, KH
   Shin, SN
   Ko, JS
   Rhee, SJ
   Kim, NH
   Oh, SK
   Jeong, JW
AF Yun, Kyeong Ho
   Shin, Seoung-Nam
   Ko, Jum Suk
   Rhee, Sang Jae
   Kim, Nam-Ho
   Oh, Seok Kyu
   Jeong, Jin-Won
TI Rosuvastatin-induced high-density lipoprotein changes in patients who
   underwent percutaneous coronary intervention for non-ST-segment
   elevation acute coronary syndrome
SO JOURNAL OF CARDIOLOGY
AB Background: Clinical significance of statin-induced high-density lipoprotein cholesterol (HDL-C) changes is not well known. We investigated the factors affecting rosuvastatin-induced HDL-C changes and their correlation with 12-month major adverse cardiovascular events (MACE) in patients with non-ST-segment elevation acute coronary syndrome (NSTE-ACS) and percutaneous coronary intervention (PCI).
   Materials and methods: We analyzed 556 consecutive NSTE-ACS patients who underwent PCI and received rosuvastatin 10 mg before discharge. We measured serum lipids, including total cholesterol, triglycerides (TGs), low-density lipoprotein cholesterol (LDL-C), and HDL-C at baseline and at 4 weeks. The relationship between on-treatment lipid levels, baseline lipid levels, and 12-month MACE was assessed.
   Results: Rosuvastatin treatment increased the mean HDL-C concentration by 1.1 +/- 9.8 mg/dl (4.3 +/- 23.0%). HDL-C was increased in 312 patients (56.1%), but decreased in 244 patients (43.9%) after statin treatment. Changes in HDL-C during first month were inversely correlated with baseline HDL-C levels (r = -0.379, p < 0.001). The patients with increased HDL-C showed higher baseline TG levels but lower on-treatment TG levels. Changes in TG were correlated with changes in HDL-C (r = -0.212, p < 0.001). The incidence of 12-month MACE according to changes in HDL-C was similar between the two groups (11.9% vs. 12.3%, p = 0.875). Multivariate analysis revealed that baseline HDL-C level was the only significant predictor of rosuvastatin-induced HDL-C changes.
   Conclusion: Baseline HDL-C concentration was an independent predictor of rosuvastatin-induced HDL-C changes. Statin-induced HDL-C changes did not predict 12-month MACE in patients with NSTE-ACS. (c) 2012 Japanese College of Cardiology. Published by Elsevier Ltd. All rights reserved.
RI Yun, Kyeong Ho/IYS-8810-2023
OI Yun, Kyeong Ho/0000-0003-4911-8854
SN 0914-5087
EI 1876-4738
PD NOV-DEC
PY 2012
VL 60
IS 5-6
BP 383
EP 388
DI 10.1016/j.jjcc.2012.07.008
UT WOS:000312480200009
PM 22884684
ER

PT J
AU Reiner, Z
AF Reiner, Z.
TI Resistance and intolerance to statins
SO NUTRITION METABOLISM AND CARDIOVASCULAR DISEASES
AB Background and aims: Many patients treated with statins are considered statin-resistant because they fail to achieve adequate reduction of low density lipoprotein cholesterol (LDL-C) levels. Some patients are statin-intolerant because they are unable to tolerate statin therapy at all or to tolerate a full therapeutic statin dose because of adverse effects, particularly myopathy and increased activity of liver enzymes.
   Results: The resistance to statins has been associated with polymorphisms in the 3-hydroxy-3-methylglutaryl coenzyme A reductase (HMG-CoA-R), P-glycoprotein (Pg-P/ABCB1), breast cancer resistance protein (BCRP/ABCG2), multidrug resistance-associated proteins (MRP1/ABCC1 and MRP2/ABCC2), organic anion transporting polypeptides (OATP), RHOA, Nieman-Pick C1-like1 protein (NPC1L1), farnesoid X receptor (FXR), cholesterol 7alpha-hydroxylase (CYP7A1), Apolipoprotein E (ApoE), proprotein convertase subtilisin/kexin type 9 (PCSK9), low density lipoprotein receptor (LDLR), lipoprotein (a) (LPA), cholesteryl ester transfer protein (CETP), and tumor necrosis factor alpha (TNF-alpha) genes. However, currently, there is still not enough evidence to advocate pharmacogenetic testing before initiating statin therapy. Patients with inflammatory states and HIV infection also have diminished LDL-C lowering as a response to statin treatment. Pseudo-resistance due to nonadherence or non-persistence in real-life circumstances is probably the main cause of insufficient LDL-C response to statin treatment.
   Conclusions: If a patient is really statin-resistant or statin-intolerant, several other treatment possibilities are nowadays available: ezetimibe alone or in combination with bile acid sequestrants, and possibly in the near future mipomersen, lomitapide, or monoclonal antibodies against PCSK9. (C) 2014 Elsevier B. V. All rights reserved.
SN 0939-4753
EI 1590-3729
PD OCT
PY 2014
VL 24
IS 10
BP 1057
EP 1066
DI 10.1016/j.numecd.2014.05.009
UT WOS:000341315900004
PM 24996502
ER

PT J
AU Nurmohamed, NS
   Ditmarsch, M
   Kastelein, JJP
AF Nurmohamed, Nick S.
   Ditmarsch, Marc
   Kastelein, John J. P.
TI Cholesteryl ester transfer protein inhibitors: from high-density
   lipoprotein cholesterol to low-density lipoprotein cholesterol lowering
   agents?
SO CARDIOVASCULAR RESEARCH
AB Cholesteryl ester transfer protein (CETP) is a liver-synthesized glycoprotein whose main functions are facilitating transfer of both cholesteryl esters from high-density lipoprotein (HDL) particles to apolipoprotein B (apoB)-containing particles as well as transfer of triglycerides from apoB-containing particles to HDL particles. Novel crystallographic data have shown that CETP exchanges lipids in the circulation by a dual molecular mechanism. Recently, it has been suggested that the atherosclerotic cardiovascular disease (ASCVD) benefit from CETP inhibition is the consequence of the achieved low-density lipoprotein cholesterol (LDL-C) and apoB reduction, rather than through the HDL cholesterol (HDL-C) increase. The use of CETP inhibitors is supported by genetic evidence from Mendelian randomization studies, showing that LDL-C lowering by CETP gene variants achieves equal ASCVD risk reduction as LDL-C lowering through gene proxies for statins, ezetimibe, and proprotein convertase subtilisin-kexin Type 9 inhibitors. Although first-generation CETP inhibitors (torcetrapib, dalcetrapib) were mainly raising HDL-C or had off-target effects, next generation CETP inhibitors (anacetrapib, evacetrapib) were also effective in reducing LDL-C and apoB and have been proven safe. Anacetrapib was the first CETP inhibitor to be proven effective in reducing ASCVD risk. In addition, CETP inhibitors have been shown to lower the risk of new-onset diabetes, improve glucose tolerance, and insulin sensitivity. The newest-generation CETP inhibitor obicetrapib, specifically designed to lower LDL-C and apoB, has achieved significant reductions of LDL-C up to 45%. Obicetrapib, about to enter phase III development, could become the first CETP inhibitor as add-on therapy for patients not reaching their guideline LDL-C targets.
OI Nurmohamed, Nick/0000-0001-9045-6009; Ditmarsch,
   Marc/0000-0002-2970-1893
SN 0008-6363
EI 1755-3245
PD NOV 10
PY 2022
VL 118
IS 14
BP 2919
EP 2931
DI 10.1093/cvr/cvab350
EA JAN 2022
UT WOS:000786749400001
PM 34849601
ER

PT J
AU Tomkin, GH
   Owens, D
AF Tomkin, Gerald H.
   Owens, Daphne
TI Investigational therapies for the treatment of atherosclerosis
SO EXPERT OPINION ON INVESTIGATIONAL DRUGS
AB Introduction: There is great need for new drugs to reduce cholesterol in those patients who have not achieved target levels on statins as well as those who are statin intolerant.
   Areas covered: In this review, the authors discuss the new antisense oligotide inhibitor of apo B synthesis, mipomersen; pro-protein convertase subtilisin/kexin type 9 (PCSK9) inhibitors and cholesterol ester transport protein (CETP) inhibitors. Furthermore, the authors discuss cholesterol absorption and chylomicron synthesis with an emphasis on microsomal triglyceride transfer protein (MTP) inhibitors, which inhibit very-low-density lipoprotein production in the liver and chylomicron inhibition in the intestine. Finally, the authors also discuss Apo A1- and adenosine triphosphate-binding cassette transporter A1 (ABCA1)-promoting drugs. A literature review was performed through PubMed using the terms atherosclerosis, hypercholesterolemia, Apo B inhibition, PSCK9, CETP inhibitors, MTP inhibitors, apo A1 mimetics and ABCA1.
   Expert opinion: So far, research suggests that PCSK9 inhibitors will be successful with mipomersen being used for those patients who do not respond well or who are still not at target. However, it is difficult to see where CETP inhibitors will fit in except with patients who have very low high-density lipoprotein. The MTP inhibitor lomitapide is currently only licensed for familial homozygous hypercholesterolemia but the intestinal inhibitors may have a future, particularly in familial combined hyperlipidemia. The future will be most exciting.
SN 1354-3784
EI 1744-7658
PD OCT
PY 2014
VL 23
IS 10
BP 1411
EP 1421
DI 10.1517/13543784.2014.922950
UT WOS:000342056500008
PM 24857672
ER

PT J
AU Barter, PJ
   Rye, KA
AF Barter, Philip J.
   Rye, Kerry-Anne
TI Cholesteryl Ester Transfer Protein Inhibitors as Agents to Reduce
   Coronary Heart Disease Risk
SO CARDIOLOGY CLINICS
AB Cholesteryl ester transfer protein (CETP) promotes the transfer of cholesteryl esters from the nonatherogenic high-density lipoprotein (HDL) fraction to potentially proatherogenic non-HDL fractions. Inhibition of CETP reduces the concentration of non-HDL cholesterol, enhances HDL functionality, and increases the concentration of HDL cholesterol and apoA-I. Despite an absence of benefit in earlier trials of CETP inhibition, the REVEAL trial has shown that treatment with the CETP inhibitor anacetrapib reduces the risk of having a coronary event in high-risk, statin-treated patients.
SN 0733-8651
EI 1558-2264
PD MAY
PY 2018
VL 36
IS 2
BP 299
EP +
DI 10.1016/j.ccl.2017.12.011
UT WOS:000431098500013
PM 29609759
ER

PT J
AU Leusink, M
   Onland, NC
   Asselbergs, FW
   Ding, B
   Kotti, S
   van Zuydam, NR
   Papp, AC
   Danchin, N
   Donnelly, L
   Morris, AD
   Chasman, DI
   Klungel, OH
   Ridker, PM
   van Gilst, WH
   Simon, T
   Nyberg, F
   Palmer, CNA
   Sadee, W
   van der Harst, P
   de Bakker, P
   de Boer, A
   Verstuyft, C
   Maitland-van der Zee, AH
AF Leusink, Maarten
   Onland, N. Charlotte
   Asselbergs, Folkert W.
   Ding, Bo
   Kotti, Salma
   van Zuydam, Natalie R.
   Papp, Audrey C.
   Danchin, Nicolas
   Donnelly, Louise
   Morris, Andrew D.
   Chasman, Daniel I.
   Klungel, Olaf H.
   Ridker, Paul M.
   van Gilst, Wiek H.
   Simon, Tabassome
   Nyberg, Fredrik
   Palmer, Colin N. A.
   Sadee, Wolfgang
   van der Harst, Pim
   de Bakker, Paul
   de Boer, Anthonius
   Verstuyft, Celine
   Maitland-van der Zee, Anke-Hilse
TI Cholesteryl Ester Transfer Protein (CETP) Polymorphisms, Statin Use, and
   Their Impact on Cholesterol Levels and Cardiovascular Events
SO PHARMACOEPIDEMIOLOGY AND DRUG SAFETY
RI verstuyft, celine/AAU-3343-2021; Palmer, Colin/C-7053-2008; Nyberg,
   Fredrik/JDN-2161-2023; van der Harst, Pim/HOH-5622-2023; de Bakker, Paul
   IW/B-8730-2009; van Gilst, Wiek/R-1806-2019; van Gilst,
   Wiek/AFM-7606-2022; Asselbergs, Folkert W./ABD-6752-2021; Danchin,
   Nicolas/AAN-8291-2020; SHARE, Go/JYQ-0855-2024
OI verstuyft, celine/0000-0002-8534-224X; Palmer,
   Colin/0000-0002-6415-6560; van der Harst, Pim/0000-0002-2713-686X; van
   Gilst, Wiek/0000-0003-2968-8585; van Gilst, Wiek/0000-0003-2968-8585;
   Asselbergs, Folkert W./0000-0002-1692-8669; 
SN 1053-8569
EI 1099-1557
PD OCT
PY 2013
VL 22
SU 1
SI SI
MA 648
BP 323
EP 324
UT WOS:000334876101215
ER

PT J
AU Shimada, A
   Kimura, H
   Oida, K
   Kanehara, H
   Bando, Y
   Sakamoto, S
   Wakasugi, T
   Saga, T
   Ito, Y
   Kamiyama, K
   Mikami, D
   Iwano, M
   Hirano, T
   Yoshida, H
AF Shimada, Akihiro
   Kimura, Hideki
   Oida, Koji
   Kanehara, Hideo
   Bando, Yukihiro
   Sakamoto, Shinobu
   Wakasugi, Takanobu
   Saga, Takashi
   Ito, Yasuki
   Kamiyama, Kazuko
   Mikami, Daisuke
   Iwano, Masayuki
   Hirano, Tsutomu
   Yoshida, Haruyoshi
TI Serum CETP status is independently associated with reduction rates in
   LDL-C in pitavastatin-treated diabetic patients and possible involvement
   of LXR in its association
SO LIPIDS IN HEALTH AND DISEASE
AB Background: Statins decrease cholesteryl ester transfer protein (CETP) levels, which have been positively associated with hepatic lipid content as well as serum low density lipoproteins-cholesterol (LDL-C) levels. However, the relationship between the CETP status and statin-induced reductions in LDL-C levels has not yet been elucidated in detail. We herein examined the influence of the CETP status on the lipid-reducing effects of pitavastatin in hypercholesterolemic patients with type 2 diabetes mellitus as well as the molecular mechanism underlying pitavastatin-induced modifications in CETP levels.
   Methods: Fifty-three patients were treated with 2 mg of pitavastatin for 3 months. Serum levels of LDL-C, small dense (sd) LDL-C, and CETP were measured before and after the pitavastatin treatment. The effects of pitavastatin, T0901317, a specific agonist for liver X receptor (LXR) that reflects hepatic cholesterol contents, and LXR silencing on CETP mRNA expression in HepG2 cells were also examined by a real-time PCR assay.
   Results: The pitavastatin treatment decreased LDL-C, sdLDL-C, and CETP levels by 39, 42, and 23 %, respectively. Despite the absence of a significant association between CETP and LDL-C levels at baseline, baseline CETP levels and its percentage change were an independent positive determinant for the changes observed in LDL-C and sdLDL-C levels. The LXR activation with T0901317 (0.5 mu M), an in vitro condition analogous to hepatic cholesterol accumulation, increased CETP mRNA levels in HepG2 cells by approximately 220 %, while LXR silencing markedly diminished the increased expression of CETP. Pitavastatin (5 mu M) decreased basal CETP mRNA levels by 21 %, and this was completely reversed by T0901317.
   Conclusion: Baseline CETP levels may predict the lipid-reducing effects of pitavastatin. Pitavastatin-induced CETP reductions may be partially attributed to decreased LXR activity, predictable by the ensuing decline in hepatic cholesterol synthesis.
RI Yoshida, Haruyoshi/IRZ-6376-2023
SN 1476-511X
PD MAR 17
PY 2016
VL 15
AR 57
DI 10.1186/s12944-016-0223-6
UT WOS:000372433200001
PM 26984517
ER

PT J
AU Lo Prete, AC
   Dina, CH
   Azevedo, CH
   Puk, CG
   Lopes, NHM
   Hueb, WA
   Maranhao, RC
AF Lo Prete, Ana C.
   Dina, Clederson H.
   Azevedo, Carolina H.
   Puk, Camila G.
   Lopes, Neuza H. M.
   Hueb, Whady A.
   Maranhao, Raul Cavalcante
TI In Vitro Simultaneous Transfer of Lipids to HDL in Coronary Artery
   Disease and in Statin Treatment
SO LIPIDS
AB The exchange of lipids with cells and other lipoproteins is a crucial process in HDL metabolism and for HDL antiatherogenic function. Here, we tested a practical method to quantify the simultaneous transfer to HDL of phospholipids, free-cholesterol, esterified cholesterol and triacylglycerols and to verify the lipid transfer in patients with coronary artery disease (CAD) or undergoing statin treatment. Twenty-eight control subjects without CAD, 27 with CAD and 25 CAD patients under simvastatin treatment were studied. Plasma samples were incubated with a donor nanoemulsion prepared by ultrasonication of the constituent lipids and labeled with radioactive lipids; % lipids transferred to HDL were quantified in the HDL-containing supernatant after chemical precipitation of non-HDL fractions and the nanoemulsion. The assay was precise and reproducible. Increase of temperature (4-37 A degrees C), of incubation period (5 min to 2 h), of HDL-cholesterol concentration (33-244 mg/dL) and of mass of nanoemulsion lipids (0.075-0.3 mg/mu L) resulted in increased lipid transfer from the nanoemulsion to HDL. In contrast, increasing pH (6.5-8.5) and albumin concentration (3.5-7.0 g/dL) did not affect lipid transfer. There was no difference between CAD and control non-CAD with regard to the lipid transfer, but statin treatment reduced the transfer to HDL of all four lipids. The test herein described is a valid and practical tool for exploring an important aspect of HDL metabolism.
RI Hueb, Whady/A-7919-2013; Maranhão, Raul C/I-5996-2012
OI Hueb, Whady/0000-0002-3166-6054; Maranhão, Raul C/0000-0003-1520-4914
SN 0024-4201
EI 1558-9307
PD OCT
PY 2009
VL 44
IS 10
BP 917
EP 924
DI 10.1007/s11745-009-3342-2
UT WOS:000270895100005
PM 19760244
ER

PT J
AU Yip, VLM
   Pirmohamed, M
AF Yip, Vincent Lai Ming
   Pirmohamed, Munir
TI Expanding Role of Pharmacogenomics in the Management of Cardiovascular
   Disorders
SO AMERICAN JOURNAL OF CARDIOVASCULAR DRUGS
AB Cardiovascular disease is a leading cause of death worldwide. Many pharmacologic therapies are available that aim to reduce the risk of cardiovascular disease but there is significant inter-individual variation in drug response, including both efficacy and toxicity. Pharmacogenetics aims to personalize medication choice and dosage to ensure that maximum clinical benefit is achieved whilst side effects are minimized. Over the past decade, our knowledge of pharmacogenetics in cardiovascular therapies has increased significantly. The anticoagulant warfarin represents the most advanced application of pharmacogenetics in cardiovascular medicine. Prospective randomized clinical trials are currently underway utilizing dosing algorithms that incorporate genetic polymorphisms in cytochrome P450 (CYP)2C9 and vitamin k epoxide reductase (VKORC1) to determine warfarin dosages. Polymorphisms in CYP2C9 and VKORC1 account for approximately 40 % of the variance in warfarin dose. There is currently significant controversy with regards to pharmacogenetic testing in anti-platelet therapy. Inhibition of platelet aggregation by aspirin in vitro has been associated with polymorphisms in the cyclo-oxygenase (COX)-1 gene. However, COX-1 polymorphisms did not affect clinical outcomes in patients prescribed aspirin therapy. Similarly, CYP2C19 polymorphisms have been associated with clopidogrel resistance in vitro, and have shown an association with stent thrombosis, but not with other cardiovascular outcomes in a consistent manner. Response to statins has been associated with polymorphisms in the cholesterol ester transfer protein (CETP), apolipoprotein E (APOE), 3-hydroxy-3-methylglutaryl coenzyme A (HMG-CoA) reductase, calmin (CLMN) and apolipoprotein-CI (APOC1) genes. Although these genes contribute to the variation in lipid levels during statin therapy, their effects on cardiovascular outcomes requires further investigation. Polymorphisms in the solute carrier organic anion transporter 1B1 (SLCO1B1) gene is associated with increased statin exposure and simvastatin-induced myopathy. Angiotensin-converting enzyme (ACE) inhibitors and beta-adrenoceptor antagonists (beta-blockers) are medications that are important in the management of hypertension and heart failure. Insertion and deletion polymorphisms in the ACE gene are associated with elevated and reduced serum levels of ACE, respectively. No significant association was reported between the polymorphism and blood pressure reduction in patients treated with perindopril. However, a pharmacogenetic score incorporating single nucleotide polymorphisms (SNPs) in the bradykinin type 1 receptor gene and angiotensin-II type I receptor gene predicted those most likely to benefit and suffer harm from perindopril therapy. Pharmacogenetic studies into beta-blocker therapy have focused on variations in the beta 1-adrenoceptor gene and CYP2D6, but results have been inconsistent. Pharmacogenetic testing for ACE inhibitor and beta-blocker therapy is not currently used in clinical practice. Despite extensive research, no pharmacogenetic tests are currently in clinical practice for cardiovascular medicines. Much of the research remains in the discovery phase, with researchers struggling to demonstrate clinical utility and validity. This is a problem seen in many areas of therapeutics and is because of many factors, including poor study design, inadequate sample sizes, lack of replication, and heterogeneity amongst patient populations and phenotypes.
   In order to progress pharmacogenetics in cardiovascular therapies, researchers need to utilize next-generation sequencing technologies, develop clear phenotype definitions and engage in multi-center collaborations, not only to obtain larger sample sizes but to replicate associations and confirm results across different ethnic groups.
RI Pirmohamed, Munir/H-6004-2011
OI Pirmohamed, Munir/0000-0002-7534-7266
SN 1175-3277
EI 1179-187X
PD JUN
PY 2013
VL 13
IS 3
BP 151
EP 162
DI 10.1007/s40256-013-0024-5
UT WOS:000319423300001
PM 23579966
ER

PT J
AU Christen, T
   Trompet, S
   Noordam, R
   Blauw, LL
   Gast, KB
   Rensen, PCN
   van Dijk, KW
   Rosendaal, FR
   de Mutsert, R
   Jukema, W
AF Christen, Tim
   Trompet, Stella
   Noordam, Raymond
   Blauw, Lisanne L.
   Gast, Karin B.
   Rensen, Patrick C. N.
   van Dijk, Ko Willems
   Rosendaal, Frits R.
   de Mutsert, Renee
   Jukema, Wouter
CA NEO Study
TI Mendelian randomization analysis of cholesteryl ester transfer protein
   and subclinical atherosclerosis: A population-based study
SO JOURNAL OF CLINICAL LIPIDOLOGY
AB BACKGROUND: Several trials to prevent cardiovascular disease by inhibiting cholesteryl ester transfer protein (CETP) have failed, except Randomized EValuation of the Effects of Anacetrapib through Lipid-modification. Thus far, it is unclear to what extent CETP is causally related to measures of atherosclerosis.
   OBJECTIVE: The aim of the article was to study the causal relationship between genetically determined CETP concentration and carotid intima-media thickness (cIMT) in a population-based cohort study.
   METHODS: In the Netherlands Epidemiology of Obesity study, participants were genotyped, and cIMT was measured by ultrasonography. We examined the relation between a weighted genetic risk score for CETP concentration, based on 3 single-nucleotide polymorphisms that have previously been shown to largely determine CETP concentration and cIMT using Mendelian randomization in the total population and in strata by sex, Framingham 10-year risk, (pre)diabetes, high-density lipoprotein cholesterol, triglycerides, and statin use.
   RESULTS: We analyzed 5655 participants (56% women) with a mean age of 56 (range 44 66) years, body mass index of 26 (range 17-61) kg/m(2), and serum CETP of 2.47 (range 0.68-5.33) mu g/mL. There was no evidence for a causal relation between genetically determined CETP and cIMT in the total population, but associations were differently directed in men (16 mu m per mu g/mL increase in genetically determined CETP; 95% confidence interval: -8, 39) and women (-8 mu m; -25, 9). Genetically determined CETP appeared to be associated with cIMT in normoglycemic men (26 mu m; 1, 52) and in (pre)diabetic women (48 mu m; 2, 98).
   CONCLUSION: In this population-based study, there was no causal relation between genetically determined CETP concentration and cIMT in the total population although we observed directionally differing effects in men and women. Stratified results suggested associations in individuals with different cardiometabolic risk factor profiles, which require replication. (C) 2017 National Lipid Association. All rights reserved.
RI Rosendaal, Frits/Q-3842-2017; Trompet, Stella/JZS-9375-2024; van Dijk,
   Ko Willems/AAT-4681-2021; van Dijk, Ko Willems/A-1798-2008; Rensen,
   Patrick C.N./D-7176-2018; Jukema, J. Wouter/ABD-6503-2021
OI Rensen, Patrick C.N./0000-0002-8455-4988; Jukema, J.
   Wouter/0000-0002-3246-8359; Noordam, Raymond/0000-0001-7801-809X;
   Christen, Tim/0000-0002-0217-9097; Trompet, Stella/0000-0001-5006-0528
SN 1933-2874
EI 1876-4789
PD FEB
PY 2018
VL 12
IS 1
BP 137
EP 144
DI 10.1016/j.jacl.2017.10.023
UT WOS:000426022400018
PM 29174438
ER

PT J
AU Gallup, E
   Dujovne, C
AF Gallup, E
   Dujovne, C
TI New pharmacological agents under clinical investigation for treating
   disorders of lipoprotein regulation leading to atherosclerosis
SO EXPERT OPINION ON INVESTIGATIONAL DRUGS
AB Coronary heart disease (CHD). whose primary aetiology is atherosclerosis, is the leading cause of mortality and it major cause of morbidity); in the industrialised world [1]. Serum lipoprotein levels are aetiologically related to the risk of atherosclerosis and CI-ID [2]. The liver and the gastrointestinal system are the major protagonists involved in regulation of lipoprotein biochemical-physiological mechanisms and the development of hypercholesterolaemia. Furthermore, specific lipoprotein receptors are being discovered as targets for pharmacological intervention to correct lipoprotein disorders. Agents that target lipoprotein regulation in the liver, gastrointestinal-biliary and atherosclerotic tissues resulting in improved serum lipoprotein levels and/or control of primary and secondary dyslipidaemic disorders including diabetes, are currently undergoing clinical trials. The most novel promising compounds, after the greatly effective newest HMG-CoA reductase inhibitors, are drugs that affect peroxisome proliferator-activated receptors, PPAR alpha and PPAR gamma receptors, bile acid transport mechanisms, cholesterol absorption and cholesterol acyltransferase and other biochemical targets of lipoprotein regulation. Current knowledge and ongoing trials with these agents are described here within the boundaries of investigator confidentiality agreements.
SN 1354-3784
EI 1744-7658
PD MAR
PY 2001
VL 10
IS 3
BP 561
EP 567
DI 10.1517/13543784.10.3.561
UT WOS:000167321300012
PM 11227051
ER

PT J
AU Maejima, T
   Sugano, T
   Yamazaki, H
   Yoshinaka, Y
   Doi, T
   Tanabe, S
   Nishimaki-Mogami, T
AF Maejima, Takashi
   Sugano, Tomohiro
   Yamazaki, Hiroyuki
   Yoshinaka, Yasunobu
   Doi, Takeshi
   Tanabe, Sohei
   Nishimaki-Mogami, Tomoko
TI Pitavastatin Increases ABCA1 Expression by Dual Mechanisms:
   SREBP2-Driven Transcriptional Activation and PPARα-Dependent Protein
   Stabilization but Without Activating LXR in Rat Hepatoma McARH7777 Cells
SO JOURNAL OF PHARMACOLOGICAL SCIENCES
AB Hepatic ATP-binding cassette transporter Al (ABCA1) plays a key role in high-density lipoprotein (HDL) production by apolipoprotein A-I (ApoA-I) lipidation. 3-Hydroxy-3-methylglutaryl coenzyme A (HMG-CoA) reductase inhibitors, statins, increase ABCA1 mRNA levels in hepatoma cell lines, but their mechanism of action is not yet clear. We investigated how statins increase ABCA1 in rat hepatoma McARH7777 cells. Pitavastatin, atorvastatin, and simvastatin increased total ABCA1 mRNA levels, whereas pravastatin had no effect. Pitavastatin also increased ABCA1 protein. Hepatic ABCA1 expression in rats is regulated by both liver X receptor (LXR) and sterol regulatory element binding protein (SREBP2) pathways. Pitavastatin repressed peripheral type ABCA1 mRNA levels and its LXR-driven promoter, but activated the liver-type SREBP-driven promoter, and eventually increased total ABCA1 mRNA expression. Furthermore, pitavastatin increased peroxisome proliferator activated receptor alpha (PPAR alpha) and its downstream gene expression. Knockdown of PPAR alpha attenuated the increase in ABCA1 protein, indicating that pitavastatin increased ABCA1 protein via PPAR alpha activation, although it repressed LXR activation. Furthermore, the degradation of ABCA1 protein was retarded in pitavastatin-treated cells. These data suggest that pitavastatin increases ABCA1 protein expression by dual mechanisms: SREBP2-mediated mRNA transcription and PPAR alpha-mediated ABCA1 protein stabilization, but not by the PPAR LXR ABCA1 pathway. [Supplementary Figures: available only at http://dx.doi.org/10.1254/jphs.10241FP]
RI Doi, Takeshi/GLS-9636-2022
SN 1347-8613
PD MAY
PY 2011
VL 116
IS 1
BP 107
EP 115
DI 10.1254/jphs.10241FP
UT WOS:000291086500015
PM 21521932
ER

PT J
AU Nicholls, SJ
   Ruotolo, G
   Brewer, HB
   Kane, JP
   Wang, MD
   Krueger, KA
   Adelman, SJ
   Nissen, SE
   Rader, DJ
AF Nicholls, Stephen J.
   Ruotolo, Giacomo
   Brewer, H. Bryan
   Kane, John P.
   Wang, Ming-Dauh
   Krueger, Kathryn A.
   Adelman, Steven J.
   Nissen, Steven E.
   Rader, Daniel J.
TI Cholesterol Efflux Capacity and Pre-Beta-1 HDL Concentrations Are
   Increased in Dyslipidemic Patients Treated With Evacetrapib
SO JOURNAL OF THE AMERICAN COLLEGE OF CARDIOLOGY
AB BACKGROUND Potent cholesteryl ester transfer protein (CETP) inhibitors have been shown to substantially increase high-density lipoprotein cholesterol (HDL-C) and apolipoprotein A-I levels as monotherapy and combined with statins. However, data on the effects of this class of drugs on macrophage cholesterol efflux capacity (CEC), a functional assay that characterizes a key step in the process of reverse cholesterol transport, are limited.
   OBJECTIVES This study assessed the impact of evacetrapib, statins, or combination therapy on CEC.
   METHODS We analyzed samples from 377 subjects with elevated low-density lipoprotein cholesterol (LDL-C) or low HDL-C levels who were enrolled in a phase 2 trial of evacetrapib. Percent changes from baseline in CEC (total, non-ABCA1-, and ABCA1-specific) and HDL subpopulations were evaluated after 12 weeks of treatment with placebo, statin monotherapy, evacetrapib monotherapy, or evacetrapib combined with statins. Pre-beta-1 HDL levels were quantified by immunofixation and nondenaturing 2-dimensional gel electrophoresis (2DGE).
   RESULTS Relative to placebo, evacetrapib monotherapy increased dose-dependent total and non-ABCA1-specific CEC up to 34% and 47%, respectively. Evacetrapib monotherapy also increased ABCA1-specific CEC up to 26%. Relative to statin monotherapy, evacetrapib with statins also increased total, non-ABCA1-, and ABCA1-specific CEC by 21%, 27%, and 15%, respectively. In contrast, rosuvastatin and simvastatin significantly reduced total and ABCA1-specific CEC, whereas atorvastatin had no significant effect. Consistent with ABCA1-specific CEC, evacetrapib monotherapy and evacetrapib combined with statins significantly increased pre-beta-1 HDL levels as measured by either method.
   CONCLUSIONS Evacetrapib, as monotherapy and combined with statins, not only increased total CEC, but also increased ABCA1-specific CEC and pre-beta-1 HDL. The mechanisms by which potent CETP inhibition increases ABCA1-specific CEC and pre-beta-1 HDL require further study. (A Study of LY2484595 in Patients With High LDL-C or Low HDL-C; NCT01105975) (C) 2015 by the American College of Cardiology Foundation.
RI Wang, Ming-Dauh/HLG-8979-2023
OI Nicholls, Stephen/0000-0002-9668-4368; Ruotolo,
   Giacomo/0000-0001-5247-5444
SN 0735-1097
EI 1558-3597
PD NOV 17
PY 2015
VL 66
IS 20
BP 2201
EP 2210
DI 10.1016/j.jacc.2015.09.013
UT WOS:000364434700007
PM 26564598
ER

PT J
AU Hoffmann, MM
   Winkelmann, BR
   Wieland, H
   März, W
AF Hoffmann, MM
   Winkelmann, BR
   Wieland, H
   März, W
TI The significance of genetic polymorphisms in modulating the response to
   lipid-lowering drugs
SO PHARMACOGENOMICS
AB The response to lipid-lowering drugs is modified by a number of factors like age, gender, concomitant disease and genetic determinants. Even within homogenous groups of patients, individual responses vary greatly. Until now, no clinical or biochemical parameter exists which predicts whether a subject will respond well to a particular lipid-lowering drug or, in the extreme case, will develop adverse, life-threatening effects (e.g., myositis or rhabdomyolysis). The recent advances in the human genome project promises to have a great impact on our understanding of lipid and lipoprotein metabolism and of the individual response to lipid-lowering drugs. Monogenetic disorders of the lipid metabolism produce severe clinical phenotypes, such as Tangier disease, but have a minor role in the evaluation of cardiovascular risk in the general population. On the other hand, several polymorphisms in genes involved in lipoprotein metabolism (e.g., apolipoprotein E) are associated with the plasma levels of lipoproteins, explaining a substantial fraction of the variance of LDL or HDL concentrations. In combination, the knowledge of these polymorphisms, further variants yet to be discovered and variants within the genes involved in the metabolism of lipid-lowering drugs will in the future allow these drugs to be selected according to the patients needs and thus increase both efficacy and cost-effectiveness of lipid-lowering regimes.
RI Hoffmann, Michael M/D-4074-2015
SN 1462-2416
EI 1744-8042
PD MAY
PY 2001
VL 2
IS 2
BP 107
EP 121
DI 10.1517/14622416.2.2.107
UT WOS:000172577100002
PM 11368750
ER

PT J
AU Adams, SP
   Tsang, M
   Wright, JM
AF Adams, Stephen P.
   Tsang, Michael
   Wright, James M.
TI Lipid-lowering efficacy of atorvastatin
SO COCHRANE DATABASE OF SYSTEMATIC REVIEWS
AB Background
   This represents the first update of this review, which was published in 2012. Atorvastatin is one of themost widely prescribed drugs and the most widely prescribed statin in the world. It is therefore important to know the dose-related magnitude of effect of atorvastatin on blood lipids.
   Objectives
   Primary objective
   To quantify the effects of various doses of atorvastatin on serum total cholesterol, low-density lipoprotein (LDL)-cholesterol, highdensity lipoprotein (HDL)-cholesterol and triglycerides in individuals with and without evidence of cardiovascular disease. The primary focus of this review was determination of the mean per cent change from baseline of LDL-cholesterol.
   Secondary objectives
   To quantify the variability of effects of various doses of atorvastatin.
   To quantify withdrawals due to adverse effects (WDAEs) in placebo-controlled randomised controlled trials (RCTs).
   Search methods
   We searched the Cochrane Central Register of Controlled Trials (CENTRAL) (Issue 11, 2013), MEDLINE (1966 to DecemberWeek 2 2013), EMBASE (1980 to DecemberWeek 2 2013), Web of Science (1899 to DecemberWeek 2 2013) and BIOSIS Previews (1969 to December Week 2 2013). We applied no language restrictions.
   Selection criteria
   Randomised controlled and uncontrolled before-and-after trials evaluating the dose response of different fixed doses of atorvastatin on blood lipids over a duration of three to 12 weeks.
   Data collection and analysis
   Two review authors independently assessed eligibility criteria for studies to be included and extracted data. We collected information on withdrawals due to adverse effects from placebo-controlled trials.
   Main results
   In this update, we found an additional 42 trials and added them to the original 254 studies. The update consists of 296 trials that evaluated dose-related efficacy of atorvastatin in 38,817 participants. Included are 242 before-and-after trials and 54 placebo-controlled RCTs. Log dose-response data from both trial designs revealed linear dose-related effects on blood total cholesterol, LDL-cholesterol, HDL-cholesterol and triglycerides. The Summary of findings table 1 documents the effect of atorvastatin on LDL-cholesterol over the dose range of 10 to 80 mg/d, which is the range for which this systematic review acquired the greatest quantity of data. Over this range, blood LDL-cholesterol is decreased by 37.1% to 51.7% (Summary of findings table 1). The slope of dose-related effects on cholesterol and LDL-cholesterol was similar for atorvastatin and rosuvastatin, but rosuvastatin is about three-fold more potent. Subgroup analyses suggested that the atorvastatin effect was greater in females than in males and was greater in non-familial than in familial hypercholesterolaemia. Risk of bias for the outcome of withdrawals due to adverse effects (WDAEs) was high, but the mostly unclear risk of bias was judged unlikely to affect lipid measurements. Withdrawals due to adverse effects were not statistically significantly different between atorvastatin and placebo groups in these short-term trials (risk ratio 0.98, 95% confidence interval 0.68 to 1.40).
   Authors' conclusions This update resulted in no change to the main conclusions of the review but significantly increases the strength of the evidence. Studies show that atorvastatin decreases blood total cholesterol and LDL-cholesterol in a linear dose-related manner over the commonly prescribed dose range. New findings include that atorvastatin is more than three-fold less potent than rosuvastatin, and that the cholesterollowering effects of atorvastatin are greater in females than in males and greater in non-familial than in familial hypercholesterolaemia. This review update does not provide a good estimate of the incidence of harms associated with atorvastatin because included trials were of short duration and adverse effects were not reported in 37% of placebo-controlled trials.
RI Wright, Jim/IXN-5107-2023
SN 1469-493X
EI 1361-6137
PY 2015
IS 3
AR CD008226
DI 10.1002/14651858.CD008226.pub3
UT WOS:000352608900022
PM 25760954
ER

PT J
AU Winkelmann, BR
   Hoffmann, MM
   Nauck, M
   Kumar, AM
   Nandabalan, K
   Judson, RS
   Boehm, BO
   Tall, AR
   Ruaño, G
   März, W
AF Winkelmann, BR
   Hoffmann, MM
   Nauck, M
   Kumar, AM
   Nandabalan, K
   Judson, RS
   Boehm, BO
   Tall, AR
   Ruaño, G
   März, W
TI Haplotypes of the cholesteryl ester transfer protein gene predict
   lipid-modifying response to statin therapy
SO PHARMACOGENOMICS JOURNAL
AB Cholesteryl ester transfer protein (CETP) plays a central role in high-density lipoprotein (HDL) metabolism. Single nucleotide polymorphisms (SNPs) and haplotypes in the CETP gene were determined in 98 patients with untreated dyslipidemias and analyzed for associations with plasma CETP and plasma lipids before and during statin treatment. Individual CETP SNPs and haplotypes were both significantly associated with CETP enzyme mass and activity. However, only certain CETP haplotypes, but not individual SNPs, significantly predicted the magnitude of change in HDL cholesterol (HDL-C) and triglycerides. After adjusting for covariates and multiple testing, the TTCAAA haplotype showed a gene-dose effect in predicting the HDL-C increase (P = 0.03), while the TTCAAAGGG and AAAGGG haplotypes predicted a decrease in triglycerides (P = 0.04 both). This is the first study to demonstrate that SNP haplotypes derived from allelic SNP combinations in the CETP gene were more informative than single SNPs in predicting the response to lipid-modifying therapy with statins.
RI Hoffmann, Michael M/D-4074-2015; Nauck, Michael Albrecht/ABA-9752-2021;
   Boehm, Bernhard Otto/F-8750-2015; Tall, Alan/AAT-8528-2021
OI Nauck, Michael Albrecht/0000-0002-5749-6954; Judson,
   Richard/0000-0002-2348-9633
SN 1470-269X
EI 1473-1150
PY 2003
VL 3
IS 5
BP 284
EP 296
DI 10.1038/sj.tpj.6500195
UT WOS:000186469100009
PM 14583798
ER

PT J
AU Kontush, A
AF Kontush, A.
TI CHOLESTERYL ESTER TRANSFER PROTEIN (CETP) INHIBITORS AND THEIR ROLE IN
   CARDIOVASCULAR DISORDERS
SO DRUGS OF THE FUTURE
AB Low levels of high-density lipoprotein cholesterol (HDL-C) constitute a major independent cardiovascular risk factor. Novel strategies for raising HDL-C to address residual cardiovascular risk after statin treatment are required. Cholesteryl ester transfer protein (CETP) inhibitors are small molecules that interact with CETP and inhibit its capacity to facilitate heteroexchange of neutral lipids (cholesteryl esters and triglycerides) between HDL and apolipoprotein B (Apo B)-containing lipoproteins. CETP inhibitors are presently the most potent HDL-raising agents, with a dose-dependent HDL-C elevation of up to +150%. Based on these findings, three small-molecule inhibitors of CETP torcetrapib, dalcetrapib (JTT-705) and anacetrapib (MK-0859), have been developed, which induce increases in circulating concentrations of HDL-C while decreasing those of low-density lipoprotein cholesterol (LDL-C) and Apo B. While the development of torcetrapib was abandoned as a result of excessive mortality in clinical trials, potentially reflecting its hypertensive effect related to elevated aldosterone levels, anacetrapib holds promise as the only drug belonging to this class that combines high potency with a good safety profile.
RI Kontush, Anatol/J-2198-2016
OI Kontush, Anatol/0000-0002-9008-7335
SN 0377-8282
EI 2013-0368
PD MAY
PY 2011
VL 36
IS 5
BP 377
EP 384
DI 10.1358/dof.2011.036.05.1600192
UT WOS:000292535100004
ER

PT J
AU Nicholls, SJ
   Ditmarsch, M
   Kastelein, JJ
   Rigby, SP
   Kling, D
   Curcio, DL
   Alp, NJ
   Davidson, MH
AF Nicholls, Stephen J.
   Ditmarsch, Marc
   Kastelein, John J.
   Rigby, Scott P.
   Kling, Douglas
   Curcio, Danielle L.
   Alp, Nicholas John
   Davidson, Michael H.
TI Lipid lowering effects of the CETP inhibitor obicetrapib in combination
   with high-intensity statins: a randomized phase 2 trial
SO NATURE MEDICINE
AB Global guidelines for the management of high-cardiovascular-risk patients include aggressive goals for low-density lipoprotein cholesterol (LDL-C). Statin therapy alone is often insufficient to reach goals and nonstatin options have limitations. Here, we tested the lipid-lowering effects of the cholesteryl ester transfer protein (CETP) inhibitor drug obicetrapib in a randomized, double-blind, placebo-controlled trial in dyslipidaemic patients (n = 120, median LDL-C 88 mg dl(-1)) with background high-intensity statin treatment (NCT04753606). Over the course of 8 weeks, treatment with 5 mg or 10 mg obicetrapib resulted in a significant decrease as compared with placebo in median LDL-C concentration (by up to 51%; P < 0.0001), the primary trial outcome. As compared with placebo, obicetrapib treatment also significantly (P < 0.0001) decreased apolipoprotein B (by up to 30%) and non-high-density lipoprotein cholesterol (non-HDL-C) concentration (by up to 44%), and significantly (P < 0.0001) increased HDL-C concentration (by up to 165%; the secondary trial outcomes) and had an acceptable safety profile. These results support the potential of obicetrapib to address an unmet medical need for high-cardiovascular-risk patients.
   In a phase 2 randomized clinical trial, an inhibitor of cholesteryl ester transfer protein (CETP), obicetrapib, lowered low-density lipoprotein cholesterol when administered in conjunction with high-intensity statins, paving the way for studies investigating the effects of obicetrapib on cardiovascular events.
OI Curcio, Danielle/0009-0005-1672-0760
SN 1078-8956
EI 1546-170X
PD AUG
PY 2022
VL 28
IS 8
BP 1672
EP +
DI 10.1038/s41591-022-01936-7
EA AUG 2022
UT WOS:000839575100001
PM 35953719
ER

PT J
AU Zakiev, E
   Feng, M
   Sukhorukov, V
   Kontush, A
AF Zakiev, Emile
   Feng, Ma
   Sukhorukov, Vasily
   Kontush, Anatol
TI HDL-Targeting Therapeutics: Past, Present and Future
SO CURRENT PHARMACEUTICAL DESIGN
AB Large-scale epidemiological studies firmly established the association between low plasma levels of high-density lipoprotein-cholesterol (HDL-C) and elevated risk of cardiovascular disease. This relationship is thought to reflect the key biological function of HDL, which involves reverse cholesterol transport from the arterial wall to the liver for further excretion from the body. Other aspects of the cardioprotective HDL functionality include antioxidative, anti-inflammatory, anti-apoptotic, anti-thrombotic, vasodilatory, anti-infectious and antidiabetic activities. Over the last decades, wide interest in HDL as an athero-and cardioprotective particle has resulted in the development of HDL-C raising as a therapeutic approach to reduce cardiovascular risk. Several strategies to increase circulating HDL-C concentrations were developed that primarily included use of niacin and fibrates as potent HDL-C raising agents. In the statin era, inhibition of cholesteryl ester transfer protein, infusion of artificially reconstituted HDL and administration of apolipoprotein A-I mimetics were established as novel approaches to raise HDL-C. More recently, other strategies targeting HDL metabolism, such as upregulation of apolipoprotein A-I production by the liver, were added to the list of HDL therapeutics. This review summarises current knowledge of novel HDL-targeting therapies and discusses perspectives of their use.
RI Sukhorukov, Vasily/H-6545-2016; Kontush, Anatol/J-2198-2016
OI Sukhorukov, Vasily/0000-0002-0312-3773; Kontush,
   Anatol/0000-0002-9008-7335
SN 1381-6128
EI 1873-4286
PY 2017
VL 23
IS 8
BP 1207
EP 1215
DI 10.2174/1381612822666161027153140
UT WOS:000400515000009
PM 27799042
ER

PT J
AU Sprandel, MCO
   Hueb, WA
   Segre, A
   Ramires, JAF
   Kalil, R
   Maranhao, RC
AF Sprandel, Marilia C. O.
   Hueb, Whady A.
   Segre, Alexandre
   Ramires, Jose A. F.
   Kalil-Filho, Roberto
   Maranhao, Raul C.
TI Alterations in lipid transfers to HDL associated with the presence of
   coronary artery disease in patients with type 2 diabetes mellitus
SO CARDIOVASCULAR DIABETOLOGY
AB Background: We previously showed that unesterified-cholesterol transfer to high-density lipoprotein ( HDL), a crucial step in cholesterol esterification and role in reverse cholesterol transport, was diminished in non-diabetic patients with coronary artery disease ( CAD). The aim was to investigate whether, in patients with type 2 diabetes mellitus ( T2DM), the occurrence of CAD was also associated with alterations in lipid transfers and other parameters of plasma lipid metabolism.
   Methods: Seventy-nine T2DM with CAD and 76 T2DM without CAD, confirmed by cineangiography, paired for sex, age ( 40-80 years), BMI and without statin use, were studied. In vitro transfer of four lipids to HDL was performed by incubating plasma of each patient with a donor emulsion containing radioactive lipids during 1 h at 37 degrees C. Lipids transferred to HDL were measured after chemical precipitation of non-HDL fractions and the emulsion. Results are expressed as % of total radioactivity of each lipid in HDL.
   Results: In T2DM + CAD, LDL-cholesterol and apo B were higher than in T2DM. T2DM + CAD also showed diminished transfer to HDL of unesterified cholesterol ( T2DM + CAD = 7.6 +/- 1.2; T2DM = 8.2 +/- 1.5 %, p < 0.01) and of cholesteryl-esters ( 4.0 +/- 0.6 vs 4.3 +/- 0.7, p < 0.01). Unesterified cholesterol in the non-HDL serum fraction was higher in T2DM + CAD ( 0.93 +/- 0.20 vs 0.85 +/- 0.15, p = 0.02) and CETP concentration was diminished ( 2.1 +/- 1.0 vs 2.5 +/- 1.1, p = 0.02). Lecithin-cholesterol acyltransferase activity, HDL size and lipid composition were equal.
   Conclusion: Reduction in T2DM + CAD of cholesterol transfer to HDL may impair cholesterol esterification and reverse cholesterol transport and altogether with simultaneous increased plasma unesterified cholesterol may facilitate CAD development in T2DM.
RI Hueb, Whady/A-7919-2013; Maranhão, Raul C/I-5996-2012; Ramires, Jose
   Antonio F/E-9358-2012; Filho, Roberto Kalil/D-4994-2014; Ramires, Jose
   Antonio Franchini/C-5191-2008
OI Hueb, Whady/0000-0002-3166-6054; Maranhão, Raul C/0000-0003-1520-4914;
   Ramires, Jose Antonio Franchini/0000-0002-6296-605X; Kalil Filho,
   Roberto/0000-0002-1033-3672
SN 1475-2840
PD AUG 14
PY 2015
VL 14
AR 107
DI 10.1186/s12933-015-0270-8
UT WOS:000359457200003
PM 26268997
ER

PT J
AU Matsuzawa, Y
   Kita, T
   Shepherd, J
   Gotto, AM
   Nakamura, H
   Sacks, FM
   Oikawa, S
   Sasaki, J
AF Matsuzawa, Y.
   Kita, T.
   Shepherd, J.
   Gotto, A. M., Jr.
   Nakamura, H.
   Sacks, F. M.
   Oikawa, S.
   Sasaki, J.
TI A Trilogy of Primary Prevention statin Trials: The impact of these
   landmark studies on clinical practice - Proceedings of the ISA Sankyo
   Forum - Rome, Italy - June 19, 2006 - Panel discussion
SO ATHEROSCLEROSIS SUPPLEMENTS
CT International Symposium on Atherosclerosis Sankyo Forum
CY JUN 18-22, 2006
CL Rome, ITALY
AB Presented is a report of a panel discussion held as part of the ISA 2006 Sankyo Forum titled "A Trilogy of Primary Prevention Statin Trials-The Impact of These Landmark Studies on Clinical Practice," Rome, Italy, June 2006.
   The themes of the panel discussion were the design features of three trials, WOSCOPS, AFCAPS/TexCAPS, and Japan's MEGA Study; comparison of their primary endpoints; and the implications of their results. Among the topics discussed by the panel of experts from Japan, USA, and UK were observations on the benefits associated with pravastatin at low dose as demonstrated in the MEGA Study as well as that study's implications for women, who represented the majority of subjects.
   Several suggestions were put forth to explain how the low dose used in MEGA elicited similar LDL-C reductions to those observed in WOSCOPS and AFCAPS/TexCAPS at higher doses including the body size hypothesis, genetic variation, and statin-diet interaction.
   It was felt that in Japan, the current guidelines are adequate; there seemed no merit in radically reducing LDL-C levels since in the Japanese population the risk is generally low. Japanese physicians tend to use small doses of statin and believe that these are effective in lowering cholesterol sufficiently with few side effects and encourage good compliance. (C) 2007 Published by Elsevier Ireland Ltd.
SN 1567-5688
EI 1878-5050
PD AUG
PY 2007
VL 8
IS 2
BP 19
EP 24
DI 10.1016/j.atherosclerosissup.2007.02.004
UT WOS:000249772100005
PM 17588827
ER

PT J
AU de Haan, W
   van der Hoogt, CC
   Westerterp, M
   Hoekstra, M
   Dallinga-Thie, GM
   Princen, HMG
   Romijn, JA
   Jukema, JW
   Havekes, LM
   Rensen, PCN
AF de Haan, Willeke
   van der Hoogt, Caroline C.
   Westerterp, Marit
   Hoekstra, Menno
   Dallinga-Thie, Geesje M.
   Princen, Hans M. G.
   Romijn, Johannes A.
   Jukema, J. Wouter
   Havekes, Louis M.
   Rensen, Patrick C. N.
TI Atorvastatin increases HDL cholesterol by reducing CETP expression in
   cholesterol-fed <i>APOE*3-Leiden</i>.<i>CETP</i> mice
SO ATHEROSCLEROSIS
AB Objective: In addition to lowering low-density lipoprotein (LDL)-cholesterol, statins modestly increase high-density lipoprotein (HDL)cholesterol in humans and decrease cholesteryl ester transfer protein (CETP) mass and activity. Our aim was to determine whether the increase in HDL depends on CETP expression.
   Methods and results: APOE*3-Leiden (E3L) mice, with a human-like lipoprotein profile and a human-like responsiveness to statin treatment, were crossbred with mice expressing human CETP under control of its natural flanking regions resulting in E3L.CETP mice. E3L and E3L. CETP mice were fed a Western-type diet with or without atorvastatin. Atorvastatin (0.01% in the diet) reduced plasma cholesterol in both E3L and E3L.CETP mice (-26 and -33%, P < 0.05), mainly inVLDL, but increased HDL-cholesterol only in E3L.CETP mice (+52%). Hepatic mRNA expression levels of genes involved in HDL metabolism, such as phospholipid transfer protein (Pltp), ATP-binding cassette transporter AI (Abcal), scavenger receptor class B type I (Sr-bl), and apolipoprotein AI (Apoal), were not differently affected by atorvastatin in E3L..CETP mice as compared to E3L mice. However, in E3L.CETP mice, atorvastatin down-regulated the hepatic CETP mRNA expression (-57%; P < 0.01) as well as the total CETP level (-29%) and cholesteryl esters (CE) transfer activity (-36%; P < 0.05) in plasma.
   Conclusions: Atorvastatin increases HDL-cholesterol in E3L.CETP mice by reducing the CETP-dependent transfer of cholesterol from HDL to (V)LDL, as related to lower hepatic CETP expression and a reduced plasma (V)LDL pool. (c) 2007 Elsevier Ireland Ltd. All rights reserved.
RI Hoekstra, Menno Hoekstra/JZX-5113-2024; Jukema, J. Wouter/ABD-6503-2021;
   Princen, Hans MG/AID-9392-2022; Rensen, Patrick C.N./D-7176-2018
OI Hoekstra, Menno Hoekstra/0000-0001-7463-2893; Jukema, J.
   Wouter/0000-0002-3246-8359; Princen, Hans MG/0000-0002-7206-1596;
   Rensen, Patrick C.N./0000-0002-8455-4988; Westerterp,
   Marit/0000-0003-2230-1659; de Haan, Willeke/0000-0002-5034-7905;
   dallinga-thie, geesje/0000-0001-5412-5923
SN 0021-9150
PD MAR
PY 2008
VL 197
IS 1
BP 57
EP 63
DI 10.1016/j.atherosclerosis.2007.08.001
UT WOS:000254569900007
PM 17868678
ER

PT J
AU Katz, PM
   Leiter, LA
AF Katz, Pamela M.
   Leiter, Lawrence A.
TI Drugs Targeting High-Density Lipoprotein Cholesterol for Coronary Artery
   Disease Management
SO CANADIAN JOURNAL OF CARDIOLOGY
AB Many patients remain at high risk for future cardiovascular events despite levels of low-density lipoprotein cholesterol (LDL-C) at, or below, target while taking statin therapy. Much effort is therefore being focused on strategies to reduce this residual risk. High-density lipoprotein cholesterol (HDL-C) is a strong, independent, inverse predictor of coronary heart disease risk and is therefore an attractive therapeutic target. Currently available agents that raise HDL-C have only modest effects and there is limited evidence of additional cardiovascular risk reduction on top of background statin therapy associated with their use. It was hoped that the use of cholesteryl ester transfer protein (CETP) inhibitors would provide additional benefit, but the results of clinical outcome studies to date have been disappointing. The results of ongoing trials with other CETP inhibitors that raise HDL-C to a greater degree and also lower LDL-C, as well as with other emerging therapies are awaited.
RI Leiter, Lawrence/AAG-4059-2020
SN 0828-282X
EI 1916-7075
PD NOV-DEC
PY 2012
VL 28
IS 6
BP 667
EP 677
DI 10.1016/j.cjca.2012.03.017
UT WOS:000312260400011
PM 22902152
ER

PT J
AU Li, CW
   Zhang, W
   Zhou, FY
   Chen, CY
   Zhou, L
   Li, YF
   Liu, L
   Pei, F
   Luo, H
   Hu, ZX
   Cai, J
   Zeng, CY
AF Li, Chuanwei
   Zhang, Wen
   Zhou, Faying
   Chen, Caiyu
   Zhou, Liang
   Li, Yafei
   Liu, Ling
   Pei, Fang
   Luo, Hao
   Hu, Zhangxue
   Cai, Jing
   Zeng, Chunyu
TI Cholesteryl Ester Transfer Protein Inhibitors in the Treatment of
   Dyslipidemia: A Systematic Review and Meta-Analysis
SO PLOS ONE
AB Cholesteryl ester transfer protein (CETP) inhibitors are gaining substantial research interest for raising high density lipoprotein cholesterol levels. The aim of the research was to estimate the efficacy and safety of cholesteryl ester transfer protein inhibitors as novel lipid modifying drugs. Systematic searches of English literature for randomized controlled trials (RCT) were collected from MEDLINE, EBASE, CENTRAL and references listed in eligible studies. Two independent authors assessed the search results and only included the double-blind RCTs by using cholesteryl ester transfer protein inhibitors as exclusively or co-administrated with statin therapy irrespective of gender in enrolled adult subjects. Two independent authors extracted the data by using predefined data fields. Of 503 studies identified, 14 studies met the inclusion criteria, and 12 studies were included into the final meta-analysis. Our meta-analysis revealed that CETP inhibitors increased the HDL-c levels (n = 2826, p<0.00001, mean difference (MD) = 20.47, 95% CI [19.80 to 21.15]) and total cholesterol (n = 3423, p = 0.0002, MD= 3.57, 95% CI [1.69 to 5.44] to some extent combined with a reduction in triglyceride (n = 3739, p<0.00001, MD = -10.47, 95% CI [-11.91 to -9.03]) and LDL-c (n = 3159, p<0.00001, MD= -17.12, 95% CI [-18.87 to -15.36]) irrespective of mono-therapy or co-administration with statins. Subgroup analysis suggested that the lipid modifying effects varied according to the four currently available CETP inhibitors. CETP inhibitor therapy did not increase the adverse events when compared with control. However, we observed a slight increase in blood pressure (SBP, n = 2384, p<0.00001, MD = 2.73, 95% CI [2.14 to 3.31], DBP, n = 2384, p<0.00001, MD = 1.16, 95% CI [0.73 to 1.60]) after CETP inhibitor treatment, which were mainly ascribed to the torcetrapib treatment subgroup. CETP inhibitors therapy is associated with significant increase in HDL-c and decrease in triglyceride and LDL-c with satisfactory safety and tolerability in patients with dyslipidemia. However, the side-effect on blood pressure deserves more consideration in future studies.
RI lu, yang/IWE-3635-2023; Liu, Liu/JXM-8208-2024; wang, xiao/HZI-9156-2023
OI Li, Yafei/0000-0003-1158-7671
SN 1932-6203
PD OCT 28
PY 2013
VL 8
IS 10
AR e77049
DI 10.1371/journal.pone.0077049
UT WOS:000326241200017
PM 24204732
ER

PT J
AU de Grooth, GJ
   Smilde, TJ
   van Wissen, S
   Klerkx, AHEM
   Zwinderman, AH
   Fruchart, JC
   Kastelein, JJP
   Stalenhoef, AFH
   Kuivenhoven, JA
AF de Grooth, GJ
   Smilde, TJ
   van Wissen, S
   Klerkx, AHEM
   Zwinderman, AH
   Fruchart, JC
   Kastelein, JJP
   Stalenhoef, AFH
   Kuivenhoven, JA
TI The relationship between cholesteryl ester transfer protein levels and
   risk factor profile in patients with familial hypercholesterolemia
SO ATHEROSCLEROSIS
AB Background: Cholesteryl ester transfer protein (CETP) mediates the transfer of neutral lipids between lipoproteins. The role of CETP in atherogenesis is controversial. To better understand the relationships between plasma CETP levels, lipoproteins and atherosclerosis, we assessed these parameters in patients with an enhanced risk for atherosclerosis. Methods and results: We investigated 281 patients with familial hypercholesterolemia (FH) in which the effects of two statins were compared in a 2-year, randomized, double-blinded study. Patients were stratified in quartiles according to their CETP baseline levels. In addition to correlations with decreased high-density lipoprotein cholesterol (HDL-c), increased low-density lipoprotein cholesterol (LDL-c) and enhanced triglyceride levels, higher CETP levels were also associated with reduced HDL particle size, and smaller and denser LDL. Statins reduced plasma CETP levels and atherogenic lipoproteins. Nevertheless, baseline CETP concentration was positively associated with IMT after 2 years of therapy. Conclusion: This study provides evidence that CETP levels are associated with a more atherogenic lipid profile and increased progression of atherosclerosis. Stalin treatment improved the lipoprotein profile in FH patients, but to a lesser extent in those with high CETP levels. These findings might imply that statin treatment does not entirely counteract the lipoprotein abnormalities associated with high CETP levels. (C) 2004 Elsevier Ireland Ltd. All rights reserved.
RI Kastelein, John/AAF-7950-2020; Stalenhoef, A.F.H./H-8094-2014
SN 0021-9150
EI 1879-1484
PD APR
PY 2004
VL 173
IS 2
BP 261
EP 267
DI 10.1016/j.atherosclerosis.2003.11.020
UT WOS:000221755700012
PM 15064100
ER

PT J
AU Chang, YZ
   Zhou, SX
   Li, EQ
   Zhao, WF
   Ji, YP
   Wen, XA
   Sun, HB
   Yuan, HL
AF Chang, Yongzhi
   Zhou, Shuxi
   Li, Enqin
   Zhao, Wenfeng
   Ji, Yanpeng
   Wen, Xiaoan
   Sun, Hongbin
   Yuan, Haoliang
TI Fragment-based discovery of novel pentacyclic triterpenoid derivatives
   as cholesteryl ester transfer protein inhibitors
SO EUROPEAN JOURNAL OF MEDICINAL CHEMISTRY
AB Cholesteryl Ester Transfer Protein (CETP) is an important therapeutic target for the treatment of atherosclerotic cardiovascular disease. Our molecular modeling study revealed that pentacyclic tri-terpenoid compounds could mimic the protein-ligand interactions of the endogenous ligand cholesteryl ester (CE) by occupying its binding site. Alignment of the docking conformations of oleanolic acid (OA), ursolic acid (UA) and the crystal conformations of known CETP inhibitor Torcetrapib in the active site proposed the applicability of fragment -based drug design (FBDD) approaches in this study. Accordingly, a series of pentacyclic triterpenoid derivatives have been designed and synthesized as novel CETP inhibitors. The most potent compound 12e (IC50:0.28 M) validated our strategy for molecular design. Molecular dynamics simulations illustrated that the more stable hydrogen bond interaction of the UA derivative 12e with Ser191 and stronger hydrophobic interactions with Va1198, Phe463 than those of OA derivative 12b mainly led to their significantly different CETP inhibitory activity. These novel potent CETP inhibitors based on ursane-type scaffold should deserve further investigation. (C) 2016 Elsevier Masson SAS. All rights reserved.
RI Wang, Xiaobing/H-1541-2011; Zhao, Wenfeng/JMC-2284-2023
OI Zhao, Wenfeng/0000-0003-2517-4747
SN 0223-5234
EI 1768-3254
PD JAN 27
PY 2017
VL 126
BP 143
EP 153
DI 10.1016/j.ejmech.2016.09.098
UT WOS:000396804600014
PM 27750148
ER

PT J
AU Tiainen, S
   Luoto, R
   Ahotupa, M
   Raitanen, J
   Vasankari, T
AF Tiainen, Sanna
   Luoto, Riitta
   Ahotupa, Markku
   Raitanen, Jani
   Vasankari, Tommi
TI 6-mo aerobic exercise intervention enhances the lipid peroxide transport
   function of HDL
SO FREE RADICAL RESEARCH
AB During acute exercise, the concentration of oxidized high-density lipoprotein (HDL) lipids (ox-HDL) is reported to increase suggesting that HDL may function in decreasing the concentration of oxidized low-density lipoprotein (LDL) lipids. However, the effect of exercise intervention on the lipid peroxide transport function of HDL is unknown. A randomized controlled trial with sedentary women (N=161), aged 43-63, with no current use of hormone therapy, were randomized into a 6-month (mo) exercise group and a control group. During the 6-mo intervention, the concentration of ox-HDL increased in the exercise group by 5% and decreased in the control group by 2% (p=.003). Also, the ratio of ox-HDL to HDL-cholesterol increased by 5% in the exercise group and decreased by 1.5% in the control group (p=.036). The concentrations of cholesteryl ester transfer protein (CETP) and adiponectin did not change during the intervention. The concentration of serum triglycerides trended to decrease by 6% in the intervention group (p=.051). We found that the concentration of ox-HDL increased during the 6-mo aerobic exercise intervention, but the increase was not related to changes in the levels of CETP or adiponectin. These results, together with earlier studies, suggest that HDL has an active role in the reverse transport of lipid peroxides.
RI Raitanen, Jani/AAW-9233-2021
OI Raitanen, Jani/0000-0001-7674-0978
SN 1071-5762
EI 1029-2470
PD NOV
PY 2016
VL 50
IS 11
BP 1279
EP 1285
DI 10.1080/10715762.2016.1252040
UT WOS:000390113700012
PM 27776442
ER

PT J
AU Millar, JS
   Lassman, ME
   Thomas, T
   Ramakrishnan, R
   Jumes, P
   Dunbar, RL
   deGoma, EM
   Baer, AL
   Karmally, W
   Donovan, DS
   Rafeek, H
   Wagner, JA
   Holleran, S
   Obunike, J
   Liu, Y
   Aoujil, S
   Standiford, T
   Gutstein, DE
   Ginsberg, HN
   Rader, DJ
   Reyes-Soffer, G
AF Millar, John S.
   Lassman, Michael E.
   Thomas, Tiffany
   Ramakrishnan, Rajasekhar
   Jumes, Patricia
   Dunbar, Richard L.
   deGoma, Emil M.
   Baer, Amanda L.
   Karmally, Wahida
   Donovan, Daniel S.
   Rafeek, Hashmi
   Wagner, John A.
   Holleran, Stephen
   Obunike, Joseph
   Liu, Yang
   Aoujil, Soumia
   Standiford, Taylor
   Gutstein, David E.
   Ginsberg, Henry N.
   Rader, Daniel J.
   Reyes-Soffer, Gissette
TI Effects of CETP inhibition with anacetrapib on metabolism of VLDL-TG and
   plasma apolipoproteins C-II, C-III, and E
SO JOURNAL OF LIPID RESEARCH
AB Cholesteryl ester transfer protein (CETP) mediates the transfer of HDL cholesteryl esters for triglyceride (TG) in VLDL/LDL. CETP inhibition, with anacetrapib, increases HDL-cholesterol, reduces LDL-cholesterol, and lowers TG levels. This study describes the mechanisms responsible for TG lowering by examining the kinetics of VLDL-TG, apoC-II, apoC-III, and apoE. Mildly hypercholesterolemic subjects were randomized to either placebo (N = 10) or atorvastatin 20 mg/qd (N = 29) for 4 weeks (period 1) followed by 8 weeks of anacetrapib, 100 mg/qd (period 2). Following each period, subjects underwent stable isotope metabolic studies to determine the fractional catabolic rates (FCRs) and production rates (PRs) of VLDL-TG and plasma apoC-II, apoC-III, and apoE. Anacetrapib reduced the VLDL-TG pool on a statin background due to an increased VLDL-TG FCR (29%; P = 0.002). Despite an increased VLDL-TG FCR following anacetrapib monotherapy (41%; P = 0.11), the VLDL-TG pool was unchanged due to an increase in the VLDL-TG PR (39%; P = 0.014). apoC-II, apoC-III, and apoE pool sizes increased following anacetrapib; however, the mechanisms responsible for these changes differed by treatment group. Anacetrapib increased the VLDL-TG FCR by enhancing the lipolytic potential of VLDL, which lowered the VLDL-TG pool on atorvastatin background. There was no change in the VLDL-TG pool in subjects treated with anacetrapib monotherapy due to an accompanying increase in the VLDL-TG PR.
RI Standiford, Taylor/GPW-8772-2022; Dunbar, Richard Louis/ABD-5467-2021
OI Dunbar, Richard/0000-0002-7059-4794
SN 0022-2275
EI 1539-7262
PD JUN
PY 2017
VL 58
IS 6
BP 1214
EP 1220
DI 10.1194/jlr.M074880
UT WOS:000402517000019
PM 28314859
ER

PT J
AU Page, MM
   Hooper, AJ
   Burnett, JR
AF Page, Michael M.
   Hooper, Amanda J.
   Burnett, John R.
TI Anacetrapib for the treatment of dyslipidaemia: the last bastion of the
   cholesteryl ester transfer protein inhibitors?
SO EXPERT OPINION ON PHARMACOTHERAPY
AB Introduction: Inhibition of cholesteryl ester transfer protein (CETP) has emerged as a potential way to decrease cardiovascular risk by raising high density lipoprotein (HDL) cholesterol and lowering low density lipoprotein (LDL) cholesterol concentrations. However, high profile withdrawals of several CETP inhibitors have cast doubt over this hypothesis. Despite this concern, anacetrapib appears to be safe, well-tolerated and delivers a substantial increases in HDL cholesterol and reductions in LDL cholesterol as monotherapy and when combined with a statin.Areas covered: We discuss the role of CETP and HDL cholesterol as therapeutic targets, describe the pharmacokinetics and pharmacodynamics of anacetrapib, as well as report on the recent clinical trials.Expert opinion: The focus of CETP inhibition has shifted from HDL cholesterol-raising to LDL cholesterol-lowering. Although anacetrapib appears to be safe and is effective in altering lipid-related biochemical parameters of interest, its effect on cardiovascular outcomes remains unknown. Extrapolation of LDL cholesterol lowering to improved cardiovascular outcomes is not possible, because LDL and HDL functionality in the setting of anacetrapib treatment is unclear. The results of the phase III REVEAL randomised controlled trial will be critical for anacetrapib to establish a place in clinical care.
RI Hooper, Amanda J/H-7757-2014
SN 1465-6566
EI 1744-7666
PD JAN 22
PY 2016
VL 17
IS 2
BP 275
EP 281
DI 10.1517/14656566.2016.1129402
UT WOS:000370167700002
PM 26642232
ER

PT J
AU Benoist, F
   GrandPerret, T
AF Benoist, F
   GrandPerret, T
TI ApoB-100 secretion by HepG2 cells is regulated by the rate of
   triglyceride biosynthesis but not by intracellular lipid pools
SO ARTERIOSCLEROSIS THROMBOSIS AND VASCULAR BIOLOGY
AB Triglycerides (TGs), cholesteryl esters (CEs), cholesterol, and phosphatidylcholine have been independently proposed as playing regulatory roles in apoB-100 secretion; the results depended on the cellular model used. In this study, we reinvestigate the role of lipids in apoB-100 production in HepG2 cells and in particular, we clarify the respective roles of intracellular mass and the biosynthesis of lipids in the regulation of apoB-100 production. In a first set of experiments, the pool size of cholesterol, CEs, and TGs was modulated by a 3-day treatment with either lipid precursors or inhibitors of enzymes involved in lipid synthesis. We used simvastatin (a hydroxymethylglutaryl coenzyme A reductase inhibitor), 58-035 (an acyl coenzyme A cholesterol acyltransferase inhibitor), 5-tetradecyloxy-2-furan-carboxylic acid (TOFA, an inhibitor of fatty acid synthesis), and oleic acid. The secretion rate of apoB-100 was not affected by the large modulation of lipid mass induced by these various pretreatments. In a second set of experiments, the same lipid modulators were added during a 4-hour labeling period. Simvastatin and 58-035 inhibited cholesterol and CE synthesis without affecting apoB-100 secretion. By contrast, treatment of HepG2 cells with TOFA resulted in the inhibition of TG synthesis and apoB-100 secretion. This effect was highly specific for apoB-100 and was reversed by adding oleic acid, which stimulated both TG synthesis and apoB-100 secretion. Moreover, a combination of oleic acid and 58-035 inhibited CE biosynthesis and increased both TG synthesis and apoB-100 secretion. These results show that in HepG2 cells TG biosynthesis regulates apoB-100 secretion, whereas the rate of cholesterol or CE biosynthesis has no effect.
SN 1079-5642
PD OCT
PY 1996
VL 16
IS 10
BP 1229
EP 1235
DI 10.1161/01.ATV.16.10.1229
UT WOS:A1996VL77100003
PM 8857918
ER

PT J
AU Cicero, AFG
   Bove, M
   Borghi, C
AF Cicero, Arrigo F. G.
   Bove, Marilisa
   Borghi, Claudio
TI Pharmacokinetics, pharmacodynamics and clinical efficacy of non-statin
   treatments for hypercholesterolemia
SO EXPERT OPINION ON DRUG METABOLISM & TOXICOLOGY
AB Introduction: Hypercholesterolemia is the main modifiable risk factor for atherosclerosis progression and cardiovascular disease (CVD) development. Its pharmacological management is usually based on the prescription of statins, that in some cases are not however fully effective to reach the desired Low-Density-Lipoproteins cholesterol (LDL-C) target, or are not tolerated by patients due to side effects.
   Areas covered: This manuscript summarizes the basic properties of the emerging new classes of lipid-lowering drugs such as ezetimibe, Proprotein Convertase Subtilisin/Kexin type 9 (PCSK9) inhibitors, and Microsomal Triglyceride Transfer Protein (MTP) inhibitors, also citing new drugs in development. Our aim is to describe the main pharmacodynamic and pharmacokinetic characteristics, the available efficacy, tolerability and safety data obtained in randomized clinical trials where these drugs were tested.
   Expert opinion: Non-statin lipid-lowering drugs can be considered an excellent strategy to reduce the residual CV risk, also represented by non-target LDL-C values and high lipoprotein(a) serum levels. In particular, the approved PCSK9 inhibitors (Evolocumab and Alirocumab) have been very effective in optimizing plasma LDL-C values and reducing CV event risk.
RI Cicero, Arrigo F.G./H-8244-2019
OI Cicero, Arrigo F.G./0000-0002-4367-3884; BORGHI,
   CLAUDIO/0000-0001-8039-8781
SN 1742-5255
EI 1744-7607
PY 2018
VL 14
IS 1
BP 9
EP 15
DI 10.1080/17425255.2018.1416094
UT WOS:000429110800003
PM 29231064
ER

PT J
AU de Vries, R
   Dikkeschei, BD
   Sluiter, WJ
   Dallinga-Thie, GM
   van Tol, A
   Dullaart, RPF
AF de Vries, Rindert
   Dikkeschei, Bert D.
   Sluiter, Wim J.
   Dallinga-Thie, Geesje M.
   van Tol, Arie
   Dullaart, Robin P. F.
TI Statin and Fibrate Combination Does not Additionally Lower Plasma
   Cholesteryl Ester Transfer in Type 2 Diabetes Mellitus
SO CLINICAL LABORATORY
AB Background: Plasma cholesteryl ester transfer (CET) from high density lipoproteins (HDL) to very low and low density lipoproteins (VLDL+LDL) may predict (subclinical) atherosclerosis. We tested the extent to which plasma CET and cholesterol esterification (EST) are decreased by statin and fibrate combination therapy compared to statin and fibrate administration alone in type 2 diabetic patients.
   Methods: Plasma CET and EST were measured by isotope assays in 14 type 2 diabetic patients, in whom a randomized placebo-controlled crossover study was carried out (8 weeks treatment with simvastatin (40 mg daily), bezafibrate (400 mg daily) and their combination). Plasma CET and EST from diabetic patients were compared with 42 non-diabetic control subjects with similar triglyceride levels.
   Results: Plasma CET and EST were elevated in diabetic patients at baseline compared to control subjects (p < 0.01), and were correlated positively with non-HDL cholesterol and triglycerides in non-diabetic subjects and in diabetic patients at baseline (p < 0.01). Decreases in CET during combined treatment (p < 0.05) were not greater than the changes during simvastatin and bezafibrate monotherapy (p > 0.20). EST only decreased during bezafibrate therapy (p < 0.05). Changes in CET during treatment were correlated positively with changes in non-HDL cholesterol (p < 0.05) and triglycerides (p < 0.001). Changes in HDL cholesterol were related inversely to changes in CET (p < 0.05).
   Conclusions: Diabetes-associated plasma CET elevations are ameliorated by statin and fibrate monotherapy, but combined lipid lowering drug treatment does not additively lower CET. CET lowering likely contributes to HDL cholesterol changes during statin and fibrate administration. (Chin. Lab. 2012;58:1231-1239. DOI: 10.7754/Clin.Lab.2012.120323)
OI dallinga-thie, geesje/0000-0001-5412-5923
SN 1433-6510
PY 2012
VL 58
IS 11-12
BP 1231
EP 1239
DI 10.7754/Clin.Lab.2012.120323
UT WOS:000312575700014
PM 23289194
ER

PT J
AU Hooper, AJ
   Burnett, JR
AF Hooper, Amanda J.
   Burnett, John R.
TI Anacetrapib, a cholesteryl ester transfer protein inhibitor
SO EXPERT OPINION ON INVESTIGATIONAL DRUGS
AB Introduction: Inhibition of cholesteryl ester transfer protein (CETP) has the ability to increase high-density lipoprotein (HDL)-cholesterol levels and potentially reduce cardiovascular risk. The first CETP inhibitor, torcetrapib, was discontinued due to off-target effects resulting in increased mortality. However, anacetrapib does not appear to exhibit these effects and is being developed as a selective inhibitor of CETP to be orally administered for the treatment of primary hypercholesterolemia and mixed hyperlipidemia.
   Areas covered: Areas covered are: mode of action, preclinical development and clinical trials of anacetrapib, a CETP inhibitor. The article provides an understanding of the pharmacokinetic and pharmacodynamic characteristics of anacetrapib and insight into its clinical efficacy and safety. In clinical trials, anacetrapib produced dose-dependent elevations in HDL-cholesterol and reductions in low-density lipoprotein (LDL)-cholesterol. Furthermore, anacetrapib has been shown to increase apolipoprotein (apo) A-I and decrease apoB levels.
   Expert opinion: Anacetrapib is a potent, reversible CETP inhibitor that is not only able to increase HDL-cholesterol, but also further decrease LDL-cholesterol when taken in combination with a statin. Safety and tolerability studies reported to date are promising. The results from Phase III trials investigating the efficacy of anacetrapib for the prevention of major coronary events in patients with atherosclerotic cardiovascular disorders are awaited with interest.
RI Hooper, Amanda J/H-7757-2014
SN 1354-3784
PD JAN
PY 2012
VL 21
IS 1
BP 103
EP 109
DI 10.1517/13543784.2012.642499
UT WOS:000298387600011
PM 22191425
ER

PT J
AU Woodman, RJ
   Chew, GT
   Watts, GF
AF Woodman, RJ
   Chew, GT
   Watts, GF
TI Mechanisms, significance and treatment of vascular dysfunction in type 2
   diabetes mellitus - Focus on lipid-regulating therapy
SO DRUGS
AB Endothelial dysfunction and increased arterial stiffness occur early in the pathogenesis of diabetic vasculopathy. They are both powerful independent predictors of cardiovascular risk. Advances in non-invasive methodologies have led to widespread clinical investigation of these abnormalities in diabetes mellitus, generating a wealth of new knowledge concerning the mechanisms of vascular dysfunction, risk factor associations and potential treatment targets.
   Endothelial dysfunction primarily reflects decreased availability of nitric oxide (NO), a critical endothelium-derived vasoactive factor with vasodilatory and anti-atherosclerotic properties. Techniques for assessing endothelial dysfunction include ultrasonographic measurement. of flow-mediated vasodilatation of the brachial artery and plethysmography measurement of forearm blood flow responses to vasoactive agents. Arterial stiffness may be assessed using pulse wave analysis to generate measures of pulse wave velocity, arterial compliance and wave reflection.
   The pathogenesis of endothelial dysfunction in type 2 diabetes is multifactorial, with principal contributors being oxidative stress, dyslipidaemia and hyperglycaemia. Elevated blood glucose levels drive production of reactive oxidant species (ROS) via multiple pathways, resulting in uncoupling of mitochondrial oxidative phosphorylation and endothelial NO synthase (eNOS) activity, reducing NO availability and generating further ROS. Hyperglycaemia also contributes to accelerated arterial stiffening by increasing formation of advanced glycation end-products (AGEs), which alter vessel wall structure and function. Diabetic dyslipidaemia is characterised by accumulation of triglyceride-rich lipoproteins, small dense low-density lipoprotein (LDL) particles, reduced high-density lipoprotein (HDL)-cholesterol and increased postprandial free fatty acid flux. These lipid abnormalities contribute to increasing oxidative stress and may directly inhibit eNOS activity.
   Although lipid-regulating agents such as HMG-CoA reductase inhibitors (statins), fibric acid derivatives (fibrates) and fish oils are used to treat diabetic dyslipidaemia, their impact on vascular function is less clear. Studies in type 2 diabetes have yielded inconsistent results, but this may reflect sampling variation and the potential over-riding influence of oxidative stress, dysglycaemia and insulin resistance on endothelial dysfunction. Results of positive intervention trials suggest that improvement in vascular function is mediated by both lipid and non-lipid mechanisms, including anti-inflammatory, anti-oxidative and direct effects on the arterial wall. Other treatments, such as renin-angiotensin-aldosterone system antagonists, insulin sensitisers and lifestyle-based interventions, have shown beneficial effects on vascular function in type 2 diabetes. Novel approaches, targeting eNOS and AGEs, are under development, as are new lipid-regulating therapies that more effectively lower LDL-cholesterol and raise HDL-cholesterol. Combination therapy may potentially increase therapeutic efficacy and permit use of lower doses, thereby reducing the risk of adverse drug effects and interactions. Concomitant treatments that specifically target oxidative stress may also improve endothelial dysfunction in diabetes. Vascular function studies can be used to explore the therapeutic potential and mechanisms of action of new and established interventions, and provide useful surrogate measures for cardiovascular endpoints in clinical trials.
RI Woodman, Richard/D-4004-2012; Watts, Gerald/HII-8530-2022
OI Watts, Gerald/0000-0003-2276-1524; Woodman, Richard/0000-0002-4094-1222
SN 0012-6667
EI 1179-1950
PY 2005
VL 65
IS 1
BP 31
EP 74
DI 10.2165/00003495-200565010-00003
UT WOS:000226503500003
PM 15610050
ER

PT J
AU Fiegenbaum, M
   da Silveira, FR
   Van der Sand, CR
   Van der Sand, LC
   Ferreira, MEW
   Pires, RC
   Hutz, MH
AF Fiegenbaum, M
   da Silveira, FR
   Van der Sand, CR
   Van der Sand, LC
   Ferreira, MEW
   Pires, RC
   Hutz, MH
TI Pharmacogenetic study of apolipoprotein E, cholesteryl ester transfer
   protein and hepatic lipase genes and simvastatin therapy in Brazilian
   subjects
SO CLINICA CHIMICA ACTA
AB Background: In recent years, one of the focuses of genetic investigation in cardiology has been to identify the genetic factors associated with variable response to statin treatment. Polymorphisms in apolipoprotein E (APOE), cholesteryl ester transfer protein (CETP) and hepatic lipase (LIPC), proteins with major roles in lipid metabolism and homeostasis have been shown associated with lipid-lowering drugs response.
   Methods: One hundred forty-six hypercholesterolemic patients of European descent were prospectively carolled and treated with sitnvastatin 20 mg per day for over 6 months. Ninety-nine subjects completed the 6-month follow-up. Plasma lipids and lipoproteins were measured before and throughout the study. APOE (E*2, E*3 and E*4). LIPC-250A>G and CETP TaqIB genotypes were determined by PCR and restriction mapping.
   Results: After a 6-month follow-up, no differences among genotypes in the percentage variation in lipid and lipoprotein concentrations for APOE and LIPC SNPs were observed. After adjustment for covariates, CETP B2B2 homozygotes showed a greater HDL-cholesterol increase compared to B1B2 and B1B1 subjects (14.1% vs. 1.7% and 1.3%, P<0.05, respectively).
   Conclusion: Our study demonstrates that individual plasma HDL-cholesterol response to simvastatin is mediated, in part, by the CETP gene locus, with the B2 homozygotes having more benefit in HDL-C improvement than carriers of B1 allele. (c) 2005 Elsevier B.V. All rights reserved.
RI Fiegenbaum, Marilu/M-7160-2019; Hutz, Mara H/I-4070-2012
OI Fiegenbaum, Marilu/0000-0002-5408-2078; Hutz, Mara/0000-0002-9146-1229
SN 0009-8981
EI 1873-3492
PD DEC
PY 2005
VL 362
IS 1-2
BP 182
EP 188
DI 10.1016/j.cccn.2005.06.005
UT WOS:000233735100022
PM 16038892
ER

PT J
AU Leusink, M
   Onland-Moret, NC
   Asselbergs, FW
   Ding, B
   Kotti, S
   van Zuydam, NR
   Papp, AC
   Danchin, N
   Donnelly, L
   Morris, AD
   Chasman, DI
   Doevendans, PAFM
   Klungel, OH
   Ridker, PM
   van Gilst, WH
   Simon, T
   Nyberg, F
   Palmer, CNA
   Sadee, W
   van der Harst, P
   de Bakker, PIW
   de Boer, A
   Verstuyft, C
   Maitland-van der Zee, AH
AF Leusink, M.
   Onland-Moret, N. C.
   Asselbergs, F. W.
   Ding, B.
   Kotti, S.
   van Zuydam, N. R.
   Papp, A. C.
   Danchin, N.
   Donnelly, L.
   Morris, A. D.
   Chasman, D. I.
   Doevendans, P. A. F. M.
   Klungel, O. H.
   Ridker, P. M.
   van Gilst, W. H.
   Simon, T.
   Nyberg, F.
   Palmer, C. N. A.
   Sadee, W.
   van der Harst, P.
   de Bakker, P. I. W.
   de Boer, A.
   Verstuyft, C.
   Maitland-van der Zee, A. H.
TI Cholesteryl Ester Transfer Protein Polymorphisms, Statin Use, and Their
   Impact on Cholesterol Levels and Cardiovascular Events
SO CLINICAL PHARMACOLOGY & THERAPEUTICS
AB The association of nonfunctional variants of the cholesteryl ester transfer protein (CETP) with efficacy of statins has been a subject of debate. We evaluated whether three functional CETP variants influence statin efficacy. The effect of CETP genotype on achieved levels of high-density lipoprotein cholesterol (HDLc), low-density lipoprotein cholesterol (LDLc), and total cholesterol during statin treatment was estimated by meta-analysis of the linear regression outcomes of three studies (11,021 individuals). The effect of these single-nucleotide polymorphisms (SNPs) on statin response in protecting against myocardial infarction (MI) was estimated by meta-analysis of statin x SNP interaction terms from logistic regression in five studies (16,570 individuals). The enhancer SNP rs3764261 significantly increased HDLc by 0.02 mmol/l per T allele (P = 6 x 10-5) and reduced protection against MI by statins (interaction odds ratio (OR) = 1.19 per T allele; P = 0.04). Focusing on functional CETP variants, we showed that in carriers of the rs3764261 T variant, HDLc increased more during statin treatment, and protection against MI by statins appeared to be reduced as compared with those in noncarriers.
RI Study, GoDARTS/K-9448-2016; Nyberg, Fredrik/JDN-2161-2023; verstuyft,
   celine/AAU-3343-2021; van Gilst, Wiek/AFM-7606-2022; Onland-Moret, N.
   Charlotte/G-9185-2011; SHARE, Go/JYQ-0855-2024; Morris, Andrew
   D/C-2837-2009; van der Harst, Pim/HOH-5622-2023; de Bakker, Paul
   IW/B-8730-2009; van Gilst, Wiek/R-1806-2019; Asselbergs, Folkert
   W./ABD-6752-2021; Palmer, Colin/C-7053-2008; Maitland-van der Zee,
   Anke/I-9572-2016
OI verstuyft, celine/0000-0002-8534-224X; van Gilst,
   Wiek/0000-0003-2968-8585; van der Harst, Pim/0000-0002-2713-686X; van
   Gilst, Wiek/0000-0003-2968-8585; Asselbergs, Folkert
   W./0000-0002-1692-8669; Palmer, Colin/0000-0002-6415-6560; ELBAZ,
   Meyer/0000-0002-3520-7883; Onland-Moret, N.
   Charlotte/0000-0002-2360-913X; Maitland-van der Zee,
   Anke/0000-0002-0414-3442; SIMON, Tabassome/0000-0002-4550-0450; Nyberg,
   Fredrik/0000-0003-0892-5668; Venkatasubramanian,
   Siddharth/0000-0002-5860-0768
SN 0009-9236
EI 1532-6535
PD MAR
PY 2014
VL 95
IS 3
BP 314
EP 320
DI 10.1038/clpt.2013.194
UT WOS:000331886600021
PM 24080640
ER

PT J
AU Shamsudin, AF
   Bakar, NS
AF Shamsudin, Amirul Faez
   Bakar, Nur Salwani
TI Gender Differences in the Association between Cholesteryl Esters
   Transfer Protein Polymorphism (rs708272) and Plasma Lipid Levels in
   Hyperlipidaemic Participants at Hospital Universiti Sains Malaysia
SO MALAYSIAN JOURNAL OF MEDICAL SCIENCES
AB Background: Single nucleotide polymorphism (SNP) in the cholesteryl esters transfer protein (CETP) gene (rs708272) was reported to affect statin efficacy. This study investigated the association between CETP rs708272 and statin's lipid-lowering effects in hyperlipidaemic participants at Hospital Universiti Sains Malaysia, Kelantan.Methods: A total of 229 hyperlipidaemic statin users (96.1% Malays) were recruited, and a single blood sample (3 mL) was obtained for DNA extraction. The genotypes were determined using PCR-RFLP method and validated by sequencing analysis.Results: The minor allele frequency for rs708272 in all participants was 0.391, with no difference between females and males. At the baseline, the SNP was associated with different low-density lipoprotein (LDL-c) and triglyceride (TG) levels in females, but not males, when the GG and GA+AA genotypes were compared using a dominant genetic model. Regardless of the genotype, the total cholesterol and LDL-c levels decreased significantly (P < 0.001) in both genders after statin treatment, but the TG levels decreased exclusively in females with the GG genotypes. In both genders, high density lipoprotein levels were unaffected before and after the statin treatment.Conclusion: To improve the management of hyperlipidaemia, future research should consider patient gender when assessing the CETP rs708272 impact on LDL-c and TG.
OI SHAMSUDIN, AMIRUL FAEZ/0000-0001-8173-963X
SN 1394-195X
EI 2180-4303
PY 2023
VL 30
IS 2
BP 96
EP 110
DI 10.21315/mjms2023.30.2.9
UT WOS:000979892200010
PM 37102051
ER

PT J
AU Niesor, EJ
   Chaput, E
   Mary, JL
   Staempfli, A
   Topp, A
   Stauffer, A
   Wang, HY
   Durrwell, A
AF Niesor, Eric J.
   Chaput, Evelyne
   Mary, Jean-Luc
   Staempfli, Andreas
   Topp, Andreas
   Stauffer, Andrea
   Wang, Haiyan
   Durrwell, Alexandre
TI Effect of Compounds Affecting ABCA1 Expression and CETP Activity on the
   HDL Pathway Involved in Intestinal Absorption of Lutein and Zeaxanthin
SO LIPIDS
AB The antioxidant xanthophylls lutein and zeaxanthin are absorbed from the diet in a process involving lipoprotein formation. Selective mechanisms exist for their intestinal uptake and tissue-selective distribution, but these are poorly understood. We investigated the role of high-density lipoprotein (HDL), apolipoprotein (apo) A1 and ATP-binding cassette transporter (ABC) A1 in intestinal uptake of lutein in a human polarized intestinal cell culture and a hamster model. Animals received dietary lutein and zeaxanthin and either a liver X receptor (LXR) agonist or statin, which up- or down-regulate intestinal ABCA1 expression, respectively. The role of HDL was studied following treatment with the cholesteryl ester transfer protein (CETP) modulator dalcetrapib or the CETP inhibitor anacetrapib. In vitro, intestinal ABCA1 at the basolateral surface of enterocytes transferred lutein and zeaxanthin to apoA1, not to mature HDL. In hamsters, plasma lutein and zeaxanthin levels were markedly increased with the LXR agonist and decreased with simvastatin. Dalcetrapib, but not anacetrapib, increased plasma and liver lutein and zeaxanthin levels. ABCA1 expression and apoA1 acceptor activity are important initial steps in intestinal uptake and maintenance of lutein and zeaxanthin levels by an HDL-dependent pathway. Their absorption may be improved by physiological and pharmacological interventions affecting HDL metabolism.
SN 0024-4201
EI 1558-9307
PD DEC
PY 2014
VL 49
IS 12
BP 1233
EP 1243
DI 10.1007/s11745-014-3958-8
UT WOS:000345422100006
PM 25300953
ER

PT J
AU Singer, JB
   Holdaas, H
   Jardine, AG
   Fellstrom, B
   Os, I
   Bermann, G
   Meyer, JM
AF Singer, Jonathan B.
   Holdaas, Hallvard
   Jardine, Alan G.
   Fellstrom, Bengt
   Os, Ingrid
   Bermann, Georgina
   Meyer, Joanne M.
CA ALERT Study Investigators
TI Genetic analysis of fluvastatin response and dyslipidemia in renal
   transplant recipients
SO JOURNAL OF LIPID RESEARCH
AB The Assessment of Lescol in Renal Transplantation clinical trial demonstrated the efficacy of fluvastatin in reducing cardiovascular (CV) disease in renal transplant recipients. The study included a voluntary pharmacogenetic component, enrolling 1,404 patients, which allowed association testing of baseline measures and longitudinal analysis of the 707 fluvastatin-treated and 697 placebo-treated individuals. A candidate gene approach, examining 42 polymorphisms in 18 genes, was used to test for association between selected polymorphisms and major adverse cardiac events, graft failure, change in LDL and HDL cholesterol, and baseline LDL and HDL cholesterol. Reported associations between cholesteryl ester transfer protein (CETP) and baseline HDL cholesterol were replicated, with four previously implicated single nucleotide polymorphisms significantly associated in males and one in females; tests of reported associations between CETP and CV disease yielded varying results. We found no evidence for genetic factors affecting fluvastatin response. Polymorphisms in 3-hydroxy3- methylglutaryl-coenzyme A reductase (HMGCR) previously reported to affect the efficacy of pravastatin did not show a similar effect on the reduction of LDL cholesterol by fluvastatin.
RI Jardine, Alan/L-5770-2019
OI Jardine, Alan/0000-0001-5815-9370
SN 0022-2275
EI 1539-7262
PD SEP
PY 2007
VL 48
IS 9
BP 2072
EP 2078
DI 10.1194/jlr.M700076-JLR200
UT WOS:000248792100018
PM 17563401
ER

PT J
AU Das, UN
AF Das, Undurti N.
TI Essential fatty acids and their metabolites could function as endogenous
   HMG-CoA reductase and ACE enzyme inhibitors, anti-arrhythmic,
   anti-hypertensive, anti-atherosclerotic, anti-inflammatory,
   cytoprotective, and cardioprotective molecules
SO LIPIDS IN HEALTH AND DISEASE
AB Lowering plasma low density lipoprotein-cholesterol (LDL-C), blood pressure, homocysteine, and preventing platelet aggregation using a combination of a statin, three blood pressure lowering drugs such as a thiazide, a beta blocker, and an angiotensin converting enzyme (ACE) inhibitor each at half standard dose; folic acid; and aspirin-called as polypill- was estimated to reduce cardiovascular events by similar to 80%. Essential fatty acids (EFAs) and their long-chain metabolites: gamma-linolenic acid (GLA), dihomo-GLA (DGLA), arachidonic acid, eicosapentaenoic acid (EPA), and docosahexaenoic acid (DHA) and other products such as prostaglandins E-1 (PGE(1)), prostacyclin (PGI(2)), PGI(3), lipoxins (LXs), resolvins, protectins including neuroprotectin D1 (NPD1) prevent platelet aggregation, lower blood pressure, have anti-arrhythmic action, reduce LDL-C, ameliorate the adverse actions of homocysteine, show anti-inflammatory actions, activate telomerase, and have cytoprotective properties. Thus, EFAs and their metabolites show all the classic actions expected of the "polypill". Unlike the proposed "polypill", EFAs are endogenous molecules present in almost all tissues, have no significant or few side effects, can be taken orally for long periods of time even by pregnant women, lactating mothers, and infants, children, and adults; and have been known to reduce the incidence cardiovascular diseases including stroke. In addition, various EFAs and their long-chain metabolites not only enhance nitric oxide generation but also react with nitric oxide to yield their respective nitroalkene derivatives that produce vascular relaxation, inhibit neutrophil degranulation and superoxide formation, inhibit platelet activation, and possess PPAR-gamma ligand activity and release NO, thus prevent platelet aggregation, thrombus formation, atherosclerosis, and cardiovascular diseases. Based on these evidences, I propose that a rational combination of omega-3 and omega-6 fatty acids and the co-factors that are necessary for their appropriate action/metabolism is as beneficial as that of the combined use of a statin, thiazide, a beta blocker, and an angiotensin converting enzyme (ACE) inhibitor, folic acid, and aspirin. Furthermore, appropriate combination of omega-3 and omega-6 fatty acids may even show additional benefits in the form of protection from depression, schizophrenia, Alzheimer's disease, and enhances cognitive function; and serve as endogenous anti-inflammatory molecules; and could be administered from childhood for life long.
EI 1476-511X
PD OCT 15
PY 2008
VL 7
AR 37
DI 10.1186/1476-511X-7-37
UT WOS:000260743200001
PM 18922179
ER

PT J
AU Huang, JS
   Wang, DD
   Huang, LH
   Huang, H
AF Huang, Jiansheng
   Wang, Dongdong
   Huang, Li-Hao
   Huang, Hui
TI Roles of Reconstituted High-Density Lipoprotein Nanoparticles in
   Cardiovascular Disease: A New Paradigm for Drug Discovery
SO INTERNATIONAL JOURNAL OF MOLECULAR SCIENCES
AB Epidemiological results revealed that there is an inverse correlation between high-density lipoprotein (HDL) cholesterol levels and risks of atherosclerotic cardiovascular disease (ASCVD). Mounting evidence supports that HDLs are atheroprotective, therefore, many therapeutic approaches have been developed to increase HDL cholesterol (HDL-C) levels. Nevertheless, HDL-raising therapies, such as cholesteryl ester transfer protein (CETP) inhibitors, failed to ameliorate cardiovascular outcomes in clinical trials, thereby casting doubt on the treatment of cardiovascular disease (CVD) by increasing HDL-C levels. Therefore, HDL-targeted interventional studies were shifted to increasing the number of HDL particles capable of promoting ATP-binding cassette transporter A1 (ABCA1)-mediated cholesterol efflux. One such approach was the development of reconstituted HDL (rHDL) particles that promote ABCA1-mediated cholesterol efflux from lipid-enriched macrophages. Here, we explore the manipulation of rHDL nanoparticles as a strategy for the treatment of CVD. In addition, we discuss technological capabilities and the challenge of relating preclinical in vivo mice research to clinical studies. Finally, by drawing lessons from developing rHDL nanoparticles, we also incorporate the viabilities and advantages of the development of a molecular imaging probe with HDL nanoparticles when applied to ASCVD, as well as gaps in technology and knowledge required for putting the HDL-targeted therapeutics into full gear.
RI Huang, Hui/E-3030-2015; Wang, Dongdong/P-7257-2016; Huang,
   Jiansheng/K-3517-2016
OI Huang, Hui/0000-0003-2958-257X; Wang, Dongdong/0000-0002-6195-4428;
   Huang, Jiansheng/0000-0002-5600-1737
EI 1422-0067
PD FEB
PY 2020
VL 21
IS 3
AR 739
DI 10.3390/ijms21030739
UT WOS:000522551601008
PM 31979310
ER

PT J
AU Burnett, JR
   Watts, GF
AF Burnett, JR
   Watts, GF
TI New therapies for familial hypercholesterolemia
SO EXPERT OPINION ON THERAPEUTIC PATENTS
AB The development of cholesterol-lowering drugs, including a variety of statins, bile acid binding resins and recently discovered inhibitors of cholesterol absorption has expanded the options for cardiovascular disease prevention. However, existing approaches to the treatment of familial hypercholesterolemia (FH) are still ineffective in halting the progression of coronary artery disease (CAD) in some patients despite combination therapies. Homozygous FH (and many heterozygous FH subjects) are resistant to conventional drug treatment and remain at high-risk for development and progression of atherosclerotic cardiovascular disease, therefore alternative approaches are needed. Novel agents that include inhibitors of the apical sodium-dependent bile acid transporter, cholesteryl ester transfer protein, microsomal triglyceride transfer protein and squalene synthase may play a future role in combination with statins. It is possible that with improvements in vector technology, liver-directed somatic gene therapy would be an effective approach for this disorder.
RI Watts, Gerald/HII-8530-2022
OI Watts, Gerald/0000-0003-2276-1524
SN 1354-3776
EI 1744-7674
PD MAR
PY 2006
VL 16
IS 3
BP 349
EP 361
DI 10.1517/13543776.16.3.349
UT WOS:000235966600009
ER

PT J
AU Niesor, EJ
   Schwartz, G
   Suchankova, G
   Benghozi, R
   Abt, M
   Kallend, D
AF Niesor, Eric J.
   Schwartz, Gregory
   Suchankova, Gabriela
   Benghozi, Renee
   Abt, Markus
   Kallend, David
TI STATIN-INDUCED DECREASE IN ABCA1 EXPRESSION VIA MIR33 INDUCTION MAY
   COUNTERACT CHOLESTEROL EFFLUX BY HIGH-DENSITY LIPOPROTEINS RAISED WITH
   THE CHOLESTERYL ESTER TRANSFER PROTEIN MODULATOR DALCETRAPIB
SO JOURNAL OF THE AMERICAN COLLEGE OF CARDIOLOGY
CT 62nd Annual Scientific Session of the American-College-of-Cardiology
CY MAR 09-11, 2013
CL San Francisco, CA
SP Amer Coll Cardiol
SN 0735-1097
PD MAR 12
PY 2013
VL 61
IS 10
SU S
BP E2032
EP E2032
DI 10.1016/S0735-1097(13)62032-X
UT WOS:000316555202236
ER

PT J
AU Ancelin, ML
   Carrière, I
   Barberger-Gateau, P
   Auriacombe, S
   Rouaud, O
   Fourlanos, S
   Berr, C
   Dupuy, AM
   Ritchie, K
AF Ancelin, Marie-Laure
   Carriere, Isabelle
   Barberger-Gateau, Pascale
   Auriacombe, Sophie
   Rouaud, Olivier
   Fourlanos, Spiros
   Berr, Claudine
   Dupuy, Anne-Marie
   Ritchie, Karen
TI Lipid Lowering Agents, Cognitive Decline, and Dementia: The Three-City
   Study
SO JOURNAL OF ALZHEIMERS DISEASE
AB The aim of this prospective cohort study was to evaluate the effects of lipid lowering agent (LLA) intake on cognitive function in 6,830 community-dwelling elderly persons. Cognitive performance (global cognitive functioning, visual memory, verbal fluency, psychomotor speed, and executive function), clinical diagnosis of dementia, and fibrate and statin use, were evaluated at baseline, and 2, 4, and 7 year follow-up. Multivariate Cox models were stratified by gender and adjusted for sociode-mographic characteristics, mental and physical health including vascular risk factors, and genetic vulnerability (apolipoprotein E and cholesteryl ester transfer protein). For women but not men, fibrate use was specifically associated with an increased risk over 7 years of decline in visual memory only (HR = 1.29, 95% CI = 1.09-1.54, p = 0.004), and did not increase risk for incident dementia. This association was independent of genetic vulnerability related to apolipoprotein E and cholesteryl exchange transfer protein polymorphisms and occurred only in women with higher low density lipoprotein (LDL)-cholesterol levels and treated with fibrate (HR = 1.39, 95% CI = 1.08-1.79, p = 0.01) and not in those with lower LDL-cholesterol levels irrespective of fibrate treatment. For both genders, no significant associations were found between statins (irrespective of their lipophilicity) and either cognitive decline or dementia incidence. This prospective study, adjusting for multiple confounders, found no evidence that LLA given in late life reduced the risk of cognitive decline and dementia, but did raise the possibility that women with treatment-resistant high LDL-cholesterol may be at increased risk of decline in visual memory.
RI berr, Claudine/D-5238-2014; AURIACOMBE, Sophie/T-5596-2019; Ancelin,
   Marie-Laure/L-1198-2019; Ancelin, Marie-Laure/F-3079-2013; Carrière,
   Isabelle/W-8728-2019; Ritchie, Karen/G-3571-2013
OI berr, Claudine/0000-0001-5254-7655; Ancelin,
   Marie-Laure/0000-0002-1149-4320; Ancelin,
   Marie-Laure/0000-0002-1149-4320; dupuy, anne marie/0000-0001-6538-3944;
   Ritchie, Karen/0000-0002-0688-8982; Carriere,
   Isabelle/0000-0002-3617-0752; Rouaud, Olivier/0000-0001-9767-8421
SN 1387-2877
EI 1875-8908
PY 2012
VL 30
IS 3
BP 629
EP 637
DI 10.3233/JAD-2012-120064
UT WOS:000305031400014
PM 22451317
ER

PT J
AU Durrington, PN
AF Durrington, PN
TI Diabetic dyslipidaemia
SO BEST PRACTICE & RESEARCH CLINICAL ENDOCRINOLOGY & METABOLISM
AB The risk of coronary heart disease and atherosclerosis is increased in both Type 2 and Type 1 diabetes mellitus. The dyslipidaemia of Type 2 diabetes consists of hypertriglyceridaemia and low levels of high-density lipoprotein (HDL) cholesterol. In Type 1 diabetes, hypertriglyceridaemia is also present, but when glycaemic control is good, HDL cholesterol levels may be normal or even increased. In both types of diabetes, nephropathy is associated with an exacerbation of hypertriglyceridaemia, a decline in HDL cholesterol level and an increase in serum cholesterol. In the absence of nephropathy, serum cholesterol levels are typically similar to those of the background non-diabetic population. The risk of coronary heart disease (CHD) associated with serum cholesterol is, however, considerably higher in diabetics than in non-diabetic people, and is much less in diabetic populations living in countries where the average cholesterol level is low, even when hypertension is present. Currently, the strongest evidence that lipid-lowering drug therapy will decrease the risk of CHD, particularly in secondary prevention, comes from trials of statins that lower cholesterol. There is growing experimental and observational evidence that hypertriglyceridaemia. because of its effects on cholesteryl ester transfer, leading to the formation of a small low-density lipoprotein susceptible to oxidation, compounds the risk of serum cholesterol in diabetes. Both fibrates and statins can decrease this cholesteryl ester transfer. Further studies of fibrates with clinical end-points should clarify their role in the prevention of CHD. In the meantime, statins should be part of routine diabetic clinical practice, fibrates having a more limited role when hypertriglyceridaemia is extreme.
SN 1521-690X
EI 1532-1908
PD JUL
PY 1999
VL 13
IS 2
BP 265
EP 278
DI 10.1053/beem.1999.0019
UT WOS:000085898000006
PM 10761866
ER

PT J
AU Li, Q
   Huang, P
   He, QC
   Lin, QZ
   Wu, J
   Yin, RX
AF Li, Qing
   Huang, Ping
   He, Qian-Chao
   Lin, Quan-Zhen
   Wu, Jian
   Yin, Rui-Xing
TI Association between the <i>CETP</i> polymorphisms and the risk of
   Alzheimer's disease, carotid atherosclerosis, longevity, and the
   efficacy of statin therapy
SO NEUROBIOLOGY OF AGING
AB The purpose of this meta-analysis was to detect the association between the cholesteryl ester transfer protein gene polymorphisms and the risk of Alzheimer's disease (AD), carotid atherosclerosis, longevity, and the efficacy of statin therapy. Databases of MEDLINE, EMBASE, BIOSIS, the Cochrane Library, and the Chinese National Knowledge Infrastructure were systematically searched. Thirty-two studies were included in this meta-analysis. There was no difference in the I405V, C629A, and Taq1B polymorphisms between AD and control groups. However, stratified analysis showed that AD group had higher B2B2 genotype frequency than control group in Asian populations with APOE4+ in Taq1B. I405V and Taq1B polymorphisms were not associated with the risk of carotid atherosclerosis and longevity. The efficacy of statin therapy was not associated with Taq1B polymorphism. In conclusion, there was no association between cholesteryl ester transfer protein gene polymorphisms and the risk of AD, carotid atherosclerosis, longevity, and the efficacy of statin therapy in the pooled effects of overall population. However, the B2B2 genotype of Taq1B was associated with increased risk of AD in the Asian populations with APOE4+. (C) 2014 Elsevier Inc. All rights reserved.
SN 0197-4580
EI 1558-1497
PD JUN
PY 2014
VL 35
IS 6
AR 1513.e13
DI 10.1016/j.neurobiolaging.2013.12.032
UT WOS:000333970800043
PM 24468472
ER

PT J
AU Miyosawa, K
   Watanabe, Y
   Murakami, K
   Murakami, T
   Shibata, H
   Iwashita, M
   Yamazaki, H
   Yamazaki, K
   Ohgiya, T
   Shibuya, K
   Mizuno, K
   Tanabe, S
   Singh, SA
   Aikawa, M
AF Miyosawa, Katsutoshi
   Watanabe, Yuichiro
   Murakami, Kentaro
   Murakami, Takeshi
   Shibata, Haruki
   Iwashita, Masaya
   Yamazaki, Hiroyuki
   Yamazaki, Koichi
   Ohgiya, Tadaaki
   Shibuya, Kimiyuki
   Mizuno, Ken
   Tanabe, Sohei
   Singh, Sasha A.
   Aikawa, Masanori
TI New CETP inhibitor K-312 reduces PCSK9 expression: a potential effect on
   LDL cholesterol metabolism
SO AMERICAN JOURNAL OF PHYSIOLOGY-ENDOCRINOLOGY AND METABOLISM
AB Despite significant reduction of cardiovascular events by statin treatment, substantial residual risk persists, driving emerging needs for the development of new therapies. We identified a novel cholesteryl ester transfer protein (CETP) inhibitor, K-312, that raises HDL and lowers LDL cholesterol levels in animals. K-312 also suppresses hepatocyte expression of proprotein convertase subtilisin/kexin 9 (PCSK9), a molecule that increases LDL cholesterol. We explored the underlying mechanism for the reduction of PCSK9 expression by K-312. K-312 inhibited in vitro human plasma CETP activity (IC50; 0.06 mu M). Administration of K-312 to cholesterol-fed New Zealand White rabbits for 18 wk raised HDL cholesterol, decreased LDL cholesterol, and attenuated aortic atherosclerosis. Our search for additional beneficial characteristics of this compound revealed that K-312 decreases PCSK9 expression in human primary hepatocytes and in the human hepatoma cell line HepG2. siRNA silencing of CETP in HepG2 did not compromise the suppression of PCSK9 by K-312, suggesting a mechanism independent of CETP. In HepG2 cells, K-312 treatment decreased the active forms of sterol regulatory element-binding proteins (SREBP-1 and -2) that regulate promoter activity of PCSK9. Chromatin immunoprecipitation assays demonstrated that K-312 decreased the occupancy of SREBP-1 and SREBP-2 on the sterol regulatory element of the PCSK9 promoter. PCSK9 protein levels decreased by K-312 treatment in the circulating blood of cholesterol-fed rabbits, as determined by two independent mass spectrometry approaches, including the recently developed, highly sensitive parallel reaction monitoring method. New CETP inhibitor K-312 decreases LDL cholesterol and PCSK9 levels, serving as a new therapy for dyslipidemia and cardiovascular disease.
RI Singh, Sasha/H-3612-2012
OI Aikawa, Masanori/0000-0002-9275-2079
SN 0193-1849
EI 1522-1555
PD JUL 15
PY 2015
VL 309
IS 2
BP E177
EP E190
DI 10.1152/ajpendo.00528.2014
UT WOS:000357989100010
PM 26015437
ER

PT J
AU Feghaly, JJ
   Mooradian, AD
AF Feghaly, Julien J.
   Mooradian, Arshag D.
TI The Rise and Fall "ing" of the HDL Hypothesis
SO DRUGS
AB Earlier epidemiological studies have shown an inverse correlation between high-density lipoprotein cholesterol (HDLc) and coronary heart disease (CHD). This observation along with the finding that reverse cholesterol transport is mediated by HDL, supported the hypothesis that the HDL molecule has a cardioprotective role. More recently, epidemiological data suggest a U-shaped curve correlating HDLc and CHD. In addition, randomized clinical trials of drugs that significantly increase plasma HDLc levels, such as nicotinic acid and cholesterol ester transfer protein (CETP) inhibitors failed to show a reduction in major adverse cardiovascular events. These observations challenge the hypothesis that HDL has a cardioprotective role. It is possible that HDL quality and function is optimal only when de novo synthesis of apo A-I occurs. Inhibition of turnover of HDL with currently available agents yields HDL molecules that are ineffective in reverse cholesterol transport. To test this hypothesis, newer therapeutic drugs that increase de novo production of HDL and apo A-I should be tested in clinical trials.
RI Mooradian, Arshag/IAP-5640-2023
OI Feghaly, Julien/0000-0002-1152-4403
SN 0012-6667
EI 1179-1950
PD MAR
PY 2020
VL 80
IS 4
BP 353
EP 362
DI 10.1007/s40265-020-01265-4
EA FEB 2020
UT WOS:000511071600004
PM 32020556
ER

PT J
AU Tardif, JC
AF Tardif, Jean-Claude
TI Prevention challenges: The era of atherosclerosis regression
SO CANADIAN JOURNAL OF CARDIOLOGY
CT 2nd Annual Canadian-Journal-of-Cardiology (CJC) Symposium held at the
   Canadian Cardiovascular Congress
CY OCT 23, 2005
CL Montreal, CANADA
SP Canadian Journal Cardiol
AB Statins stow atherosclerosis progression and can even induce atherosclerosis regression. The reduction of cardiovascular events with statins by approximately one-third demonstrates not only their clinical efficacy but also the unmet clinical need. The aging of the population and the epidemics of the metabolic syndrome and diabetes contribute to the increasing burden of atherosclerosis in society, and fuel the need for novel complementary therapies to further improve clinical outcomes. Some targets, such as acyl-coenzyme A:cholesterol acyltransferase inhibition, have yielded disappointing clinical results. In contrast, there is strong evidence linking lower high density lipoprotein (HDL) cholesterol levels and greater cardiovascular risk, thus providing the rationale for targeting HDL in the prevention and treatment of cardiovascular diseases. Therapeutic approaches include direct infusions of HDL cholesterol or HDL-mimetic agents, as well as the inhibition of cholesteryl ester transfer protein (CETP). CETP inhibition appears to be one particularly promising strategy. The CETP inhibitor torcetrapib increases plasma HDL cholesterol levels by 40% to 60%, while modestly decreasing low density lipoprotein (LDL) cholesterol. Combining the HDL cholesterol - elevating properties of a CETP inhibitor with the LDL cholesterol-lowering properties of a statin may offer improved outcomes over targeting LDL cholesterol alone. This hypothesis is being extensively evaluated in a comprehensive program that involves several imaging studies and a large-scale clinical end point trial. The additional cardiovascular protection required for patients with atherosclerosis or risk equivalents will likely be provided by therapies that go beyond LDL reduction.
SN 0828-282X
EI 1916-7075
PD AUG
PY 2006
VL 22
SU C
BP 27C
EP 30C
DI 10.1016/S0828-282X(06)70999-0
UT WOS:000244246000005
PM 16929388
ER

PT J
AU Barter, PJ
   Cochran, BJ
   Rye, KA
AF Barter, Philip J.
   Cochran, Blake J.
   Rye, Kerry-Anne
TI CETP inhibition, statins and diabetes
SO ATHEROSCLEROSIS
AB Type 2 diabetes is a causal risk factor for the development of atherosclerotic cardiovascular disease (ASCVD). While treatment with a statin reduces the risk of having an ASCVD event in all people, including those with type 2 diabetes, statin treatment also increases the likelihood of new onset diabetes when given to those with risk factors for developing diabetes. Treatment with the cholesteryl ester transfer protein (CETP) inhibitor, anacetrapib, reduces the risk of having a coronary event over and above that achieved with a statin. However, unlike statins, anacetrapib decreases the risk of developing diabetes. If the reduced risk of new-onset diabetes is confirmed in another CETP inhibitor outcome trial, there will be a case for considering the use of the combination of a statin plus a CETP inhibitor in high ASCVD-risk people who are also at increased risk of developing diabetes.
OI Cochran, Blake/0000-0002-9615-7939
SN 0021-9150
EI 1879-1484
PD NOV
PY 2018
VL 278
BP 143
EP 146
DI 10.1016/j.atherosclerosis.2018.09.033
UT WOS:000451056500019
PM 30278356
ER

PT J
AU Sergienko, IV
AF Sergienko, I. V.
TI Ineffective statin monotherapy: alternative therapeutic strategy
SO CARDIOVASCULAR THERAPY AND PREVENTION
AB The paper describes the main mechanisms affecting cholesterol absorption. The limitations of statin monotherapy and the benefits of combined therapy with a statin and ezetimibe are discussed.
RI Sergienko, Igor/B-7482-2018
OI Sergienko, Igor/0000-0003-1534-3965
SN 1728-8800
PY 2011
VL 10
IS 4
BP 110
EP 116
DI 10.15829/1728-8800-2011-4-110-116
UT WOS:000291453200019
ER

PT J
AU Yokoyama, S
AF Yokoyama, Shinji
TI Unique Features of High-Density Lipoproteins in the Japanese: In
   Population and in Genetic Factors
SO NUTRIENTS
AB Despite its gradual increase in the past several decades, the prevalence of atherosclerotic vascular disease is low in Japan. This is largely attributed to difference in lifestyle, especially food and dietary habits, and it may be reflected in certain clinical parameters. Plasma high-density lipoprotein (HDL) levels, a strong counter risk for atherosclerosis, are indeed high among the Japanese. Accordingly, lower HDL seems to contribute more to the development of coronary heart disease (CHD) than an increase in non-HDL lipoproteins at a population level in Japan. Interestingly, average HDL levels in Japan have increased further in the past two decades, and are markedly higher than in Western populations. The reasons and consequences for public health of this increase are still unknown. Simulation for the efficacy of raising HDL cholesterol predicts a decrease in CHD of 70% in Japan, greater than the extent by reducing low-density lipoprotein cholesterol predicted by simulation or achieved in a statin trial. On the other hand, a substantial portion of hyperalphalipoproteinemic population in Japan is accounted for by genetic deficiency of cholesteryl ester transfer protein (CETP), which is also commonly unique in East Asian populations. It is still controversial whether CETP mutations are antiatherogenic. Hepatic Schistosomiasis is proposed as a potential screening factor for historic accumulation of CETP deficiency in East Asia.
SN 2072-6643
PD APR
PY 2015
VL 7
IS 4
BP 2359
EP 2381
DI 10.3390/nu7042359
UT WOS:000353709800018
PM 25849946
ER

PT J
AU Blankenberg, S
   Rupprecht, HJ
   Bickel, C
   Jiang, XC
   Poirier, O
   Lackner, KJ
   Meyer, J
   Cambien, F
   Tiret, L
AF Blankenberg, S
   Rupprecht, HJ
   Bickel, C
   Jiang, XC
   Poirier, O
   Lackner, KJ
   Meyer, J
   Cambien, F
   Tiret, L
TI Common genetic variation of the cholesteryl ester transfer protein gene
   strongly predicts future cardiovascular death in patients with coronary
   artery disease
SO JOURNAL OF THE AMERICAN COLLEGE OF CARDIOLOGY
AB OBJECTIVES We sought to evaluate the association between cholesteryl ester transfer protein (CETP) genotypes and the risk of future cardiovascular mortality in patients with coronary artery disease (CAD).
   BACKGROUND Polymorphisms of the CETP gene influence CETP activity and high-density lipoprotein (HDL) cholesterol concentration and might affect the long-term prognosis and response to statin therapy in patients with CAD.
   METHODS We used serum samples and deoxyribonucleic acid collected at baseline from a prospective cohort of 1,211 patients with CAD prospectively followed up (median follow-up of 4.1 years), 82 of whom experienced a fatal cardiovascular event. The CETP/C-629A and 1405 V polymorphisms, CETP activity, and HDL cholesterol were determined.
   RESULTS Patients carrying the -629A allele had significantly lower CETP activity and higher HDL cholesterol levels. There was a significant association between this polymorphism and the risk of future cardiovascular death. Mortality decreased from 10.8% in CC homozygotes to 4.6% in CA heterozygotes and 4.0% in,M homozygotes (p < 0.0001). This association was independent of potential confounders, particularly HDL cholesterol and CETP activity levels. The clinical benefit of statin therapy was restricted to CC homozygotes, in whom cardiovascular mortality was divided by half (p = 0.01 for treatment X genotype interaction). Similar trends were observed with the CETP/I405V polymorphism, but these effects seemed to be mainly the consequence of linkage disequilibrium with the CETP/C-629A polymorphism.
   CONCLUSIONS In patients with CAD, the CETP/-629A allele had a strong protective effect on future mortality from cardiovascular causes, independent of its role on HDL cholesterol and CETP activity levels. Additionally, this common polymorphism appeared to predict which patients with CAD will experience a survival benefit from statin therapy. (C) 2003 by the American College of Cardiology Foundation.
RI Blankenberg, Stefan/JEZ-7394-2023; Cambien, Francois/AAP-9751-2020
OI Blankenberg, Stefan/0000-0001-6488-2362; 
SN 0735-1097
PD JUN 4
PY 2003
VL 41
IS 11
BP 1983
EP 1989
DI 10.1016/S0735-1097(03)00408-X
UT WOS:000183219100012
PM 12798569
ER

PT J
AU Dallinga-Thie, GM
   van Tol, A
   Dullaart, RPF
AF Dallinga-Thie, G. M.
   van Tol, A.
   Dullaart, R. P. F.
CA DALI Study Grp
TI Plasma pre β-HDL formation is decreased by atorvastatin treatment in
   type 2 diabetes mellitus: Role of phospholipid transfer protein
SO BIOCHIMICA ET BIOPHYSICA ACTA-MOLECULAR AND CELL BIOLOGY OF LIPIDS
AB Atorvastatin lowers plasma phospholipid transfer protein (PLTP) activity, which stimulates pre-beta-HDL, generation in vitro. We determined the effect of atorvastatin on pre-beta-HDL formation and its relation with PLTP activity in type 2 diabetes. Methods: Plasma pre-beta-HDL formation as well as plasma apo A-I, LpA, LpAI: All, cholesteryl ester transfer protein (CETP) and PLTP activity were measured before and after 30 weeks treatment in 40 patients randomized to atorvastatin 80 mg daily and 41 placebo receiving patients. Pre-beta HDL formation was measured by crossed immunoelectrophoresis under conditions of lecithin:cholesterol acyltransferase (LCAT) inhibition. Results: Plasma pre-beta-HDL formation, triglycerides, LDL cholesterol, PLTP activity, and CETP decreased after statin treatment (all P<0.001 vs placebo), whereas HDL cholesterol increased (P < 0.005). Plasma apo A-I, LpAI and LpAI:AII remained unchanged compared to placebo. In all patients combined, the changes in pre-beta-HDL formation were independently related to the decrease in plasma triglycerides (beta = 0.31; P = 0.006) and PLTP activity (beta = 0.23: P = 0.038), without a contribution of CETP. In the atorvastatin treated patients, the decrease in pre-beta-HDL formation tended to be related to the decrease in PLTP activity (beta = 0.30, P = 0.061) after controlling for decreases in triglycerides (beta = 0.22, P = 0.22). Conclusion: High dose atorvastatin decreases the capacity of plasma to generate pre-beta-HDL particles in type 2 diabetic patients, probably via lowering of plasma PUP activity and triglycerides. This could contribute to an improvement in the atherogenic lipoprotein profile. (C) 2009 Elsevier B.V. All rights reserved.
RI Stolk, Ronald P/B-2341-2013; Princen, Hans MG/AID-9392-2022;
   hoogerbrugge, nicoline/O-1016-2013
OI Princen, Hans MG/0000-0002-7206-1596; hoogerbrugge,
   nicoline/0000-0003-2393-8141; Stolk, Ronald/0000-0002-0518-1205;
   dallinga-thie, geesje/0000-0001-5412-5923
SN 1388-1981
PD AUG
PY 2009
VL 1791
IS 8
BP 714
EP 718
DI 10.1016/j.bbalip.2009.03.008
UT WOS:000268650700003
PM 19303940
ER

PT J
AU Regieli, JJ
   Jukema, JW
   Grobbee, DE
   Kastelein, JJP
   Kuivenhoven, JA
   Zwinderman, AH
   van der Graaf, Y
   Bots, ML
   Doevendans, PA
AF Regieli, Jakub J.
   Jukema, J. Wouter
   Grobbee, Diederick E.
   Kastelein, John J. P.
   Kuivenhoven, Jan Albert
   Zwinderman, Aeilko H.
   van der Graaf, Yolanda
   Bots, Michiel L.
   Doevendans, Pieter A.
TI <i>CETP</i> genotype predicts increased mortality in statin-treated men
   with proven cardiovascular disease: an adverse pharmacogenetic
   interaction
SO EUROPEAN HEART JOURNAL
AB Inhibition of cholesteryl ester transfer protein (CETP) increases HDL-cholesterol. However, its combination with statins may increase mortality by factors incompletely understood. We previously observed that patients with intrinsically low CETP levels (carriers of the TaqIB-B2 allele) may have less benefit from statin therapy, and here tested this pharmacogenetic hypothesis on long-term outcomes.
   We performed a 10-year follow-up analysis in 812 coronary artery disease (CAD) patients (REGRESS cohort), treated with statins after an initial 2-year study period. Carriers of TaqIB-B2 showed reduced CETP levels and higher HDL-cholesterol (P < 0.001 for both). Despite these lower CETP and higher HDL-cholesterol levels, hazard ratios per B2 copy were 1.59 (P = 0.01) for atherosclerotic disease death, 1.53 (P = 0.03) for ischaemic heart disease death, and 1.30 (P = 0.04) for all-cause mortality. Haplotype-effects analysis provided even stronger basis for the genetics involved: one risk-haplotype was identified that was highly significantly associated with these endpoints.
   In statin-treated male CAD patients, genetic variation conferring low CETP levels is associated with increased 10-year mortality. This suggests that efficacy of statin therapy to reduce cardiovascular risk depends on CETP genotype and associated CETP plasma levels. This effect may need consideration when administering CETP inhibition to CAD patients.
RI Grobbee, Diederick/C-7651-2014; Kastelein, John/AAF-7950-2020; Jukema,
   J. Wouter/ABD-6503-2021
OI Jukema, J. Wouter/0000-0002-3246-8359
SN 0195-668X
EI 1522-9645
PD NOV
PY 2008
VL 29
IS 22
BP 2792
EP 2799
DI 10.1093/eurheartj/ehn465
UT WOS:000260974200016
PM 18957472
ER

PT J
AU Derks, M
   Abt, M
   Phelan, M
   Turnbull, L
   Meneses-Lorente, G
   Bech, N
   White, AM
   Parr, G
AF Derks, Michael
   Abt, Markus
   Phelan, Mary
   Turnbull, Lynn
   Meneses-Lorente, Georgina
   Bech, Nuria
   White, Anne-Marie
   Parr, Graeme
TI Coadministration of Dalcetrapib With Pravastatin, Rosuvastatin, or
   Simvastatin: No Clinically Relevant Drug-Drug Interactions
SO JOURNAL OF CLINICAL PHARMACOLOGY
AB Dalcetrapib targets cholesteryl ester transfer protein and increases high-density lipoprotein cholesterol (HDL-C) levels. It is in clinical development for the prevention of cardiovascular events and will likely be used in combination with standard of care, including statins. Three crossover studies in healthy males investigated the pharmacokinetic drug-drug interaction potential of 900 mg dalcetrapib and statins: two 3-period studies (dalcetrapib plus pravastatin or rosuvastatin) and a 2-period study (dalcetrapib plus simvastatin). Effect on lipids and safety were secondary end points. The 900 mg dose investigated is higher than the 600 mg dose currently being investigated in Phase III. Coadministration of dalcetrapib with pravastatin, rosuvastatin, or simvastatin was not associated with significant increases in statin exposure except for a 26% increase in rosuvastatin C-max (90% CI 1.088 to 1.468) but not AUC(0-24) (90% CI 0.931 to 1.085). Dalcetrapib AUC(0-24) and C-max were not significantly altered by coadministration with pravastatin, and were significantly lower when dalcetrapib was coadministered with rosuvastatin or simvastatin compared with dalcetrapib alone. The HDL-C increase with dalcetrapib was not compromised by coadministration with statins, and reduction in low-density lipoprotein cholesterol with dalcetrapib coadministered with statins was greater than with statins alone. Dalcetrapib alone and coadministered with statins was generally well tolerated.
SN 0091-2700
EI 1552-4604
PD OCT
PY 2010
VL 50
IS 10
BP 1188
EP 1201
DI 10.1177/0091270009358709
UT WOS:000281862400011
PM 20489031
ER

PT J
AU Cannon, CP
   Dansky, HM
   Davidson, M
   Gotto, AM
   Brinton, EA
   Gould, AL
   Stepanavage, M
   Liu, SX
   Shah, S
   Rubino, J
   Gibbons, P
   Hermanowski-Vosatka, A
   Binkowitz, B
   Mitchel, Y
   Barter, P
AF Cannon, Christopher P.
   Dansky, Hayes M.
   Davidson, Michael
   Gotto, Antonio M., Jr.
   Brinton, Eliot A.
   Gould, A. Lawrence
   Stepanavage, Michael
   Liu, Sherry Xueyu
   Shah, Sukrut
   Rubino, Joseph
   Gibbons, Patrice
   Hermanowski-Vosatka, Anne
   Binkowitz, Bruce
   Mitchel, Yale
   Barter, Philip
CA DEFINE Investigators
TI Design of the DEFINE trial: Determining the EFficacy and Tolerability of
   CETP INhibition with AnacEtrapib
SO AMERICAN HEART JOURNAL
AB Background Residual cardiovascular (CV) risk often remains high despite statin therapy to lower low-density lipoprotein cholesterol (LDL-C). New therapies to raise high-density lipoprotein cholesterol (HDL-C) are currently being investigated. Anacetrapib is a cholesteryl ester transfer protein (CETP) inhibitor that raises HDL-C and reduces LDL-C when administered alone or with a statin. Adverse effects on blood pressure, electrolytes, and aldosterone levels, seen with another drug in this class, have not been noted in studies of anacetrapib to date.
   Methods Determining the EFficacy and Tolerability of CETP INhibition with AnacEtrapib (DEFINE) is a randomized, double-blind, placebo-controlled trial to assess the efficacy and safety profile of anacetrapib in patients with coronary heart disease (CHD) or CHID risk equivalents (clinical trials.gov NCT00685776). Eligible patients at National Cholesterol Education Program-Adult Treatment Panel III LDL-C treatment goal on a statin, with or without other lipid-modifying medications, are treated with anacetrapib, 100 mg, or placebo for 18 months, followed by a 3-month, poststudy follow-up. The primary end points are percent change from baseline in LDL-C and the safety and tolerability of anacetrapib. Comprehensive preplanned interim safety analyses will be performed at the 6- and 12-month time points to examine treatment effects on key safety end points, including blood pressure and electrolytes. A preplanned Bayesian analysis will be performed to interpret the CV event distribution, given the limited number of events expected in this study.
   Results A total of 2,757 patients were screened at 153 centers in 20 countries, and 1,623 patients were randomized into the trial. Lipid results, clinical CV events, and safety outcomes from this trial are anticipated in 2010. (Am Heart J 2009; 158:513-9.)
RI Cannon, Christopher P/AAY-7644-2020; Taskinen,
   Marja-Riitta/AAN-5432-2020
OI Cannon, Christopher P/0000-0003-4596-2791; Taskinen,
   Marja-Riitta/0000-0002-6229-3588; Howes, Laurence/0000-0002-1507-8260
SN 0002-8703
PD OCT
PY 2009
VL 158
IS 4
BP 513
EP +
DI 10.1016/j.ahj.2009.07.028
UT WOS:000270706100004
PM 19781408
ER

PT J
AU Harada-Shiba, M
   Davdison, MH
   Ditmarsch, M
   Hsieh, A
   Wuerdeman, E
   Kling, D
   Nield, A
   Dicklin, MR
   Nakata, A
   Sueyoshi, A
   Kuroyanagi, S
   Kastelein, JJP
AF Harada-Shiba, Mariko
   Davdison, Michael H.
   Ditmarsch, Marc
   Hsieh, Andrew
   Wuerdeman, Erin
   Kling, Douglas
   Nield, Annie
   Dicklin, Mary R.
   Nakata, Akitaka
   Sueyoshi, Atsushi
   Kuroyanagi, Satoshi
   Kastelein, John J. P.
TI Obicetrapib as an Adjunct to Stable Statin Therapy in Japanese Subjects:
   Results from a Randomized Phase 2 Trial
SO JOURNAL OF ATHEROSCLEROSIS AND THROMBOSIS
AB Aims: Obicetrapib is a highly selective cholesteryl ester transfer protein (CETP) inhibitor shown to reduce lowdensity lipoprotein cholesterol (LDL-C) and apolipoprotein B (apoB), when taken as monotherapy and in combination with ezetimibe on a background of statins, in clinical trials predominantly conducted in Northern European/Caucasian participants. We characterized the efficacy, safety, and tolerability of obicetrapib within an Asian-Pacific region population. Methods: This double-blind, randomized, phase 2 trial examined obicetrapib 2.5, 5, and 10 mg/d, compared with placebo, for 8 weeks as an adjunct to stable statin therapy (atorvastatin 10 or 20 mg/d or rosuvastatin 5 or 10 mg/d) in Japanese men and women who had not achieved 2022 Japan Atherosclerosis Society Guidelines and had LDL-C >70 mg/dL or non-high-density lipoprotein cholesterol (non-HDL-C) >100 mg/dL and triglycerides (TG) <400 mg/dL. Endpoints included LDL-C, non-HDL-C, HDL-C, very low-density lipoprotein cholesterol, apolipoproteins, TG, steady state pharmacokinetics (PK) in obicetrapib arms, safety, and tolerability. Results: In the 102 randomized subjects (mean age 64.8 y, 71.6% male), obicetrapib significantly lowered median LDL-C, apoB, and non-HDL-C, and raised HDL-C at all doses; responses in the obicetrapib 10 mg group were -45.8%, -29.7%, -37.0%, and +159%, respectively (all p<0.0001 vs. placebo). The PK profile demonstrated near complete elimination of drug by 4 weeks. Obicetrapib was well tolerated and there were no adverse safety signals. Conclusions: All doses of obicetrapib taken as an adjunct to stable statin therapy significantly lowered atherogenic lipoprotein lipid parameters, showed near complete elimination of drug by 4 weeks, and were safe and well tolerated in a Japanese population, similar to previous studies of obicetrapib conducted in predominantly Caucasian participants.
SN 1340-3478
EI 1880-3873
PD 2024 APR 3
PY 2024
DI 10.5551/jat.64828
EA APR 2024
UT WOS:001196676900001
PM 38569868
ER

PT J
AU van Venrooij, FV
   Stolk, RP
   Banga, JD
   Sijmonsma, TP
   van Tol, A
   Erkelens, DW
   Dallinga-Thie, GM
AF van Venrooij, FV
   Stolk, RP
   Banga, JD
   Sijmonsma, TP
   van Tol, A
   Erkelens, DW
   Dallinga-Thie, GM
CA DALI Study Grp
TI Common cholesteryl ester transfer protein gene polymorphisms and the
   effect of atorvastatin therapy in type 2 diabetes
SO DIABETES CARE
AB OBJECTIVE - The cholesteryl ester transfer protein (CETP) plays a key role in the remodeling of triglyceride (TG)-rich and HDL particles. Sequence variations in the CETP gene may interfere with the effect of lipid-lowering treatment in type 2 diabetes.
   RESEARCH DESIGN AND METHODS - We performed a 30-week randomized double-blind placebo-controlled trial with atorvastatin 10 mg (A10) and 80 mg (A80) in 217 unrelated patients with diabetes.
   RESULTS - CETP TaqlB and A-629C polymorphisms were tightly concordant (P < 0.001). At baseline, B1B1 carriers had lower plasma HDL cholesterol (0.99 +/- 0.2 vs. 1.11 +/- 0.2 mmol/l,P < 0.05), higher CETP mass (2.62 +/- 0.8 vs. 2.05 +/- 0.4 mg/l, P < 0.001), and slightly increased, though not significant, plasma TGs (2.7 +/- 1.05 vs. 2.47 +/- 0.86, P = 0.34) compared with B2B2 carriers. Atorvastatin treatment significantly reduced CETP mass dose-dependently by 18% (A10) and 29% (A80; both Vs. placebo P < 0.001, A10-A80 P - 0.001). CETP mass and activity were strongly correlated (r = 0.854, P < 0.0001). CETP TaqlB polymorphism appeared to modify the effect of atorvastatin on HDL cholesterol elevation (B1B1 7.2%, B1B2 6.1% B2B2 0.5%; P < 0.05), TG reduction (B1B1 39.7%, B1B2 38.4%, B1B2 18.4%; P = 0.08), an CETP mass reduction (B1B1 32.1%, B1B2 29.6%, B2B2 21.9%; P = 0.27, NS). Similar results were obtained for the A-629C polymorphism.
   CONCLUSIONS - in conclusion, the B1B1/CC carriers of the CETP polymorphisms have a more atherogenic lipid profile, including low HDL, and they respond better to statin therapy. These results favor the hypothesis that CETP polymorphisms modify the effect of statin treatment and may help to identify patients who will benefit most from statin therapy.
RI Stolk, Ronald P/B-2341-2013
OI dallinga-thie, geesje/0000-0001-5412-5923; Stolk,
   Ronald/0000-0002-0518-1205
SN 0149-5992
PD APR
PY 2003
VL 26
IS 4
BP 1216
EP 1223
DI 10.2337/diacare.26.4.1216
UT WOS:000185505300042
PM 12663600
ER

PT J
AU Ali, KM
   Wonnerth, A
   Huber, K
   Wojta, J
AF Ali, K. Mahdy
   Wonnerth, A.
   Huber, K.
   Wojta, J.
TI Cardiovascular disease risk reduction by raising HDL cholesterol -
   current therapies and future opportunities
SO BRITISH JOURNAL OF PHARMACOLOGY
AB Since the first discovery of an inverse correlation between high-density lipoprotein-cholesterol (HDL-C) levels and coronary heart disease in the 1950s the life cycle of HDL, its role in atherosclerosis and the therapeutic modification of HDL-C levels have been major research topics. The Framingham study and others that followed could show that HDL-C is an independent cardiovascular risk factor and that the increase of HDL-C of only 10 mg center dot L-1 leads to a risk reduction of 23%. While statin therapy and therefore low-density lipoprotein-cholesterol (LDL-C) reduction could lower coronary heart disease considerably; cardiovascular morbidity and mortality still occur in a significant portion of subjects already receiving therapy. Therefore, new strategies and therapies are needed to further reduce the risk. Raising HDL-C was thought to achieve this goal. However, established drug therapies resulting in substantial HDL-C increase are scarce and their effect is controversial. Furthermore, it is becoming increasingly evident that HDL particle functionality is at least as important as HDL-C levels since HDL particles not only promote reverse cholesterol transport from the periphery (mainly macrophages) to the liver but also exert pleiotropic effects on inflammation, haemostasis and apoptosis. This review deals with the biology of HDL particles, the established and future therapeutic options to increase HDL-C and discusses the results and conclusions of the most important studies published in the last years. Finally, an outlook on future diagnostic tools and therapeutic opportunities regarding coronary artery disease is given.
RI Wojta, Johann/AAC-8433-2020
OI Wojta, Johann/0000-0002-1282-9276; Huber, Kurt/0000-0002-7934-5524
SN 0007-1188
EI 1476-5381
PD NOV
PY 2012
VL 167
IS 6
BP 1177
EP 1194
DI 10.1111/j.1476-5381.2012.02081.x
UT WOS:000310080300002
PM 22725625
ER

PT J
AU Takata, M
   Inazu, A
   Katsuda, S
   Miwa, K
   Kawashiri, MA
   Nohara, A
   Higashikata, T
   Kobayashi, J
   Mabuchi, H
   Yamagishi, M
AF Takata, Mutsuko
   Inazu, Akihiro
   Katsuda, Shoji
   Miwa, Kenji
   Kawashiri, Masa-aki
   Nohara, Atsushi
   Higashikata, Toshinori
   Kobayashi, Junji
   Mabuchi, Hiroshi
   Yamagishi, Masakazu
TI <i>CETP</i> (cholesteryl ester transfer protein) promoter-1337 C &gt; T
   polymorphism protects against coronary atherosclerosis in Japanese
   patients with heterozygous familial hypercholesterolaemia
SO CLINICAL SCIENCE
AB CETP (cholesteryl ester transfer protein) and HL (hepatic lipase) play a role in the metabolism of plasma lipoproteins, but the effects of CETP and LIPC (gene encoding HL) genotypes on coronary atherosclerosis may be dependent on LDL (low-density lipoprotein)-receptor activity. Recently, the -1337 C > T polymorphism in the CETP gene has been reported in REGRESS (Regression Growth Evaluation Statin Study) to be a major determinant of promoter activity and plasma CETP concentration. In the present study, we have investigated the effects of the CETP promoter - 1337 C > T and LIPC promoter - 514 C > T polymorphisms on serum lipid profiles and risk of coronary atherosclerosis in 206 patients (154 males) with heterozygous FH (familial hypercholesterolaemia). To evaluate coronary atherosclerosis, we used CSI (coronary stenosis index) calculated from coronary angiograms. The CETP - 1337 T allele was less frequent in subjects with a CSI >= 14 (mean value) in the group with coronary artery disease (P = 0.04, as determined by chi(2) test). ANOVA revealed that HDL-C (high-density lipbprotein-cholesterol) and triacylglycerol (triglyceride) levels were not significantly higher in the presence of the CETP promoter - 1337 T allele. Combined with LIPC promoter polymorphisms, HDL-C levels were highest and CSI were lowest with CETP - 1337 CT + TT and LIPC - 514 CC genotypes, but a significant interaction was not shown. A multiple logistic regression analysis revealed that, in patients with coronary atherosclerosis, the CETP 1337 CC genotype was a significant genetic risk factor in FH (odds ratio = 2.022; P = 0.0256). These results indicate that the CETP promoter - 1337C > T polymorphism is associated with the progression of coronary atherosclerosis in Japanese patients with FH, independent of HDL-C and triacylglycerol levels.
RI KAWASHIRI, Masaaki/ABA-7159-2020; inazu, akihiro/P-1234-2019
OI KAWASHIRI, Masaaki/0000-0002-5759-1353; inazu,
   akihiro/0000-0001-9857-5686
SN 0143-5221
EI 1470-8736
PD NOV
PY 2006
VL 111
IS 5
BP 325
EP 331
DI 10.1042/CS20060088
UT WOS:000241976900004
PM 16822236
ER

PT J
AU Rohatgi, A
AF Rohatgi, Anand
TI High-Density Lipoprotein Function Measurement in Human Studies: Focus on
   Cholesterol Efflux Capacity
SO PROGRESS IN CARDIOVASCULAR DISEASES
AB A low plasma level of high-density lipoprotein (HDL) cholesterol (HDL-C) is a major risk factor for the development of atherosclerotic cardiovascular disease (ASCVD). However, several observations have highlighted the shortcomings of using cholesterol content as the sole reflection of HDL metabolism. In particular, several large randomized controlled trials of extended release niacin and cholesteryl-ester transfer protein (CETP) inhibitors on background statin therapy have failed to show improvement in ASCVD outcomes despite significant increases in HDL-C. Reverse cholesterol transport (RCT) is the principal HDL function that impacts macrophage foam cell formation and other functions such as endothelial activation of endothelial nitric oxide synthase, monocyte adhesion, and platelet aggregation. Cholesterol efflux from macrophages to plasma/serum reflects the first critical step of RCT and is considered a key anti-atherosclerotic function of HDL. Whether this function is operative in humans remains to be seen, but recent studies assessing cholesterol efflux in humans suggest that the cholesterol efflux capacity (CEC) of human plasma or serum is a potent marker of ASCVD risk. This review describes the methodology of measuring CEC ex vivo from human samples and the findings to date linking CEC to human disease. Studies to date confirm that CEC can be reliably measured using stored human blood samples as cholesterol acceptors and suggest that CEC may be a promising new biomarker for atherosclerotic and metabolic diseases. Further studies are needed to standardize measurements and clarify the role CEC may play in predicting risk of developing disease and response to therapies. (C) 2015 Elsevier Inc. All rights reserved.
SN 0033-0620
EI 1873-1740
PD JUL-AUG
PY 2015
VL 58
IS 1
BP 32
EP 40
DI 10.1016/j.pcad.2015.05.004
UT WOS:000357767000005
PM 25968932
ER

PT J
AU Roddy, TP
   McLaren, DG
   Chen, Y
   Xie, D
   Dunn, K
   Kulick, A
   Szeto, D
   Forrest, G
   Albanese, K
   Donnelly, M
   Gai, C
   Gewain, A
   Lederman, H
   Jensen, KK
   Ai, X
   Vachal, P
   Akinsanya, KO
   Cleary, MA
   Previs, SF
   Dansky, HM
   Johns, DG
AF Roddy, Thomas P.
   McLaren, David G.
   Chen, Ying
   Xie, Dan
   Dunn, Keiana
   Kulick, Alison
   Szeto, Daphne
   Forrest, Gail
   Albanese, Kelly
   Donnelly, Marcie
   Gai, Cesaire
   Gewain, Andrew
   Lederman, Harmony
   Jensen, Kristian K.
   Ai, Xi
   Vachal, Petr
   Akinsanya, Karen O.
   Cleary, Michele A.
   Previs, Stephen F.
   Dansky, Hayes M.
   Johns, Douglas G.
TI Effects of anacetrapib on plasma lipids, apolipoproteins and PCSK9 in
   healthy, lean rhesus macaques
SO EUROPEAN JOURNAL OF PHARMACOLOGY
AB Inhibition of cholesteryl ester transfer protein (CETP) has been vigorously pursued as a potential therapy to treat patients who are at an elevated risk for coronary artery disease. Anacetrapib, a novel CETP inhibitor, has been shown clinically to raise HDL cholesterol and reduce LDL cholesterol when provided as monotherapy or when co-administered with a statin. Preclinically, the effects of anacetrapib on the functionality and composition of HDL have been extensively studied. In contrast, the effects of anacetrapib on other parameters related to lipoprotein metabolism and cardiovascular risk have been difficult to explore. The aim of the present investigation was to evaluate the effects of anacetrapib in rhesus macaques and to compare these to effects reported in dyslipidemic humans. Our results from two separate studies show that administration of anacetrapib (150 mg/kg q.d. for 10 days) to rhesus macaques results in alterations in CETP activity (reduced by more than 70%) and HDL cholesterol (increased by more than 110%) which are similar to those reported in dyslipidemic humans. Levels of LDL cholesterol were reduced by more than 60%, an effect slightly greater than what has been observed clinically. Treatment with anacetrapib in this model was also found to lead to statistically significant reductions in plasma PCSK9 and to reduce cholesterol excursion in the combined chylomicron and remnant lipoprotein fraction isolated from plasma by fast protein liquid chromatography. Collectively, these data suggest that rhesus macaques may be a useful translational model to study the mechanistic effects of CETP inhibition. (C) 2014 Elsevier B.V. All rights reserved.
RI Previs, Stephen/JNE-8752-2023
SN 0014-2999
EI 1879-0712
PD OCT 5
PY 2014
VL 740
BP 410
EP 416
DI 10.1016/j.ejphar.2014.04.015
UT WOS:000341163700049
PM 24769414
ER

PT J
AU Zago, VHD
   dos Santos, JET
   Danelon, MRG
   da Silva, RMM
   Panzoldo, NB
   Parra, ES
   Alexandre, F
   Virgínio, VWD
   Quintao, ECR
   de Faria, EC
AF de Souza Zago, Vanessa Helena
   Tanus dos Santos, Jose Eduardo
   Gardin Danelon, Mirian Regina
   Mesquita da Silva, Roger Marcelo
   Panzoldo, Natalia Baratella
   Parra, Eliane Soler
   Alexandre, Fernanda
   de Moura Virginio, Vitor Wilson
   Rocha Quintao, Eder Carlos
   de Faria, Eliana Cotta
TI Effects of Atorvastatin and T-786C Polymorphism of eNOS Gene on Plasma
   Metabolic Lipid Parameters
SO ARQUIVOS BRASILEIROS DE CARDIOLOGIA
AB Background: Endothelial nitric oxide synthase (eNOS) activity may be modulated by high-density lipoprotein cholesterol (HDL-C), statins or polymorphisms, such as the T-786C of eNOS.
   Objective: This study aimed at evaluating if the T-786C polymorphism is associated with changes of atorvastatin effects on the lipid profile, on the concentrations of metabolites of nitric oxide (NO) and of high sensitivity C-reactive protein (hsCRP).
   Methods: Thirty male volunteers, asymptomatic, aged between 18 and 56 years were genotyped and classified according to absence (TT, n = 15) or presence (CC, n = 15) of the polymorphism. They were randomly selected for the use of placebo or atorvastatin (10 mg/day/14 days). After each treatment lipids, lipoproteins, HDL2 and HDL3 composition, cholesteryl ester transfer protein (CETP) activity, metabolites of NO and hsCRP were evaluated.
   Results: The comparisons between genotypes after placebo showed an increase in CETP activity in a polymorphism-dependent way (TT, 12 +/- 7; CC, 22 +/- 12; p <= 0.05). The interaction analyses between treatments indicated that atorvastatin has an effect on cholesterol, LDL, nitrite and lipid-protein ratios (HDL2 and HDL3) (p <= 0.001) in both genotypes. Interestingly, we observed genotype/drug interactions on CETP (p <= 0.07) and lipoprotein (a) (Lp(a)) (p <= 0.056), leading to a borderline decrease in CETP, but with no effect on Lp(a). HsCRP showed no alteration.
   Conclusion: These results suggest that statin treatment may be relevant for primary prevention of atherosclerosis in patients with the T-786C polymorphism of eNOS, considering the effects on lipid metabolism. (Arq Bras Cardiol. 2013;100(1):14-20)
RI Panzoldo, Natália B/C-4033-2014; De Moura Virginio, Vitor
   Wilson/C-5203-2014; Zago, V/C-3497-2015; Quintão, Eder CR/H-9180-2013
OI De Moura Virginio, Vitor Wilson/0000-0001-9192-904X; Zago,
   V/0000-0003-2488-0199; Quintao, Eder/0000-0001-9810-3259
SN 0066-782X
PD JAN
PY 2013
VL 100
IS 1
BP 14
EP 20
UT WOS:000316124400009
PM 23250834
ER

PT J
AU Chhabria, MT
   Brahmkshatriya, PS
AF Chhabria, Mahesh T.
   Brahmkshatriya, Pathik S.
TI Novel targets for the treatment of atherosclerosis
SO CURRENT OPINION IN INVESTIGATIONAL DRUGS
AB Atherosclerosis remains the leading cause of death in developed countries and thus demands the development of safe therapeutic treatments. Novel risk factors, in addition to the traditional targets, are being assessed. The significance of inflammation in atherosclerotic plaque development has become indisputable. A large number of published studies support the fact that investigations of the inflammatory aspects of atherosclerosis will be the target for future development. The C-reactive protein in particular has drawn specific attention due to its role as an inflammatory marker of atherosclerosis. Novel targets for atherosclerotic intervention include inhibitors of cholesterol synthesis and absorption such as acyl-coenzyme A: cholesterol acyltransferase, acyl-coenzyme A: diacylglycerol acyltransferase and cholesteryl ester transfer protein inhibitors, potential novel antioxidants other than anti-inflammatory peroxisome proliferator activated receptor agonists, and apolipoprotein A-I mimetic peptides.
SN 1472-4472
EI 2040-3429
PD SEP
PY 2006
VL 7
IS 9
BP 820
EP 825
UT WOS:000240048200006
PM 17002260
ER

PT J
AU Phan, BAP
   Toth, PP
AF Phan, Binh An P.
   Toth, Peter P.
TI Is the Future of Statins Aligned with New Novel Lipid Modulation
   Therapies?
SO CURRENT ATHEROSCLEROSIS REPORTS
AB Dyslipidemia is an established risk factor for the development of atherosclerotic cardiovascular disease. Statin therapy has been proven in a number of clinical trials to lower the risk of acute cardiovascular events and is the mainstay of cholesterol treatment. Despite current optimal treatment for dyslipidemia, many patients fail to reach adequate cholesterol treatment goals and remain at a significantly increased risk of cardiovascular events. Given this residual risk, there is a critical need for additional lipid therapies that could augment the ability of statins to lower the burden of atherogenic lipoproteins and, in some cases, raise levels of high-density lipoproteins. A number of novel lipid-altering therapies have been developed and are currently in clinical trials. In this review, we discuss these promising therapies, which include PCSK9 inhibitors, apolipoprotein B antisense oligonucleotides, microsomal transfer protein inhibitors, thyroid mimetics, and cholesteryl ester transfer protein inhibitors. Although statin therapy is the current recommended primary treatment for dyslipidemia, emerging novel agents may become adjuvant therapies in the treatment of atherosclerotic heart disease.
RI Toth, Peter/GMW-6552-2022
OI Phan, Binh An/0000-0003-1573-7286
SN 1523-3804
EI 1534-6242
PD FEB
PY 2013
VL 15
IS 2
AR 300
DI 10.1007/s11883-012-0300-x
UT WOS:000316574200004
PM 23307117
ER

PT J
AU Ascaso, J
   Gonzalez Santos, P
   Hernandez Mijares, A
   Mangas Rojas, A
   Masana, L
   Millan, J
   Pallardo, LF
   Pedro-Botet, J
   Perez Jimenez, F
   Pintó, X
   Plaza, I
   Rubíes, J
   Zuñiga, M
AF Ascaso, Juan
   Gonzalez Santos, Pedro
   Hernandez Mijares, Antonio
   Mangas Rojas, Alipio
   Masana, Luis
   Millan, Jesus
   Pallardo, Luis Felipe
   Pedro-Botet, Juan
   Perez Jimenez, Francisco
   Pinto, Xavier
   Plaza, Ignacio
   Rubies, Juan
   Zuniga, Manuel
TI Management of dyslipidemia in the metabolic syndrome -: Recommendations
   of the Spanish HDL-forum
SO AMERICAN JOURNAL OF CARDIOVASCULAR DRUGS
AB In order to characterize the metabolic syndrome it becomes necessary to establish a number of diagnostic criteria. Because of its impact on cardiovascular morbidity/ mortality, considerable attention has been focussed on the dyslipidernia accompanying the metabolic syndrome. The aim of this review is to highlight the fundamental aspects of the pathophysiology, diagnosis, and the treatment of the metabolic syndrome dyslipidemia with recommendations to clinicians.
   The clinical expression of the metabolic syndrome dyslipidemia is characterized by hypertriglyceridemia and low levels of high-density lipoprotein-cholesterol (HDL-C. In addition, metabolic syndrome dyslipidernia is associated with high levels of apolipoprotein (apo) B-100-rich particles of a particularly atherogenic phenotype (small dense low-density lipoprotein-cholesterol [LDL-C]. High levels of triglyceride-tich particles (very low-density lipoprotein) are also evident both at baseline and in overload situations (postprandial hyperlipidemia). Overall, the 'quantitative' dyslipidernia characterized by hypertriglyceridernia and low levels of HDL-C and the,qualitative' dyslipidemia characterized by high levels of apo B-100- and triglyceride-rich particles, together with insulin resistance, constitute an atherogenic triad in patients with the metabolic syndrome.
   The therapeutic management of the metabolic syndrome, regardless of the control of the bodyweight, BP, hyperglycernia or overt diabetes mellitus, aims at maintaining optimum plasma lipid levels. Therapeutic goals are similar to those for high-risk situations because of the coexistence of multiple risk factors. The primary goal in treatment should be achieving an LDL-C level of <100 mg/dL (or <70 mg/dL in cases with established ischernic heart disease or risk equivalents). A further goal is increasing the HDL-C level to :40 mg/dL in men or 50 mg/dL in women. A non-HDL-C goal of 130 mg/dL should also be aimed at in cases of hypertriglyceridemia.
   Lifestyle interventions, such as maintaining an adequate diet, and a physical activity program, constitute an essential pan of management. Nevertheless, when pharmacologic therapy becomes necessary, fibrates and HMG-CoA-reductase inhibitors (statins) are the most effective drugs in controlling the metabolic syndrome hyperlipidemia, and are thus the drugs of first choice. Fibrates are effective in lowering triglycerides and increasing HDL-C levels, the two most frequent abnormalities associated with the metabolic syndrome, and statins are effective in lowering LDL-C levels, even though hypercholesterolemia occurs less frequently. In addition, the combination of fibrates and statins is highly effective in controlling abnormalities of the lipid profile in patients with the metabolic syndrome.
RI Pintó, Xavier/AGI-4297-2022; MASANA, LUIS/M-7002-2019; Jimenez,
   Francisco Perez/AAJ-9559-2021; Mangas, Alipio/AAN-2722-2020; Tan,
   Kathryn Choon Beng/C-4407-2009; Hernandez Mijares, Antonio/D-3411-2011
OI Pintó, Xavier/0000-0002-2216-2444; MASANA, LUIS/0000-0002-0789-4954;
   Mangas, Alipio/0000-0002-5402-6674; Hernandez Mijares,
   Antonio/0000-0003-2197-0607
SN 1175-3277
EI 1179-187X
PY 2007
[truncated: 786,032 more chars]
