# Supplementary material for: Lipid-lowering effect of combined therapy with high-intensity statins and CETP inhibitors: a Systematic Review and meta-analysis
Source: Front Endocrinol (Lausanne). 2025 May 1;16:1512670. doi: 10.3389/fendo.2025.1512670 (PMC12078159; doi:10.3389/fendo.2025.1512670)
Supplement: Supplementary file 1 [file DataSheet1.zip › Raw Data/Raw Data/retrieve/601-1000.ris]

TY  - JOUR
M3  - Review
Y1  - 2012
VL  - 12
IS  - 4
SP  - 266
EP  - 278
SN  - 1871-5222
SN  - 1875-6115
JF  - Immunology, Endocrine and Metabolic Agents in Medicinal Chemistry
JO  - Immunol. Endocr. Metab. Agents Med. Chem.
UR  - http://www-embase-com.gx.booktsg.com/search/results?subaction=viewrecord&id=L366148121&from=export
U2  - L366148121
DB  - Embase
U3  - 2012-12-05
U4  - 2012-12-11
L2  - http://dx.doi.org/10.2174/187152212803521057
DO  - 10.2174/187152212803521057
A1  - Morales-Villegas, E.
A1  - Moreno-Virgen, G.
A1  - Barter, P.J.
M1  - (Morales-Villegas E., drmorvi@prodigy.net.mx; Moreno-Virgen G.) Centro de Investigación Cardiometabólica, Aguascalientes SA de CV-Hospital MAC-CMQ, Quinta Avenida 702-210. Col.Agricultura, Aguascalientes, CP 20234, Mexico
M1  - (Barter P.J.) Heart Research Institute, Sydney, Australia
AD  - E. Morales-Villegas, Centro de Investigación Cardiometabólica, Aguascalientes SA de CV-Hospital MAC-CMQ, Quinta Avenida 702-210. Col.Agricultura, Aguascalientes, CP 20234, Mexico
T1  - CETP pharmacological manipulation transforming human into mouse: Is this still a viable hypothesis?
LA  - English
KW  - 1 alkyl 2 acetylglycerophosphocholine esterase
KW  - aldosterone
KW  - anacetrapib
KW  - apolipoprotein A1
KW  - atorvastatin
KW  - biological marker
KW  - C reactive protein
KW  - cholesterol ester
KW  - cholesterol ester transfer protein
KW  - cholesterol ester transfer protein inhibitor
KW  - dalcetrapib
KW  - evacetrapib
KW  - ezetimibe
KW  - fenofibric acid
KW  - fluorodeoxyglucose f 18
KW  - high density lipoprotein cholesterol
KW  - hydroxymethylglutaryl coenzyme A reductase inhibitor
KW  - low density lipoprotein cholesterol
KW  - nicotinic acid
KW  - placebo
KW  - rosuvastatin
KW  - simvastatin
KW  - torcetrapib
KW  - triacylglycerol
KW  - very low density lipoprotein cholesterol
KW  - absence of side effects
KW  - artery diameter
KW  - artery dilatation
KW  - atherosclerosis
KW  - blood pressure
KW  - cardiovascular disease
KW  - cardiovascular risk
KW  - cholesterol metabolism
KW  - cholesterol transport
KW  - coronary artery disease
KW  - genetic modification
KW  - double blind procedure
KW  - drug efficacy
KW  - drug safety
KW  - drug tolerance
KW  - dyslipidemia
KW  - heart infarction
KW  - human
KW  - incidence
KW  - insulin resistance
KW  - monotherapy
KW  - nonhuman
KW  - nuclear magnetic resonance imaging
KW  - pathophysiology
KW  - phase 2 clinical trial (topic)
KW  - phase 3 clinical trial (topic)
KW  - phenotype
KW  - positron emission tomography
KW  - randomized controlled trial (topic)
KW  - review
N2  - Manipulating the action of the Cholesteryl Ester Transfer Protein -CETP- and transforming the human lipid phenotype into one resembling the mouse lipid phenotype, in order to reduce susceptibility to atherosclerosis, is a hypothesis based on at least three lines of scientific evidence summarized within the introduction of this article. The following aspects related to the pharmacological manipulation of the CETP are discussed within the present article: a) CETP as a controversial protein involved in heterotypic and homotypic transport of neutral lipids between different lipoproteins; b) CETP as a protein involved in atherogenic dyslipidemia associated with the insulin resistance syndrome and c) pharmacological manipulation of the CETP by using "second generation" drugs -dalcetrapib, anacetrapib and evacetrapib- focusing on the results of Phase IIb and Phase III studies published up to May 2012. The article concludes with a review of the strengths, weaknesses, opportunities and current controversy on the HDL-centric versus LDL-centric theories. © 2012 Bentham Science Publishers.
ER  - 

TY  - JOUR
M3  - Article
Y1  - 2012
VL  - 10
IS  - 6
SP  - 720
EP  - 724
SN  - 1570-1611
SN  - 1875-6212
JF  - Current Vascular Pharmacology
JO  - Curr. Vasc. Pharmacol.
UR  - http://www-embase-com.gx.booktsg.com/search/results?subaction=viewrecord&id=L366148230&from=export
U2  - L366148230
C5  - 23259565
DB  - Embase
DB  - Medline
U3  - 2012-12-05
U4  - 2012-12-11
L2  - http://dx.doi.org/10.2174/157016112803520972
DO  - 10.2174/157016112803520972
A1  - Lüscher, T.F.
A1  - von Eckardstein, A.
A1  - Simic, B.
M1  - (Lüscher T.F., thomas.luescher@usz.ch) Department of Cardiology and Clinical Chemistry, University of Zurich, Switzerland
M1  - (von Eckardstein A.) University Hospital Zurich and Cardiovascular Research, University of Zurich, Switzerland
M1  - (Simic B.) Institute of Physiology, University of Zurich, Switzerland
AD  - T. F. Lüscher, Cardiovascular Center, University Hospital, CH-8091 Zurich, Switzerland
T1  - Therapeutic targets to Raise HDL in patients at risk or with coronary artery disease
LA  - English
KW  - anacetrapib
KW  - apolipoprotein
KW  - cholesterol ester
KW  - cholesterol ester transfer protein
KW  - dalcetrapib
KW  - endothelial nitric oxide synthase
KW  - evacetrapib
KW  - fibric acid derivative
KW  - high density lipoprotein cholesterol
KW  - laropiprant
KW  - nicotinic acid
KW  - peroxisome proliferator activated receptor gamma agonist
KW  - pioglitazone
KW  - placebo
KW  - quinapril
KW  - ramipril
KW  - reactive oxygen metabolite
KW  - rosiglitazone
KW  - simvastatin
KW  - torcetrapib
KW  - triacylglycerol
KW  - aldosterone release
KW  - arterial pressure
KW  - arterial wall thickness
KW  - article
KW  - cardiovascular risk
KW  - clinical trial (topic)
KW  - coronary artery disease
KW  - drug efficacy
KW  - human
KW  - hypercholesterolemia
KW  - hyperlipidemia
KW  - intravascular ultrasound
KW  - outcome assessment
KW  - jtt705
C1  - jtt705(Hoffmann La Roche)
C2  - Hoffmann La Roche
C2  - Lilly
C2  - Merck
C2  - Pfizer
N2  - The plasma levels of high-density lipoprotein (HDL) cholesterol are inversely related to cardiovascular risk. Traditional HDL-raising therapies, like fibrates, PPAR-γ agonists, and nicacin, among others, are associated with undesirable side effects, limited efficacy, or have not yet been shown to improve morbidity and mortality on top of statins in clinical outcome trials. A novel pharmacological target for raising circulating HDL-C levels is the cholesterol ester transfer protein (CETP), an enzyme that facilitates the transport of cholesteryl esters and triglycerides between the lipoproteins. Four pharmacological small-molecule inhibitors of CETP, i.e. torcetrapib (Pfizer), dalcetrapib (JTT-705; Roche), anacetrapib (Merck), and evacetrapib (Eli Lilly) have been developed. Notwithstanding a marked increase in HDL, torcetrapib was associated with an increase in all-cause mortality in the ILLUMINATE trial and raised safety concerns related to the off-target effects of CETP inhibition. Most recently, development of dalcetrapib was abruptly stopped due to a lack of clinically meaningful efficacy. Thus, it will be of utmost importance to demonstrate that the remaining CETP inhibitors in development not only increase HDL-C levels in plasma, but also improve HDL-function in patients with coronary disease or an acute coronary syndrome. © 2012 Bentham Science Publishers.
ER  - 

TY  - JOUR
M3  - Article
Y1  - 2012
VL  - 58
IS  - 11-12
SP  - 1231
EP  - 1239
SN  - 1433-6510
JF  - Clinical Laboratory
JO  - Clin. Lab.
UR  - http://www-embase-com.gx.booktsg.com/search/results?subaction=viewrecord&id=L366335047&from=export
U2  - L366335047
C5  - 23289194
DB  - Embase
DB  - Medline
U3  - 2013-01-02
U4  - 2013-01-17
L2  - http://dx.doi.org/10.7754/Clin.Lab.2012.120323
DO  - 10.7754/Clin.Lab.2012.120323
A1  - De Vries, R.
A1  - Dikkeschei, B.D.
A1  - Sluiter, W.J.
A1  - Dallinga-Thie, G.M.
A1  - Van Tol, A.
A1  - Dullaart, R.P.F.
M1  - (De Vries R.; Sluiter W.J.; Van Tol A.; Dullaart R.P.F., r.p.f.dullaart@int.umcg.nl) Department of Endocrinology, University Medical Center Groningen, University of Groningen, P.O. Box 30.001, Groningen, 9700 RB, Netherlands
M1  - (Dikkeschei B.D.) Department of Clinical Chemistry, Isala Clinics, Weezenlanden, Zwolle, Netherlands
M1  - (Dallinga-Thie G.M.) Department of Vascular and Experimental Vascular Medicine, Academic Medical Center Amsterdam, Netherlands
AD  - R.P.F. Dullaart, Department of Endocrinology, University Medical Center Groningen, University of Groningen, P.O. Box 30.001, Groningen, 9700 RB, Netherlands
T1  - Statin and fibrate combination does not additionally lower plasma cholesteryl ester transfer in type 2 diabetes mellitus
LA  - English
KW  - bezafibrate
KW  - cholesterol ester transfer protein
KW  - placebo
KW  - simvastatin
KW  - triacylglycerol
KW  - adult
KW  - article
KW  - atherosclerosis
KW  - cholesterol esterification
KW  - clinical article
KW  - combination chemotherapy
KW  - controlled study
KW  - crossover procedure
KW  - human
KW  - male
KW  - monotherapy
KW  - non insulin dependent diabetes mellitus
KW  - treatment response
N2  - Background: Plasma cholesteryl ester transfer (CET) from high density lipoproteins (HDL) to very low and low density lipoproteins (VLDL+LDL) may predict (subclinical) atherosclerosis. We tested the extent to which plasma CET and cholesterol esterification (EST) are decreased by statin and fibrate combination therapy compared to statin and fibrate administration alone in type 2 diabetic patients. Methods: Plasma CET and EST were measured by isotope assays in 14 type 2 diabetic patients, in whom a randomized placebo-controlled crossover study was carried out (8 weeks treatment with simvastatin (40 mg daily), bezafibrate (400 mg daily) and their combination). Plasma CET and EST from diabetic patients were compared with 42 non-diabetic control subjects with similar triglyceride levels. Results: Plasma CET and EST were elevated in diabetic patients at baseline compared to control subjects (p < 0.01), and were correlated positively with non-HDL cholesterol and triglycerides in non-diabetic subjects and in diabetic patients at baseline (p < 0.01). Decreases in CET during combined treatment (p < 0.05) were not greater than the changes during simvastatin and bezafibrate monotherapy (p > 0.20). EST only decreased during bezafibrate therapy (p < 0.05). Changes in CET during treatment were correlated positively with changes in non-HDL cholesterol (p < 0.05) and triglycerides (p < 0.001). Changes in HDL cholesterol were related inversely to changes in CET (p < 0.05). Conclusions: Diabetes-associated plasma CET elevations are ameliorated by statin and fibrate monotherapy, but combined lipid lowering drug treatment does not additively lower CET. CET lowering likely contributes to HDL cholesterol changes during statin and fibrate administration.
ER  - 

TY  - JOUR
M3  - Review
Y1  - 2012
VL  - 14
IS  - 11
SP  - 406
EP  - 411
SN  - 1212-7299
SN  - 1803-5256
JF  - Interni Medicina pro Praxi
JO  - Interni Med. Pro Praxi
UR  - http://www-embase-com.gx.booktsg.com/search/results?subaction=viewrecord&id=L368188499&from=export
U2  - L368188499
DB  - Embase
U3  - 2013-02-01
U4  - 2013-02-07
A1  - Ošt'ádal, P.
M1  - (Ošt'ádal P., ostadal@yahoo.com) Kardiocentrum, Kardiologické oddělení Nemocnice na Homolce, Roentgenova 2, 150 30 Praha 5, Czech Republic
AD  - P. Ošt'ádal, Kardiocentrum, Kardiologické oddělení, Nemocnice na Homolce, Roentgenova 2, 150 30 Praha 5, Czech Republic
T1  - Lipid-lowering therapy in acute coronary syndrome
LA  - Czech
KW  - antilipemic agent
KW  - atorvastatin
KW  - cholesterol ester transfer protein inhibitor
KW  - hydroxymethylglutaryl coenzyme A reductase inhibitor
KW  - PCSK9 inhibitor
KW  - placebo
KW  - rosuvastatin
KW  - unclassified drug
KW  - acute coronary syndrome
KW  - atherosclerotic plaque
KW  - coronary occlusion
KW  - drug effect
KW  - drug efficacy
KW  - drug safety
KW  - drug therapy
KW  - endothelial dysfunction
KW  - heart muscle ischemia
KW  - human
KW  - inflammation
KW  - ischemic heart disease
KW  - lipid lowering therapy
KW  - mortality
KW  - outcome assessment
KW  - oxidative stress
KW  - pathogenesis
KW  - physical tolerance
KW  - protein degradation
KW  - review
KW  - thrombus
N2  - The most frequent mechanism of the development of acute coronary syndrome (ACS) is fissuring or rupture of a coronary atherosclerotic plaque, leading to intra-luminal thrombus formation with subsequent coronary artery obstruction. It remains questionable whether cholesterol lowering may directly influence these pathogenic pathways; there is, however, a class among lipid-lowering drugs, with clear evidence of its favorable effects in ACS patients - statins. In addition to their lipid-lowering effect, statins also suppress inflammation, improve endothelial dysfunction, inhibit oxidative stress, or increase myocardial tolerance to acute ischemia. Most importantly, statins have been repeatedly shown to improve outcomes not only in stable forms of ischemic heart disease, but also in patients with ACS. The hardest evidence in ACS patients has been shown for "intensive statin therapy" represented mostly by atorvastatin 80 mg (alternatively by rosuvastatin 20-40 mg). In comparison with placebo or standard statin, intensive statin therapy reduces even all-cause mortality in ACS patients. Based on available data, intensive statin therapy should be started in all ACS patients. At the present time, however, administration of statins is the only lipid-lowering treatment in ACS with proven efficacy and safety. Currently, several clinical trials are under way that were designed to test the effects of other hypolipidemics, administered on top of statin therapy after ACS, such as cholesteryl ester transfer protein (CETP) inhibitors or PCSK9 inhibitors, that reduce LDL receptor degradation.
ER  - 

TY  - JOUR
M3  - Article
Y1  - 2012
VL  - 5
IS  - 6
SP  - 676
EP  - 685
SN  - 1942-325X
SN  - 1942-3268
JF  - Circulation: Cardiovascular Genetics
JO  - Circ. Cardiovasc. Genet.
UR  - http://www-embase-com.gx.booktsg.com/search/results?subaction=viewrecord&id=L368337061&from=export
U2  - L368337061
C5  - 23118302
DB  - Embase
DB  - Medline
U3  - 2013-02-22
U4  - 2013-03-05
L2  - http://dx.doi.org/10.1161/CIRCGENETICS.112.963314
DO  - 10.1161/CIRCGENETICS.112.963314
A1  - Chu, A.Y.
A1  - Guilianini, F.
A1  - Grallert, H.
A1  - Dupuis, J.
A1  - Ballantyne, C.M.
A1  - Barratt, B.J.
A1  - Nyberg, F.
A1  - Chasman, D.I.
A1  - Ridker, P.M.
M1  - (Chu A.Y., aychu@partners.org; Guilianini F.; Chasman D.I.; Ridker P.M.) Center for Cardiovascular Disease Prevention, Division of Preventive Medicine, Brigham and Women's Hospital, 900 Commonwealth Ave E, Boston, MA 02215, United States
M1  - (Chasman D.I.) Division of Genetics, Brigham and Women's Hospital, Boston, MA, United States
M1  - (Ridker P.M.) Division of Cardiology, Brigham and Women's Hospital, Boston, MA, United States
M1  - (Grallert H.) Helmholtz ZentrumMünchen, German Research Center for Environmental Health, Research Unit of Molecular Epidemiology, Neuherberg, Germany
M1  - (Dupuis J.) National Heart, Lung, and Blood Institute's, Boston University's Framingham Heart Study, Framingham, MA, United States
M1  - (Dupuis J.) Department of Biostatistics, Boston University School of Public Health, Boston, MA, United States
M1  - (Ballantyne C.M.) Division of Atherosclerosis and Vascular Medicine, Department of Medicine, Methodist DeBaakey Heart and Vascular Center, Houston, TX, United States
M1  - (Barratt B.J.) Personalised Healthcare and Biomarkers AstraZeneca Research and Development, Alderley Park, United Kingdom
M1  - (Nyberg F.) Global Epidemiology, AstraZeneca Research and Development, Mölndal, Sweden
M1  - (Nyberg F.) Unit of Occupational and Environmental Medicine, Sahlgrenska Academy, University of Gothenburg, Gothenburg, Sweden
M1  - (Chasman D.I.; Ridker P.M.) Harvard Medical School, Boston, MA, United States
AD  - A.Y. Chu, Center for Cardiovascular Disease Prevention, Division of Preventive Medicine, Brigham and Women's Hospital, 900 Commonwealth Ave E, Boston, MA 02215, United States
T1  - Genome-wide association study evaluating lipoprotein-associated phospholipase A2 mass and activity at baseline and after rosuvastatin therapy
LA  - English
KW  - NCT00239681
KW  - 1 alkyl 2 acetylglycerophosphocholine esterase
KW  - apolipoprotein C1
KW  - apolipoprotein E
KW  - low density lipoprotein cholesterol
KW  - rosuvastatin
KW  - triacylglycerol
KW  - article
KW  - enzyme activity
KW  - enzyme blood level
KW  - gene locus
KW  - genetic association
KW  - human
KW  - human tissue
KW  - major clinical study
KW  - meta analysis (topic)
KW  - outcome assessment
KW  - pharmacogenetics
KW  - priority journal
KW  - single nucleotide polymorphism
N2  - Background-Lipoprotein-associated phospholipase A2 (Lp-PLA 2) is a proinflammatory enzyme bound to low-density lipoprotein cholesterol and other circulating lipoproteins. Two measures of Lp-PLA 2, mass and activity, are associated with increased cardiovascular risk. Data are sparse regarding genetic determinants of Lp-PLA2 mass and activity, and no prior data are available addressing genetic determinants of statin-induced changes for this proinflammatory biomarker. Methods and Results-We performed a genome-wide association study of Lp-PLA2 mass and activity at baseline and after 12 months of rosuvastatin therapy (20 mg/d) among 6851 participants of European ancestry from the Justification for Use of Statins in Prevention: an Intervention Trial Evaluating Rosuvastatin (JUPITER) and performed replication in a meta-analysis of 13 664 participants from the Cohorts for Heart and Aging Research in Genomic Epidemiology (CHARGE) Consortium. Novel associations were identified and replicated at MS4A4E and TMEM49 for baseline Lp-PLA2 activity with genome-wide significant joint P values (P=2.0×10-11 and P=2.9×10-9, respectively). In addition, genome-wide associations (P<5×10-8) were identified and replicated for baseline Lp-PLA2 mass at CETP and for Lp-PLA2 activity at the APOC1-APOE and PLA2G7 loci. Among 2673 statin-allocated participants, both Lp-PLA2 mass and activity were reduced by >30% and low-density lipoprotein cholesterol by 50% after 12 months of statin therapy (P<0.001 for both). Variants in ABCG2 and LPA were associated with change in statin-induced Lp-PLA2 activity at genome-wide significance but were substantially attenuated after adjustment for statin-induced changes in lipid levels. Conclusions-Genome-wide significant associations at MS4A4E and TMEM49 may reflect novel influences on circulating levels of Lp-PLA2 activity. In addition, genome-wide significant associations with rosuvastatin-induced change in Lp-PLA2 activity were observed in ABCG2 and LPA, likely because of their impact on statin-induced low-density lipoprotein cholesterol lowering. © 2012 American Heart Association, Inc.
ER  - 

TY  - JOUR
M3  - Review
Y1  - 2012
VL  - 8
IS  - 1
SP  - 323
EP  - 331
SN  - 1176-6344
SN  - 1178-2048
JF  - Vascular Health and Risk Management
JO  - Vasc. Health Risk Manage.
UR  - http://www-embase-com.gx.booktsg.com/search/results?subaction=viewrecord&id=L368585239&from=export
U2  - L368585239
C5  - 22661899
DB  - Embase
DB  - Medline
U3  - 2013-04-04
U4  - 2013-04-17
L2  - http://dx.doi.org/10.2147/VHRM.S25238
DO  - 10.2147/VHRM.S25238
A1  - Shinkai, H.
M1  - (Shinkai H., hisashi.shinkai@jt.com) Central Pharmaceutical Research Institute, JT Inc, Osaka, Japan
AD  - H. Shinkai, Central Pharmaceutical Research Institute, JT Inc, 1-1 Murasaki-cho, Takatsuki, Osaka, 569-1125, Japan
T1  - Cholesteryl ester transfer-protein modulator and inhibitors and their potential for the treatment of cardiovascular diseases
LA  - English
KW  - anacetrapib
KW  - antilipemic agent
KW  - atorvastatin
KW  - dalcetrapib
KW  - evacetrapib
KW  - high density lipoprotein cholesterol
KW  - hydroxymethylglutaryl coenzyme A reductase inhibitor
KW  - low density lipoprotein cholesterol
KW  - placebo
KW  - torcetrapib
KW  - acute coronary syndrome
KW  - atherosclerosis
KW  - cardiovascular disease
KW  - clinical effectiveness
KW  - coronary artery disease
KW  - drug effect
KW  - drug efficacy
KW  - drug mechanism
KW  - drug safety
KW  - drug structure
KW  - drug tolerability
KW  - heart infarction
KW  - human
KW  - nonhuman
KW  - review
KW  - side effect
KW  - systolic blood pressure
KW  - treatment duration
KW  - vascular disease
KW  - jtt 705
C1  - jtt 705
N2  - Elevated low-density lipoprotein (LDL) cholesterol and lowered high-density lipoprotein (HDL) cholesterol are important risk factors for cardiovascular disease. Accordingly, raising HDL cholesterol induced by cholesteryl ester transfer protein (CETP) inhibition is an attractive approach for reducing the residual risk of cardiovascular events that persist in many patients receiving low-density LDL cholesterol-lowering therapy with statins. The development of torcetrapib, a CETP inhibitor, was terminated due to its adverse cardiovascular effects. These adverse effects did not influence the mechanism of CETP inhibition, but affected the molecule itself. Therefore a CETP modulator, dalcetrapib, and a CETP inhibitor, anacetrapib, are in Phase III of clinical trials to evaluate their effects on cardiovascular outcomes. In the dal-VESSEL (dalcetrapib Phase IIb endothelial function study) and the dal-PLAQUE (safety and efficacy of dalcetrapib on atherosclerotic disease using novel non-invasive multimodality imaging) clinical studies, dalcetrapib reduced CETP activity by 50% and increased HDL cholesterol levels by 31% without changing LDL cholesterol levels. Moreover, dalcetrapib was associated with a reduction in carotid vessel-wall inflammation at 6 months, as well as a reduced vessel-wall area at 24 months compared with the placebo. In the DEFINE (determining the efficacy and tolerability of CETP inhibition with anacetrapib) clinical study, anacetrapib increased HDL cholesterol levels by 138% and decreased LDL cholesterol levels by 36%. In contrast with torcetrapib, anacetrapib had no adverse cardiovascular effects. The potential of dalcetrapib and anacetrapib in the treatment of cardiovascular diseases will be revealed by two large-scale clinical trials, the dal-OUTCOMES (efficacy and safety of dalcetrapib in patients with recent acute coronary syndrome) study and the REVEAL (randomized evaluation of the effects of anacetrapib through lipid modification, a large-scale, randomized placebo-controlled trial of the clinical effects of anacetrapib among people with established vascular disease) study. The dal-OUTCOMES study is testing whether dalcetrapib can reduce cardiovascular events and the REVEAL study is testing whether anacetrapib can reduce cardiovascular events. These reports are expected to be released by 2013 and 2017, respectively. © 2012 Shinkai, publisher and licensee Dove Medical Press Ltd.
ER  - 

TY  - JOUR
M3  - Review
Y1  - 2012
VL  - 8
IS  - 1
SP  - 483
EP  - 493
SN  - 1176-6344
SN  - 1178-2048
JF  - Vascular Health and Risk Management
JO  - Vasc. Health Risk Manage.
UR  - http://www-embase-com.gx.booktsg.com/search/results?subaction=viewrecord&id=L368585258&from=export
U2  - L368585258
C5  - 22977305
DB  - Embase
DB  - Medline
U3  - 2013-04-04
U4  - 2013-04-17
L2  - http://dx.doi.org/10.2147/VHRM.S29010
DO  - 10.2147/VHRM.S29010
A1  - Miyares, M.A.
A1  - Davis, K.
M1  - (Miyares M.A., mmiyares@jhsmiami.org; Davis K.) Pharmacy Department, Jackson Memorial Hospital, Miami, FL, United States
AD  - M. A. Miyares, Pharmacy Department, Jackson Memorial Hospital, 1611 NW 12 Avenue, East Tower B069, Miami, IL 33136-1096, United States
T1  - Patient considerations and clinical impact of cholesteryl ester transfer protein inhibitors in the management of dyslipidemia: Focus on anacetrapib
LA  - English
KW  - acetylsalicylic acid
KW  - anacetrapib
KW  - antilipemic agent
KW  - at 103
KW  - atorvastatin
KW  - cholesterol ester transfer protein
KW  - cholesterol ester transfer protein inhibitor
KW  - dalcetrapib
KW  - digoxin
KW  - drl 17822
KW  - evacetrapib
KW  - fenofibrate
KW  - fenofibric acid
KW  - fibric acid derivative
KW  - fluvastatin
KW  - gemfibrozil
KW  - high density lipoprotein cholesterol
KW  - hydroxymethylglutaryl coenzyme A reductase inhibitor
KW  - jtt 302
KW  - low density lipoprotein cholesterol
KW  - midazolam
KW  - nicotinic acid
KW  - pitavastatin
KW  - placebo
KW  - pravastatin
KW  - simvastatin
KW  - obicetrapib
KW  - torcetrapib
KW  - unclassified drug
KW  - unindexed drug
KW  - warfarin
KW  - abdominal pain
KW  - area under the curve
KW  - cholesterol metabolism
KW  - clinical effectiveness
KW  - clinical trial (topic)
KW  - constipation
KW  - coughing
KW  - diarrhea
KW  - diastolic blood pressure
KW  - dose response
KW  - drug approval
KW  - drug blood level
KW  - drug dose comparison
KW  - drug dose increase
KW  - drug effect
KW  - drug efficacy
KW  - drug elimination
KW  - drug eruption
KW  - drug excretion
KW  - drug fatality
KW  - drug half life
KW  - drug inhibition
KW  - drug metabolism
KW  - drug potency
KW  - drug safety
KW  - drug tolerability
KW  - dyslipidemia
KW  - dyspepsia
KW  - gastrointestinal symptom
KW  - hot flush
KW  - human
KW  - maximum plasma concentration
KW  - muscle cramp
KW  - myalgia
KW  - nausea
KW  - nonhuman
KW  - potassium blood level
KW  - protein expression
KW  - protein function
KW  - pruritus
KW  - review
KW  - side effect
KW  - sodium blood level
KW  - systolic blood pressure
KW  - treatment duration
KW  - treatment outcome
KW  - treatment planning
KW  - vomiting
KW  - at 103
KW  - cp 529414
KW  - drl 17822
KW  - jtt 302
KW  - jtt 705
KW  - ly 2484595
KW  - mk 0859
KW  - ta 8995
C1  - at 103(Affiris,Austria)
C1  - cp 529414(Pfizer,United States)
C1  - drl 17822(Reddy,India)
C1  - jtt 302(Japan Tobacco,Japan)
C1  - jtt 705(Hoffmann La Roche,United States)
C1  - ly 2484595(Lilly,United States)
C1  - mk 0859(Merck,United States)
C1  - ta 8995(Mitsubishi Tanabe,Japan)
C2  - Affiris(Austria)
C2  - Hoffmann La Roche(United States)
C2  - Japan Tobacco(Japan)
C2  - Lilly(United States)
C2  - Merck(United States)
C2  - Mitsubishi Tanabe(Japan)
C2  - Pfizer(United States)
C2  - Reddy(India)
N2  - Cardiovascular disease (CVD) is responsible for significant morbidity and mortality within the United States and worldwide. Although targeting low-density lipoprotein cholesterol (LDL-C) in the prevention of CVD has been shown to be effective, evidence exists to indicate that significant cardiovascular (CV) risk remains in patients receiving 3-hydroxy-3-methylglutaryl-coenzyme A reductase inhibitors (statins) - a risk that may be correlated with low levels of high-density lipoprotein cholesterol (HDL-C). Among the various tactics under investigation to increase HDL-C, inhibition of cholesteryl ester transfer protein (CETP) appears the most adept to raise these levels. Although torcetrapib, a CETP inhibitor, demonstrated significant beneficial changes in HDL-C and LDL-C after 12 months of therapy when coadministered with atorvastatin, patients in the torcetrapib arm experienced a rise in mortality, including increased risk of death from CV and non-CV causes as well as a significant rise in major CV events. Later studies established that the adverse effects of torcetrapib were produced from molecule-specific off-target effects and not to the mechanism of CETP inhibition. These untoward outcomes have not been detected with anacetrapib, the third of the CETP inhibitors to enter Phase III trials. Furthermore, treatment with anacetrapib revealed both a statistically significant decrease in LDL-C and increase in HDL-C over placebo. While the place in therapy of niacin and fibrates to reduce CV events is currently in question secondary to the Atherothrombosis Intervention in Metabolic Syndrome with Low HDL Cholesterol/High Triglyceride and Impact on Global Health Outcomes and the Action to Control CV Risk in Diabetes trials, the ongoing large-scale, randomized-placebo, controlled-outcomes study with anacetrapib coadministered with statin treatment will not only test the hypothesis if CETP inhibition lowers residual CV risk but will also provide insight as to which patient subgroups might benefit the most from anacetrapib despite aggressive therapy with statins. © 2012 Miyares and Davis, publisher and licensee Dove Medical Press Ltd.
ER  - 

TY  - JOUR
M3  - Article
Y1  - 2012
VL  - 14
IS  - 6
SP  - 684
EP  - 691
SN  - 1523-3782
SN  - 1534-3170
JF  - Current Cardiology Reports
JO  - Curr. Cardiol. Rep.
UR  - http://www-embase-com.gx.booktsg.com/search/results?subaction=viewrecord&id=L52216739&from=export
U2  - L52216739
C5  - 22991041
DB  - Embase
DB  - Medline
U3  - 2012-09-22
U4  - 2012-12-18
L2  - http://dx.doi.org/10.1007/s11886-012-0317-3
DO  - 10.1007/s11886-012-0317-3
A1  - Larach, D.B.
A1  - DeGoma, E.M.
A1  - Rader, D.J.
M1  - (Larach D.B., dlarach@mail.med.upenn.gx.booktsg.com) Perelman School of Medicine, University of Pennsylvania, 8044 Maloney Building, 3400 Spruce St, Philadelphia, PA 19104, United States
M1  - (DeGoma E.M., emil.degoma@uphs.upenn.gx.booktsg.com) Division of Cardiovascular Medicine, Perelman School of Medicine, University of Pennsylvania, 3400 Civic Center Blvd, Philadelphia, PA 19104, United States
M1  - (Rader D.J., rader@mail.med.upenn.gx.booktsg.com) Cardiovascular Institute, Perelman School of Medicine, University of Pennsylvania, 11-125 TRC, 3400 Civic Center Blvd, Philadelphia, PA 19104, United States
AD  - D.J. Rader, Cardiovascular Institute, Perelman School of Medicine, University of Pennsylvania, 11-125 TRC, 3400 Civic Center Blvd, Philadelphia, PA 19104, United States
T1  - Targeting high density lipoproteins in the prevention of cardiovascular disease?
LA  - English
KW  - anacetrapib
KW  - apolipoprotein A1
KW  - apolipoprotein B
KW  - atorvastatin
KW  - az 876
KW  - cardiovascular agent
KW  - cholesterol ester transfer protein inhibitor
KW  - csl 111
KW  - csl 112
KW  - dalcetrapib
KW  - etc 216
KW  - evacetrapib
KW  - ezetimibe plus simvastatin
KW  - gw 6340
KW  - high density lipoprotein
KW  - hydroxymethylglutaryl coenzyme A reductase inhibitor
KW  - laropiprant
KW  - liver X receptor
KW  - liver X receptor agonist
KW  - low density lipoprotein cholesterol
KW  - microRNA 33
KW  - nicotinic acid
KW  - placebo
KW  - apabetalone
KW  - simvastatin
KW  - torcetrapib
KW  - triacylglycerol
KW  - unclassified drug
KW  - absence of side effects
KW  - article
KW  - atherosclerosis
KW  - cardiovascular disease
KW  - cardiovascular risk
KW  - cholesterol blood level
KW  - cholesterol transport
KW  - coronary atherosclerosis
KW  - drug efficacy
KW  - drug megadose
KW  - drug tolerability
KW  - dyslipidemia
KW  - human
KW  - low drug dose
KW  - macrophage
KW  - nonhuman
KW  - protein expression
KW  - protein targeting
KW  - risk reduction
KW  - treatment duration
KW  - treatment response
KW  - triacylglycerol blood level
KW  - upregulation
KW  - az 876
KW  - csl 111
KW  - csl 112
KW  - etc 216
KW  - gw 6340
KW  - rvx 208
C1  - az 876
C1  - csl 111
C1  - csl 112
C1  - etc 216
C1  - gw 6340
C1  - rvx 208
N2  - Recent studies involving HDL-raising therapeutics have greatly changed our understanding of this field. Despite effectively raising HDL-C levels, niacin remains of uncertain clinical benefit. Synthetic niacin receptor agonists are unlikely to raise HDL-C or have other beneficial effects on plasma lipids. Despite the failure in phase 3 of 2 CETP inhibitors, 2 potent CETP inhibitors that raise HDL-C levels by >100 % (and reduce LDL-C substantially) are in late stage clinical development. Infusions of recombinant HDL containing 'wild-type' apoA-I or apoA-I Milano, as well as autologous delipidated HDL, all demonstrated promising early results, and remain in clinical development. A small molecule that causes upregulation of endogenous apoA-I production is also in clinical development. Finally, upregulation of macrophage cholesterol efflux pathways through agonism of liver X receptors or antagonism of miR-33 remains of substantial interest. The field of HDL therapeutics is poised to transition from the 'HDL-cholesterol hypothesis' to the 'HDL flux hypothesis' in which the impact on flux from macrophage to feces is deemed to be of greater therapeutic benefit than the increase in steady-state concentrations of HDL cholesterol. © Springer Science+Business Media, LLC 2012.
ER  - 

TY  - JOUR
M3  - Review
Y1  - 2012
VL  - 23
IS  - 6
SP  - 518
EP  - 524
SN  - 0957-9672
SN  - 1473-6535
JF  - Current Opinion in Lipidology
JO  - Curr. Opin. Lipidology
UR  - http://www-embase-com.gx.booktsg.com/search/results?subaction=viewrecord&id=L52228383&from=export
U2  - L52228383
C5  - 23010697
DB  - Embase
DB  - Medline
U3  - 2012-09-28
U4  - 2012-12-10
L2  - http://dx.doi.org/10.1097/MOL.0b013e32835916b3
DO  - 10.1097/MOL.0b013e32835916b3
A1  - Duivenvoorden, R.
A1  - Fayad, Z.A.
M1  - (Duivenvoorden R.) Academic Medical Center, Amsterdam, Netherlands
M1  - (Duivenvoorden R.; Fayad Z.A., zahi.fayad@gmail.com) Translational and Molecular Imaging Institute, Mount Sinai School of Medicine, One Gustave L. Levy Place, New York, NY 10029, United States
M1  - (Fayad Z.A., zahi.fayad@gmail.com) Department of Radiology, Mount Sinai School of Medicine, New York, NY, United States
AD  - Z.A. Fayad, Translational and Molecular Imaging Institute, Mount Sinai School of Medicine, One Gustave L. Levy Place, New York, NY 10029, United States
T1  - Safety of CETP inhibition
LA  - English
KW  - NCT01252953
KW  - aldosterone
KW  - anacetrapib
KW  - atorvastatin
KW  - cholesterol ester transfer protein
KW  - cholesterol ester transfer protein inhibitor
KW  - dalcetrapib
KW  - evacetrapib
KW  - fluorodeoxyglucose f 18
KW  - placebo
KW  - potassium
KW  - sodium
KW  - torcetrapib
KW  - triacylglycerol
KW  - aldosterone blood level
KW  - atherosclerosis
KW  - blood pressure
KW  - blood vessel wall
KW  - cardiovascular disease
KW  - cerebrovascular accident
KW  - diastolic blood pressure
KW  - disease course
KW  - drug safety
KW  - endothelium
KW  - fatality
KW  - heart infarction
KW  - human
KW  - inflammation
KW  - ischemic heart disease
KW  - nonhuman
KW  - nuclear magnetic resonance imaging
KW  - positron emission tomography
KW  - potassium blood level
KW  - priority journal
KW  - review
KW  - side effect
KW  - sodium blood level
KW  - systolic blood pressure
KW  - triacylglycerol blood level
KW  - ultrasound
KW  - unstable angina pectoris
N2  - PURPOSE OF REVIEW: Cholesteryl ester transfer protein (CETP)-inhibiting drugs effectively raise HDL cholesterol. In 2007, the CETP inhibitor torcetrapib unexpectedly showed increased fatality and cardiovascular events, possibly related to increased blood pressure and aldosterone levels caused by torcetrapib. Since then, novel CETP inhibiting drugs have been investigated. This review will discuss the safety of the CETP-inhibiting drugs. RECENT FINDINGS: The novel CETP inhibitors dalcetrapib, evacetrapib and anacetrapib did not show harmful effects on blood pressure or aldosterone levels. Ultrasound brachial artery flow-mediated vasodilation, carotid MRI and F-fluordeoxyglucose PET imaging studies, showed that dalcetrapib therapy had neither harmful nor beneficial effects on endothelial function, atherosclerosis progression, or vessel wall inflammation. Recently, the clinical endpoint study investigating dalcetrapib was announced to be terminated early, after the second interim analysis showed that dalcetrapib lacked clinically meaningful efficacy. SUMMARY: Dalcetrapib, evacetrapib and anacetrapib did not show the harmful effects on aldosterone and blood pressure that were exhibited by torcetrapib, indicating that CETP inhibition is well tolerated. So far CETP inhibition did not show beneficial effects on clinical outcome. The phase III study with anacetrapib will give final answers on whether CETP inhibition can reduce cardiovascular events. © 2012 Wolters Kluwer Health|Lippincott Williams & Wilkins.
ER  - 

TY  - JOUR
M3  - Review
Y1  - 2012
VL  - 23
IS  - 6
SP  - 560
EP  - 568
SN  - 0957-9672
SN  - 1473-6535
JF  - Current Opinion in Lipidology
JO  - Curr. Opin. Lipidology
UR  - http://www-embase-com.gx.booktsg.com/search/results?subaction=viewrecord&id=L52243502&from=export
U2  - L52243502
C5  - 23041907
DB  - Embase
DB  - Medline
U3  - 2012-10-10
U4  - 2012-12-10
L2  - http://dx.doi.org/10.1097/MOL.0b013e3283598d81
DO  - 10.1097/MOL.0b013e3283598d81
A1  - Kolski, B.
A1  - Tsimikas, S.
M1  - (Kolski B.; Tsimikas S., stsimikas@ucsd.edu) Division of Cardiology, Department of Medicine, University of California San Diego, San Diego, CA, United States
AD  - S. Tsimikas, Vascular Medicine Program, University of California San Diego, 9500 Gilman Drive, San Diego, CA 92093-0682, United States
T1  - Emerging therapeutic agents to lower lipoprotein (a) levels
LA  - English
KW  - acetylsalicylic acid
KW  - ager 733
KW  - alirocumab
KW  - anacetrapib
KW  - antisense oligonucleotide
KW  - apolipoprotein B100
KW  - carnitine
KW  - dalcetrapib
KW  - eprotirome
KW  - ezetimibe
KW  - farnesoid X receptor
KW  - fibroblast growth factor
KW  - high density lipoprotein cholesterol
KW  - interleukin 6
KW  - interleukin 8
KW  - kexin
KW  - lipoprotein A
KW  - lomitapide
KW  - low density lipoprotein
KW  - low density lipoprotein cholesterol
KW  - messenger RNA
KW  - mipomersen
KW  - monoclonal antibody
KW  - nicotinic acid
KW  - simvastatin
KW  - sobetirome
KW  - subtilisin
KW  - unclassified drug
KW  - abetalipoproteinemia
KW  - apoptosis
KW  - atherosclerosis
KW  - binding kinetics
KW  - cardiovascular disease
KW  - cardiovascular risk
KW  - cerebrovascular accident
KW  - competitive inhibition
KW  - environmental factor
KW  - familial hypercholesterolemia
KW  - heart infarction
KW  - human
KW  - hypercholesterolemia
KW  - hyperlipidemia
KW  - kringle domain
KW  - lipid oxidation
KW  - lipoprotein metabolism
KW  - liver cell
KW  - low drug dose
KW  - monotherapy
KW  - nonhuman
KW  - priority journal
KW  - protein degradation
KW  - protein synthesis
KW  - protein targeting
KW  - review
KW  - risk reduction
KW  - single nucleotide polymorphism
KW  - thrombosis
KW  - ager 733
KW  - aspirin
KW  - regn 727
KW  - sar 236553
C1  - ager 733
C1  - aspirin
C1  - regn 727
C1  - sar 236553
N2  - PURPOSE OF REVIEW: Recent epidemiological and genetic studies have suggested that lipoprotein (a) [Lp(a)] is a causal mediator of cardiovascular disease (CVD). There is now interest in evaluating Lp(a) as a therapeutic target. This review will summarize emerging therapeutic agents to lower Lp(a). RECENT FINDINGS: Apheresis is the most efficacious method to lower Lp(a). Currently, there are no approved drugs to specifically lower Lp(a). However, recent data has demonstrated that Lp(a) can be significantly lowered, along with reductions in other apolipoprotein B-100 (apoB) containing lipoproteins, with antisense oligonucleotides to apoB, monoclonal antibodies to proprotein convertase subtilisin/kexin type 9, cholesterol ester transfer protein inhibitors, and thyromimetics. The farnesoid X receptor/fibroblast growth factor axis and interleukin-6 also influence Lp(a) levels and may be targets of therapy. Finally, specific apolipoprotein (a) [apo(a)] inhibitors apo(a) have been developed and reduce apo(a) mRNA and protein levels up to 86% without significantly affecting other lipoproteins. SUMMARY: Lp(a) remains the last major lipoprotein disorder without any specific therapy. With the strong and accumulating data on its role as a causal risk factor for CVD, a rationale exists to develop novel agents to reduce Lp(a) and test the hypothesis that this will lead to reduced CVD events. © 2012 Wolters Kluwer Health|Lippincott Williams & Wilkins.
ER  - 

TY  - JOUR
M3  - Article
Y1  - 2012
VL  - 367
IS  - 22
SP  - 2089
EP  - 2099
SN  - 0028-4793
SN  - 1533-4406
JF  - New England Journal of Medicine
JO  - New Engl. J. Med.
UR  - http://www-embase-com.gx.booktsg.com/search/results?subaction=viewrecord&id=L366127220&from=export
U2  - L366127220
C5  - 23126252
DB  - Embase
DB  - Medline
U3  - 2012-12-04
U4  - 2012-12-17
L2  - http://dx.doi.org/10.1056/NEJMoa1206797
DO  - 10.1056/NEJMoa1206797
A1  - Schwartz, G.G.
A1  - Olsson, A.G.
A1  - Abt, M.
A1  - Ballantyne, C.M.
A1  - Barter, P.J.
A1  - Brumm, J.
A1  - Chaitman, B.R.
A1  - Holme, I.M.
A1  - Kallend, D.
A1  - Leiter, L.A.
A1  - Leitersdorf, E.
A1  - McMurray, J.J.V.
A1  - Mundl, H.
A1  - Nicholls, S.J.
A1  - Shah, P.K.
A1  - Tardif, J.-C.
A1  - Wright, R.S.
M1  - (Schwartz G.G., gregory.schwartz@va.gov) Veterans Affairs Medical Center, University of Colorado School of Medicine, Denver, CO, United States
M1  - (Olsson A.G.) Stockholm Heart Center, Stockholm, Sweden
M1  - (Olsson A.G.) Linköping University, Linköping, Sweden
M1  - (Abt M.; Brumm J.; Kallend D.; Mundl H.) F. Hoffmann-La Roche, Basel, Switzerland
M1  - (Ballantyne C.M.; Barter P.J.) Baylor College of Medicine and Methodist DeBakey Heart and Vascular Center, Houston, TX, United States
M1  - (Chaitman B.R.) Heart Research Institute, Sydney, Australia
M1  - (Holme I.M.) Saint Louis University, St. Louis, United States
M1  - (Leiter L.A.) Oslo University Hospital, Ulleval, Oslo, Norway
M1  - (Leitersdorf E.) Keenan Research Centre, Li Ka Shing Knowledge Institute of St. Michael's Hospital, University of Toronto, Toronto, Canada
M1  - (McMurray J.J.V.) Hadassah Hebrew University Medical Center, Jerusalem, Israel
M1  - (Nicholls S.J.) British Heart Foundation Cardiovascular Research Centre, University of Glasgow, Glasgow, United Kingdom
M1  - (Shah P.K.) South Australian Health and Medical Research Institute, University of Adelaide, Adelaide, SA, Australia
M1  - (Tardif J.-C.) Cedars-Sinai Heart Institute, Los Angeles, CA, United States
M1  - (Wright R.S.) Montreal Heart Institute, Universitéde Montréal, Montreal, Canada
M1  - (Wright R.S.) Mayo Clinic, Rochester, MN, United States
AD  - G.G. Schwartz, Cardiology Section (111B), VA Medical Center, 1055 Clermont St., Denver, CO 80220, United States
T1  - Effects of dalcetrapib in patients with a recent acute coronary syndrome
LA  - English
KW  - NCT00658515
KW  - acetylsalicylic acid
KW  - angiotensin receptor antagonist
KW  - apolipoprotein A
KW  - apolipoprotein B
KW  - beta adrenergic receptor blocking agent
KW  - C reactive protein
KW  - dalcetrapib
KW  - dipeptidyl carboxypeptidase inhibitor
KW  - glucose
KW  - glycated hemoglobin
KW  - high density lipoprotein cholesterol
KW  - hydroxymethylglutaryl coenzyme A reductase inhibitor
KW  - low density lipoprotein cholesterol
KW  - placebo
KW  - thienopyridine derivative
KW  - very low density lipoprotein cholesterol
KW  - acute coronary syndrome
KW  - adult
KW  - article
KW  - cardiovascular risk
KW  - cholesterol blood level
KW  - controlled study
KW  - diarrhea
KW  - drug effect
KW  - drug efficacy
KW  - drug safety
KW  - drug withdrawal
KW  - female
KW  - glucose blood level
KW  - glycemic control
KW  - heart death
KW  - heart muscle revascularization
KW  - hemoglobin blood level
KW  - human
KW  - hypertension
KW  - insomnia
KW  - lipoprotein blood level
KW  - major clinical study
KW  - male
KW  - mortality
KW  - patient attitude
KW  - patient compliance
KW  - phase 3 clinical trial
KW  - priority journal
KW  - protein blood level
KW  - randomized controlled trial
KW  - risk assessment
KW  - single blind procedure
KW  - systolic blood pressure
N2  - BACKGROUND:In observational analyses, higher levels of high-density lipoprotein (HDL) cholesterol have been associated with a lower risk of coronary heart disease events. However, whether raising HDL cholesterol levels therapeutically reduces cardiovascular risk remains uncertain. Inhibition of cholesteryl ester transfer protein (CETP) raises HDL cholesterol levels and might therefore improve cardiovascular outcomes. METHODS:We randomly assigned 15,871 patients who had had a recent acute coronary syndrome to receive the CETP inhibitor dalcetrapib, at a dose of 600 mg daily, or placebo, in addition to the best available evidence-based care. The primary efficacy end point was a composite of death from coronary heart disease, nonfatal myocardial infarction, ischemic stroke, unstable angina, or cardiac arrest with resuscitation. RESULTS:At the time of randomization, the mean HDL cholesterol level was 42 mg per deciliter (1.1 mmol per liter), and the mean low-density lipoprotein (LDL) cholesterol level was 76 mg per deciliter (2.0 mmol per liter). Over the course of the trial, HDL cholesterol levels increased from baseline by 4 to 11% in the placebo group and by 31 to 40% in the dalcetrapib group. Dalcetrapib had a minimal effect on LDL cholesterol levels. Patients were followed for a median of 31 months. At a prespecified interim analysis that included 1135 primary end-point events (71% of the projected total number), the independent data and safety monitoring board recommended termination of the trial for futility. As compared with placebo, dalcetrapib did not alter the risk of the primary end point (cumulative event rate, 8.0% and 8.3%, respectively; hazard ratio with dalcetrapib, 1.04; 95% confidence interval, 0.93 to 1.16; P = 0.52) and did not have a significant effect on any component of the primary end point or total mortality. The median C-reactive protein level was 0.2 mg per liter higher and the mean systolic blood pressure was 0.6 mm Hg higher with dalcetrapib as compared with placebo (P<0.001 for both comparisons). CONCLUSIONS:In patients who had had a recent acute coronary syndrome, dalcetrapib increased HDL cholesterol levels but did not reduce the risk of recurrent cardiovascular events. (Funded by F. Hoffmann-La Roche; dal-OUTCOMES ClinicalTrials.gov number, NCT00658515.) Copyright © 2012 Massachusetts Medical Society.
ER  - 

TY  - JOUR
M3  - Conference Abstract
Y1  - 2012
VL  - 126
IS  - 21
SN  - 0009-7322
JF  - Circulation
JO  - Circulation
UR  - http://www-embase-com.gx.booktsg.com/search/results?subaction=viewrecord&id=L70955468&from=export
U2  - L70955468
DB  - Embase
U4  - 2013-01-10
A1  - Brewer, H.B.
M1  - (Brewer H.B.) Medstar Research Institute, Washington, DC, United States
AD  - H.B. Brewer, Medstar Research Institute, Washington, DC, United States
T1  - HDL: A novel target or marker for cardiovascular risk
LA  - English
KW  - marker
KW  - high density lipoprotein
KW  - cholesterol
KW  - biological marker
KW  - high density lipoprotein cholesterol
KW  - cholesterol ester transfer protein inhibitor
KW  - triacylglycerol
KW  - lipoprotein
KW  - structural protein
KW  - lipidome
KW  - proteome
KW  - low density lipoprotein
KW  - statin (protein)
KW  - cholesterol ester transfer protein
KW  - medical society
KW  - cardiovascular risk
KW  - resuscitation
KW  - human
KW  - macrophage
KW  - patient
KW  - risk
KW  - liver
KW  - blood level
KW  - imaging
KW  - animal model
KW  - effusion
KW  - epidemiological data
KW  - diabetes mellitus
KW  - infusion
KW  - high risk patient
KW  - cardiovascular disease
KW  - thrombosis
KW  - lipid composition
KW  - dyslipoproteinemia
KW  - vascular disease
KW  - metabolic syndrome X
KW  - mutation
KW  - oxidation
KW  - acute coronary syndrome
KW  - clinical trial (topic)
KW  - vascular tissue
KW  - intestine
KW  - inflammation
N2  - HDL has become a potential therapeutic target to reduce the residual cardiovascular (CV) risk in statin treated patients. Over the last several years it has been established that HDL is heterogeneous and contains several discrete lipoproteins particles with different lipid compositions and separate anti-atherosclerotic functions. These functions include increasing ABCA1 and ABCG1 mediated cholesterol efflux from cholesterol loaded macrophages, and decreasing inflammation, LDL oxidation, and thrombosis. Epidemiological data, animal models and initial imaging and pilot trials have shown promise, however proof that increasing HDL-C levels will reduce CV clinical events independent of changes in plasma levels of LDL-C and triglycerides has been elusive. HDL cholesterol is now recognized as an ineffective biomarker for accessing HDL mediated changes in CV events since HDL-C is a static measurement with no information on the dynamic flux through the HDL-C pathway, the variability of the cholesterol content in the different HDL particles, and the recognition that >90% of HDL-C is derived from the liver and intestine with <2% coming from the cholesterol loaded peripheral vascular tissue macrophages. The focus of the elucidation of the role of HDL in CV disease has now shifted from the quantitation of HDL-C to a systematic analysis of HDL particle number, HDL proteome, HDL lipidome and functions of the individual HDL particles. Low HDL due to genetic mutations in apoA-I, the structural protein of HDL, is causative in the pathway of increased vascular disease. In contrast HDL can also be a marker of a generalized dyslipoproteinemia as is present in the metabolic syndrome and diabetes Thus; HDL can be both a player in the development of CV disease as well as a marker of CV disease risk. Novel therapeutic agents that may substantiate the potential importance of HDL as a therapeutic target under development include niacin/laropiprant, CETP inhibitors and HDL infusions in acute coronary syndrome patients. The outcome of clinical trials with these new therapeutic modalities will provide definitive data on the future of HDL as an importance approach to decreasing CV events in high risk patients with cardiovascular disease.
ER  - 

TY  - JOUR
M3  - Conference Abstract
Y1  - 2012
VL  - 126
IS  - 21
SN  - 0009-7322
JF  - Circulation
JO  - Circulation
UR  - http://www-embase-com.gx.booktsg.com/search/results?subaction=viewrecord&id=L70955736&from=export
U2  - L70955736
DB  - Embase
U4  - 2013-01-10
A1  - Ray, K.
A1  - Ditmarsch, M.
A1  - Kallend, D.
A1  - Suchankova, G.
A1  - Anzures-Cabrera, J.
A1  - Upmanyu, R.
A1  - Lehnert, V.
A1  - Pauly-Evers, M.
A1  - Niesor, E.J.
A1  - Holme, I.M.
A1  - Stasek, J.
A1  - Van Hessen, M.W.
A1  - Jones, P.H.
M1  - (Ray K.) Dept of Cardiology, St George's Univ of London, London, United Kingdom
M1  - (Ditmarsch M.; Kallend D.) Pharma-Development Metabolism, F. Hoffmann-La Roche Ltd, Basel, Switzerland
M1  - (Suchankova G.) Clinical Development, F. Hoffmann-La Roche Ltd, Basel, Switzerland
M1  - (Anzures-Cabrera J.) Biometrics, Roche Products Ltd, Welwyn Garden City, United Kingdom
M1  - (Upmanyu R.) Biostatistics, Roche Products Ltd, Welwyn Garden City, United Kingdom
M1  - (Lehnert V.) Global Drug Development, F. Hoffmann-La Roche Ltd, Basel, Switzerland
M1  - (Pauly-Evers M.) Global Drug Development-Metabolic, F. Hoffmann-La Roche Ltd, Basel, Switzerland
M1  - (Niesor E.J.) Pharmaceutical Rsch and Early Development, F. Hoffmann-La Roche Ltd, Basel, Switzerland
M1  - (Holme I.M.) Dept of Endocrinology, Obesity and Preventive Medicine, Oslo Univ Hosp, Oslo, Norway
M1  - (Stasek J.) Faculty of Medicine, Charles Univ Faculty Hosp, Hradec Králové, Czech Republic
M1  - (Van Hessen M.W.) Dept of Internal Medicine, Groene Hart Zieckenhaus, Gouda, Netherlands
M1  - (Jones P.H.) Cntr for Cardiovascular Disease Prevention, Baylor College of Medicine, Houston, TX, United States
AD  - K. Ray, Dept of Cardiology, St George's Univ of London, London, United Kingdom
T1  - Efficacy and safety of early dalcetrapib treatment on lipid profile and markers of HDL functionality in patients hospitalized for an acute coronary syndrome-the dal-acute study
LA  - English
KW  - lipid
KW  - dalcetrapib
KW  - cholesterol ester transfer protein inhibitor
KW  - marker
KW  - lipoprotein
KW  - high density lipoprotein
KW  - cholesterol ester transfer protein
KW  - placebo
KW  - cholesterol
KW  - statin (protein)
KW  - apolipoprotein
KW  - low density lipoprotein
KW  - acute coronary syndrome
KW  - therapy
KW  - human
KW  - resuscitation
KW  - safety
KW  - patient
KW  - medical society
KW  - effusion
KW  - lipid blood level
KW  - follow up
KW  - hospitalization
KW  - cholesterol blood level
KW  - parameters
KW  - multicenter study
N2  - Introduction: The dal-ACUTE study assessed the efficacy and safety of the CETP modulator dalcetrapib in patients with a recent acute coronary syndrome (ACS) event. Methods: In this Phase III, multi-center study, patients were randomized (1:1) to dalcetrapib 600 mg or placebo daily for 20 weeks within 1 week of hospitalization for an ACS event with 4-week safety follow up. The primary efficacy endpoint was percent change from baseline in HDL-C after 4 weeks. Secondary endpoints included blood lipid, lipoprotein and apolipoprotein levels and measures of HDL functionality (pre-β1-HDL and cholesterol efflux capacity). P<0.05 was considered statistically significant. Results: 300 patients were randomized, within mean 3.9 days of the index ACS event. The majority of patients (75.2%) were statin naïve prior to the index event. By Week 4, dalcetrapib increased HDL-C by 33.7% vs placebo (P<0.0001), with a corresponding increase in ApoA1 of 11.8% (P<0.0001). LDL-C and ApoB levels declined post ACS but did not differ between placebo and dalcetrapib (both P>0.1). Pre-β1-HDL levels were unchanged vs placebo (P=0.42), however, total cholesterol efflux (% efflux over 4 hours) was significantly increased with dalcetrapib [LSM (95% CI) 9.5% (3.17, 16.18) P=0.003]. The change in cholesterol efflux correlated moderately with changes in HDL-C, pre-β1-HDL and ApoA1 (r = 0.42, 0.40 and 0.54 respectively, all P<0.0001). Dalcetrapib was generally well tolerated with a similar adverse event profile to placebo. Conclusions: Dalcetrapib was well tolerated and significantly increased HDL-C and ApoA1 levels consistent with previous studies in stable patients. In the context of ACS, the variance (r2) in cholesterol efflux with dalcetrapib was approximately twice as strong with change in ApoA1 than with change in HDL-C levels. The clinical relevance of these different parameters will be assessed in other datasets.
ER  - 

TY  - JOUR
M3  - Conference Abstract
Y1  - 2012
VL  - 126
IS  - 21
SN  - 0009-7322
JF  - Circulation
JO  - Circulation
UR  - http://www-embase-com.gx.booktsg.com/search/results?subaction=viewrecord&id=L70955764&from=export
U2  - L70955764
DB  - Embase
U4  - 2013-01-10
A1  - Nohara, A.
A1  - Inazu, A.
A1  - Noguchi, T.
A1  - Inoue, T.
A1  - Mori, M.
A1  - Nakanishi, C.
A1  - Kawashiri, M.
A1  - Yagi, K.
A1  - Kobayashi, J.
A1  - Yamagishi, M.
A1  - Mabuchi, H.
M1  - (Nohara A.; Noguchi T.; Kobayashi J.; Mabuchi H.) Dept of Lipidology, Kanazawa Univ, Graduate Sch of Med Sciences, Kanazawa, Japan
M1  - (Inazu A.) Div of Health Sciences, Kanazawa Univ, Graduate Sch of Med Sciences, Kanazawa, Japan
M1  - (Inoue T.; Mori M.; Nakanishi C.; Kawashiri M.; Yagi K.; Yamagishi M.) Dept of Cardiovascular Medicine, Kanazawa Univ, Graduate Sch of Med Sciences, Kanazawa, Japan
AD  - A. Nohara, Dept of Lipidology, Kanazawa Univ, Graduate Sch of Med Sciences, Kanazawa, Japan
T1  - Triglyceride-rich high-density lipoprotein composition as residual risk biomarker of coronary artery disease including reduced EGFR and pre-diabetes
LA  - English
KW  - high density lipoprotein
KW  - triacylglycerol
KW  - lipoprotein
KW  - biological marker
KW  - lipid
KW  - low density lipoprotein
KW  - hydroxymethylglutaryl coenzyme A reductase inhibitor
KW  - glucose
KW  - phospholipid
KW  - cholesterol ester
KW  - cholesterol
KW  - cholesterol ester transfer protein
KW  - very low density lipoprotein
KW  - arteriosclerosis
KW  - metabolic syndrome X
KW  - kidney
KW  - risk
KW  - coronary artery disease
KW  - diabetes mellitus
KW  - medical society
KW  - resuscitation
KW  - human
KW  - patient
KW  - plasma
KW  - diet restriction
KW  - male
KW  - coronary occlusion
KW  - chronic kidney failure
KW  - angiography
KW  - sex difference
KW  - stenosis
KW  - coronary blood vessel
KW  - impaired glucose tolerance
KW  - metabolism
KW  - ultracentrifugation
KW  - diabetic patient
KW  - atherosclerosis
N2  - Beyond LDL, HDL is the urgent target for atherosclerosis; few data exist regarding how compositional changes in HDL can affect coronary artery disease in which the anti-atherogenic quality of HDL is not simply defined by the plasma HDL-C level. Therefore, we determine the roles of HDL composition, closely related with VLDL metabolism, in angiographically evaluated coronary artery disease. Methods: A total of 365 patients (202 males, mean age of 58±13) suspected coronary artery disease were enrolled, and coronary stenosis index (CSI) was estimated with angiography in 210 patients (134 males, mean age of 61 ± 11). Fasting lipid profiles without lipid drugs at least 4 weeks were analyzed by ultracentrifugation, and free cholesterol, cholesterol ester, triglycerides (TG) and phospholipids (PL) levels in each fraction were determined. Pre-diabetes was defined as fasting glucose 110-125 mg/dL or impaired glucose tolerance with 75gOGTT. Results: Mean CSI was 10.8 and median was 8.0. CSI showed weak positive association with plasma TG (p<0.05, R2 2%), and negative association with HDL-C (p<0.01, R2 5%). In HDL composition, HDL-TG/PL ratio showed strong positive association with CSI (p<0.0001, R2 8%) and number of coronary vessel with significant (>75%) stenosis (p<0.0005, R2 6%). HDL-TG itself was weakly associated with CSI (p<0.05, R2 2%). HDL-TG/PL was positively associated with CETP mass (p<0.01, R2 5%). HDL-TG/PL showed no gender difference. CSI did not show significant association with LDL-C in this study; presumably most of patients with high LDL-C levels had been treated with statins already. CSI showed strong negative associattion with eGFR (p<0.0005, R2 9%). eGFR showed weak negative association with HDL-C, but positive association with HDL-TG/PL (both p<0.05). Pre-diabetes patients showed higher CSI than normal group (14.7±13 vs. 8.9±9, p<0.005), and also higher HDL-TG/PL (p<0.05). Conclusion: We propose HDL-TG/PL as residual risk biomarker also reflecting chronic kidney disease and pre-diabetes beyond LDL-C.
ER  - 

TY  - JOUR
M3  - Conference Abstract
Y1  - 2012
VL  - 126
IS  - 21
SN  - 0009-7322
JF  - Circulation
JO  - Circulation
UR  - http://www-embase-com.gx.booktsg.com/search/results?subaction=viewrecord&id=L70955897&from=export
U2  - L70955897
DB  - Embase
U4  - 2013-01-10
A1  - Shibata, H.
A1  - Murakami, K.
A1  - Murakami, T.
A1  - Miyosawa, K.
A1  - Iwashita, M.
A1  - Yamazaki, H.
A1  - Ohgiya, T.
A1  - Yamazaki, K.
A1  - Shibuya, K.
A1  - Asanuma, A.
A1  - Tanabe, S.
M1  - (Shibata H.; Iwashita M.; Yamazaki H.; Ohgiya T.; Yamazaki K.; Shibuya K.; Asanuma A.; Tanabe S.) Tokyo New Drug Rsch Labolatories, Kowa Company, Ltd., Higashimurayama, Japan
M1  - (Murakami K.; Murakami T.; Miyosawa K.) Cardiology, Cntr for Interdisciplinary Cardiovascular Sciences, Brigham and Women's Hosp, Boston, MA, United States
AD  - H. Shibata, Tokyo New Drug Rsch Labolatories, Kowa Company, Ltd., Higashimurayama, Japan
T1  - A novel and potent cetp inhibitor k-312 with PCSK9 inhibitory property, exerts strong reduction of LDL-C and anti-atherosclerotic effects
LA  - English
KW  - cholesterol ester transfer protein inhibitor
KW  - hypocholesterolemic agent
KW  - lipoprotein
KW  - high density lipoprotein
KW  - low density lipoprotein
KW  - cholesterol ester transfer protein
KW  - cholesterol
KW  - anacetrapib
KW  - triacylglycerol
KW  - evacetrapib
KW  - cholesterol ester
KW  - pitavastatin
KW  - low density lipoprotein receptor
KW  - lipid
KW  - cardiovascular disease
KW  - therapy
KW  - medical society
KW  - resuscitation
KW  - hamster
KW  - plasma
KW  - human
KW  - Leporidae
KW  - effusion
KW  - clinical trial (topic)
KW  - lipoprotein blood level
KW  - single drug dose
KW  - lipid storage
KW  - serum
KW  - macrophage
KW  - in vitro study
N2  - [Introduction] CETP (cholesterol ester transfer protein) mediates the transfer and exchange of cholesteryl ester and triglyceride between plasma lipoproteins. Several CETP inhibitors are now under clinical trials and expected to suppress cardiovascular events. We developed a novel CETP inhibitor K-312 with PCSK9 inhibitory potency. [Objective] We investigated the potency of K-312 on CETP inhibition, improvements of lipid profiles in hamsters, and anti-atherosclerotic effects in cholesterol-fed rabbits. [Methods and Results] K-312 showed strong CETP inhibition in human plasma (IC50= 0.06 μM) and hamster plasma (IC50= 0.10 μM) compared with anacetrapib (IC50= 0.20 μM) or evacetrapib (IC50= 0.18 μM) in human plasma. In hamsters, single administration of K-312 showed persistent CETP inhibition after 24 h (n=3). In hamsters, 2-week administration of K-312 (3 mg/kg) lowered LDL-C and triglyceride by 20% and 26%, respectively, and increased HDL-C by 78% (n=6-9). In cholesterol-fed rabbits, K-312 (10 mg/kg) as well as anacetrapib (30 mg/kg) increased HDL-C levels dramatically during 18 weeks of administration, although only K-312 could reduce non-HDL-C levels through experimental period. To confirm the ability of increased HDL-C to remove cholesterol, in vitro cholesterol efflux was analyzed. Cholesterol efflux from macrophages to serum treated with K-312 or anacetrapib was increased equivalently (n=12). Additionally, en face analysis of aortic lesion revealed that K-312 decreased lipid deposition by 54% (n=14-15). To investigate the mechanisms of LDL-C reduction by K-312, we focused PCSK9 (proprotein convertase subtilisin/kexin 9), which degrades LDL receptor. PCSK9 production in HepG2 cells was significantly decreased by K-312 (1 μM), but not by anacetrapib (3 μM) (n=4). Enhancement of PCSK9 production by pitavastatin was also suppressed by K-312. [Conclusion] These results suggest that K-312 exerts strong reduction in LDL-C levels, and anti-atherosclerotic effects, presumably due to both its potent CETP inhibitory action and suppressing property of PCSK9 production.
ER  - 

TY  - JOUR
M3  - Article
Y1  - 2012
VL  - 53
IS  - 11
SP  - 2436
EP  - 2442
SN  - 0022-2275
SN  - 1539-7262
JF  - Journal of Lipid Research
JO  - J. Lipid Res.
UR  - http://www-embase-com.gx.booktsg.com/search/results?subaction=viewrecord&id=L365827769&from=export
U2  - L365827769
C5  - 22941786
DB  - Embase
DB  - Medline
U3  - 2012-10-20
U4  - 2012-10-24
L2  - http://dx.doi.org/10.1194/jlr.P026328
DO  - 10.1194/jlr.P026328
A1  - Barter, P.J.
A1  - Rye, K.-A.
A1  - Beltangady, M.S.
A1  - Ports, W.C.
A1  - Duggan, W.T.
A1  - Boekholdt, S.M.
A1  - DeMicco, D.A.
A1  - Kastelein, J.J.P.
A1  - Shear, C.L.
M1  - (Barter P.J., barterp@hri.org.au; Rye K.-A.) Heart Research Institute, Sydney, NSW, Australia
M1  - (Beltangady M.S.; Ports W.C.; Duggan W.T.; DeMicco D.A.; Shear C.L.) Pfizer, Inc., Australia
M1  - (Boekholdt S.M.; Kastelein J.J.P.) Academic Medical Center, University of Amsterdam, Netherlands
M1  - (Shear C.L.) Commonwealth Serum Laboratory, Ltd., Australia
AD  - P.J. Barter, Heart Research Institute, Sydney, NSW, Australia
T1  - Relationship between atorvastatin dose and the harm caused by torcetrapib
LA  - English
KW  - apolipoprotein A1
KW  - atorvastatin
KW  - placebo
KW  - torcetrapib
KW  - adult
KW  - age
KW  - aged
KW  - article
KW  - blood pressure measurement
KW  - cause of death
KW  - cerebrovascular accident
KW  - controlled study
KW  - dose response
KW  - drug safety
KW  - drug use
KW  - female
KW  - heart death
KW  - heart failure
KW  - heart infarction
KW  - human
KW  - hypertension
KW  - major clinical study
KW  - male
KW  - priority journal
KW  - smoking habit
N2  - Development of the cholesteryl ester transfer protein (CETP) inhibitor, torcetrapib, was halted after the ILLUMINATE trial revealed an increase in both all-cause mortality (ACM) and major cardiovascular events (MCVEs) associated with its use. We now report that the harm caused by torcetrapib was confined to those in the 10 mg atorvastatin subgroup for both ACM [hazard ratio (HR) = 2.68, 95% CI (1.58, 4.54), P < 0.0001] and MCVEs [HR = 1.41, 95% CI (1.14, 1.74), P = 0.002], with no evidence of harm when torcetrapib was coadministered with higher doses of atorvastatin. In the atorvastatin 10 mg subgroup, age, prior heart failure and stroke were significantly associated with ACM, independent of torcetrapib treatment, whereas low apoA-I, smoking, hypertension, heart failure, myocardial infarction, and stroke were independently associated with MCVEs. After adjusting for these factors, the HR associated with torcetrapib treatment in the 10 mg atorvastatin subgroup remained elevated for both ACM [HR = 2.67, 95% CI (1.57, 4.54), P < 0.001] and MCVE [HR = 1.36, 95% CI (1.10, 1.69), P = 0.005]. Thus, the harm caused by torcetrapib was confined to individuals taking atorvastatin 10 mg. The harm could not be explained by torcetrapib-induced changes in lipid levels, blood pressure, or electrolytes. It is conceivable that higher doses of atorvastatin protected against the harm caused by torcetrapib. Copyright © 2012 by the American Society for Biochemistry and Molecular Biology, Inc.
ER  - 

TY  - JOUR
M3  - Article
Y1  - 2012
VL  - 8
IS  - 7
SP  - 573
EP  - 578
SN  - 1860-9716
SN  - 1860-9724
JF  - Diabetologe
JO  - Diabetologe
UR  - http://www-embase-com.gx.booktsg.com/search/results?subaction=viewrecord&id=L366290907&from=export
U2  - L366290907
DB  - Embase
U3  - 2012-12-26
U4  - 2013-01-02
L2  - http://dx.doi.org/10.1007/s11428-012-0892-3
DO  - 10.1007/s11428-012-0892-3
A1  - Parhofer, K.G.
M1  - (Parhofer K.G., Klaus.Parhofer@med.uni-muenchen.de) Medizinische Klinik und Poliklinik II - Großhadern, Klinikum der Universität München, Marchioninistr. 15, 81377 München, Germany
AD  - K.G. Parhofer, Medizinische Klinik und Poliklinik II - Großhadern, Klinikum der Universität München, Marchioninistr. 15, 81377 München, Germany
T1  - New developments in lipid therapy
T2  - Neue entwicklungen in der lipidtherapie
LA  - German
KW  - apolipoprotein A1
KW  - high density lipoprotein cholesterol
KW  - hydroxymethylglutaryl coenzyme A reductase inhibitor
KW  - kexin
KW  - low density lipoprotein cholesterol
KW  - subtilisin
KW  - article
KW  - cholesterol transport
KW  - dyslipidemia
KW  - human
N2  - Statins are highly effective lipid modifying drugs which have been proven to be beneficial in numerous outcome studies. However, stricter low-density lipoprotein (LDL) cholesterol goals (according to European guidelines LDL cholesterol should now be below 70 mg/dl in patients at very high cardiovascular risk), intolerance to statins and the limited efficacy of statins in some genetic forms of dyslipidemia make it necessary to develop new lipid modifying drugs. Antisense oligonucleotides can reduce the production of apolipoprotein B and proprotein convertase subtilisin/kexin type 9 (PCSK9, a regulator of the LDL receptor) and thus reduce LDL cholesterol levels by 25-70%. Microsomal triglyceride transfer protein (MTP) inhibitors interfere with the production of lipoproteins in the liver and cholesteryl ester transfer protein (CETP) inhibitors can increase high density lipoprotein (HDL) cholesterol by more than 100% and decrease LDL cholesterol by 30%. Other new approaches address apolipoprotein A1 thus stimulating reverse cholesterol transport and many of the new approaches also decrease lipoprotein (a) concentrations. Although these developments seem very promising only clinical studies will show which drugs will ultimately reach clinical application. © Springer-Verlag Berlin Heidelberg 2012.
ER  - 

TY  - JOUR
M3  - Article
Y1  - 2012
VL  - 124
IS  - 6
SP  - 43
EP  - 54
SN  - 0032-5481
SN  - 1941-9260
JF  - Postgraduate Medicine
JO  - Postgrad. Med.
UR  - http://www-embase-com.gx.booktsg.com/search/results?subaction=viewrecord&id=L368793185&from=export
U2  - L368793185
C5  - 23322138
DB  - Embase
DB  - Medline
U3  - 2013-05-02
U4  - 2013-06-10
L2  - http://dx.doi.org/10.3810/pgm.2012.11.2612
DO  - 10.3810/pgm.2012.11.2612
A1  - Ling, H.
A1  - Burns, T.L.
A1  - Hilleman, D.E.
M1  - (Ling H., hualing@creighton.edu; Burns T.L.) The Cardiac Center of Creighton University, Omaha, NE, United States
M1  - (Hilleman D.E.) Creighton University School of Pharmacy and Health Professions, Omaha, NE, United States
AD  - H. Ling, The Cardiac Center of Creighton University, 3006 Webster St, Omaha, NE 68131, United States
T1  - Novel strategies for managing dyslipidemia: Treatment beyond statins
LA  - English
KW  - alirocumab
KW  - evolocumab
KW  - anacetrapib
KW  - antilipemic agent
KW  - apolipoprotein B inhibitor
KW  - atorvastatin
KW  - cholesterol ester transfer protein inhibitor
KW  - dalcetrapib
KW  - eprotirome
KW  - evacetrapib
KW  - ezetimibe
KW  - fluvastatin
KW  - high density lipoprotein cholesterol
KW  - hydroxymethylglutaryl coenzyme A reductase inhibitor
KW  - lomitapide
KW  - low density lipoprotein cholesterol
KW  - microsomal triglyceride transfer protein inhibitor
KW  - mipomersen
KW  - nicotinic acid
KW  - peroxisome proliferator activated receptor agonist
KW  - peroxisome proliferator activated receptor alpha
KW  - peroxisome proliferator activated receptor delta
KW  - placebo
KW  - pravastatin
KW  - proprotein convertase subtilisin kexin type 9 inhibitor
KW  - rosuvastatin
KW  - simvastatin
KW  - thyromimetic agent
KW  - torcetrapib
KW  - unclassified drug
KW  - unindexed drug
KW  - article
KW  - blood pressure
KW  - cardiovascular disease
KW  - cardiovascular mortality
KW  - cardiovascular risk
KW  - cholesterol blood level
KW  - cognitive defect
KW  - diabetes mellitus
KW  - drug withdrawal
KW  - dyslipidemia
KW  - gastrointestinal symptom
KW  - human
KW  - hypercholesterolemia
KW  - injection site reaction
KW  - ischemic heart disease
KW  - leukocytoclastic vasculitis
KW  - nonhuman
KW  - phase 3 clinical trial (topic)
KW  - side effect
KW  - toxic hepatitis
KW  - unspecified side effect
KW  - amg 145
KW  - regn 727
KW  - ro 4607381
C1  - amg 145
C1  - regn 727
C1  - ro 4607381
N2  - Purpose: This article reviews the current status of lipid-lowering drugs and their impact on cardiovascular morbidity and mortality. Because there is compelling evidence to suggest that substantial residual risk persists despite the use of current lipid-lowering treatments, novel strategies for managing dyslipidemia are discussed. Summary: Statins remain the drugs of choice for the treatment of dyslipidemia in patients with coronary heart disease or substantial risk factors for coronary heart disease. The evidence supporting the use of non-statin mono-therapy for reductions in cardiovascular morbidity and mortality is examined. Furthermore, the evidence supporting the use of combinations of lipid-lowering drugs, primarily a statin plus another agent, for reductions in cardiovascular morbidity and mortality is discussed. Available clinical data for novel dyslipidemia drugs that can potentially expand on the current known benefits of statin therapy are reviewed. The cholesteryl ester transfer protein inhibitors, which predominantly increase high-density lipoprotein cholesterol levels and can also substantially lower low-density lipoprotein cholesterol levels, have the most robust clinical trial data, including some phase 3 study results. The proprotein convertase subtilisin/kexin type 9 inhibitors, which predominantly impact low-density lipoprotein cholesterol, are also being tested in phase 3 studies, but their widespread application may be limited by their need to be administered by injection. Peroxisome proliferator-activated receptor (PPAR) agonists with dual agonism of PPAR-α and PPAR-γ to optimize glycemic and lipid profiles may benefit patients with both diabetes and cardiovascular disease. The other novel lipid-lowering drugs are in earlier-phase human testing. Conclusion: Novel agents have the potential to be valuable additions to current treatment of dyslipidemia to reduce cardiovascular morbidity and mortality. These new drugs will not only have to be able to demonstrate an improvement in patients' lipid profiles, but will also have to be able to demonstrate that they reduce cardiovascular morbidity and mortality, typically in combination with statin therapy. © Postgraduate Medicine.
ER  - 

TY  - JOUR
M3  - Article
Y1  - 2012
VL  - 70 Suppl 8
SP  - 618
EP  - 622
SN  - 0047-1852
JF  - Nihon rinsho. Japanese journal of clinical medicine
JO  - Nippon Rinsho
UR  - http://www-embase-com.gx.booktsg.com/search/results?subaction=viewrecord&id=L369850322&from=export
U2  - L369850322
C5  - 23513913
DB  - Medline
U4  - 2013-09-26
A1  - Hara, M.
A1  - Kinoshita, M.
M1  - (Hara M.) Department of Medicine IV, Mizonokuchi Hospital, Teikyo University School of Medicine.
M1  - (Kinoshita M.)
AD  - M. Hara, Department of Medicine IV, Mizonokuchi Hospital, Teikyo University School of Medicine.
T1  - [Molecular targeting therapy of dyslipidemia].
LA  - Japanese
KW  - apolipoprotein B
KW  - carrier protein
KW  - CETP protein, human
KW  - cholesterol ester transfer protein
KW  - hydroxymethylglutaryl coenzyme A reductase inhibitor
KW  - membrane protein
KW  - microsomal triglyceride transfer protein
KW  - NPC1L1 protein, human
KW  - peroxisome proliferator activated receptor alpha
KW  - serine proteinase
KW  - article
KW  - drug antagonism
KW  - dyslipidemia
KW  - human
KW  - methodology
KW  - molecularly targeted therapy
ER  - 

TY  - JOUR
M3  - Review
Y1  - 2012
VL  - 28
IS  - 6
SP  - 687
EP  - 692
SN  - 0828-282X
JF  - Canadian Journal of Cardiology
JO  - Can. J. Cardiol.
UR  - http://www-embase-com.gx.booktsg.com/search/results?subaction=viewrecord&id=L52022728&from=export
U2  - L52022728
C5  - 22626947
DB  - Embase
DB  - Medline
U3  - 2012-05-25
U4  - 2012-11-27
L2  - http://dx.doi.org/10.1016/j.cjca.2012.03.003
DO  - 10.1016/j.cjca.2012.03.003
A1  - Waters, D.D.
M1  - (Waters D.D., dwaters@medsfgh.ucsf.edu) Division of Cardiology, San Francisco General Hospital, and the Department of Medicine, University of California, San Francisco, CA, United States
AD  - D.D. Waters, Division of Cardiology, San Francisco General Hospital, 1001 Potrero Avenue, San Francisco, CA 94965, United States
T1  - Utility of Biomarkers and Imaging in the Development of Drugs for the Treatment of Coronary Atherosclerosis
LA  - English
KW  - atorvastatin
KW  - biological marker
KW  - C reactive protein
KW  - clofibrate
KW  - dextrothyroxine
KW  - estrogen
KW  - ezetimibe
KW  - high density lipoprotein cholesterol
KW  - low density lipoprotein cholesterol
KW  - nicotinic acid
KW  - placebo
KW  - rimonabant
KW  - simvastatin
KW  - torcetrapib
KW  - triacylglycerol
KW  - acute coronary syndrome
KW  - aldosterone blood level
KW  - anxiety disorder
KW  - arterial wall thickness
KW  - atheroma
KW  - blood pressure
KW  - brain ischemia
KW  - cardiac imaging
KW  - cerebrovascular accident
KW  - cholesterol blood level
KW  - clinical trial (topic)
KW  - combination chemotherapy
KW  - coronary atherosclerosis
KW  - death
KW  - depression
KW  - drug effect
KW  - drug efficacy
KW  - drug withdrawal
KW  - familial hypercholesterolemia
KW  - heart infarction
KW  - human
KW  - hypertriglyceridemia
KW  - intracardiac echocardiography
KW  - intracardiac echography device
KW  - ischemic heart disease
KW  - mortality
KW  - nausea
KW  - neoplasm
KW  - obesity
KW  - protein blood level
KW  - review
KW  - side effect
KW  - suicide
KW  - treatment failure
KW  - triacylglycerol blood level
KW  - unspecified side effect
KW  - unstable angina pectoris
KW  - waist circumference
KW  - body weight loss
N2  - Biomarkers and imaging trials have often been used as guideposts in the development of drugs for atherosclerosis. This article explores the role of biomarkers and imaging trials in the development of 4 drugs: rimonabant, torcetrapib, ezetimibe, and niacin. Rimonabant, a selective cannabinoid-1 receptor, causes weight loss and exerts favourable effects on lipid biomarkers. An intracoronary ultrasound study showed no effect for the primary but significant benefit for the secondary end point. A large clinical outcomes trial was halted when it became apparent that the drug caused serious psychiatric side effects, including suicide. Torcetrapib, a cholesteryl ester transfer protein inhibitor, lowers low-density lipoprotein (LDL) cholesterol and induces a marked increase in high-density lipoprotein (HDL) cholesterol. However, a large clinical outcomes trial was halted very prematurely due to a 58% increase in all-cause mortality. Neutral imaging studies were reported later. Ezetimibe lowers low density lipoprotein cholesterol but did not reduce carotid intima-media thickness, and there is as yet no clinical trial evidence that it reduces cardiovascular events after a decade on the market. Niacin exerts favourable effects on lipid biomarkers and has shown regression of atherosclerosis in small carotid imaging trials, but did not reduce events in a recent clinical trial that was stopped early due to a lack of efficacy. In summary, favourable effects on lipid biomarkers often do not translate into clinical benefit, and imaging trials, which focus on a narrow measurement of atherosclerosis, are also often not helpful. © 2012 Canadian Cardiovascular Society.
ER  - 

TY  - JOUR
M3  - Review
Y1  - 2012
VL  - 28
IS  - 6
SP  - 667
EP  - 677
SN  - 0828-282X
JF  - Canadian Journal of Cardiology
JO  - Can. J. Cardiol.
UR  - http://www-embase-com.gx.booktsg.com/search/results?subaction=viewrecord&id=L52162113&from=export
U2  - L52162113
C5  - 22902152
DB  - Embase
DB  - Medline
U3  - 2012-08-16
U4  - 2012-11-27
L2  - http://dx.doi.org/10.1016/j.cjca.2012.03.017
DO  - 10.1016/j.cjca.2012.03.017
A1  - Katz, P.M.
A1  - Leiter, L.A.
M1  - (Katz P.M.) Division of Endocrinology and Metabolism, Department of Medicine, University of Manitoba, Winnipeg, MB, Canada
M1  - (Leiter L.A., leiterl@smh.ca) Keenan Research Centre in the Li Ka Shing Knowledge Institute, St. Michael's Hospital and the Departments of Medicine and Nutritional Sciences, University of Toronto, Toronto, ON, Canada
AD  - L.A. Leiter, St Michael's Hospital, 61 Queen Street East, #6121, Toronto, ON M5C 2T2, Canada
T1  - Drugs Targeting High-Density Lipoprotein Cholesterol for Coronary Artery Disease Management
LA  - English
KW  - ABC transporter A1
KW  - anacetrapib
KW  - antioxidant
KW  - apolipoprotein B
KW  - atorvastatin
KW  - bezafibrate
KW  - cholesterol ester transfer protein
KW  - cholesterol ester transfer protein inhibitor
KW  - colestipol
KW  - creatinine
KW  - dalcetrapib
KW  - evacetrapib
KW  - ezetimibe
KW  - fenofibrate
KW  - fibric acid derivative
KW  - fluvastatin
KW  - gemfibrozil
KW  - high density lipoprotein cholesterol
KW  - hydroxymethylglutaryl coenzyme A reductase inhibitor
KW  - laropiprant
KW  - low density lipoprotein cholesterol
KW  - mevinolin
KW  - nicotinic acid
KW  - placebo
KW  - pravastatin
KW  - rosuvastatin
KW  - simvastatin
KW  - torcetrapib
KW  - triacylglycerol
KW  - unindexed drug
KW  - acute coronary syndrome
KW  - add on therapy
KW  - angiocardiography
KW  - arterial wall thickness
KW  - atheroma
KW  - blood pressure
KW  - blood pressure monitoring
KW  - brain ischemia
KW  - cardiovascular mortality
KW  - cardiovascular risk
KW  - cholesterol blood level
KW  - computer assisted emission tomography
KW  - coronary atherosclerosis
KW  - coronary artery disease
KW  - coronary occlusion
KW  - creatinine blood level
KW  - disease course
KW  - drug efficacy
KW  - drug potency
KW  - drug safety
KW  - drug tolerability
KW  - drug withdrawal
KW  - dyslipidemia
KW  - dyspepsia
KW  - flushing
KW  - follow up
KW  - gallstone
KW  - genetic association
KW  - genetic polymorphism
KW  - heart infarction
KW  - high risk patient
KW  - human
KW  - hyperglycemia
KW  - hyperuricemia
KW  - IC50
KW  - in vitro study
KW  - ischemic heart disease
KW  - liver toxicity
KW  - metabolic syndrome X
KW  - monotherapy
KW  - morbidity
KW  - myalgia
KW  - myopathy
KW  - myositis
KW  - nausea
KW  - non insulin dependent diabetes mellitus
KW  - nonhuman
KW  - phase 2 clinical trial (topic)
KW  - phase 3 clinical trial (topic)
KW  - point mutation
KW  - pruritus
KW  - randomized controlled trial (topic)
KW  - review
KW  - rhabdomyolysis
KW  - risk reduction
KW  - side effect
KW  - treatment outcome
KW  - triacylglycerol blood level
KW  - vomiting
C2  - Abbott(United States)
N2  - Many patients remain at high risk for future cardiovascular events despite levels of low-density lipoprotein cholesterol (LDL-C) at, or below, target while taking statin therapy. Much effort is therefore being focused on strategies to reduce this residual risk. High-density lipoprotein cholesterol (HDL-C) is a strong, independent, inverse predictor of coronary heart disease risk and is therefore an attractive therapeutic target. Currently available agents that raise HDL-C have only modest effects and there is limited evidence of additional cardiovascular risk reduction on top of background statin therapy associated with their use. It was hoped that the use of cholesteryl ester transfer protein (CETP) inhibitors would provide additional benefit, but the results of clinical outcome studies to date have been disappointing. The results of ongoing trials with other CETP inhibitors that raise HDL-C to a greater degree and also lower LDL-C, as well as with other emerging therapies are awaited. © 2012 Canadian Cardiovascular Society.
ER  - 

TY  - JOUR
M3  - Article
Y1  - 2012
VL  - 42
IS  - 11
SP  - 1149
EP  - 1164
SN  - 0014-2972
SN  - 1365-2362
JF  - European Journal of Clinical Investigation
JO  - Eur. J. Clin. Invest.
UR  - http://www-embase-com.gx.booktsg.com/search/results?subaction=viewrecord&id=L52243278&from=export
U2  - L52243278
DB  - Embase
U3  - 2012-10-09
U4  - 2012-10-31
L2  - http://dx.doi.org/10.1111/eci.12001
DO  - 10.1111/eci.12001
A1  - Adlbrecht, C.
A1  - Aigner, E.
A1  - Bellón, J.M.
A1  - Bouloukaki, I.
A1  - Bouzas-Mosquera, A.
A1  - Carrilho, A.J.F.
A1  - Chang, K.-C.
A1  - Chattipakorn, N.
A1  - Chattipakorn, S.C.
A1  - Chen, Y.-J.
A1  - Chung, Y.-C.
A1  - Colah, R.
A1  - Datz, C.
A1  - Frøkjær, J.B.
A1  - Fujimori, S.
A1  - Georgiadou, P.
A1  - Grion, C.M.
A1  - Hsu, C.-P.
A1  - Hülsmann, M.
A1  - Hung, M.-J.
A1  - Hung, M.-Y.
A1  - Iliodromitis, E.K.
A1  - Lang, I.M.
A1  - Lee, T.-I.
A1  - März, W.
A1  - Nair, S.B.
A1  - Pascual, G.
A1  - Peteiro, J.
A1  - Sakamoto, C.
A1  - Satomura, A.
A1  - Schiza, S.E.
A1  - Stärkel, P.
A1  - Stojakovic, T.
A1  - Vesely, D.L.
A1  - Walters, D.L.
A1  - Yilmaz, Y.
M1  - (Adlbrecht C., ejci.editor@gmail.com; Hülsmann M.; Lang I.M.) Division of Cardiology, Department of Internal Medicine II, Medical University of Vienna, Vienna, Austria
M1  - (Aigner E.) First Department of Medicine, Paracelsus Medical University Salzburg, Salzburg, Austria
M1  - (Bellón J.M.; Pascual G.) Detartment of Medical Specialities and Surgery, University of Alcala, Alcaláde, Spain
M1  - (Bellón J.M.; Pascual G.) Networking Research Centre on Biomaterials Bioengineering and Nanomedicine (CIBER-BBN), Madrid, Spain
M1  - (Bouloukaki I.; Schiza S.E.) Sleep Disorders Unit, Department of Thoracic Medicine, Medical School, University of Crete, Heraklion, Greece
M1  - (Bouzas-Mosquera A.; Peteiro J.) Department of Cardiology, Hospital Universitario A Coruña, A Coruña, Spain
M1  - (Carrilho A.J.F.; Grion C.M.) Department of Internal Medicine, Londrina State University, Londrina, PR, Brazil
M1  - (Chang K.-C.) Department of Physiology, College of Medicine, National Taiwan University, Taipei, Taiwan
M1  - (Chattipakorn N.; Chattipakorn S.C.) Cardiac Electrophysiology Research and Training Center, Chiang Mai University, Chiang Mai, Thailand
M1  - (Chen Y.-J.; Lee T.-I.) Graduate Institute of Clinical Medicine, College of Medicine, Taipei, Taiwan
M1  - (Chen Y.-J.) Division of Cardiovascular Medicine, Department of Internal Medicine, Wan Fang Hospital, Taipei Medical University, Taipei, Taiwan
M1  - (Chung Y.-C.) Department of Surgery, Cheng-Ching General Hospital, Taichung, Taiwan
M1  - (Colah R.; Nair S.B.) National Institute of Immunohematology (I.C.M.R.), K.E.M Hospital Campus, Parel, Mumbai, India
M1  - (Datz C.) Department of Internal Medicine, General Hospital Oberndorf, Oberndorf, Austria
M1  - (Frøkjær J.B.) Department of Radiology, Aalborg Hospital, Aarhus University Hospital, Aalborg, Denmark
M1  - (Fujimori S.; Sakamoto C.) Department of Gastroenterology, Graduate School of Medicine, Nippon Medical School, Tokyo, Japan
M1  - (Georgiadou P.) 2nd Division of Interventional Cardiology, Onassis Cardiac Surgery Center, Athens, Greece
M1  - (Hsu C.-P.) Department of Medical Laboratory Science and Biotechnology, Yuanpei University, Hsinchu, Taiwan
M1  - (Hung M.-J.) Department of Cardiology, Chang Gung Memorial Hospital, Chang Gung University College of Medicine, Keelung, Gueishan, Taoyuan, Taiwan
M1  - (Hung M.-Y.) Department of Internal Medicine, School of Medicine, College of Medicine, Taipei, Taiwan
M1  - (Hung M.-Y.) Division of Cardiology, Department of Internal Medicine, Shuang Ho Hospital, Taipei Medical University, New Taipei City, Taiwan
M1  - (Iliodromitis E.K.) 2nd University Department of Cardiology, Medical School, Attikon University General Hospital, Athens, Greece
M1  - (Lee T.-I.) Division of Endocrinology and Metabolism, Department of Internal Medicine, Wan Fang Hospital, Taipei Medical University, Taipei, Taiwan
M1  - (März W.; Stojakovic T.) Clinical Institute of Medical and Chemical Laboratory Diagnostics, Medical University of Graz, Graz, Austria
M1  - (März W.) Institute of Public Health Social and Preventive Medicine, Mannheim Medical Faculty, University of Heidelberg, Mannheim, Germany
M1  - (März W.) Synlab Academy, Synlab Services GmbH, Mannheim, Germany
M1  - (Satomura A.) Division of Laboratory Medicine, Department of Pathology and Microbiology, Nihon University School of Medicine, Tokyo, Japan
M1  - (Stärkel P.) Institut de recherche expérimentale et clinique (IREC), Université Catholique de Louvain, Brussels, Belgium
M1  - (Stärkel P.) Department of Gastroenterology, St. Luc University Hospital, Brussels, Belgium
M1  - (Vesely D.L.) Departments of Internal Medicine and Molecular Pharmacology and Physiology, James A. Haley Veterans Hospital, Tampa, FL, United States
M1  - (Vesely D.L.) University of South Florida Health Sciences Cardiac Hormone Center, Tampa, FL, United States
M1  - (Walters D.L.) Prince Charles Hospital, University of Queensland, Brisbane, Qld, Australia
M1  - (Yilmaz Y.) Institute of Gastroenterology, Istanbul, Turkey
M1  - (Yilmaz Y.) Department of Gastroenterology, School of Medicine, Marmara University, Istanbul, Turkey
AD  - C. Adlbrecht, Department of Hygiene and Epidemiology, University of Ioannina Medical School, Ioannina 45110, Greece
T1  - Research update for articles published in EJCI in 2010
LA  - English
KW  - alpha globulin
KW  - aminotransferase
KW  - C reactive protein
KW  - cardiac hormone
KW  - cholesterol ester transfer protein
KW  - cytokine
KW  - diclofenac
KW  - enoxaparin
KW  - epidermal growth factor
KW  - ezetimibe
KW  - fibrinogen receptor antagonist
KW  - fibroblast growth factor 21
KW  - fluvastatin
KW  - gelatinase A
KW  - heparin
KW  - hormone
KW  - hydroxymethylglutaryl coenzyme A reductase inhibitor
KW  - lansoprazole
KW  - lipoprotein
KW  - mannose binding lectin
KW  - nonsteroid antiinflammatory agent
KW  - oligomer
KW  - omeprazole
KW  - osteopontin
KW  - peroxisome proliferator activated receptor
KW  - proton pump inhibitor
KW  - Ras protein
KW  - simvastatin
KW  - tirofiban
KW  - unclassified drug
KW  - urocortin
KW  - acute heart infarction
KW  - alcohol liver disease
KW  - article
KW  - bleeding
KW  - cardiac resynchronization therapy
KW  - chronic kidney failure
KW  - coronary artery spasm
KW  - diabetes mellitus
KW  - diabetic neuropathy
KW  - drug mechanism
KW  - drug megadose
KW  - echocardiography
KW  - heart failure
KW  - heart infarction
KW  - hemoglobinopathy
KW  - hepatitis C
KW  - high risk patient
KW  - human
KW  - hypercholesterolemia
KW  - inguinal hernia
KW  - intestine injury
KW  - iron storage
KW  - ischemic heart disease
KW  - medical research
KW  - metabolic parameters
KW  - nonalcoholic fatty liver
KW  - nonhuman
KW  - oxidative stress
KW  - pancreas cancer
KW  - percutaneous coronary intervention
KW  - priority journal
KW  - prognosis
KW  - protein blood level
KW  - risk factor
KW  - sepsis
KW  - thrombectomy
ER  - 

TY  - JOUR
M3  - Review
Y1  - 2012
VL  - 60
IS  - 5
SP  - 339
EP  - 343
SN  - 0914-5087
SN  - 1876-4738
JF  - Journal of Cardiology
JO  - J. Cardiol.
UR  - http://www-embase-com.gx.booktsg.com/search/results?subaction=viewrecord&id=L52253121&from=export
U2  - L52253121
C5  - 23063661
DB  - Embase
DB  - Medline
U3  - 2012-10-16
U4  - 2012-11-21
L2  - http://dx.doi.org/10.1016/j.jjcc.2012.07.014
DO  - 10.1016/j.jjcc.2012.07.014
A1  - Ono, K.
M1  - (Ono K., kohono@kuhp.kyoto-u.ac.jp) Department of Cardiovascular Medicine, Graduate School of Medicine, Kyoto University, 54 Shogoin-Kawaharacho, Sakyo-ku, Kyoto 606-8507, Japan
AD  - K. Ono, Department of Cardiovascular Medicine, Graduate School of Medicine, Kyoto University, 54 Shogoin-Kawaharacho, Sakyo-ku, Kyoto 606-8507, Japan
T1  - Current concept of reverse cholesterol transport and novel strategy for atheroprotection
LA  - English
KW  - 2 [4 [2 [3 cyclohexyl 1 (4 cyclohexylbutyl)ureido]ethyl]phenylthio] 2 methylpropionic acid
KW  - ABC transporter A1
KW  - apolipoprotein A1
KW  - apolipoprotein B
KW  - cholesterol
KW  - cholesterol ester transfer protein
KW  - fibric acid derivative
KW  - high density lipoprotein cholesterol
KW  - hydroxymethylglutaryl coenzyme A reductase inhibitor
KW  - low density lipoprotein cholesterol
KW  - microRNA
KW  - nicotinic acid
KW  - peroxisome proliferator activated receptor agonist
KW  - simvastatin
KW  - triacylglycerol
KW  - very low density lipoprotein
KW  - atherosclerosis
KW  - cardiovascular disease
KW  - cardiovascular risk
KW  - cholesterol blood level
KW  - cholesterol metabolism
KW  - cholesterol transport
KW  - clinical trial (topic)
KW  - coronary artery disease
KW  - dyslipidemia
KW  - gastrointestinal symptom
KW  - heart protection
KW  - hot flush
KW  - human
KW  - hyperglycemia
KW  - hyperuricemia
KW  - ischemic heart disease
KW  - liver toxicity
KW  - macrophage
KW  - nonhuman
KW  - patient compliance
KW  - review
KW  - risk reduction
KW  - gw 7647
C1  - gw 7647
N2  - Elevated levels of low-density lipoprotein cholesterol (LDL-C) increase the risk of coronary heart disease (CHD), but pharmacologic therapy to decrease LDL-C significantly reduces the risk of cardiovascular events. Despite the effectiveness of statin therapy, there remains significant residual cardiovascular risk. A low plasma concentration of high-density lipoprotein cholesterol (HDL-C) is associated with increased risk of CHD. Moreover, recent studies have shown that HDL-C levels during statin treatment remain an independent predictor of the risk of cardiovascular events. However, recent clinical trials aimed at reducing CHD risk by raising HDL-C levels have not shown satisfactory results and it is becoming evident that a functional HDL-C is a more desirable target than simply elevating its level. This review summarizes the function of HDL-C in reverse cholesterol transfer from peripheral tissue and discusses the latest HDL-targeting therapeutic strategies including the manipulation of microRNAs. © 2012 Japanese College of Cardiology.
ER  - 

TY  - JOUR
M3  - Article
Y1  - 2012
VL  - 12
IS  - 1
SP  - 28
EP  - 34
SN  - 1871-529X
JF  - Cardiovascular and Hematological Disorders - Drug Targets
JO  - Cardiovasc. Hematol. Disord. Drug Targets
UR  - http://www-embase-com.gx.booktsg.com/search/results?subaction=viewrecord&id=L365862708&from=export
U2  - L365862708
C5  - 22524170
DB  - Embase
DB  - Medline
U3  - 2012-10-24
U4  - 2012-10-29
L2  - http://dx.doi.org/10.2174/187152912801823156
DO  - 10.2174/187152912801823156
A1  - Kishida, K.
A1  - Funahashi, T.
A1  - Shimomura, I.
M1  - (Kishida K., kkishida@imed2.med.osaka-u.ac.jp; Funahashi T.) Department of Metabolic Medicine, Graduate School of Medicine, Osaka University, Suita, Osaka 565-0871, Japan
M1  - (Kishida K., kkishida@imed2.med.osaka-u.ac.jp; Funahashi T.; Shimomura I.) Department of Metabolism and Atherosclerosis, Graduate School of Medicine, Osaka University, 2-2 B-5, Yamada-oka, Suita, Osaka 565-0871, Japan
AD  - K. Kishida, Department of Metabolism and Atherosclerosis, Graduate School of Medicine, Osaka University, 2-2 B-5, Yamada-oka, Suita, Osaka 565-0871, Japan
T1  - Importance of assessing the effect of statins on the function of high-density lipoproteins on coronary plaque
LA  - English
KW  - apolipoprotein A1
KW  - atorvastatin
KW  - cholesterol ester transfer protein
KW  - high density lipoprotein cholesterol
KW  - hydroxymethylglutaryl coenzyme A reductase inhibitor
KW  - low density lipoprotein cholesterol
KW  - pitavastatin
KW  - pravastatin
KW  - rosuvastatin
KW  - simvastatin
KW  - article
KW  - atherosclerotic plaque
KW  - cholesterol blood level
KW  - cholesterol transport
KW  - coronary atherosclerosis
KW  - diet restriction
KW  - disease course
KW  - drug effect
KW  - enzyme inhibition
KW  - human
KW  - intravascular ultrasound
KW  - remission
KW  - systematic review
KW  - treatment response
N2  - High-density lipoproteins (HDL) are small particles comprised of phospholipids and stabilizing proteins, which carry cholesterol and triglycerides in the blood stream. The incidence of cardiovascular events is high in patients with low level of HDL-cholesterol (HDL-C). In the present study, we defined The PH index [Δcoronary plaque volume/ΔHDL-C] index as a putative clinical index of cholesterol efflux capacity of HDL from atheromatous plaque. The present study investigated the PH index in response to treatment with different types of HMG-CoA reductase inhibitors (statins), in contrast to similar changes in the PL index [Δcoronary plaque volume/Δlow-density lipoprotein-cholesterol (LDL-C)] by the same statins. Using the 2000-2011 PubMed database, the search keywords were "statins" and "intravascular ultrasound (IVUS)" and "plaque volume". Cross references were checked. PubMed search identified 29 references, and finally 4 published studies were selected for data analysis. The PL index, representing the change in plaque volume induced by 1% reduction in LDL-C, showed no difference among the different statins. On the other hand, the PH index, representing the change in plaque volume induced by 1% increase in HDL-C, showed wide variability among the different statins; 1.4 by atorvastatin, 1.0 by pravastatin, -0.1 by simvastatin, -0.2 or -0.5 by rosuvastatin, and -1.8 by pitavastatin. In conclusion, the best coronary plaque regression index attributed to HDL-cholesterol elevation (PH index) was found in pitavastatin treatment, in comparison with the other 4 statins (atorvastatin, pravastatin, simvastatin, rosuvastatin) investigated in the articles scanned by their search. © 2012 Bentham Science Publishers.
ER  - 

TY  - JOUR
M3  - Review
Y1  - 2012
VL  - 12
IS  - 12
SP  - 1250
EP  - 1260
SN  - 1389-5575
SN  - 1875-5607
JF  - Mini-Reviews in Medicinal Chemistry
JO  - Mini-Rev. Med. Chem.
UR  - http://www-embase-com.gx.booktsg.com/search/results?subaction=viewrecord&id=L365674576&from=export
U2  - L365674576
C5  - 22512563
DB  - Embase
DB  - Medline
U3  - 2012-09-27
U4  - 2012-10-06
L2  - http://dx.doi.org/10.2174/138955712802762103
DO  - 10.2174/138955712802762103
A1  - McPherson, P.A.C.
M1  - (McPherson P.A.C., pmcpherson@belfastmet.ac.uk) Belfast Metropolitan College, School of Applied Science (Chemistry), Belfast, BT6 9DJ, United Kingdom
AD  - P. A. C. McPherson, Belfast Metropolitan College, School of Applied Science (Chemistry), Belfast, BT6 9DJ, United Kingdom
T1  - From fungus to pharmaceuticals - the chemistry of statins
LA  - English
KW  - 3 hydroxy 3 methylglutaryl coenzyme A
KW  - 7 [4 (4 fluorophenyl) 6 isopropyl 2 [methyl(1 methyl 1h 1,2,4 triazol 5 yl)amino] 5 pyrimidinyl] 3,5 dihydroxy 6 heptenoic acid
KW  - amino acid
KW  - atorvastatin
KW  - cerivastatin
KW  - cholesterol
KW  - cholesterol ester transfer protein
KW  - compactin
KW  - fluvastatin
KW  - hydroxymethylglutaryl coenzyme A reductase inhibitor
KW  - low density lipoprotein
KW  - low density lipoprotein cholesterol
KW  - mevinolin
KW  - pitavastatin
KW  - pravastatin
KW  - rosuvastatin
KW  - simvastatin
KW  - torcetrapib
KW  - triparanol
KW  - very low density lipoprotein
KW  - cardiovascular disease
KW  - cholesterol synthesis
KW  - cholesterol transport
KW  - competitive inhibition
KW  - drug absorption
KW  - drug bioavailability
KW  - drug blood level
KW  - drug efficacy
KW  - drug elimination
KW  - drug fatality
KW  - drug industry
KW  - drug mechanism
KW  - drug safety
KW  - drug targeting
KW  - drug tolerability
KW  - dyslipidemia
KW  - first pass effect
KW  - fungus
KW  - human
KW  - hydrogen bond
KW  - hypercholesterolemia
KW  - liver toxicity
KW  - molecular interaction
KW  - myopathy
KW  - nonhuman
KW  - one pot synthesis
KW  - pharmacophore
KW  - review
KW  - rhabdomyolysis
KW  - structure activity relation
KW  - unspecified side effect
KW  - altocor
KW  - altoprev
KW  - baycol
KW  - bms 644950
KW  - compactin
KW  - crestor
KW  - lescol
KW  - lipex
KW  - lipitor
KW  - lipobay
KW  - lipostat
KW  - livalo
KW  - mevacor
KW  - pitava
KW  - pravachol
KW  - selektine
KW  - torvast
KW  - triparanol
KW  - zocor
C1  - altocor
C1  - altoprev
C1  - baycol
C1  - bms 644950(Bristol Myers Squibb)
C1  - compactin
C1  - crestor
C1  - lescol
C1  - lipex
C1  - lipitor
C1  - lipobay
C1  - lipostat
C1  - livalo
C1  - mevacor
C1  - pitava
C1  - pravachol
C1  - selektine
C1  - torvast
C1  - triparanol
C1  - zocor
C2  - Bristol Myers Squibb
C2  - Lek
N2  - It has long been recognised that high circulating levels of cholesterol are associated with the development of cardiovascular disease. With the discovery of the cholesterol biosynthetic pathway in 1950, it was soon realised that blockade of key conversions in this pathway may provide useful therapeutic targets for the management of hypercholesterolaemia. In the 1970s the first useful inhibitors of cholesterol biosynthesis were isolated, and paved the way for what would become a multimillion dollar pharmaceutical industry. Modern-day statins are incredibly effective hypolipidaemic agents, interrupting cholesterol biosynthesis at the rate-limiting step through a competitive inhibition mechanism. These compounds' structures interact with key amino acid residues through a variety of defined bonding interactions, and by understanding how these interactions form, better, and safer, hypolipidaemic agents were found. This review describes the historical development of statins and brings us up-to-date with current structure-activity relationships between statins and their target enzyme. © 2012 Bentham Science Publishers.
ER  - 

TY  - JOUR
M3  - Review
Y1  - 2012
VL  - 53
IS  - 7
SP  - 1411
EP  - 1420
SN  - 0891-5849
SN  - 1873-4596
JF  - Free Radical Biology and Medicine
JO  - Free Radic. Biol. Med.
UR  - http://www-embase-com.gx.booktsg.com/search/results?subaction=viewrecord&id=L52195639&from=export
U2  - L52195639
C5  - 22906686
DB  - Embase
DB  - Medline
U3  - 2012-09-07
U4  - 2012-09-28
L2  - http://dx.doi.org/10.1016/j.freeradbiomed.2012.08.004
DO  - 10.1016/j.freeradbiomed.2012.08.004
A1  - Fang, L.
A1  - Miller, Y.I.
M1  - (Fang L., lofang@ucsd.edu; Miller Y.I., yumiller@ucsd.edu) Department of Medicine, University of California at San Diego, San Diego, CA 92093, United States
AD  - L. Fang, Department of Medicine, University of California at San Diego, San Diego, CA 92093, United States
T1  - Emerging applications for zebrafish as a model organism to study oxidative mechanisms and their roles in inflammation and vascular accumulation of oxidized lipids
LA  - English
KW  - caveolin 1
KW  - cholesterol ester
KW  - cholesterol ester transfer protein
KW  - cyclopentenone derivative
KW  - dichlorodihydrofluorescein diacetate
KW  - epitope
KW  - ezetimibe
KW  - green fluorescent protein
KW  - hydrogen peroxide
KW  - hydroxamic acid
KW  - hypoxia inducible factor
KW  - hypoxia inducible factor 1alpha
KW  - lipocortin 2
KW  - lipoprotein
KW  - low density lipoprotein
KW  - microsomal triglyceride transfer protein
KW  - monoclonal antibody
KW  - myeloperoxidase
KW  - phospholipase A2
KW  - probucol
KW  - prostaglandin derivative
KW  - reactive oxygen metabolite
KW  - recombinant antibody
KW  - simvastatin
KW  - transcription factor Nrf2
KW  - von Hippel Lindau protein
KW  - antioxidant activity
KW  - atherogenesis
KW  - atherosclerosis
KW  - blood vessel wall
KW  - body temperature
KW  - cholesterol diet
KW  - cholesterol metabolism
KW  - disease course
KW  - experimental model
KW  - fluorescence imaging
KW  - fluorescence microscopy
KW  - gene expression
KW  - genetic code
KW  - human
KW  - hypercholesterolemia
KW  - hyperlipidemia
KW  - immunoassay
KW  - in vivo study
KW  - inflammation
KW  - larva
KW  - lipid oxidation
KW  - lipid storage
KW  - mass spectrometry
KW  - nonhuman
KW  - oxidative stress
KW  - priority journal
KW  - protein degradation
KW  - review
KW  - transgenic animal
KW  - ubiquitination
KW  - zebra fish
N2  - With the advent of genetic engineering, zebrafish (Danio rerio) were recognized as an attractive model organism to study many biological processes. Remarkably, the small size and optical transparency of zebrafish larvae enable high-resolution imaging of live animals. Zebrafish respond to various environmental and pathological factors with robust oxidative stress. In this article, we provide an overview of the molecular mechanisms involved in oxidative stress and antioxidant response in zebrafish. Existing applications of genetically encoded fluorescent sensors allow imaging, in real time, of the production of H2O2 and studying its involvement in inflammatory responses, as well as activation of the oxidation-sensitive transcription factors HIF and NRF2. Oxidative stress, combined with hyperlipidemia, leads to oxidation of lipoproteins, the process that contributes significantly to the development of atherosclerosis in humans. Recent work found that feeding zebrafish a high-cholesterol diet results in hypercholesterolemia, vascular lipid accumulation, and extreme lipoprotein oxidation. Generation of a transgenic zebrafish expressing a green fluorescent protein-tagged human antibody to malondialdehyde (MDA)-modified LDL makes possible the in vivo visualization of MDA epitopes in the vascular wall and testing of the efficacy of antioxidants and dietary interventions. Thus, using zebrafish as a model organism provides important advantages in studying the roles of reactive oxygen species and lipid oxidation in basic biologic and pathologic processes. © 2012 Elsevier Inc. All rights reserved.
ER  - 

TY  - JOUR
M3  - Article
Y1  - 2012
VL  - 12
IS  - 5
SP  - 349
EP  - 354
SN  - 1175-3277
SN  - 1179-187X
JF  - American Journal of Cardiovascular Drugs
JO  - Am. J. Cardiovasc. Drugs
UR  - http://www-embase-com.gx.booktsg.com/search/results?subaction=viewrecord&id=L365648285&from=export
U2  - L365648285
C5  - 22900989
DB  - Embase
DB  - Medline
U3  - 2012-09-25
U4  - 2012-09-28
L2  - http://dx.doi.org/10.2165/11632570-000000000-00000
DO  - 10.2165/11632570-000000000-00000
A1  - Tani, S.
A1  - Nagao, K.
A1  - Hirayama, A.
M1  - (Tani S., tanishigem@yahoo.co.jp; Nagao K.) Department of Cardiology, Nihon University Surugadai Hospital, 1-8-13 Kanda-Surugadai, Chiyoda-ku, Tokyo 101-8309, Japan
M1  - (Tani S., tanishigem@yahoo.co.jp; Nagao K.; Hirayama A.) Division of Cardiology, Department of Medicine, Nihon University School of Medicine, Tokyo, Japan
AD  - S. Tani, Department of Cardiology, Nihon University Surugadai Hospital, 1-8-13 Kanda-Surugadai, Chiyoda-ku, Tokyo 101-8309, Japan
T1  - Association of cholesteryl ester transfer protein mass with peripheral leukocyte count following statin therapy: A pilot study
LA  - English
KW  - atorvastatin
KW  - cholesterol ester transfer protein
KW  - high density lipoprotein cholesterol
KW  - hydroxymethylglutaryl coenzyme A reductase inhibitor
KW  - low density lipoprotein cholesterol
KW  - pitavastatin
KW  - triacylglycerol
KW  - adult
KW  - aged
KW  - article
KW  - cholesterol blood level
KW  - clinical article
KW  - correlation analysis
KW  - drug effect
KW  - drug substitution
KW  - drug withdrawal
KW  - enzyme linked immunosorbent assay
KW  - female
KW  - follow up
KW  - human
KW  - intervention study
KW  - leukocyte count
KW  - male
KW  - priority journal
KW  - treatment outcome
KW  - triacylglycerol blood level
N2  - Background: HMG-CoA reductase inhibitors (statins) can effectively reduce serum low-density lipoprotein cholesterol (LDL-C) levels in the majority of patients at increased cardiovascular risk. However, some patients at increased cardiovascular risk have a high peripheral leukocyte count and this inflammatory marker has correlated with an increased incidence of coronary events. Recently, in a large clinical trial-based cohort, an increasing on-statin cholesteryl ester transfer protein (CETP) mass was inversely related to coronary events, particularly among those with a low serum LDL-C level. However, the role of the CETP mass in the development of atherosclerosis is still unclear. Objective: We investigated the possibility of whether the CETP mass was associated with the peripheral leukocyte count after intensive statin therapy, and whether the CETP mass was changed by switching statins. Methods: This study was an open-label lipid interventional study switching from atorvastatin to pitavastatin without a washout period. Between 1 April 2010 and 31 March 2011, 32 patients (mean age 64.0 - 9.0 years, 63% male) with hypercholesterolemia receiving atorvastatin (10mg/day) were enrolled. Next, they were switched to pitavastatin (2 mg/day) for 6 months. The peripheral leukocyte count, the CETP mass measured by enzyme-linked immunosorbent assay, and lipid parameters were measured at baseline and at follow-up. The type and dosage of concomitant drugs were not changed during the study periods. Results: The on-atorvastatin LDL-C level was well controlled with 94.4 - 23.1 mg/dL, and peripheral leukocyte count was 6209 - 1142 cells/mL. On atorvastatin therapy, the CETP mass correlated negatively with the peripheral leukocyte count (r=-0.418, p = 0.02). In univariate regression analysis, onatorvastatin peripheral leukocyte count was significantly correlated with high-density lipoprotein cholesterol (b=-42.1, p = 0.008), triglycerides (b = 8.2, p = 0.005), and the CETP mass (b=-1296.3, p = 0.02). In a multivariate analysis after adjusting for traditional risk factors, the CETP mass remained an independent negative determinant of the peripheral leukocyte count (b=-1162, p = 0.02). By switching atorvastatin to pitavastatin, the CETP mass was significantly increased from 1.9 to 2.1 mg/mL (8.8%, p= 0.007), and the peripheral leukocyte count was significantly decreased from 6209 to 5778 cells/mL (-5.9%, p= 0.005). As a result, the relationship between CETP mass and peripheral leukocyte count after pitavastatin treatment was diminished (r=-0.276, p = 0.13). Moreover, the change in peripheral leukocyte count was negatively correlated with the change in the CETP mass (r=-0.39, p = 0.03), suggesting that a decreased CETP mass may be closely associated with an elevated peripheral leukocyte count in atorvastatin-treated patients. Conclusion: The results suggest that residual cardiovascular risk after atorvastatin treatment may be associated with the CETP mass, which may be increased by switching to pitavastatin. Furthermore, a CETP mass-activating strategy may assist the therapeutic efficacy of statins. © 2012 Springer International Publishing AG. All rights reserved.
ER  - 

TY  - JOUR
M3  - Review
Y1  - 2012
VL  - 6
SP  - 251
EP  - 259
SN  - 1177-8881
JF  - Drug Design, Development and Therapy
JO  - Drug Des. Dev. Ther.
UR  - http://www-embase-com.gx.booktsg.com/search/results?subaction=viewrecord&id=L368116689&from=export
U2  - L368116689
C5  - 23055695
DB  - Embase
DB  - Medline
U3  - 2013-01-23
U4  - 2013-02-06
L2  - http://dx.doi.org/10.2147/DDDT.S34976
DO  - 10.2147/DDDT.S34976
A1  - Hegele, R.A.
A1  - Alyse, S.G.
M1  - (Hegele R.A., hegele@robarts.ca; Alyse S.G.) Department of Medicine, Schulich School of Medicine and Dentistry, Western University, Londo, ON, Canada
AD  - R. A. Hegele, Blackburn Cardiovascular Genetics Laboratory, Robarts Research Institute, University of Western Ontario, Londo, ON N6A 5K8, Canada
T1  - Cholesteryl ester transfer protein inhibitors for dyslipidemia: Focus on dalcetrapib
LA  - English
KW  - anacetrapib
KW  - apolipoprotein A1
KW  - apolipoprotein A2
KW  - cholesterol ester transfer protein
KW  - cholesterol ester transfer protein inhibitor
KW  - dalcetrapib
KW  - evacetrapib
KW  - ezetimibe
KW  - fibric acid derivative
KW  - high density lipoprotein cholesterol
KW  - hydroxymethylglutaryl coenzyme A reductase inhibitor
KW  - ketoconazole
KW  - low density lipoprotein cholesterol
KW  - nicotinic acid
KW  - placebo
KW  - torcetrapib
KW  - triacylglycerol
KW  - alcohol consumption
KW  - aldosterone blood level
KW  - coronary atherosclerosis
KW  - cardiovascular disease
KW  - cardiovascular risk
KW  - cholesterol blood level
KW  - corticosterone blood level
KW  - diet restriction
KW  - dose response
KW  - drug competition
KW  - drug effect
KW  - drug efficacy
KW  - drug megadose
KW  - drug safety
KW  - drug selectivity
KW  - drug specificity
KW  - drug targeting
KW  - drug tolerability
KW  - dyslipidemia
KW  - exercise
KW  - gastrointestinal symptom
KW  - human
KW  - hyperlipidemia
KW  - hypertension
KW  - lifestyle modification
KW  - mesentery lymph node
KW  - nonhuman
KW  - protein function
KW  - QT interval
KW  - review
KW  - risk reduction
KW  - side effect
KW  - smoking cessation
KW  - triacylglycerol blood level
KW  - unspecified side effect
KW  - body weight loss
C2  - Hoffmann La Roche(Switzerland)
C2  - Lilly(United States)
C2  - Merck and Co(United States)
C2  - Pfizer(United States)
N2  - Among the noteworthy recent stories in the management and prevention of atherosclerotic cardiovascular disease (CVD) is the saga of the development of pharmacologi-cal inhibitors of cholesteryl ester transfer protein (CETP). Inhibiting CETP significantly raises plasma concentrations of high-density lipoprotein cholesterol, which has long been considered a marker of reduced CVD risk. However, the first CETP inhibitor, torcetrapib, showed a surprising increase in CVD events, despite a dramatic increase in high-density lipoprotein cholesterol levels. This paradox was explained by putative off-target effects not related to CETP inhibition that were specific to torcetrapib. Subsequently, three newer CETP inhibitors, namely dalcetrapib, anacetrapib, and evacetrapib, were at various phases of clinical development in 2012. Each of these had encouraging biochemical efficacy and safety profiles. Dalcetrapib even had human arterial imaging results that tended to look favorable. However, the dalcetrapib development program was recently terminated, presumably because interim analysis of a large CVD outcome trial indicated no benefit. These events raise important questions regarding the validity of the mechanism of CETP inhibition and the broader issue of whether pharmacological raising of high-density lipoprotein cholesterol itself is a useful strategy for CVD risk reduction. © 2012 Goldberg and Hegele, publisher and licensee Dove Medical Press Ltd.
ER  - 

TY  - JOUR
M3  - Review
Y1  - 2012
VL  - 53
IS  - 9
SP  - 1755
EP  - 1766
SN  - 0022-2275
SN  - 1539-7262
JF  - Journal of Lipid Research
JO  - J. Lipid Res.
UR  - http://www-embase-com.gx.booktsg.com/search/results?subaction=viewrecord&id=L365411809&from=export
U2  - L365411809
C5  - 22550134
DB  - Embase
DB  - Medline
U3  - 2012-08-17
U4  - 2012-08-27
L2  - http://dx.doi.org/10.1194/jlr.R024075
DO  - 10.1194/jlr.R024075
A1  - Barter, P.J.
A1  - Rye, K.-A.
M1  - (Barter P.J., barter@hri.org.au; Rye K.-A.) Heart Research Institute, Sydney, NSW 2042, Australia
M1  - (Barter P.J., barter@hri.org.au; Rye K.-A.) Faculty of Medicine, University of Sydney, Sydney, NSW 2006, Australia
M1  - (Rye K.-A.) Department of Medicine, University of Melbourne, Melbourne, VIC 3010, Australia
AD  - P.J. Barter, Heart Research Institute, Sydney, NSW 2042, Australia
T1  - Cholesteryl ester transfer protein inhibition as a strategy to reduce cardiovascular risk
LA  - English
KW  - NCT00655538
KW  - NCT00658515
KW  - NCT01252953
KW  - anacetrapib
KW  - atorvastatin
KW  - bay 605521
KW  - cholesterol ester transfer protein
KW  - cholesterol ester transfer protein inhibitor
KW  - dalcetrapib
KW  - evacetrapib
KW  - high density lipoprotein
KW  - high density lipoprotein cholesterol
KW  - hydroxymethylglutaryl coenzyme A reductase inhibitor
KW  - low density lipoprotein
KW  - low density lipoprotein cholesterol
KW  - placebo
KW  - pravastatin
KW  - torcetrapib
KW  - unclassified drug
KW  - very low density lipoprotein
KW  - atheroma
KW  - atherosclerosis
KW  - atherosclerotic plaque
KW  - cardiovascular risk
KW  - diabetes control
KW  - drug binding
KW  - drug mechanism
KW  - drug potency
KW  - drug safety
KW  - drug tolerability
KW  - enzyme inhibition
KW  - heart protection
KW  - human
KW  - lipoprotein blood level
KW  - monotherapy
KW  - nonhuman
KW  - priority journal
KW  - protein analysis
KW  - protein blood level
KW  - protein expression
KW  - protein function
KW  - protein structure
KW  - review
KW  - risk reduction
KW  - treatment duration
KW  - treatment outcome
KW  - bay 605521
KW  - jtt 705
KW  - ly 2484595
C1  - bay 605521
C1  - jtt 705
C1  - ly 2484595
N2  - Human and rabbit plasma contain a cholesteryl ester transfer protein (CETP) that promotes net mass transfers of cholesteryl esters from high density lipoproteins (HDL) to other plasma lipoprotein fractions. As predicted, inhibition of CETP in both humans and rabbits increases the concentration of cholesterol in the potentially protective HDL fraction, while decreasing it in potentially proatherogenic non-HDL fractions. Inhibition of CETP in rabbits also inhibits the development of diet-induced atherosclerosis. However, use of the CETP inhibitor torcetrapib in humans did not reduce atheroma in three imaging trials and caused an excess of deaths and cardiovascular events in a large clinical outcome trial. The precise explanation for the harm caused by torcetrapib is unknown but may relate to documented, potentially harmful effects unrelated to inhibition of CETP. More recently, a trial using the weak CETP inhibitor dalcetrapib, which raises HDL levels less effectively than torcetrapib and does not lower non-HDL lipoprotein levels, was terminated early for reasons of futility. There was no evidence that dalcetrapib caused harm in that trial. Despite these setbacks, the hypothesis that CETP inhibitors will be antiatherogenic in humans is still being tested in studies with anacetrapib and evacetrapib, two CETP inhibitors that are much more potent than dalcetrapib and that do not share the off-target adverse effects of torcetrapib. Copyright © 2012 by the American Society for Biochemistry and Molecular Biology, Inc.
ER  - 

TY  - JOUR
M3  - Review
Y1  - 2012
VL  - 21
IS  - 9
SP  - 1427
EP  - 1432
SN  - 1354-3784
SN  - 1744-7658
JF  - Expert Opinion on Investigational Drugs
JO  - Expert Opin. Invest. Drugs
UR  - http://www-embase-com.gx.booktsg.com/search/results?subaction=viewrecord&id=L365495338&from=export
U2  - L365495338
C5  - 22725099
DB  - Embase
DB  - Medline
U3  - 2012-08-31
U4  - 2012-09-05
L2  - http://dx.doi.org/10.1517/13543784.2012.699040
DO  - 10.1517/13543784.2012.699040
A1  - Hooper, A.J.
A1  - Burnett, J.R.
M1  - (Hooper A.J.; Burnett J.R., john.burnett@health.wa.gov.au) Royal Perth Hospital, Department of Core Clinical Pathology and Biochemistry, PathWest Laboratory Medicine WA, Perth, WA, Australia
M1  - (Hooper A.J.; Burnett J.R., john.burnett@health.wa.gov.au) University of Western Australia, Schools of Medicine and Pharmacology and Pathology and Laboratory Medicine, Perth,WA, Australia
AD  - J.R. Burnett, Royal Perth Hospital, Department of Core Clinical Pathology and Biochemistry, PathWest Laboratory Medicine WA, Perth, WA, Australia
T1  - Dalcetrapib, a cholesteryl ester transfer protein modulator
LA  - English
KW  - NCT00658515
KW  - NCT01059682
KW  - NCT01323153
KW  - anacetrapib
KW  - apolipoprotein A1
KW  - atorvastatin
KW  - cholesterol ester transfer protein
KW  - cholesterol ester transfer protein inhibitor
KW  - dalcetrapib
KW  - evacetrapib
KW  - ezetimibe
KW  - high density lipoprotein cholesterol
KW  - hydroxymethylglutaryl coenzyme A reductase inhibitor
KW  - ketoconazole
KW  - low density lipoprotein cholesterol
KW  - nicotinic acid
KW  - pravastatin
KW  - rosuvastatin
KW  - simvastatin
KW  - torcetrapib
KW  - aldosterone blood level
KW  - atherosclerosis
KW  - bicarbonate blood level
KW  - blood pressure
KW  - cholesterol blood level
KW  - cholesterol transport
KW  - disease course
KW  - dose response
KW  - drug dose increase
KW  - drug efficacy
KW  - drug fatality
KW  - drug indication
KW  - drug mechanism
KW  - drug metabolism
KW  - drug safety
KW  - drug tolerability
KW  - drug withdrawal
KW  - dyslipidemia
KW  - flushing
KW  - gastrointestinal toxicity
KW  - human
KW  - hypercholesterolemia
KW  - hyperglycemia
KW  - hyperlipidemia
KW  - ischemic heart disease
KW  - lipid metabolism
KW  - musculoskeletal disease
KW  - nonhuman
KW  - pharmacodynamics
KW  - phase 1 clinical trial (topic)
KW  - phase 2 clinical trial (topic)
KW  - phase 3 clinical trial (topic)
KW  - potassium blood level
KW  - QT prolongation
KW  - randomized controlled trial (topic)
KW  - repeated drug dose
KW  - respiratory tract disease
KW  - review
KW  - side effect
KW  - single drug dose
KW  - sodium blood level
KW  - systolic blood pressure
KW  - treatment outcome
KW  - jtt 705
KW  - ro 4607381
C1  - jtt 705(Japan Tobacco,Switzerland)
C1  - ro 4607381(Hoffmann La Roche,Switzerland)
C2  - Hoffmann La Roche(Switzerland)
C2  - Japan Tobacco(Switzerland)
N2  - Introduction: Cholesteryl ester transfer protein (CETP) plays an important role in reverse cholesterol transport by transferring cholesteryl esters from high-density lipoprotein (HDL) to the apolipoprotein B-containing lipoproteins. Inhibition of CETP is a target to increase HDL-cholesterol and potentially reduce atherosclerosis. Dalcetrapib is an orally administered CETP inhibitor developed for the treatment of primary hypercholesterolaemia and mixed hyperlipidaemia. Areas covered: Areas covered are: mode of action, preclinical development and clinical trials of dalcetrapib, a CETP modulator. The article provides an understanding of the pharmacokinetic and pharmacodynamic characteristics of dalcetrapib and insight into its clinical efficacy and safety. In clinical trials, dalcetrapib produced significant elevations in HDL-cholesterol when taken alone or in combination with statin with no effect on blood pressure or expression of genes involved in the reninangiotensinaldosterone system. Expert opinion: Although dalcetrapib is the least potent CETP inhibitor, it does not impair the formation of CETP-induced pre-β HDL, which might be needed to increase reverse cholesterol transport. While dalcetrapib is well-tolerated and does not show major side effects, the recent interim results of the Phase III dal-OUTCOMES trial have shown the lack of a clinically meaningful benefit, and further testing of the drug has been halted. © 2012 Informa UK, Ltd.
ER  - 

TY  - JOUR
M3  - Article
Y1  - 2012
VL  - 13
IS  - 2
SP  - 12
EP  - 15
SN  - 1468-9871
SN  - 1931-2261
JF  - Future Prescriber
JO  - Future Prescr.
UR  - http://www-embase-com.gx.booktsg.com/search/results?subaction=viewrecord&id=L368907244&from=export
U2  - L368907244
DB  - Embase
U3  - 2013-05-21
U4  - 2013-05-24
L2  - http://dx.doi.org/10.1002/fps.93
DO  - 10.1002/fps.93
A1  - Wierzbicki, A.
A1  - Hardman, T.
A1  - Viljoen, A.
M1  - (Wierzbicki A.) St. Thomas' Hospital Campus, London, United Kingdom
M1  - (Hardman T.) Niche Science and Technology, London, United Kingdom
M1  - (Viljoen A.) Lister Hospital, Stevenage, United Kingdom
AD  - A. Wierzbicki, St. Thomas' Hospital Campus, London, United Kingdom
T1  - Drugs in development for the management of dyslipidaemia
LA  - English
KW  - aleglitazar
KW  - alirocumab
KW  - evolocumab
KW  - anacetrapib
KW  - antilipemic agent
KW  - antisense oligonucleotide
KW  - apolipoprotein B100
KW  - cholesterol ester transfer protein inhibitor
KW  - darapladib
KW  - eprotirome
KW  - evacetrapib
KW  - elafibranor
KW  - high density lipoprotein
KW  - hydroxymethylglutaryl coenzyme A reductase inhibitor
KW  - icosapentaenoic acid ethyl ester
KW  - lipid
KW  - lomitapide
KW  - low density lipoprotein cholesterol
KW  - microsomal triglyceride transfer protein inhibitor
KW  - mipomersen
KW  - ncx 6560
KW  - omega 3 fatty acid
KW  - peroxisome proliferator activated receptor alpha agonist
KW  - peroxisome proliferator activated receptor delta agonist
KW  - peroxisome proliferator activated receptor gamma agonist
KW  - phospholipase inhibitor
KW  - bemfivastatin
KW  - torcetrapib
KW  - unclassified drug
KW  - unindexed drug
KW  - very low density lipoprotein
KW  - aldosterone blood level
KW  - article
KW  - atherosclerosis
KW  - clinical trial (topic)
KW  - corticosterone blood level
KW  - drug efficacy
KW  - drug research
KW  - dyslipidemia
KW  - familial hypercholesterolemia
KW  - fatty liver
KW  - heart arrhythmia
KW  - human
KW  - hyperlipidemia
KW  - hypertension
KW  - hypertriglyceridemia
KW  - injection site reaction
KW  - lipid blood level
KW  - nonhuman
KW  - patient care
KW  - side effect
KW  - amg 145
KW  - gft 505
KW  - ncx 6560
KW  - ppd 10558
KW  - regn 727
KW  - sar 236553
C1  - amg 145
C1  - gft 505
C1  - ncx 6560
C1  - ppd 10558
C1  - regn 727
C1  - sar 236553
N2  - Lipid-lowering is established as proven intervention to reduce atherosclerosis. Statins form the basis of care but are not able to treat all aspects of dyslipidaemia. Many novel therapeutic compounds are being developed. These include additional therapeutics for low-density lipo protein cholesterol (LDL-C), eg antisense oligonucleotides or microsomal transfer protein inhibitors (MTPI); triglycerides, eg novel peroxisomal proliferator activating receptors (PPAR) agonists, MTPIs; HDL: delipidation strategies and cholesterol ester transfer protein inhibitors (CETPIs) and modulators of inflammation, eg phospholipase inhibitors. © 2012 John Wiley & Sons, Ltd.
ER  - 

TY  - JOUR
M3  - Review
Y1  - 2012
VL  - 13
IS  - 9
SP  - 575
EP  - 586
SN  - 1558-2027
SN  - 1558-2035
JF  - Journal of Cardiovascular Medicine
JO  - J. Cardiovasc. Med.
UR  - http://www-embase-com.gx.booktsg.com/search/results?subaction=viewrecord&id=L51660323&from=export
U2  - L51660323
C5  - 21986488
DB  - Embase
DB  - Medline
U3  - 2011-10-14
U4  - 2012-08-30
L2  - http://dx.doi.org/10.2459/JCM.0b013e32834bb3c8
DO  - 10.2459/JCM.0b013e32834bb3c8
A1  - Mureddu, G.F.
A1  - Brandimarte, F.
A1  - De Luca, L.
M1  - (Mureddu G.F., mureddu.gianfra@gmail.com) Echocardiography Laboratory, Department of Cardiovascular Diseases, San Giovanni-Addolorata Community Hospital, Via Dell' Amba Aradam 9, 00184 Rome, Italy
M1  - (Brandimarte F.) Department of Cardiovascular Diseases, San Giovanni-Addolorata Community Hospital, Rome, Italy
M1  - (De Luca L.) Department of Cardiovascular Sciences, Laboratory of Interventional Cardiology, European Hospital, Rome, Italy
AD  - G.F. Mureddu, Echocardiography Laboratory, Department of Cardiovascular Diseases, San Giovanni-Addolorata Community Hospital, Via Dell' Amba Aradam 9, 00184 Rome, Italy
T1  - High-density lipoprotein levels and risk of cardiovascular events: A review
LA  - English
KW  - 2,4 thiazolidinedione derivative
KW  - atorvastatin
KW  - cholesterol ester transfer protein inhibitor
KW  - fibric acid derivative
KW  - high density lipoprotein
KW  - high density lipoprotein cholesterol
KW  - hydroxymethylglutaryl coenzyme A reductase inhibitor
KW  - low density lipoprotein cholesterol
KW  - nicotinic acid
KW  - rimonabant
KW  - simvastatin
KW  - triacylglycerol
KW  - aerobic exercise
KW  - atherosclerosis
KW  - cardiovascular disease
KW  - cardiovascular risk
KW  - coronary artery disease
KW  - disease course
KW  - disease severity
KW  - drug targeting
KW  - heart protection
KW  - human
KW  - Italy
KW  - outcome assessment
KW  - pathophysiology
KW  - primary prevention
KW  - protein function
KW  - protein polymorphism
KW  - protein structure
KW  - review
KW  - secondary prevention
KW  - sex difference
KW  - smoking cessation
KW  - body weight loss
N2  - High-density lipoprotein cholesterol (HDL-C) is a strong and independent predictor of major cardiovascular events in a wide range of patients. The relationship between HDL-C cholesterol and cardiovascular risk appears to be linear, continuous, negative and independent of other risk factors such as blood pressure, smoking and BMI. In addition, the inverse relationship between HDL-C and cardiovascular events does not depend on low-density lipoprotein cholesterol (LDL-C) levels, so a substantial residual cardiovascular risk is maintained also in individuals with LDL-C levels below the target recommended by scientific guidelines. Furthermore, a strong relationship among HDL-C levels, progression of atherosclerosis and risk of cardiovascular diseases has been also demonstrated. Treatments that increase HDL-C levels have been shown to be effective in reducing incidence of cardiovascular diseases both in primary and secondary prevention settings. However, proof that increasing HDL-C levels by pharmacological treatment is able to confer a reduction in major cardiovascular outcomes independent of changes in LDL-C or triglycerides levels is not completely defined. Among currently available compounds, statins do not seems to have a sufficient effect on HDL-C profile. Studies on fibrates have shown inconclusive results. Although niacin has been demonstrated to reduce the incidence of major cardiovascular events paralleling the regression of atherosclerosis, significant side-effects still limit its use. The potential benefit of cholesterol ester transfer protein inhibition is still under investigation. The combination therapy of fibrates with statins is also controversial. Thus, despite the potentially favorable effect of raising HDL-C levels, the available guidelines still do not consider HDL-C levels as a specific target for therapy. Further studies are needed to assess the role of new compounds to raise HDL-C levels or modify HDL composition and functionality. © 2012 Italian Federation of Cardiology.
ER  - 

TY  - JOUR
M3  - Short Survey
Y1  - 2012
VL  - 4
IS  - 148
SN  - 1946-6234
SN  - 1946-6242
JF  - Science Translational Medicine
JO  - Sci. Transl. Med.
UR  - http://www-embase-com.gx.booktsg.com/search/results?subaction=viewrecord&id=L365497003&from=export
U2  - L365497003
C5  - 22914620
DB  - Embase
DB  - Medline
U3  - 2012-08-31
U4  - 2012-09-11
L2  - http://dx.doi.org/10.1126/scitranslmed.3004445
DO  - 10.1126/scitranslmed.3004445
A1  - Ofermanns, S.
M1  - (Ofermanns S., stefan.ofermanns@mpi-bn.mpg.de) Department of Pharmacology, Max Planck Institute for Heart and Lung Research, Ludwigstr. 43, 61231 Bad Nauheim, Germany
AD  - S. Ofermanns, Department of Pharmacology, Max Planck Institute for Heart and Lung Research, Ludwigstr. 43, 61231 Bad Nauheim, Germany
T1  - It ain't over 'til the fat lady sings
LA  - English
KW  - NCT00461630
KW  - antilipemic agent
KW  - apolipoprotein A1
KW  - apolipoprotein B
KW  - apolipoprotein C3
KW  - cholesterol ester transfer protein
KW  - fatty acid
KW  - monoethyl fumarate
KW  - gpr 109a
KW  - hydroxymethylglutaryl coenzyme A reductase inhibitor
KW  - low density lipoprotein cholesterol
KW  - nicotinic acid
KW  - peroxisome proliferator activated receptor gamma coactivator 1beta
KW  - triacylglycerol
KW  - unclassified drug
KW  - very low density lipoprotein
KW  - adipocyte
KW  - atherosclerosis
KW  - brain ischemia
KW  - burning sensation
KW  - disease course
KW  - drug megadose
KW  - dyslipidemia
KW  - fatty acid synthesis
KW  - heart infarction
KW  - hot flush
KW  - human
KW  - immunocompetent cell
KW  - ischemic heart disease
KW  - lipolysis
KW  - low drug dose
KW  - multiple sclerosis
KW  - nonhuman
KW  - pleiotropy
KW  - priority journal
KW  - protein synthesis
KW  - short survey
KW  - skin redness
KW  - skin tingling
KW  - gpr 109a
C1  - gpr 109a
N2  - The antiatherogenic drug nicotinic acid (niacin) has antidyslipidemic ef ects independent of free fatty acid suppression mediated by its receptor HCA2 (GPR109A) (Lauring et al., this issue).
ER  - 

TY  - JOUR
M3  - Review
Y1  - 2012
VL  - 7
IS  - 2
SP  - 121
EP  - 133
SN  - 1574-8901
JF  - Recent Patents on Cardiovascular Drug Discovery
JO  - Recent Pat. Cardiovasc. Drug Discov.
UR  - http://www-embase-com.gx.booktsg.com/search/results?subaction=viewrecord&id=L365182294&from=export
U2  - L365182294
C5  - 22435449
DB  - Embase
DB  - Medline
U3  - 2012-07-16
U4  - 2012-07-20
L2  - http://dx.doi.org/10.2174/157489012801227283
DO  - 10.2174/157489012801227283
A1  - Loughlin, S.M.
A1  - Rodríguez-Granillo, G.A.
M1  - (Loughlin S.M., santimcl@gmail.com; Rodríguez-Granillo G.A.) Instituto de Investigaciones Cardiológicas Alberto C. Taquini UBA-CONICET Buenos Aires, Argentina
M1  - (Rodríguez-Granillo G.A.) Department of Cardiovascular Imaging, Otamendi Hospital, Buenos Aires, Argentina
AD  - S. M. Loughlin, Instituto de Investigaciones Cardiológica Prof. A. C. Taquini (UBA-CONICET), Marcelo T. de Alvear 2270, C1122AAJ. Buenos Aires, Argentina
T1  - HDL-C levels and cardiovascular disease: More is not always better!
LA  - English
KW  - 3 [3 [[2 chloro 3 (trifluoromethyl)benzyl](2 diphenylethyl)amino]propoxy]phenylacetic acid
KW  - 3alpha,6alpha 24 trihydroxy 24,24 bis(trifluoromethyl) 5beta cholane
KW  - ABC transporter A1
KW  - alpha high density lipoprotein
KW  - anacetrapib
KW  - antilipemic agent
KW  - apolipoprotein A1
KW  - apolipoprotein B
KW  - ati 829
KW  - atorvastatin
KW  - bay 605521
KW  - beta high density lipoprotein
KW  - cholesterol ester transfer protein
KW  - chylomicron
KW  - dalcetrapib
KW  - evacetrapib
KW  - high density lipoprotein
KW  - high density lipoprotein cholesterol
KW  - hydroxymethylglutaryl coenzyme A reductase inhibitor
KW  - low density lipoprotein
KW  - low density lipoprotein cholesterol
KW  - methyl 3 hydroxy 5,6 epoxycholanate
KW  - n (2,2,2 trifluoroethyl) n [4 (2,2,2 trifluoro 1 hydroxy 1 trifluoromethylethyl)phenyl]benzenesulfonamide
KW  - n,n dimethyl 3 hydroxycholenamide
KW  - placebo
KW  - probucol
KW  - rosuvastatin
KW  - simvastatin
KW  - torcetrapib
KW  - unclassified drug
KW  - unindexed drug
KW  - very low density lipoprotein
KW  - arterial wall thickness
KW  - atherosclerosis
KW  - cardiovascular disease
KW  - cardiovascular risk
KW  - catabolism
KW  - cholesterol blood level
KW  - cholesterol metabolism
KW  - cholesterol transport
KW  - coronary atherosclerosis
KW  - dyslipidemia
KW  - familial hypercholesterolemia
KW  - heart infarction
KW  - human
KW  - incidence
KW  - lecithin cholesterol acyltransferase deficiency
KW  - macrophage
KW  - morbidity
KW  - mortality
KW  - nonhuman
KW  - primary prevention
KW  - priority journal
KW  - randomized controlled trial (topic)
KW  - review
KW  - risk reduction
KW  - secondary prevention
KW  - single drug dose
KW  - treatment outcome
KW  - ati 829
KW  - bay 605521
KW  - gw 3965
KW  - to 901317
C1  - ati 829
C1  - bay 605521
C1  - gw 3965
C1  - to 901317
N2  - HMG-CoA reductase inhibitors have consistently demonstrated a relative risk reduction of death and myocardial infarction ranging between 29 and 35%. Nevertheless, in spite of significant improvement in prevention, cardiovascular disease remains the main cause of morbidity and mortality in industrialized countries. This significant residual risk observed in approximately 70% of patients under optimal anti-atherosclerotic therapies, warrants the exploration and development of alternative cardiovascular drugs. Specifically, HDL-C levels have been inversely correlated with the incidence of cardiovascular disease and an estimated 1 mg/dl higher HDL-C is associated with a 2% lower risk for men and a 3% lower risk for women. However, HDL-C-C pharmacological induced increases presented contradicting results regarding atherosclerotic development and in some cases increased cardiovascular mortality. In this review, we will focus on the structure and metabolism of HDL-C and patents related to HDL-C levels and cardiovascular disease along with the possible role of HDL-C increasing therapies in the future primary and secondary prevention of cardiovascular disease. © 2012 Bentham Science Publishers.
ER  - 

TY  - JOUR
M3  - Review
Y1  - 2012
VL  - 44
IS  - 5
SP  - 419
EP  - 432
SN  - 0785-3890
SN  - 1365-2060
JF  - Annals of Medicine
JO  - Ann. Med.
UR  - http://www-embase-com.gx.booktsg.com/search/results?subaction=viewrecord&id=L365282046&from=export
U2  - L365282046
C5  - 21623698
DB  - Embase
DB  - Medline
U3  - 2012-07-27
U4  - 2012-08-02
L2  - http://dx.doi.org/10.3109/07853890.2011.582135
DO  - 10.3109/07853890.2011.582135
A1  - Sirtori, C.R.
A1  - Mombelli, G.
A1  - Triolo, M.
A1  - Laaksonen, R.
M1  - (Sirtori C.R., cesare.sirtori@unimi.it; Mombelli G.; Triolo M.) Dyslipidemia Center, Niguarda Hospital, Milan, Italy
M1  - (Sirtori C.R., cesare.sirtori@unimi.it) Department of Pharmacological Sciences, University of Milano, Via Balzaretti 9, 20133 Milano, Italy
M1  - (Laaksonen R.) Zora Biosciences Oy, Espoo, Finland
AD  - C.R. Sirtori, Department of Pharmacological Sciences, University of Milano, Via Balzaretti 9, 20133 Milano, Italy
T1  - Clinical response to statins: Mechanism(s) of variable activity and adverse effects
LA  - English
KW  - ABC transporter
KW  - apolipoprotein
KW  - atorvastatin
KW  - breast cancer resistance protein
KW  - cerivastatin
KW  - cholesterol ester transfer protein
KW  - cytochrome P450
KW  - fluvastatin
KW  - high density lipoprotein cholesterol
KW  - hydroxymethylglutaryl coenzyme A reductase inhibitor
KW  - low density lipoprotein cholesterol
KW  - mevinolin
KW  - multidrug resistance protein 1
KW  - organic anion transporter 2
KW  - pravastatin
KW  - rosuvastatin
KW  - simvastatin
KW  - cholesterol metabolism
KW  - coronary atherosclerosis
KW  - drug blood level
KW  - drug efficacy
KW  - drug megadose
KW  - drug metabolism
KW  - drug response
KW  - drug transport
KW  - genetic association
KW  - genetic variability
KW  - human
KW  - myalgia
KW  - nonhuman
KW  - pharmacogenetics
KW  - priority journal
KW  - review
KW  - single nucleotide polymorphism
N2  - Statins represent a major advance in the treatment of hypercholesterolemia, a significant risk factor for atherosclerosis. There is, however, notable interindividual variation in the cholesterolemic response to statins, and the origin of this variability is poorly understood; pharmacogenetics has attempted to determine the role of genetic factors. Myopathy, further, has been reported in a considerable percentage of patients, but the mechanisms underlying muscle injury have yet to be fully characterized. Most statins are the substrates of several cytochrome P450s (CYP). CYP polymorphisms may be responsible for variations in hypolipidemic activity; inhibitors of CYPs, e.g. of CYP3A4, can significantly raise plasma concentrations of several statins, but consequences in terms of clinical efficacy are not uniform. Pravastatin and rosuvastatin are not susceptible to CYP inhibition but are substrates of the organic anion-transporting polypeptide (OATP) 1B1, encoded by the SLCO1B1 gene. Essentially all statins are, in fact, substrates of membrane transporters: SLCO1B1 polymorphisms can decrease the liver uptake, as well as the therapeutic potential of these agents, and may be linked to their muscular side-effects. A better understanding of the mechanisms of statin handling will help to minimize adverse effects and interactions, as well as to improve their lipid-lowering efficiency. © 2012 Informa UK, Ltd.
ER  - 

TY  - JOUR
M3  - Review
Y1  - 2012
VL  - 10
IS  - 8
SP  - 955
EP  - 963
SN  - 1477-9072
SN  - 1744-8344
JF  - Expert Review of Cardiovascular Therapy
JO  - Exp. Rev. Cardiovasc. Ther.
UR  - http://www-embase-com.gx.booktsg.com/search/results?subaction=viewrecord&id=L365774506&from=export
U2  - L365774506
C5  - 23030283
DB  - Embase
DB  - Medline
U3  - 2012-10-11
U4  - 2012-10-16
L2  - http://dx.doi.org/10.1586/erc.12.82
DO  - 10.1586/erc.12.82
A1  - Gotto, A.M.
A1  - Moon, J.E.
M1  - (Gotto A.M.; Moon J.E., jem2015@med.cornell.edu) Weill Cornell Medical College, 1305 York Avenue Y-806, New York, NY 10021, United States
AD  - A.M. Gotto, Weill Cornell Medical College, 1305 York Avenue Y-806, New York, NY 10021, United States
T1  - Safety of inhibition of cholesteryl ester transfer protein with anacetrapib: The DEFINE study
LA  - English
KW  - aldosterone
KW  - anacetrapib
KW  - apolipoprotein A1
KW  - apolipoprotein B
KW  - atorvastatin
KW  - cholesterol ester transfer protein
KW  - electrolyte
KW  - high density lipoprotein cholesterol
KW  - low density lipoprotein cholesterol
KW  - placebo
KW  - triacylglycerol
KW  - aldosterone blood level
KW  - bicarbonate blood level
KW  - cardiovascular disease
KW  - chloride blood level
KW  - creatine kinase blood level
KW  - diastolic blood pressure
KW  - drug safety
KW  - drug tolerability
KW  - high risk patient
KW  - human
KW  - ischemic heart disease
KW  - monotherapy
KW  - potassium blood level
KW  - review
KW  - side effect
KW  - sodium blood level
KW  - systolic blood pressure
KW  - treatment duration
N2  - Inhibition of cholesteryl ester transfer protein is a strategy under investigation for raising HDL cholesterol levels and addressing residual cardiovascular risk after effective reduction of LDL cholesterol. In the Phase III DEFINE trial conducted in patients with or at high risk for coronary heart disease, anacetrapib reduced LDL cholesterol levels by 39.8% after 24 weeks compared with placebo and demonstrated an acceptable safety profile through 76 weeks of treatment (the primary end points). Anacetrapib caused a placebo-adjusted 138.1% increase in HDL cholesterol levels, with no alterations in blood pressure, aldosterone or electrolytes. The trial also provided reassurance that anacetrapib would not be associated with a 25% increase in cardiovascular events, as seen with a previous cholesteryl ester transfer protein inhibitor. Sustained effects on lipids were observed 12 weeks following cessation of anacetrapib treatment. Anacetrapib is being evaluated in an ongoing cardiovascular outcomes trial. © 2012 Expert Reviews Ltd.
ER  - 

TY  - JOUR
M3  - Review
Y1  - 2012
VL  - 23
IS  - 4
SP  - 377
EP  - 385
SN  - 0957-9672
SN  - 1473-6535
JF  - Current Opinion in Lipidology
JO  - Curr. Opin. Lipidology
UR  - http://www-embase-com.gx.booktsg.com/search/results?subaction=viewrecord&id=L51964099&from=export
U2  - L51964099
C5  - 22510809
DB  - Embase
DB  - Medline
U3  - 2012-04-19
U4  - 2012-07-30
L2  - http://dx.doi.org/10.1097/MOL.0b013e328353ef07
DO  - 10.1097/MOL.0b013e328353ef07
A1  - Guerin, M.
M1  - (Guerin M., maryse.guerin@upmc.fr) INSERM UMRS939, Hôpital de la Pitié, Pavillon Benjamin Delessert, 83, boulevard, 75651 Paris Cedex 13, France
M1  - (Guerin M., maryse.guerin@upmc.fr) Université Pierre et Marie Curie-Paris 6, ICAN Paris, Paris, France
M1  - (Guerin M., maryse.guerin@upmc.fr) Institute of Cardiometabolism and Nutrition, ICAN Paris, Paris, France
AD  - M. Guerin, INSERM UMRS939, Hôpital de la Pitié, Pavillon Benjamin Delessert, 83, boulevard, 75651 Paris Cedex 13, France
T1  - Reverse cholesterol transport in familial hypercholesterolemia
LA  - English
KW  - ABC transporter G1
KW  - antisense oligonucleotide
KW  - apolipoprotein A1
KW  - apolipoprotein B
KW  - atorvastatin
KW  - cholesterol
KW  - cholesterol ester transfer protein
KW  - high density lipoprotein
KW  - high density lipoprotein cholesterol
KW  - hydroxymethylglutaryl coenzyme A reductase inhibitor
KW  - microsomal triglyceride transfer protein inhibitor
KW  - phospholipid
KW  - very low density lipoprotein
KW  - very low density lipoprotein cholesterol
KW  - angiocardiography
KW  - atherosclerosis
KW  - blood sampling
KW  - cardiovascular disease
KW  - cardiovascular risk
KW  - cholesterol blood level
KW  - cholesterol transport
KW  - clinical assessment
KW  - coronary atherosclerosis
KW  - coronary artery disease
KW  - disease association
KW  - drug efficacy
KW  - drug targeting
KW  - echography
KW  - evidence based medicine
KW  - familial hypercholesterolemia
KW  - heart infarction
KW  - histopathology
KW  - human
KW  - mediator
KW  - nonhuman
KW  - pathophysiology
KW  - phenotype
KW  - priority journal
KW  - reverse cholesterol transport
KW  - review
KW  - risk factor
KW  - signal transduction
N2  - Purpose of Review: Familial hypercholesterolemia is characterized by a major elevation in circulating LDL-cholesterol levels, cholesterol deposition within the arterial wall and an increased risk of premature coronary artery disease. The reverse cholesterol transport (RCT) is now considered as a key process that protects against development of atherosclerosis. The major antiatherogenic action of HDL particles is intimately linked to their determinant role in RCT pathway. However, the steady-sate of HDL-cholesterol levels does not represent the optimal marker to evaluate the efficiency of the RCT in all circumstances. Recent Findings: By using ex-vivo systems for the evaluation of the efficacy of RCT a strong inverse relationship between HDL efflux capacity from macrophages and atherosclerosis progression has been demonstrated. Low HDL-C phenotype observed in familial hypercholesterolemia patients is associated with defective capacities of HDL particles to mediate major steps of the centripetal movement of cholesterol from peripheral cells to feces. However, current available treatment used to reduce LDL-C to therapeutic goals does not correct altered functions of HDL particles in humans. Summary: In the context of familial hypercholesterolemia, a growing body of evidence suggests that impaired efficacy of the RCT pathway contributes significantly to the progression of atherosclerosis. © 2012 Wolters Kluwer Health | Lippincott Williams & Wilkins.
ER  - 

TY  - JOUR
M3  - Article
Y1  - 2012
VL  - 6
IS  - 4
SP  - 329
EP  - 336
SN  - 1864-9718
SN  - 1864-9726
JF  - Kardiologe
JO  - Kardiol.
UR  - http://www-embase-com.gx.booktsg.com/search/results?subaction=viewrecord&id=L52079955&from=export
U2  - L52079955
DB  - Embase
U3  - 2012-06-29
U4  - 2012-10-26
L2  - http://dx.doi.org/10.1007/s12181-012-0438-3
DO  - 10.1007/s12181-012-0438-3
A1  - Parhofer, K.
M1  - (Parhofer K., Klaus.Parhofer@med.uni-muenchen.de) Medizinische Klinik und Poliklinik II, Klinikum der Ludwig-Maximilians-Universität München, Campus Großhadern, Marchioninistr. 15, 81377 München, Germany
AD  - K. Parhofer, Medizinische Klinik und Poliklinik II, Klinikum der Ludwig-Maximilians-Universität München, Campus Großhadern, Marchioninistr. 15, 81377 München, Germany
T1  - Cholesterol efflux and HDL function
T2  - Cholesterinrücktransport und HDL-Funktion
LA  - German
KW  - ABC transporter A1
KW  - ABC transporter G1
KW  - apolipoprotein A1
KW  - apolipoprotein A2
KW  - apolipoprotein E
KW  - cholesterol ester transfer protein
KW  - high density lipoprotein
KW  - phosphatidylcholine sterol acyltransferase
KW  - scavenger receptor BI
KW  - anticoagulation
KW  - antiinflammatory activity
KW  - antioxidant activity
KW  - article
KW  - atherosclerosis
KW  - cholesterol metabolism
KW  - cholesterol transport
KW  - human
KW  - lipoprotein metabolism
KW  - protein analysis
KW  - protein structure
N2  - Changes in high-density lipoprotein (HDL) metabolism are causally linked to atherosclerosis. Knowledge about HDL metabolism is necessary to use this relationship as a therapeutic approach to address atherosclerosis. Different proteins are involved in HDL metabolism and include structural proteins, such as apolipoprotein A1 (apoA1), apoA2 and apoE, enzymes or transport proteins, such as lecithin-cholesterol acyltransferase (LCAT) or cholesteryl ester transfer protein (CETP) and cellular transporters, such as ATP-binding cassette transporter A1 (ABCA1), ATP-binding cassette transporter G1 (ABCG1) and scavenger receptor B1 (SR-B1). These components are necessary to warrant cholesterol efflux and also for the anti-inflammatory, antioxidative and antithrombotic properties of HDL. Because of the complexity of HDL metabolism it is difficult to predict whether interventions affecting HDL levels or function will be proatherogenic, antiatherogenic or neutral. However, the epidemiological as well as the genetic data indicate that modulations of the HDL system will influence atherosclerosis. Therefore, HDL modifying interventions are an interesting approach to address residual risks associated with statin therapy. © Deutsche Gesellschaft für Kardiologie -Herz- und Kreislaufforschung e.V.Published by Springer-Verlag -all rights reserved 2012.
ER  - 

TY  - JOUR
M3  - Review
Y1  - 2012
VL  - 13
IS  - 1
SP  - e24
EP  - e31
SN  - 1530-6550
JF  - Reviews in Cardiovascular Medicine
JO  - Rev. Cardiovasc. Med.
UR  - http://www-embase-com.gx.booktsg.com/search/results?subaction=viewrecord&id=L365123593&from=export
U2  - L365123593
C5  - 22565535
DB  - Embase
DB  - Medline
U3  - 2012-07-06
U4  - 2012-07-16
L2  - http://dx.doi.org/10.3909/ricm0583
DO  - 10.3909/ricm0583
A1  - Mehra, S.
A1  - Movahed, H.
A1  - Movahed, A.
M1  - (Mehra S.; Movahed H.; Movahed A.) Department of Cardiovascular Sciences, East Carolina University Brody School of Medicine, Greenville, NC, United States
AD  - S. Mehra, Department of Cardiovascular Sciences, East Carolina University Brody School of Medicine, Greenville, NC, United States
T1  - Emerging therapies for residual risk
LA  - English
KW  - 2,4 thiazolidinedione derivative
KW  - 3 [(3,3' bithiophen 5 yl)methoxy] n (6,6 dimethyl 2 hepten 4 ynyl) n ethylbenzylamine
KW  - anacetrapib
KW  - bezafibrate
KW  - bile acid sequestrant
KW  - cholesterol
KW  - cholesterol ester transfer protein
KW  - colesevelam
KW  - dalcetrapib
KW  - ezetimibe
KW  - fibric acid derivative
KW  - gemfibrozil
KW  - high density lipoprotein cholesterol
KW  - hydroxymethylglutaryl coenzyme A reductase inhibitor
KW  - lapaquistat
KW  - low density lipoprotein cholesterol
KW  - nicotinic acid
KW  - peroxisome proliferator activated receptor alpha
KW  - peroxisome proliferator activated receptor delta
KW  - peroxisome proliferator activated receptor gamma
KW  - pioglitazone
KW  - placebo
KW  - pravastatin
KW  - resveratrol
KW  - ro 48 8071
KW  - rosiglitazone
KW  - rosuvastatin
KW  - simvastatin
KW  - sterol 14alpha demethylase
KW  - torcetrapib
KW  - triacylglycerol
KW  - tu 2208
KW  - unclassified drug
KW  - unindexed drug
KW  - acute heart infarction
KW  - arterial wall thickness
KW  - atherosclerosis
KW  - cardiac patient
KW  - cardiovascular disease
KW  - cardiovascular risk
KW  - cholesterol blood level
KW  - constipation
KW  - coronary artery disease
KW  - diabetes mellitus
KW  - diarrhea
KW  - drug fatality
KW  - dyslipidemia
KW  - flatulence
KW  - flushing
KW  - heart disease
KW  - heart infarction
KW  - human
KW  - hypercholesterolemia
KW  - hyperglycemia
KW  - insulin resistance
KW  - intestine absorption
KW  - ischemic heart disease
KW  - liver failure
KW  - liver injury
KW  - liver toxicity
KW  - low drug dose
KW  - non insulin dependent diabetes mellitus
KW  - patient compliance
KW  - review
KW  - side effect
KW  - cerebrovascular accident
KW  - sudden death
KW  - triacylglycerol blood level
KW  - unstable angina pectoris
KW  - nb 598
KW  - ro 48 8071
KW  - tu 2208
C1  - nb 598
C1  - ro 48 8071
C1  - tu 2208
N2  - The role of statins in reducing the risk of coronary artery disease is well established. The use of statins in patients at high risk for cardiovascular disease has reduced the incidence of major clinical events by 25% to 40%. However, despite aggressive statin therapy and the achievement of target low-density lipoprotein cholesterol levels, the residual risk of cardiovascular events remains high. This review investigates emerging therapies to target the residual risk of cardiovascular events with concurrent statin therapy. © 2012 MedReviews®, LLC.
ER  - 

TY  - JOUR
M3  - Note
Y1  - 2012
VL  - 13
IS  - 1
SP  - e48
EP  - e51
SN  - 1530-6550
JF  - Reviews in Cardiovascular Medicine
JO  - Rev. Cardiovasc. Med.
UR  - http://www-embase-com.gx.booktsg.com/search/results?subaction=viewrecord&id=L365123599&from=export
U2  - L365123599
DB  - Embase
U3  - 2012-07-06
U4  - 2012-07-16
L2  - http://dx.doi.org/10.3909/ricm0645
DO  - 10.3909/ricm0645
A1  - Steen, D.L.
A1  - Cannon, C.P.
M1  - (Steen D.L.; Cannon C.P.) TIMI Study Group, Cardiology Division, Brigham and Women's Hospital, Boston, MA, United States
AD  - D.L. Steen, TIMI Study Group, Cardiology Division, Brigham and Women's Hospital, Boston, MA, United States
T1  - Effects of evacetrapib administered as monotherapy or in combination with statins
LA  - English
KW  - anacetrapib
KW  - atorvastatin
KW  - cholesterol ester transfer protein
KW  - dalcetrapib
KW  - evacetrapib
KW  - high density lipoprotein cholesterol
KW  - hydroxymethylglutaryl coenzyme A reductase inhibitor
KW  - laropiprant
KW  - low density lipoprotein cholesterol
KW  - nicotinic acid
KW  - placebo
KW  - rosuvastatin
KW  - simvastatin
KW  - torcetrapib
KW  - acute coronary syndrome
KW  - aldosterone blood level
KW  - atheroma
KW  - corticosterone blood level
KW  - drug effect
KW  - drug fatality
KW  - drug tolerance
KW  - drug withdrawal
KW  - flushing
KW  - glucose intolerance
KW  - human
KW  - lifestyle modification
KW  - monotherapy
KW  - note
KW  - obesity
KW  - randomized controlled trial (topic)
KW  - risk factor
KW  - sedentary lifestyle
KW  - side effect
KW  - smoking
KW  - unspecified side effect
ER  - 

TY  - JOUR
M3  - Article
Y1  - 2012
VL  - 110
IS  - 1 SUPPL.
SP  - 15A
EP  - 26A
SN  - 0002-9149
SN  - 1879-1913
JF  - American Journal of Cardiology
JO  - Am. J. Cardiol.
UR  - http://www-embase-com.gx.booktsg.com/search/results?subaction=viewrecord&id=L364992347&from=export
U2  - L364992347
C5  - 22697388
DB  - Embase
DB  - Medline
U3  - 2012-06-21
U4  - 2012-06-22
L2  - http://dx.doi.org/10.1016/j.amjcard.2012.04.003
DO  - 10.1016/j.amjcard.2012.04.003
A1  - Gotto Jr., A.M.
A1  - Moon, J.E.
M1  - (Gotto Jr. A.M.; Moon J.E., jem2015@med.cornell.edu) Weill Cornell Medical College, 1305 York Avenue Y-806, New York, NY 10021, United States
AD  - J.E. Moon, Weill Cornell Medical College, 1305 York Avenue Y-806, New York, NY 10021, United States
T1  - Recent clinical studies of the effects of lipid-modifying therapies
LA  - English
KW  - anacetrapib
KW  - atorvastatin
KW  - C reactive protein
KW  - cholesterol ester transfer protein inhibitor
KW  - ezetimibe
KW  - fenofibrate
KW  - fibric acid derivative
KW  - hydroxymethylglutaryl coenzyme A reductase inhibitor
KW  - icosapentaenoic acid
KW  - low density lipoprotein cholesterol
KW  - nicotinic acid
KW  - omega 3 fatty acid
KW  - pitavastatin
KW  - pravastatin
KW  - rosuvastatin
KW  - simvastatin
KW  - triacylglycerol
KW  - article
KW  - cardiovascular disease
KW  - cardiovascular mortality
KW  - cardiovascular risk
KW  - drug dose comparison
KW  - drug dose titration
KW  - drug efficacy
KW  - drug release
KW  - drug tolerability
KW  - heart protection
KW  - human
KW  - monotherapy
KW  - primary prevention
KW  - priority journal
KW  - risk reduction
KW  - secondary prevention
N2  - Results from multiple clinical trials, primarily with the class of lipid-lowering agents known as statins, have shown that reductions in low-density lipoprotein (LDL) cholesterol are associated with reduced risk of coronary artery disease. Although LDL cholesterol is the primary target of cholesterol management strategies, increasing attention has focused on the role of inflammation, high-density lipoprotein cholesterol, and triglycerides in atherosclerosis and cardiovascular disease. We review major trials with lipid-modifying therapies published since the 2004 update of the Adult Treatment Panel (ATP) III guidelines. A pivotal trial was the Justification for the Use of Statins in Primary Prevention: an Intervention Trial Evaluating Rosuvastatin (JUPITER), which demonstrated significant reductions in cardiovascular morbidity and mortality in healthy individuals without elevated LDL cholesterol but with high levels of the inflammatory marker high-sensitivity C-reactive protein. Additional trials demonstrated the efficacy of intensive statin therapy in secondary prevention, whereas other agents, including fibrates, omega-3 fatty acids, niacin, ezetimibe, and experimental cholesteryl ester transfer protein inhibitors, have been evaluated for their ability to reduce residual cardiovascular risk. © 2012 Elsevier Inc.
ER  - 

TY  - JOUR
M3  - Review
Y1  - 2012
VL  - 8
IS  - 4
SP  - 513
EP  - 531
SN  - 1479-6678
SN  - 1744-8298
JF  - Future Cardiology
JO  - Future Cardiol.
UR  - http://www-embase-com.gx.booktsg.com/search/results?subaction=viewrecord&id=L365410191&from=export
U2  - L365410191
C5  - 22871191
DB  - Embase
DB  - Medline
U3  - 2012-08-17
U4  - 2012-08-22
L2  - http://dx.doi.org/10.2217/fca.12.25
DO  - 10.2217/fca.12.25
A1  - Rhainds, D.
A1  - Arsenault, B.J.
A1  - Brodeur, M.R.
A1  - Tardif, J.-C.
M1  - (Rhainds D.; Arsenault B.J.; Brodeur M.R.; Tardif J.-C., jean-claude.tardif@icm-mhi.org) Atherosclerosis Research Group, Montreal Heart Institute, 5000 Belanger St., Montreal, QC H1T 1C8, Canada
M1  - (Tardif J.-C., jean-claude.tardif@icm-mhi.org) Faculty of Medicine, Université de Montréal, 2900, Boulevard édouard-Montpetit, Montréal, QC H3T 1J4, Canada
AD  - J.-C. Tardif, Atherosclerosis Research Group, Montreal Heart Institute, 5000 Belanger St., Montreal, QC H1T 1C8, Canada
T1  - An update on the clinical development of dalcetrapib (RO4607381), a cholesteryl ester transfer protein modulator that increases HDL cholesterol levels
LA  - English
KW  - NCT00655473
KW  - NCT00655538
KW  - NCT00658515
KW  - NCT01059682
KW  - NCT01323153
KW  - anacetrapib
KW  - atorvastatin
KW  - dalcetrapib
KW  - fibric acid derivative
KW  - high density lipoprotein cholesterol
KW  - hydroxymethylglutaryl coenzyme A reductase inhibitor
KW  - low density lipoprotein cholesterol
KW  - placebo
KW  - pravastatin
KW  - torcetrapib
KW  - angina pectoris
KW  - area under the curve
KW  - atherosclerosis
KW  - blood pressure
KW  - cholesterol blood level
KW  - diarrhea
KW  - drug approval
KW  - drug efficacy
KW  - drug half life
KW  - drug metabolism
KW  - drug safety
KW  - drug tolerability
KW  - drug tolerance
KW  - dyslipidemia
KW  - dyspnea
KW  - Food and Drug Administration
KW  - heart infarction
KW  - heart palpitation
KW  - human
KW  - hyperlipidemia
KW  - hypertension
KW  - lipid blood level
KW  - maximum plasma concentration
KW  - medical decision making
KW  - nausea
KW  - nonhuman
KW  - priority journal
KW  - randomized controlled trial (topic)
KW  - review
KW  - thorax pain
KW  - time to maximum plasma concentration
KW  - treatment outcome
KW  - upper abdominal pain
KW  - ro 4607381
C1  - ro 4607381(Hoffmann La Roche,Switzerland)
C2  - Hoffmann La Roche(Switzerland)
N2  - CETP is the target of CETP inhibitors such as anacetrapib and the modulator dalcetrapib. Both molecules have entered Phase III clinical trials, with the ultimate goal of reducing cardiovascular events by raising HDL cholesterol. At the 600-mg dose selected for the dal-OUTCOMES study, dalcetrapib is expected to inhibit CETP activity by approximately 30% and raise HDL-C by approximately 30% with limited effects on LDL cholesterol. Importantly, dalcetrapib does not raise blood pressure or aldosterone levels, two effects previously associated with the CETP inhibitor torcetrapib. Dalcetrapib has been well tolerated at the 600-mg dose. In the dal-PLAQUE atherosclerosis imaging study, dalcetrapib reduced the enlargement of total vessel area over time. In May 2012, following the results of the second interim analysis of dal-OUTCOMES, the Data and Safety Monitoring Board recommended stopping the study owing to a lack of clinically significant benefit, which was followed by Roches (Basel, Switzerland) decision to terminate the study and the dalcetrapib program (dal-HEART). Contrary to anacetrapib, a potent CETP inhibitor that markedly increases HDL cholesterol and significantly reduces LDL cholesterol, dalcetrapib has allowed us to test the hypothesis that an isolated, moderate elevation in HDL cholesterol prevents cardiovascular events. © 2012 Future Medicine Ltd.
ER  - 

TY  - JOUR
M3  - Editorial
Y1  - 2012
VL  - 19
IS  - 3
SP  - 104
EP  - 106
SN  - 0969-6113
JF  - British Journal of Cardiology
JO  - Br. J. Cardiol.
UR  - http://www-embase-com.gx.booktsg.com/search/results?subaction=viewrecord&id=L365628610&from=export
U2  - L365628610
DB  - Embase
U3  - 2012-09-20
U4  - 2012-09-25
L2  - http://dx.doi.org/10.5837/bjc.2012.022
DO  - 10.5837/bjc.2012.022
A1  - Morrell, J.
M1  - (Morrell J., drjmmorrell@aol.com)
AD  - J. Morrell
T1  - The future of CETP inhibition - Still to be revealed
LA  - English
KW  - anacetrapib
KW  - atorvastatin
KW  - cholesterol ester transfer protein inhibitor
KW  - chylomicron
KW  - dalcetrapib
KW  - evacetrapib
KW  - high density lipoprotein cholesterol
KW  - low density lipoprotein
KW  - low density lipoprotein cholesterol
KW  - pre beta high density lipoprotein
KW  - scavenger receptor BI
KW  - torcetrapib
KW  - very low density lipoprotein
KW  - atherosclerosis
KW  - cardiovascular risk
KW  - cholesterol transport
KW  - drug efficacy
KW  - drug mechanism
KW  - drug monitoring
KW  - drug safety
KW  - editorial
KW  - heart protection
KW  - human
KW  - risk reduction
ER  - 

TY  - JOUR
M3  - Review
Y1  - 2012
VL  - 19
IS  - 3
SP  - 126
EP  - 133
SN  - 0969-6113
JF  - British Journal of Cardiology
JO  - Br. J. Cardiol.
UR  - http://www-embase-com.gx.booktsg.com/search/results?subaction=viewrecord&id=L365628619&from=export
U2  - L365628619
DB  - Embase
U3  - 2012-09-20
U4  - 2012-09-25
L2  - http://dx.doi.org/10.5837/bjc.2012.024
DO  - 10.5837/bjc.2012.024
A1  - Durrington, P.N.
M1  - (Durrington P.N., pdurrington@manchester.ac.uk) Cardiovascular Research Group, Core Technology Facility, University of Manchester, 46 Grafton Street, M13 9NT, United Kingdom
AD  - P.N. Durrington, Cardiovascular Research Group, Core Technology Facility, University of Manchester, 46 Grafton Street, M13 9NT, United Kingdom
T1  - Cholesteryl ester transfer protein (CETP) inhibitors
LA  - English
KW  - anacetrapib
KW  - apolipoprotein B
KW  - cholesterol ester transfer protein
KW  - cholesterol ester transfer protein inhibitor
KW  - chylomicron
KW  - dalcetrapib
KW  - evacetrapib
KW  - high density lipoprotein
KW  - high density lipoprotein 2
KW  - high density lipoprotein 3
KW  - high density lipoprotein cholesterol
KW  - hydroxymethylglutaryl coenzyme A reductase inhibitor
KW  - leucine enkephalin[2 dextro alanine 6 cysteine]
KW  - low density lipoprotein
KW  - nitric oxide
KW  - scavenger receptor BI
KW  - torcetrapib
KW  - triacylglycerol
KW  - very low density lipoprotein
KW  - artery wall
KW  - atherogenesis
KW  - cardiovascular risk
KW  - cholesterol blood level
KW  - cholesterol transport
KW  - drug efficacy
KW  - drug mechanism
KW  - familial hypercholesterolemia
KW  - human
KW  - hypertriglyceridemia
KW  - inflammation
KW  - lipoprotein metabolism
KW  - outcome assessment
KW  - oxidation
KW  - review
N2  - Despite statin use to lower low-density lipoprotein cholesterol, a residual cardiovascular risk remains in dyslipidaemic patients, particularly when high-density lipoprotein (HDL) levels are low. Increased cholesteryl ester transfer protein (CETP) activity is a major determinant of low HDL-cholesterol. CETP inhibition with anacetrapib, evacetrapib and dalcetrapib produces plasma HDL increases of approximately 140%, 80% and 30%, respectively, in patients already receiving statin therapy. However, recent research challenges whether raising HDL-cholesterol is in itself beneficial unless anti-atherogenic properties of HDL, such as cholesterol removal from arterial walls, stimulation of endothelial nitric oxide production or protection against oxidation and inflammation, are enhanced. Potentially important differences are emerging in the mechanisms by which CETP inhibitors operate, which may lead to variation in their anti-atherogenicity unrelated to the changes in HDL-cholesterol they induce. The outcome of clinical trials with CETP inhibitors may thus depend on the mechanisms by which they inhibit CETP. This review discusses clinical implications of CETP inhibition.
ER  - 

TY  - JOUR
M3  - Review
Y1  - 2012
VL  - 135
IS  - 1
SP  - 18
EP  - 30
SN  - 0163-7258
SN  - 1879-016X
JF  - Pharmacology and Therapeutics
JO  - Pharmacol. Ther.
UR  - http://www-embase-com.gx.booktsg.com/search/results?subaction=viewrecord&id=L51956920&from=export
U2  - L51956920
C5  - 22465158
DB  - Embase
DB  - Medline
U3  - 2012-04-16
U4  - 2012-06-06
L2  - http://dx.doi.org/10.1016/j.pharmthera.2012.03.004
DO  - 10.1016/j.pharmthera.2012.03.004
A1  - Joy, T.R.
M1  - (Joy T.R., tisjoy@hotmail.com) Schulich School of Medicine and Dentistry, University of Western Ontario, London, ON, N6A 5K8, Canada
M1  - (Joy T.R., tisjoy@hotmail.com) Department of Medicine, University of Western Ontario, St. Joseph's Hospital, B5-107, 268 Grosvenor Street, London, ON N6A 4V2, Canada
AD  - T.R. Joy, Schulich School of Medicine and Dentistry, University of Western Ontario, London, ON, N6A 5K8, Canada
T1  - Novel HDL-based therapeutic agents
LA  - English
KW  - aldosterone
KW  - anacetrapib
KW  - apl 180
KW  - apolipoprotein A1
KW  - apolipoprotein B
KW  - aryldialkylphosphatase
KW  - atorvastatin
KW  - C reactive protein
KW  - cholesterol ester transfer protein
KW  - cholesterol ester transfer protein inhibitor
KW  - creatine kinase
KW  - csl 111
KW  - d 4f
KW  - dalcetrapib
KW  - etc 216
KW  - evacetrapib
KW  - ezetimibe
KW  - high density lipoprotein cholesterol
KW  - l 4f
KW  - low density lipoprotein cholesterol
KW  - niclosamide
KW  - pravastatin
KW  - rosuvastatin
KW  - apabetalone
KW  - simvastatin
KW  - torcetrapib
KW  - triacylglycerol
KW  - unclassified drug
KW  - very low density lipoprotein cholesterol
KW  - acute coronary syndrome
KW  - add on therapy
KW  - alanine aminotransferase blood level
KW  - aldosterone blood level
KW  - allergy
KW  - aminotransferase blood level
KW  - arthralgia
KW  - aspartate aminotransferase blood level
KW  - atherosclerosis
KW  - blood pressure
KW  - cardiovascular disease
KW  - cardiovascular risk
KW  - carotid atherosclerosis
KW  - cholesterol transport
KW  - claudication
KW  - constipation
KW  - creatine kinase blood level
KW  - diarrhea
KW  - dose response
KW  - drug absorption
KW  - drug binding
KW  - drug bioavailability
KW  - drug effect
KW  - drug efficacy
KW  - drug eruption
KW  - drug half life
KW  - drug mechanism
KW  - drug potency
KW  - drug safety
KW  - drug tolerability
KW  - drug withdrawal
KW  - dyslipidemia
KW  - dyspepsia
KW  - ECG abnormality
KW  - electrolyte blood level
KW  - epidemiological data
KW  - familial hypercholesterolemia
KW  - familial hypoalphalipoproteinemia
KW  - gastrointestinal symptom
KW  - headache
KW  - heart infarction size
KW  - human
KW  - hydrocortisone blood level
KW  - hypercholesterolemia
KW  - hyperlipidemia
KW  - allergy
KW  - hypertension
KW  - hypotension
KW  - inflammation
KW  - injection site reaction
KW  - ischemic heart disease
KW  - lymph node
KW  - maximum plasma concentration
KW  - musculoskeletal disease
KW  - myalgia
KW  - nonhuman
KW  - pharmacodynamics
KW  - phase 2 clinical trial (topic)
KW  - phase 3 clinical trial (topic)
KW  - priority journal
KW  - QT interval
KW  - QT prolongation
KW  - randomized controlled trial (topic)
KW  - rash
KW  - respiratory tract disease
KW  - review
KW  - rhabdomyolysis
KW  - risk reduction
KW  - side effect
KW  - time to maximum plasma concentration
KW  - treatment outcome
KW  - triacylglycerol blood level
KW  - apl 180
KW  - csl 111
KW  - d 4f
KW  - etc 216
KW  - jtt 705
KW  - l 4f
KW  - ly 2484595
KW  - mk 0859
KW  - rvx 208
C1  - apl 180
C1  - csl 111
C1  - d 4f
C1  - etc 216
C1  - jtt 705
C1  - l 4f
C1  - ly 2484595
C1  - mk 0859
C1  - rvx 208
N2  - Reduction in low-density lipoprotein cholesterol (LDL-C) levels has been associated with a 25-30% reduction in cardiovascular disease risk. However, there still remains a significant and quantifiable risk. Since epidemiologic data have demonstrated that low levels of high-density lipoprotein cholesterol (HDL-C) are associated with an increased risk for cardiovascular disease, novel therapeutic agents are currently being developed to either raise HDL-C levels or enhance HDL functionality. This review will highlight some of these therapeutic agents including cholesteryl ester transfer protein inhibitors, apolipoprotein A-I mimetics, RVX-208, and apolipoprotein A-I based infusion therapies. For each therapeutic class, an overview of the mechanism of action, pharmacokinetic data, and efficacy/safety evidence will be provided. © 2012 Elsevier Inc.
ER  - 

TY  - JOUR
M3  - Review
Y1  - 2012
VL  - 44
IS  - 4
SP  - 313
EP  - 324
SN  - 0785-3890
SN  - 1365-2060
JF  - Annals of Medicine
JO  - Ann. Med.
UR  - http://www-embase-com.gx.booktsg.com/search/results?subaction=viewrecord&id=L364679429&from=export
U2  - L364679429
C5  - 21501035
DB  - Embase
DB  - Medline
U4  - 2012-05-07
L2  - http://dx.doi.org/10.3109/07853890.2011.573498
DO  - 10.3109/07853890.2011.573498
A1  - Chan, D.C.
A1  - Ng, T.W.K.
A1  - Watts, G.F.
M1  - (Chan D.C.; Watts G.F., gerald.watts@uwa.edu.au) Metabolic Research Centre, School of Medicine and Pharmacology, University of Western Australia, GPO Box X2213, Perth, WA 6847, Australia
M1  - (Ng T.W.K.) Metabolomics Laboratory, Baker IDI Heart and Diabetes Institute, Melbourne, VIC, Australia
AD  - D.C. Chan, Metabolic Research Centre, School of Medicine and Pharmacology, University of Western Australia, GPO Box X2213, Perth, WA 6847, Australia
T1  - Apolipoprotein A-II: Evaluating its significance in dyslipidaemia, insulin resistance, and atherosclerosis
LA  - English
KW  - ABC transporter
KW  - apolipoprotein A2
KW  - cholesterol ester
KW  - cholesterol ester transfer protein
KW  - fenofibrate
KW  - glucose
KW  - high density lipoprotein
KW  - high density lipoprotein cholesterol
KW  - high density lipoprotein receptor
KW  - lipid transfer protein
KW  - lipoprotein lipase
KW  - liver triacylglycerol lipase
KW  - low density lipoprotein
KW  - low density lipoprotein cholesterol
KW  - mevinolin
KW  - phosphatidylcholine sterol acyltransferase
KW  - phospholipid transfer protein
KW  - sterol regulatory element binding protein
KW  - triacylglycerol
KW  - very low density lipoprotein
KW  - atherosclerosis
KW  - cardiovascular disease
KW  - cardiovascular risk
KW  - cholesterol transport
KW  - DNA polymorphism
KW  - dyslipidemia
KW  - fatty acid metabolism
KW  - gene control
KW  - gene mutation
KW  - glucose metabolism
KW  - human
KW  - insulin resistance
KW  - lipid blood level
KW  - lipid metabolism
KW  - lipoprotein blood level
KW  - lipoprotein metabolism
KW  - non insulin dependent diabetes mellitus
KW  - nonhuman
KW  - obesity
KW  - pathophysiology
KW  - priority journal
KW  - protein lipid interaction
KW  - protein secretion
KW  - protein structure
KW  - protein synthesis
KW  - review
KW  - transgenic animal
N2  - Reduced HDL cholesterol, commonly found in subjects with obesity and type 2 diabetes, is associated with increased risk of cardiovascular disease (CVD). ApoA-II, a constituent apolipoprotein of certain HDL particles, plays an important role in the regulation of cholesterol efflux, HDL remodelling, and cholesteryl ester uptake via its interactions with lipid transfer proteins, lipases, and cellular HDL receptors. Recent studies have linked apoA-II directly with triglyceride and glucose metabolism. Most of the data are, however, derived from cellular systems and transgenic animal models. Direct evidence from human studies is scarce. Clinical studies demonstrate that apoA-II is a strong predictor of risk for CVD. There is no evidence, however, that selective therapeutic modification of apoA-II impacts on atherosclerosis and clinical outcomes. More research is required to investigate further the significance of apoA-II in clinical medicine. © 2012 Informa UK, Ltd.
ER  - 

TY  - JOUR
M3  - Review
Y1  - 2012
VL  - 13
IS  - 9
SP  - 1345
EP  - 1362
SN  - 1465-6566
SN  - 1744-7666
JF  - Expert Opinion on Pharmacotherapy
JO  - Expert Opin. Pharmacother.
UR  - http://www-embase-com.gx.booktsg.com/search/results?subaction=viewrecord&id=L364865050&from=export
U2  - L364865050
C5  - 22607011
DB  - Embase
DB  - Medline
U3  - 2012-05-30
U4  - 2012-06-06
L2  - http://dx.doi.org/10.1517/14656566.2012.690395
DO  - 10.1517/14656566.2012.690395
A1  - Yadav, R.
A1  - France, M.
A1  - Younis, N.
A1  - Hama, S.
A1  - Ammori, B.J.
A1  - Kwok, S.
A1  - Soran, H.
M1  - (Yadav R.; Hama S.; Kwok S.; Soran H., Handrean.Soran@cmft.nhs.uk) Cardiovascular Research Group, School of Biomedicine, University of Manchester, 46, Grafton Street, Manchester M13 9NT, United Kingdom
M1  - (France M.) Central Manchester University Hospital, NHS Foundation Trust, Department of Clinical Biochemistry, Manchester, United Kingdom
M1  - (Younis N.) University Hospital of South Manchester, NHS Foundation Trust, Department of Diabetes and Endocrinology, Southmoor Road, Manchester, United Kingdom
M1  - (Ammori B.J.) Department of Bariatric and Hepatobiliary Surgery, University of Manchester, Salford Royal NHS Foundation Trust, Stott Lane, Salford, United Kingdom
M1  - (Soran H., Handrean.Soran@cmft.nhs.uk) University Department of Medicine, Central Manchester University Hospitals, NHS Foundation Trust, Manchester, United Kingdom
AD  - H. Soran, Cardiovascular Research Group, School of Biomedicine, University of Manchester, 46, Grafton Street, Manchester M13 9NT, United Kingdom
T1  - Extended-release niacin with laropiprant: A review on efficacy, clinical effectiveness and safety
LA  - English
KW  - acetylsalicylic acid
KW  - antilipemic agent
KW  - apolipoprotein A1
KW  - atorvastatin
KW  - C reactive protein
KW  - cholesterol ester transfer protein
KW  - clopidogrel
KW  - colestipol
KW  - ezetimibe
KW  - glucose 6 phosphate dehydrogenase
KW  - high density lipoprotein
KW  - high density lipoprotein cholesterol
KW  - hydroxymethylglutaryl coenzyme A reductase inhibitor
KW  - laropiprant
KW  - laropiprant plus nicotinic acid
KW  - lipid
KW  - lipoprotein A
KW  - low density lipoprotein cholesterol
KW  - mevinolin
KW  - monocyte chemotactic protein 1
KW  - nicotinamide adenine dinucleotide phosphate
KW  - nicotinic acid
KW  - nicotinic acid plus simvastatin
KW  - nonsteroid antiinflammatory agent
KW  - placebo
KW  - prostaglandin D2
KW  - reactive oxygen metabolite
KW  - simvastatin
KW  - tumor necrosis factor
KW  - vascular cell adhesion molecule 1
KW  - adipocyte
KW  - alanine aminotransferase blood level
KW  - antiinflammatory activity
KW  - antioxidant activity
KW  - area under the curve
KW  - aspartate aminotransferase blood level
KW  - atherosclerosis
KW  - bibliographic database
KW  - bilirubin blood level
KW  - bleeding
KW  - brain ischemia
KW  - burning sensation
KW  - cardiovascular disease
KW  - cardiovascular risk
KW  - cholesterol blood level
KW  - clinical assessment
KW  - clinical trial (topic)
KW  - cutaneous flushing
KW  - cutaneous flushing
KW  - diabetes mellitus
KW  - DNA repair
KW  - drug absorption
KW  - drug bioavailability
KW  - drug blood level
KW  - drug dose titration
KW  - drug efficacy
KW  - drug formulation
KW  - drug half life
KW  - drug inhibition
KW  - drug megadose
KW  - drug metabolism
KW  - drug release
KW  - drug safety
KW  - drug tolerability
KW  - drug withdrawal
KW  - dyslipidemia
KW  - electrocardiogram
KW  - endocytosis
KW  - evidence based medicine
KW  - gene expression
KW  - glucose blood level
KW  - heart infarction
KW  - hemoglobin A1c blood level
KW  - hot flush
KW  - human
KW  - hypercholesterolemia
KW  - hyperglycemia
KW  - hyperlipidemia
KW  - ischemic heart disease
KW  - lipid analysis
KW  - lipid blood level
KW  - lipolysis
KW  - liver toxicity
KW  - low drug dose
KW  - maximum plasma concentration
KW  - medical society
KW  - Medline
KW  - meta analysis
KW  - metabolic syndrome X
KW  - monotherapy
KW  - morbidity
KW  - mortality
KW  - myopathy
KW  - non insulin dependent diabetes mellitus
KW  - nonhuman
KW  - patient compliance
KW  - pharmacodynamics
KW  - pharmacological parameters
KW  - phosphate blood level
KW  - pleiotropy
KW  - practice guideline
KW  - prevalence
KW  - review
KW  - rhabdomyolysis
KW  - risk reduction
KW  - side effect
KW  - signal transduction
KW  - cerebrovascular accident
KW  - systematic review
KW  - thrombocyte aggregation
KW  - time to maximum plasma concentration
KW  - treatment duration
KW  - treatment outcome
KW  - vascular endothelium
KW  - aspirin
KW  - tredaptive
C1  - aspirin
C1  - tredaptive(Merck Sharp and Dohme)
C2  - Merck Sharp and Dohme
N2  - Introduction: Although treatment with statins reduces cardiovascular (CV) events in patients with dyslipidemia, a residual 60 - 70% CV risk remains. This CV risk may be inversely related to high-density lipoprotein-cholesterol (HDL-C). Interest in niacin has re-emerged because of its HDL-C raising effects. The flushing associated with niacin which has previously affected patient compliance can now be significantly blocked with laropiprant (LRPT). Areas covered: This review aims to assess the efficacy, clinical effectiveness and safety of extended-release niacin (ERN) with LRPT. The authors searched PubMed and MEDLINE for literature published between January 2006 and November 2011, for efficacy, clinical effectiveness and safety reports of ERN with LRPT. Expert opinion: Niacin has been shown to prevent CV events, reduce mortality and has beneficial effects on vascular endothelial function. Evidence suggests that this is due to its broad-spectrum lipid altering properties, including lowering lipoprotein (a) (Lp(a)), and its pleiotropic actions. While side effects associated with niacin have limited its use in the past, the extended-release formulations and co-administration of LRPT have increased its tolerability, particularly by reducing flushing. The authors advise that ERN should be used in patients with a high risk of cardiovascular disease, who have failed to reach conventional targets. © 2012 Informa UK, Ltd.
ER  - 

TY  - JOUR
M3  - Note
Y1  - 2012
VL  - 53
IS  - 6
SP  - 1039
EP  - 1041
SN  - 0022-2275
SN  - 1539-7262
JF  - Journal of Lipid Research
JO  - J. Lipid Res.
UR  - http://www-embase-com.gx.booktsg.com/search/results?subaction=viewrecord&id=L364877506&from=export
U2  - L364877506
C5  - 22496386
DB  - Embase
DB  - Medline
U3  - 2012-05-31
U4  - 2012-06-08
L2  - http://dx.doi.org/10.1194/jlr.E027334
DO  - 10.1194/jlr.E027334
A1  - Rye, K.-A.
A1  - Barter, P.J.
M1  - (Rye K.-A., ryek@hri.org.au; Barter P.J.) Lipid Research Group, Heart Research Institute, Sydney, NSW 2042, Australia
M1  - (Rye K.-A., ryek@hri.org.au; Barter P.J.) Faculty of Medicine, University of Sydney, Sydney, NSW 2006, Australia
M1  - (Rye K.-A., ryek@hri.org.au) Department of Medicine, University of Melbourne, Melbourne, VIC 3010, Australia
AD  - K.-A. Rye, Lipid Research Group, Heart Research Institute, Sydney, NSW 2042, Australia
T1  - The inhibition of cholesteryl ester transfer protein: A long and winding road
LA  - English
KW  - antisense oligonucleotide
KW  - apolipoprotein B100
KW  - apolipoprotein B48
KW  - atorvastatin
KW  - cholesterol ester transfer protein
KW  - cholesterol ester transfer protein antibody
KW  - dalcetrapib
KW  - high density lipoprotein
KW  - high density lipoprotein cholesterol
KW  - low density lipoprotein
KW  - low density lipoprotein cholesterol
KW  - protein antibody
KW  - torcetrapib
KW  - triacylglycerol
KW  - unclassified drug
KW  - atherosclerosis
KW  - cardiovascular disease
KW  - cardiovascular risk
KW  - CETP gene
KW  - cholesterol blood level
KW  - DNA polymorphism
KW  - drug mechanism
KW  - drug tolerability
KW  - gene
KW  - heart protection
KW  - heterozygote
KW  - human
KW  - lipoprotein blood level
KW  - lipoprotein metabolism
KW  - monotherapy
KW  - nonhuman
KW  - note
KW  - priority journal
KW  - protein depletion
KW  - protein lipid interaction
KW  - jtt 705
C1  - jtt 705
ER  - 

TY  - JOUR
M3  - Conference Paper
Y1  - 2012
VL  - 27
IS  - 2
SP  - 101
EP  - 111
SN  - 0792-5077
JF  - Drug Metabolism and Drug Interactions
JO  - Drug Metab. Drug Interact.
UR  - http://www-embase-com.gx.booktsg.com/search/results?subaction=viewrecord&id=L366073753&from=export
U2  - L366073753
C5  - 22706233
DB  - Embase
DB  - Medline
U3  - 2012-11-28
U4  - 2012-12-06
L2  - http://dx.doi.org/10.1515/dmdi-2012-0007
DO  - 10.1515/dmdi-2012-0007
A1  - Cerda, A.
A1  - Hirata, M.H.
A1  - Hirata, R.D.C.
M1  - (Cerda A.; Hirata M.H.; Hirata R.D.C., rosariohirata@usp.br) Department of Clinical and Toxicological Analysis, School of Pharmaceutical Sciences, University of Sao Paulo, Av.Prof. Lineu Prestes, 580 B.17, 05508-900 Sao Paulo, SP, Brazil
AD  - R.D.C. Hirata, Department of Clinical and Toxicological Analysis, School of Pharmaceutical Sciences, University of Sao Paulo, Av.Prof. Lineu Prestes, 580 B.17, 05508-900 Sao Paulo, SP, Brazil
T1  - Molecular mechanisms underlying statin effects on genes involved in the reverse cholesterol transport
LA  - English
KW  - ABC transporter A1
KW  - ABC transporter G1
KW  - apolipoprotein A1
KW  - atorvastatin
KW  - cerivastatin
KW  - cholesterol ester transfer protein
KW  - endothelial lipase
KW  - high density lipoprotein
KW  - hydroxymethylglutaryl coenzyme A reductase inhibitor
KW  - lipoprotein lipase
KW  - liver triacylglycerol lipase
KW  - liver X receptor alpha
KW  - liver X receptor beta
KW  - low density lipoprotein cholesterol
KW  - microRNA
KW  - n (2,2,2 trifluoroethyl) n [4 (2,2,2 trifluoro 1 hydroxy 1 trifluoromethylethyl)phenyl]benzenesulfonamide
KW  - peroxisome proliferator activated receptor alpha
KW  - peroxisome proliferator activated receptor delta
KW  - peroxisome proliferator activated receptor gamma
KW  - phosphatidylcholine sterol acyltransferase
KW  - pitavastatin
KW  - pravastatin
KW  - rosuvastatin
KW  - scavenger receptor BI
KW  - simvastatin
KW  - sterol regulatory element binding protein 1a
KW  - sterol regulatory element binding protein 1c
KW  - sterol regulatory element binding protein 2
KW  - triacylglycerol lipase
KW  - unclassified drug
KW  - cholesterol transport
KW  - conference paper
KW  - drug mechanism
KW  - enzyme activity
KW  - gene function
KW  - homeostasis
KW  - human
KW  - internalization (cell)
KW  - lipoprotein metabolism
KW  - nonhuman
KW  - protein function
KW  - reverse cholesterol transport
KW  - t 0901317
C1  - t 0901317
N2  - Many clinical trials and data from scientifi c investigations have suggested the effects of statins on high-density lipoprotein (HDL) metabolism, besides their actions in reducing lowdensity lipoprotein (LDL) cholesterol. These actions have been proposed as important anti-atherogenic properties that contribute to the additional reduction of risk for cardiovascular diseases. The regulation of genes involved in the reverse cholesterol transport (RCT) is very complex and the modulation exerted by statin treatment is poorly understood. In this review, we discuss the molecular mechanisms underlying the modulation of genes controlling the RCT with special emphasis on the reported tissue-specifi c effects of statins. The statin modulation of genes participating in the different stages of RCT (cholesterol effl ux from peripheral tissues, HDL metabolism in the plasma and internalization by the liver) has been summarized. Recent reports on novel mechanisms of regulation by microRNAs are also discussed. © 2012 by Walter de Gruyter • Berlin • Boston.
ER  - 

TY  - JOUR
M3  - Article
Y1  - 2012
VL  - 14
IS  - 3
SP  - 245
EP  - 250
SN  - 1523-3782
SN  - 1534-3170
JF  - Current Cardiology Reports
JO  - Curr. Cardiol. Rep.
UR  - http://www-embase-com.gx.booktsg.com/search/results?subaction=viewrecord&id=L51878570&from=export
U2  - L51878570
C5  - 22362199
DB  - Embase
DB  - Medline
U3  - 2012-02-29
U4  - 2012-05-30
L2  - http://dx.doi.org/10.1007/s11886-012-0252-3
DO  - 10.1007/s11886-012-0252-3
A1  - Nicholls, S.J.
M1  - (Nicholls S.J., nichols1@ccf.org) Department of Cardiovascular Medicine and Cell Biology, Cleveland Clinic Coordinating Center for Clinical Research, Mail Code JJ-65, 9500 Euclid Avenue, Cleveland, OH 44195, United States
AD  - S.J. Nicholls, Department of Cardiovascular Medicine and Cell Biology, Cleveland Clinic Coordinating Center for Clinical Research, Mail Code JJ-65, 9500 Euclid Avenue, Cleveland, OH 44195, United States
T1  - Evacetrapib
LA  - English
KW  - anacetrapib
KW  - atorvastatin
KW  - cholesterol ester transfer protein
KW  - dalcetrapib
KW  - evacetrapib
KW  - fibric acid derivative
KW  - high density lipoprotein
KW  - high density lipoprotein cholesterol
KW  - hydroxymethylglutaryl coenzyme A reductase inhibitor
KW  - nicotinic acid
KW  - placebo
KW  - rosuvastatin
KW  - simvastatin
KW  - torcetrapib
KW  - absence of side effects
KW  - acute coronary syndrome
KW  - article
KW  - atherosclerosis
KW  - cardiovascular disease
KW  - carotid atherosclerosis
KW  - clinical trial (topic)
KW  - coronary artery disease
KW  - dose response
KW  - drug mechanism
KW  - drug targeting
KW  - dyslipidemia
KW  - human
KW  - hypercholesterolemia
KW  - hypertension
KW  - ischemic heart disease
KW  - nonhuman
KW  - phase 2 clinical trial (topic)
KW  - protein function
N2  - Considerable attention focuses on the ability to develop therapeutic agents that elevate levels of high-density lipoprotein cholesterol (HDL-C). Cholesteryl ester transfer protein (CETP) inhibitors have been developed on the basis of their ability to raise HDL-C to a greater extent than lipidmodifying therapies currently used in clinical practice. Initial enthusiasm for CETP inhibition decreased as a result of adverse clinical outcomes observed with the agent torcetrapib. Elucidating off-target toxicities of torcetrapib has provided hope that other CETP inhibitors may still be of potential benefit. Evacetrapib is a novel CETP inhibitor, with favorable effects on plasma lipids and no adverse effects on blood pressure or mineralocorticoid activity in early clinical evaluation. The potential effects on cardiovascular outcomes remain to be determined. © Springer Science+Business Media, LLC 2012.
ER  - 

TY  - JOUR
M3  - Review
Y1  - 2012
VL  - 13
IS  - 7
SP  - 831
EP  - 840
SN  - 1462-2416
SN  - 1744-8042
JF  - Pharmacogenomics
JO  - Pharmacogenomics
UR  - http://www-embase-com.gx.booktsg.com/search/results?subaction=viewrecord&id=L364828823&from=export
U2  - L364828823
C5  - 22594514
DB  - Embase
DB  - Medline
U3  - 2012-05-24
U4  - 2012-06-07
L2  - http://dx.doi.org/10.2217/pgs.12.25
DO  - 10.2217/pgs.12.25
A1  - Postmus, I.
A1  - Verschuren, J.J.W.
A1  - De Craen, A.J.M.
A1  - Slagboom, P.E.
A1  - Westendorp, R.G.J.
A1  - Jukema, J.W.
A1  - Trompet, S.
M1  - (Postmus I.; De Craen A.J.M.; Westendorp R.G.J.; Trompet S., s.trompet@lumc.nl) Department of Gerontology and Geriatrics, Leiden University Medical Center, Leiden, Netherlands
M1  - (Postmus I.; De Craen A.J.M.; Slagboom P.E.; Westendorp R.G.J.; Trompet S., s.trompet@lumc.nl) Netherlands Consortium for Healthy Ageing, Leiden, Netherlands
M1  - (Verschuren J.J.W.; Jukema J.W.; Trompet S., s.trompet@lumc.nl) Department of Cardiology, C-2-R, Leiden University Medical Center, PO Box 9600, 2300 RC Leiden, Netherlands
M1  - (Slagboom P.E.) Department of Molecular Epidemiology, Leiden University Medical Center, Leiden, Netherlands
M1  - (Westendorp R.G.J.) Leyden Academy of Vitality and Ageing, Leiden, Netherlands
M1  - (Jukema J.W.) Durrer Center for Cardiogenetic Research, Amsterdam, Netherlands
M1  - (Jukema J.W.) Interuniversity Cardiology Institute of the Netherlands, Utrecht, Netherlands
AD  - S. Trompet, Department of Gerontology and Geriatrics, Leiden University Medical Center, Leiden, Netherlands
T1  - Pharmacogenetics of statins: Achievements, whole-genome analyses and future perspectives
LA  - English
KW  - apolipoprotein B
KW  - apolipoprotein E
KW  - cholesterol
KW  - cholesterol ester transfer protein
KW  - high density lipoprotein cholesterol
KW  - hydroxymethylglutaryl coenzyme A reductase
KW  - hydroxymethylglutaryl coenzyme A reductase inhibitor
KW  - low density lipoprotein cholesterol
KW  - multidrug resistance protein 1
KW  - pravastatin
KW  - simvastatin
KW  - ABCB1 gene
KW  - APOE gene
KW  - cardiovascular disease
KW  - cardiovascular risk
KW  - CETP gene
KW  - CLMN gene
KW  - drug response
KW  - drug targeting
KW  - gene
KW  - genetic association
KW  - genetic variability
KW  - genome analysis
KW  - genotype
KW  - heart infarction
KW  - HMGCR gene
KW  - human
KW  - ischemic heart disease
KW  - KIF6 gene
KW  - myopathy
KW  - pharmacogenetics
KW  - primary prevention
KW  - review
KW  - risk reduction
KW  - SCLO1B1 gene
KW  - single nucleotide polymorphism
N2  - Statins are the most commonly prescribed class of drug worldwide and therapy is highly effective in reducing low-density lipoprotein cholesterol levels and cardiovascular events. However, there is large variability in clinical response to statin treatment. Recent research provides evidence that genetic variation contributes to this variable response to statin treatment. Until recently, pharmacogenetic studies have used mainly candidate gene approaches to investigate these effects. Since candidate gene studies explain only a small part of the observed variation and results have often been inconsistent, genome-wide association (GWA) studies may be a better approach. In this paper the most important candidate gene studies and the first published GWA studies assessing statin response are discussed. Moreover, we describe the PHASE study, an EU-funded GWA study that will investigate the genetic variation responsible for the variation in response to pravastatin in a large randomized clinical trial. © 2012 Future Medicine Ltd.
ER  - 

TY  - JOUR
M3  - Article
Y1  - 2012
VL  - 21
IS  - 4
SP  - 569
EP  - 573
SN  - 1354-3784
SN  - 1744-7658
JF  - Expert Opinion on Investigational Drugs
JO  - Expert Opin. Invest. Drugs
UR  - http://www-embase-com.gx.booktsg.com/search/results?subaction=viewrecord&id=L364431866&from=export
U2  - L364431866
DB  - Embase
U3  - 2012-03-22
U4  - 2012-03-26
L2  - http://dx.doi.org/10.1517/13543784.2012.659817
DO  - 10.1517/13543784.2012.659817
A1  - Doggrell, S.A.
M1  - (Doggrell S.A., sheila.doggrell@qut.edu.au) Queensland University of Technology, Discipline of Medical Sciences, Faculty of Science and Technology, Brisbane, QLD 4001, Australia
AD  - S.A. Doggrell, Queensland University of Technology, Discipline of Medical Sciences, Faculty of Science and Technology, Brisbane, QLD 4001, Australia
T1  - Dalcetrapib restoring belief in modulating CETP as a beneficial mechanism in cardiovascular disease
LA  - English
KW  - aldosterone
KW  - anacetrapib
KW  - cholesterol ester transfer protein
KW  - cholesterol ester transfer protein inhibitor
KW  - dalcetrapib
KW  - evacetrapib
KW  - fibric acid derivative
KW  - fluorodeoxyglucose f 18
KW  - high density lipoprotein cholesterol
KW  - hydroxymethylglutaryl coenzyme A reductase inhibitor
KW  - low density lipoprotein cholesterol
KW  - messenger RNA
KW  - nicotinic acid
KW  - torcetrapib
KW  - adrenal gland
KW  - adult
KW  - aldosterone release
KW  - animal experiment
KW  - animal model
KW  - aorta
KW  - artery wall
KW  - article
KW  - atherosclerosis
KW  - atherosclerotic plaque
KW  - blood pressure
KW  - cardiovascular disease
KW  - cardiovascular effect
KW  - cardiovascular risk
KW  - carotid artery
KW  - cholesterol blood level
KW  - computer assisted emission tomography
KW  - coronary artery disease
KW  - coronary risk
KW  - diabetes mellitus
KW  - disease association
KW  - disease course
KW  - drug dose comparison
KW  - drug dose increase
KW  - drug effect
KW  - drug efficacy
KW  - drug safety
KW  - drug withdrawal
KW  - dyslipidemia
KW  - female
KW  - gastrointestinal toxicity
KW  - high risk patient
KW  - human
KW  - hyperlipidemia
KW  - hypertension
KW  - hypertriglyceridemia
KW  - inflammation
KW  - major clinical study
KW  - male
KW  - morbidity
KW  - mortality
KW  - nonhuman
KW  - nuclear magnetic resonance imaging
KW  - phase 2 clinical trial (topic)
KW  - phase 3 clinical trial (topic)
KW  - rat
KW  - renin angiotensin aldosterone system
KW  - risk factor
KW  - risk reduction
KW  - spontaneously hypertensive rat
KW  - treatment failure
KW  - treatment outcome
KW  - jtt 705
KW  - ro 4607381
C1  - jtt 705(Japan Tobacco,Japan)
C1  - ro 4607381(Hoffmann La Roche)
C2  - Hoffmann La Roche
C2  - Japan Tobacco(Japan)
N2  - Background: As low HDL cholesterol levels are a risk factor for cardiovascular disease, raising HDL cholesterol substantially by inhibiting or modulating cholesteryl ester transfer protein (CETP) may be useful in coronary artery disease. The first CETP inhibitor that went into clinical trial, torcetrapib, was shown to increase the levels of HDL cholesterol, but it also increased cardiovascular outcomes, probably due to an increase in blood pressure and aldosterone secretion, by an off-target mechanism/s. Objective/methods: Dalcetrapib is a new CETP modulator that increases the levels of HDL cholesterol, but does not increase blood pressure or aldosterone secretion. The objective was to evaluate a paper describing the effects of dalcetrapib on carotid and aortic wall thickness in subjects with, or at high risk of, coronary artery disease, the dal-PLAQUE study. Results: dal-PLAQUE showed that dalcetrapib reduced the progression of atherosclerosis and may also reduce the vascular inflammation associated with this, in subjects with, or with high risk of, coronary heart disease, who were already taking statins. Conclusions: These results suggest that modulating CETP with dalcetrapib may be a beneficial mechanism in cardiovascular disease. The results of the dal-HEART series, which includes dal-PLAQUE 1 and 2, and dal-OUTCOMES, when complete, will provide more definitive information about the benefit, or not, of dalcetrapib in coronary artery disease. © 2012 Informa UK, Ltd.
ER  - 

TY  - JOUR
M3  - Article
Y1  - 2012
VL  - 53
IS  - 4
SP  - 767
EP  - 775
SN  - 0022-2275
SN  - 1539-7262
JF  - Journal of Lipid Research
JO  - J. Lipid Res.
UR  - http://www-embase-com.gx.booktsg.com/search/results?subaction=viewrecord&id=L364575681&from=export
U2  - L364575681
C5  - 22338009
DB  - Embase
DB  - Medline
U3  - 2012-04-12
U4  - 2012-04-24
L2  - http://dx.doi.org/10.1194/jlr.M024141
DO  - 10.1194/jlr.M024141
A1  - Orsoni, A.
A1  - Villard, E.F.
A1  - Bruckert, E.
A1  - Robillard, P.
A1  - Carrie, A.
A1  - Bonnefont-Rousselot, D.
A1  - Chapman, M.J.
A1  - Dallinga-Thie, G.M.
A1  - Le Goff, W.
A1  - Guerin, M.
M1  - (Orsoni A.; Villard E.F.; Bruckert E.; Robillard P.; Carrie A.; Chapman M.J.; Le Goff W.; Guerin M., maryse.guerin@upmc.fr) INSERM UMRS939, Hôpital de la Pitié, Paris, France
M1  - (Orsoni A.; Villard E.F.; Bruckert E.; Robillard P.; Carrie A.; Chapman M.J.; Le Goff W.; Guerin M., maryse.guerin@upmc.fr) ICAN Institute of Cardiometabolism and Nutrition, Hôpital de la Pitié, Paris, France
M1  - (Bruckert E.) Department of Endocrinology, AP-HP, Hôpital de la Pitié, Paris, France
M1  - (Bonnefont-Rousselot D.) Department of Metabolic Biochemistry, Hôpital de la Pitié, Paris, France
M1  - (Orsoni A.; Villard E.F.; Bruckert E.; Robillard P.; Carrie A.; Chapman M.J.; Le Goff W.; Guerin M., maryse.guerin@upmc.fr) Université Pierre et Marie Curie, Paris 6, Paris, France
M1  - (Carrie A.) Unit of Molecular and Oncologic Endocrinology, AP-HP, Hôpital de la Pitié-Salpêtrière, Paris, France
M1  - (Bonnefont-Rousselot D.) Department of Experimental, Metabolic and Clinical Biology, Faculty of Pharmacy, Paris Descartes University, Paris, France
M1  - (Dallinga-Thie G.M.) Experimental Vascular Medicine, Academic Medical Center, Amsterdam, Netherlands
AD  - M. Guerin, INSERM UMRS939, Hôpital de la Pitié, Paris, France
T1  - Impact of LDL apheresis on atheroprotective reverse cholesterol transport pathway in familial hypercholesterolemia
LA  - English
KW  - ABC transporter A1
KW  - ABC transporter G1
KW  - atorvastatin
KW  - cholesterol ester
KW  - cholesterol ester transfer protein
KW  - ezetimibe
KW  - high density lipoprotein
KW  - low density lipoprotein
KW  - rosuvastatin
KW  - simvastatin
KW  - adult
KW  - animal cell
KW  - apheresis
KW  - article
KW  - blood sampling
KW  - cell transport
KW  - cholesterol transport
KW  - clinical article
KW  - controlled study
KW  - drug efficacy
KW  - enzyme activity
KW  - familial hypercholesterolemia
KW  - female
KW  - human
KW  - human cell
KW  - lipoprotein blood level
KW  - liver cell
KW  - macrophage
KW  - male
KW  - mouse
KW  - nonhuman
KW  - outcome assessment
KW  - priority journal
KW  - protein analysis
KW  - protein expression
KW  - protein function
KW  - reverse cholesterol transport
N2  - In familial hypercholesterolemia (FH), low HDL cholesterol (HDL-C) levels are associated with functional alterations of HDL particles that reduce their capacity to mediate the reverse cholesterol transport (RCT) pathway. The objective of this study was to evaluate the consequences of LDL apheresis on the efficacy of the RCT pathway in FH patients. LDL apheresis markedly reduced abnormal accelerated cholesteryl ester transfer protein (CETP) -mediated cholesteryl ester (CE) transfer from HDL to LDL, thus reducing their CE content. Equally, we observed a major decrease (-53%; P < 0.0001) in pre-β1-HDL levels. The capacity of whole plasma to mediate free cholesterol efflux from human macrophages was reduced (-15%; P < 0.02) following LDL apheresis. Such reduction resulted from a marked decrease in the ABCA1-dependent efflux (-71%; P < 0.0001) in the scavenger receptor class B type I-dependent efflux (-21%; P < 0.0001) and in the ABCG1-dependent pathway (-15%; P < 0.04). However, HDL particles isolated from FH patients before and after LDL apheresis displayed a similar capacity to mediate cellular free cholesterol efflux or to deliver CE to hepatic cells. We demonstrate that rapid removal of circulating lipoprotein particles by LDL apheresis transitorily reduces RCT. However, LDL apheresis is without impact on the intrinsic ability of HDL particles to promote either cellular free cholesterol efflux from macrophages or to deliver CE to hepatic cells. Copyright © 2012 by the American Society for Biochemistry and Molecular Biology, Inc.
ER  - 

TY  - JOUR
M3  - Editorial
Y1  - 2012
VL  - 33
IS  - 7
SP  - 819
EP  - 821
SN  - 0195-668X
SN  - 1522-9645
JF  - European Heart Journal
JO  - Eur. Heart J.
UR  - http://www-embase-com.gx.booktsg.com/search/results?subaction=viewrecord&id=L364588832&from=export
U2  - L364588832
C5  - 22355037
DB  - Embase
DB  - Medline
U3  - 2012-04-16
U4  - 2012-04-19
L2  - http://dx.doi.org/10.1093/eurheartj/ehs040
DO  - 10.1093/eurheartj/ehs040
A1  - Shah, P.K.
M1  - (Shah P.K., shahp@cshs.org) Division of Cardiology, Cedars Sinai Heart Institute, Cedars Sinai Medical Center, 8700 Beverly Blvd, Los Angeles, CA 90048, United States
AD  - P.K. Shah, Division of Cardiology, Cedars Sinai Heart Institute, Cedars Sinai Medical Center, 8700 Beverly Blvd, Los Angeles, CA 90048, United States
T1  - Cholesteryl ester transfer protein inhibition and endothelial function: Enough with the surrogates
LA  - English
KW  - cholesterol ester transfer protein
KW  - dalcetrapib
KW  - ezetimibe
KW  - hydroxymethylglutaryl coenzyme A reductase inhibitor
KW  - low density lipoprotein cholesterol
KW  - placebo
KW  - torcetrapib
KW  - cardiovascular risk
KW  - drug effect
KW  - drug mechanism
KW  - drug safety
KW  - editorial
KW  - endothelium
KW  - human
KW  - ischemic heart disease
KW  - nonhuman
KW  - priority journal
KW  - treatment outcome
ER  - 

TY  - JOUR
M3  - Review
Y1  - 2012
VL  - 8
IS  - 4
SP  - 237
EP  - 245
SN  - 1759-5029
SN  - 1759-5037
JF  - Nature Reviews Endocrinology
JO  - Nat. Rev. Endocrionol.
UR  - http://www-embase-com.gx.booktsg.com/search/results?subaction=viewrecord&id=L51827201&from=export
U2  - L51827201
C5  - 22271188
DB  - Embase
DB  - Medline
U3  - 2012-01-28
U4  - 2012-03-30
L2  - http://dx.doi.org/10.1038/nrendo.2011.235
DO  - 10.1038/nrendo.2011.235
A1  - Drew, B.G.
A1  - Rye, K.-A.
A1  - Duffy, S.J.
A1  - Barter, P.
A1  - Kingwell, B.A.
M1  - (Drew B.G.; Kingwell B.A., bronwyn.kingwell@bakeridi.edu.au) Metabolic and Vascular Physiology Laboratory, Baker IDI Heart and Diabetes Institute, St Kilda Road Central, Melbourne, VIC 8008, Australia
M1  - (Rye K.-A.; Barter P.) Heart Research Institute, 7 Eliza Street, Newtown, NSW 2042, Australia
M1  - (Duffy S.J.) Department of Cardiovascular Medicine, Alfred Hospital, Commercial Road, Melbourne, VIC 3004, Australia
AD  - B.A. Kingwell, Metabolic and Vascular Physiology Laboratory, Baker IDI Heart and Diabetes Institute, St Kilda Road Central, Melbourne, VIC 8008, Australia
T1  - The emerging role of HDL in glucose metabolism
LA  - English
KW  - anacetrapib
KW  - atorvastatin
KW  - bezafibrate
KW  - cholesterol
KW  - dalcetrapib
KW  - fibric acid derivative
KW  - glucose
KW  - hemoglobin A1c
KW  - high density lipoprotein
KW  - high density lipoprotein cholesterol
KW  - insulin
KW  - nicotinic acid
KW  - torcetrapib
KW  - triacylglycerol
KW  - aerobic exercise
KW  - antiinflammatory activity
KW  - cell function
KW  - diet therapy
KW  - endoplasmic reticulum
KW  - glucose homeostasis
KW  - glucose intolerance
KW  - glucose metabolism
KW  - glucose transport
KW  - glycemic control
KW  - human
KW  - inflammation
KW  - insulin release
KW  - insulin resistance
KW  - insulin sensitivity
KW  - non insulin dependent diabetes mellitus
KW  - nonhuman
KW  - pancreas islet beta cell
KW  - predictive value
KW  - priority journal
KW  - review
KW  - scoring system
KW  - smoking cessation
KW  - systolic blood pressure
KW  - body weight loss
N2  - A low plasma level of HDL cholesterol is an atherosclerotic risk factor; however, emerging evidence suggests that low HDL levels might also contribute to the pathophysiology of type 2 diabetes mellitus (T2DM) through direct effects on plasma glucose. In the past decade, animal and clinical studies have uncovered a previously undescribed spectrum of HDL actions, indicating that HDL may control glucose homeostasis through mechanisms including insulin secretion, direct glucose uptake by muscle via the AMP-activated protein kinase, and possibly enhanced insulin sensitivity. These effects are mediated by multiple cell types via mechanisms including preservation of cell function through cellular lipid removal and also via direct signaling events. We suggest a paradigm shift from HDL being a bystander to being an active player in diabetic pathophysiology, which raises the possibility that HDL elevation could be a novel therapeutic avenue for T2DM. The entry of HDL-raising agents of the cholesteryl ester transfer protein (CETP) inhibitor class into late-phase clinical trials creates potential for rapid clinical translation. This Review will discuss the emerging evidence for a role of HDL-mediated glucose regulation in the pathophysiology of T2DM, and will also outline the therapeutic potential for HDL elevation for the prevention and management of T2DM. © 2012 Macmillan Publishers Limited. All rights reserved.
ER  - 

TY  - JOUR
M3  - Conference Abstract
Y1  - 2012
VL  - 59
IS  - 13
SP  - E1689
SN  - 0735-1097
JF  - Journal of the American College of Cardiology
JO  - J. Am. Coll. Cardiol.
UR  - http://www-embase-com.gx.booktsg.com/search/results?subaction=viewrecord&id=L70715129&from=export
U2  - L70715129
DB  - Embase
U4  - 2012-04-16
L2  - http://dx.doi.org/10.1016/S0735-1097(12)61690-8
DO  - 10.1016/S0735-1097(12)61690-8
A1  - Teramoto, T.
A1  - Numaguchi, H.
A1  - Shirakawa, M.
A1  - Kikuchi, M.
A1  - Nakagomi, M.
A1  - Sisk, C.M.
A1  - Tamura, S.
M1  - (Teramoto T.; Numaguchi H.; Shirakawa M.; Kikuchi M.; Nakagomi M.; Sisk C.M.; Tamura S.) Teikyo University, School of Medicine, Tokyo, Japan
M1  - (Teramoto T.; Numaguchi H.; Shirakawa M.; Kikuchi M.; Nakagomi M.; Sisk C.M.; Tamura S.) MSD Kabushiki Kaisha (JP), Chiyoda-Ku, Japan
AD  - T. Teramoto, Teikyo University, School of Medicine, Tokyo, Japan
T1  - Efficacy and safety of the cholesteryl ester transfer protein inhibitor anacetrapib as monotherapy and coadministered with atorvastatin in Japanese patients with dyslipidemia
LA  - English
KW  - anacetrapib
KW  - atorvastatin
KW  - cholesterol ester transfer protein inhibitor
KW  - high density lipoprotein
KW  - placebo
KW  - low density lipoprotein
KW  - cholesterol ester transfer protein
KW  - high density lipoprotein cholesterol
KW  - statin (protein)
KW  - low density lipoprotein cholesterol
KW  - lipid
KW  - electrolyte
KW  - triacylglycerol
KW  - dyslipidemia
KW  - human
KW  - monotherapy
KW  - patient
KW  - Japanese (people)
KW  - safety
KW  - cardiology
KW  - college
KW  - arm
KW  - blood pressure
KW  - therapy
KW  - regression analysis
KW  - cardiovascular risk
N2  - Background: High-density lipoprotein cholesterol (HDL-C) levels are inversely associated with cardiovascular risk. Cholesteryl ester transfer protein (CETP) inhibition is one strategy for increasing HDL-C. This study evaluated the effects of the CETP inhibitor, anacetrapib, on lipids and safety when administered as monotherapy or in combination with atorvastatin in Japanese patients with dyslipidemia. Methods: A total of 407 Japanese patients with dyslipidemia were randomized equally to one of 10 groups: 5 groups received background statin therapy of atorvastatin 10 mg and 5 did not, and each of these was randomized to placebo, anacetrapib 10, 40, 100, and 300 mg once daily for 8 weeks. An equal proportion of patients had triglycerides > 150 mg/dL in each group. Results: For the placebo and anacetrapib monotherapy groups (10, 40, 100, and 300 mg), least squares mean percent changes from baseline to week 8 for low-density lipoprotein cholesterol (LDL-C) were 3%, -12%, -27%, -32%, and -32%, respectively, and for HDL-C were 1%, 56%, 116%, 134%, and 159%, respectively (P<.001 vs. placebo for all doses). Coadministration of anacetrapib with atorvastatin produced significant incremental LDL-C reductions and similar HDL-C increases versus anacetrapib monotherapy. Anacetrapib was well tolerated as monotherapy or when coadministered with atorvastatin 10 mg, and the dose-dependent relationships in adverse events were not observed across all treatment groups. Changes from baseline in blood pressure and electrolytes were not significantly different from placebo (for monotherapy arms) or atorvastatin 10 mg (for co-administration arms). Conclusions: Anacetrapib, as monotherapy or coadministered with atorvastatin, produced significant reductions in LDL-C and increases in HDL-C; q treatment with anacetrapib + atorvastatin produced a ∼64% lowering of LDL-C and more than doubling of HDL-C. Anacetrapib was generally well tolerated, with no discernable effect on blood pressure in Japanese patients with dyslipidemia.
ER  - 

TY  - JOUR
M3  - Short Survey
Y1  - 2012
VL  - 152
IS  - 12
SP  - 47
EP  - 48
SN  - 0011-9857
JF  - Deutsche Apotheker Zeitung
JO  - Dtsch. Apoth. Ztg.
UR  - http://www-embase-com.gx.booktsg.com/search/results?subaction=viewrecord&id=L364598097&from=export
U2  - L364598097
DB  - Embase
U3  - 2012-04-18
U4  - 2012-04-20
A1  - Jungmayr, P.
M1  - (Jungmayr P.)
AD  - P. Jungmayr
T1  - New therapeutic approach to dyslipidemia: Combination of CETP inhibitor evacetrapib plus statin
T2  - Neuer therapieansatz bei dyslipidämie: Kombination aus CETP-inhibitor evacetrapib plus statin
LA  - German
KW  - evacetrapib
KW  - hydroxymethylglutaryl coenzyme A reductase inhibitor
KW  - dyslipidemia
KW  - short survey
ER  - 

TY  - JOUR
M3  - Conference Abstract
Y1  - 2012
VL  - 125
IS  - 10
SN  - 0009-7322
JF  - Circulation
JO  - Circulation
UR  - http://www-embase-com.gx.booktsg.com/search/results?subaction=viewrecord&id=L70951082&from=export
U2  - L70951082
DB  - Embase
U4  - 2012-12-31
A1  - Mani, P.
A1  - Uno, K.
A1  - Thornton, J.
A1  - Nicholls, S.
M1  - (Mani P.) Cleveland Clinic, Lerner College of Medicine, Cleveland, OH, United States
M1  - (Uno K.; Thornton J.; Nicholls S.) Cleveland Clinic Foundation, Cleveland, OH, United States
AD  - P. Mani, Cleveland Clinic, Lerner College of Medicine, Cleveland, OH, United States
T1  - Increased high density lipoprotein cholesterol: Apolipoproteina1 ratio is associated with less progression of coronary atherosclerosis in statin-treated patients
LA  - English
KW  - apolipoprotein
KW  - lipoprotein
KW  - high density lipoprotein cholesterol
KW  - statin (protein)
KW  - high density lipoprotein
KW  - cholesterol
KW  - cholesterol ester transfer protein inhibitor
KW  - cholesterol ester transfer protein
KW  - coronary atherosclerosis
KW  - patient
KW  - human
KW  - epidemiology
KW  - nutrition
KW  - metabolism
KW  - atherosclerosis
KW  - atheroma
KW  - artery wall
KW  - acute coronary syndrome
KW  - female
KW  - revascularization
KW  - smoking
KW  - intravascular ultrasound
KW  - disease course
N2  - Background HDL cholesterol (HDL-C) and apolipoprotein AI (apoAI) levels are inversely related to adverse cardiovascular outcome. Associations between these HDL related measures and their ratio with coronary plaque progression have not been studied. It has been proposed that increasing HDL particle cholesterol content impairs HDL function, but impact on disease progression is unknown. We hypothesize that all HDL related measures are inversely associated with coronary plaque progression. Methods Retrospective analysis was performed of 1528 statin treated patients with angiographic CAD who had serial evaluation of atheroma burden with intravascular ultrasound. Relationships between achieved levels of HDL related measures with clinical characteristics and changes in plaque burden were determined. Results Strong correlation between HDL-C and apoAI (r=0.73, p<0.0001) was noted. Patients with highest levels of HDL-C:apoAI were more likely to be female, black, and have lower BMI and less likely to be smokers or have previous revascularization (all p<0.001) or acute coronary syndrome (p=0.013). HDL-C, apoAI, and HDL-C:apoAI demonstrated negative correlation with change in total atheroma volume (p<0.01). For HDL-C:apoAI and HDL-C, increasing tertiles of achieved levels were associated with a linear benefit in slowing progression. For apoAI, a nonlinear association was seen, with similar benefit on progression in the middle and upper tertiles (Table). There was no statistical interaction for heterogeneity between HDL-C:apoAI and atheroma burden based on achieved levels of HDL-C (p=0.581). (Table presented) Conclusions Increase in all HDL related measures was associated with less progression of coronary atherosclerosis. Association of higher HDL-C:ApoAI with favorable effect on plaque progression at all levels of HDL-C suggests intact HDL functionality of larger cholesterol rich particles. Interventions that increase HDL particle cholesterol content, such as CETP inhibitors, may thus have beneficial effect at the artery wall.
ER  - 

TY  - JOUR
M3  - Conference Abstract
Y1  - 2012
VL  - 125
IS  - 10
SN  - 0009-7322
JF  - Circulation
JO  - Circulation
UR  - http://www-embase-com.gx.booktsg.com/search/results?subaction=viewrecord&id=L70951103&from=export
U2  - L70951103
DB  - Embase
U4  - 2012-12-31
A1  - Chu, A.Y.
A1  - Guilianini, F.
A1  - Barratt, B.J.
A1  - Nyberg, F.
A1  - Chasman, D.I.
A1  - Ridker, P.M.
M1  - (Chu A.Y.; Guilianini F.) Cntr. for Cardiovascular Disease Prevention, Div of Preventive Medicine, Brigham and Women's Hosp., Boston, MA, United States
M1  - (Barratt B.J.) Personalized Healthcare and Biomarkers, AstraZeneca Rsch and Development, Alderley Park, United Kingdom
M1  - (Nyberg F.) Global Epidemiology, AstraZeneca Rsch and Development, Molndal, Sweden
M1  - (Chasman D.I.) Cntr. for Cardiovascular Disease Prevention, Div of Preventive Medicine, and the Div of Genetics, Brigham and Women's Hosp., Boston, MA, United States
M1  - (Ridker P.M.) Cntr. for Cardiovascular Disease Prevention, Brigham and Women's Hosp., Harvard Med. Sch., Boston, MA, United States
AD  - A.Y. Chu, Cntr. for Cardiovascular Disease Prevention, Div of Preventive Medicine, Brigham and Women's Hosp., Boston, MA, United States
T1  - Genome-wide association study evaluating genetic determinants of rosuvastatin effects on Lp-PLA2 mass and activity
LA  - English
KW  - rosuvastatin
KW  - statin (protein)
KW  - lipoprotein
KW  - low density lipoprotein
KW  - enzyme
KW  - phospholipase
KW  - triacylglycerol
KW  - biological marker
KW  - high density lipoprotein
KW  - cholesterol ester transfer protein
KW  - inflammation
KW  - genetic association
KW  - epidemiology
KW  - nutrition
KW  - metabolism
KW  - genetics
KW  - genome
KW  - human
KW  - therapy
KW  - cardiovascular risk
KW  - statistical significance
KW  - gene
N2  - Aims: Lipoprotein-associated phospholipase A2 (Lp-PLA2) is a pro-inflammatory enzyme bound to LDL-C and other lipoproteins in circulation that is associated with increased cardiovascular risk. There is little data regarding genetic determinants of Lp-PLA2 mass and activity, and no prior data are available addressing genetic determinants of statin-induced changes for this inflammatory biomarker. Methods and Results: We performed a genome-wide association study of Lp-PLA2 mass and activity at baseline and after 12 months of rosuvastatin therapy (20 mg/day) among 6,851 participants of European ancestry from the JUPITER trial. Genome-wide associations (p<5x10-8) were identified in GCKR and CETP for baseline Lp-PLA2 mass, and at MS4A4E and the APOC1-APOE locus for baseline Lp-PLA2 activity. A variant in PLA2G7, the gene encoding the Lp-PLA2 enzyme was associated with Lp-PLA2 activity (p=3.1x10-7) at a sub-genome-wide significance (p<5x10-6); this association attained genome-wide significance after adjusting for either baseline apoB (p=2.9x10-8) or HDL-C levels (p=2.5x10-9). Two other sub-genome-wide associations with Lp-PLA2 activity attained genome-wide significance after adjusting for baseline lipoproteins: at the PSRC1-SORT1 locus (before adjustment, p=8.3x10-7; adjusting for triglycerides, p=3.4x10-8) and the TMEM49 locus (before adjustment p=3.8x10-6, adjusting for HDL-C p=1.4x10-8). Among 2,673 statin-allocated participants, median reductions were approximately 30% for Lp-PLA2 mass and activity (versus ∼50% for LDL-C) after 12 months of statin therapy (all p-values <0.001). Variants in ABCG2 and LPA were associated with statin-induced change in Lp-PLA2 activity at genome-wide significance, and associations at sub-genome-wide significance (p<5x10-6) were observed for EDG7, C14orf177, NOX5, AP3B2 and RNF213. All associations, with the exception of AP3B2, were substantially attenuated after adjustment for statin induced changes in LDL-C or apoB. Conclusion: Genome-wide associations at the MS4A4E and TMEM49 loci may reflect novel influences on circulating levels of Lp-PLA2 activity. In addition, genome-wide determinants of rosuvastatin-induced change in Lp-PLA2 activity were observed in ABCG2 and LPA, likely due to their impact on statin-induced LDL-C reduction.
ER  - 

TY  - JOUR
M3  - Article
Y1  - 2012
VL  - 221
IS  - 1
SP  - 160
EP  - 168
SN  - 1879-1484
JF  - Atherosclerosis
JO  - Atherosclerosis
UR  - http://www-embase-com.gx.booktsg.com/search/results?subaction=viewrecord&id=L1051822187&from=export
U2  - L1051822187
C5  - 22265126
DB  - Medline
U4  - 2017-12-22
L2  - http://dx.doi.org/10.1016/j.atherosclerosis.2011.12.027
DO  - 10.1016/j.atherosclerosis.2011.12.027
A1  - Bellanger, N.
A1  - Julia, Z.
A1  - Villard, E.F.
A1  - El Khoury, P.
A1  - Duchene, E.
A1  - Chapman, M.J.
A1  - Fournier, N.
A1  - Le Goff, W.
A1  - Guerin, M.
M1  - (Bellanger N.) INSERM UMRS939, Hôpital de la Pitié, Paris, France
M1  - (Julia Z.; Villard E.F.; El Khoury P.; Duchene E.; Chapman M.J.; Fournier N.; Le Goff W.; Guerin M.)
T1  - Functionality of postprandial larger HDL2 particles is enhanced following CETP inhibition therapy
LA  - English
KW  - ABC transporter
KW  - ABC transporter G1
KW  - ABCG1 protein, human
KW  - antilipemic agent
KW  - APOA1 protein, human
KW  - APOA2 protein, human
KW  - apolipoprotein A1
KW  - apolipoprotein A2
KW  - atorvastatin
KW  - CD36 antigen
KW  - CETP protein, human
KW  - cholesterol ester
KW  - cholesterol ester transfer protein
KW  - heptanoic acid derivative
KW  - high density lipoprotein 2
KW  - high density lipoprotein cholesterol
KW  - hydroxymethylglutaryl coenzyme A reductase inhibitor
KW  - pyrrole derivative
KW  - quinoline derivative
KW  - torcetrapib
KW  - adult
KW  - animal
KW  - antagonists and inhibitors
KW  - blood
KW  - CHO cell line
KW  - combination drug therapy
KW  - Cricetulus
KW  - drug effect
KW  - France
KW  - genetic transfection
KW  - genetics
KW  - hamster
KW  - human
KW  - hyperlipidemia
KW  - liver
KW  - macrophage
KW  - male
KW  - metabolism
KW  - middle aged
KW  - mouse
KW  - particle size
KW  - postprandial state
KW  - time factor
KW  - treatment outcome
N2  - OBJECTIVE: To evaluate the impact of CETP inhibition on the capacity of individual postprandial HDL subspecies to promote key steps of the reverse cholesterol transport pathway.
METHODS: The capacity of HDL particles to mediate cellular free cholesterol efflux and selective hepatic uptake of cholesteryl esters was evaluated throughout postprandial phase (0-8 h) following consumption of a standardised mixed meal before and after treatment for 6 weeks with atorvastatin alone (10 mg/d) and subsequently with combination torcetrapib/atorvastatin (60/10 mg/d) in 16 patients displaying low HDL-C levels (<40 mg/dl).
RESULTS: The larger HDL2b and HDL2a subfraction displayed a superior capacity to mediate cellular free cholesterol efflux via both SR-BI and ABCG1-dependent pathways than smaller HDL3 subspecies. CETP inhibition specifically enhanced the capacity of HDL2b subfraction for both SR-BI and ABCG1 dependent efflux. However, only the SR-BI-dependent efflux to HDL2b subspecies can be further enhanced during postprandial lipemia following CETP inhibition. Concomitantly, postprandial lipemia was associated with a reduced capacity of total HDL particles to deliver cholesteryl esters to hepatic cells in a drug independent manner.
CONCLUSION: CETP inhibition specifically improves postprandial SR-BI and ABCG1-dependent efflux to larger HDL2b subspecies. In addition, CETP inhibition improves HDL-CE delivery to hepatic cells and maintains an efficient direct return of cholesteryl esters to the liver during postprandial lipemia.
ER  - 

TY  - JOUR
M3  - Review
Y1  - 2012
VL  - 66
IS  - 3
SP  - 270
EP  - 280
SN  - 1368-5031
SN  - 1742-1241
JF  - International Journal of Clinical Practice
JO  - Int. J. Clin. Pract.
UR  - http://www-embase-com.gx.booktsg.com/search/results?subaction=viewrecord&id=L364303129&from=export
U2  - L364303129
C5  - 22340447
DB  - Embase
DB  - Medline
U3  - 2012-02-29
U4  - 2012-03-20
L2  - http://dx.doi.org/10.1111/j.1742-1241.2011.02867.x
DO  - 10.1111/j.1742-1241.2011.02867.x
A1  - Wierzbicki, A.S.
A1  - Hardman, T.C.
A1  - Viljoen, A.
M1  - (Wierzbicki A.S., anthony.wierzbicki@kcl.ac.uk) Metabolic Medicine/Chemical Pathology, St. Thomas' Hospital Campus, London, United Kingdom
M1  - (Hardman T.C.) Niche Science and Technology, London House, Richmond-Upon-Thames, London, United Kingdom
M1  - (Viljoen A.) Metabolic Medicine/Chemical Pathology, Lister Hospital, Stevenage, Hertfordshire, United Kingdom
AD  - A.S. Wierzbicki, Department of Chemical Pathology, St. Thomas' Hospital, Lambeth Palace Road, London SE1 7EH, United Kingdom
T1  - New lipid-lowering drugs: An update
LA  - English
KW  - alipogene tiparvovec
KW  - antilipemic agent
KW  - antisense oligonucleotide
KW  - atorvastatin
KW  - avasimibe
KW  - bile acid sequestrant
KW  - cholesterol acyltransferase inhibitor
KW  - cholesterol ester transfer protein inhibitor
KW  - colesevelam
KW  - eprotirome
KW  - fibric acid derivative
KW  - high density lipoprotein cholesterol
KW  - hydroxymethylglutaryl coenzyme A reductase inhibitor
KW  - lapaquistat
KW  - laropiprant
KW  - lomitapide
KW  - low density lipoprotein cholesterol
KW  - microsomal transfer protein inhibitor
KW  - ncx 6560
KW  - nicotinic acid
KW  - peroxisome proliferator activated receptor agonist
KW  - phospholipase inhibitor
KW  - pitivastatin
KW  - bemfivastatin
KW  - rosuvastatin
KW  - sobetirome
KW  - squalene synthase inhibitor
KW  - thyromimetic agent
KW  - triacylglycerol
KW  - unclassified drug
KW  - unindexed drug
KW  - atherosclerosis
KW  - cardiovascular disease
KW  - drug withdrawal
KW  - dyslipidemia
KW  - familial hypercholesterolemia
KW  - flushing
KW  - gene therapy
KW  - human
KW  - hyperlipidemia
KW  - hyperlipoproteinemia type 1
KW  - hypertriglyceridemia
KW  - inflammation
KW  - liver dysfunction
KW  - liver toxicity
KW  - myalgia
KW  - myositis
KW  - nonhuman
KW  - priority journal
KW  - review
KW  - side effect
KW  - aegr 733
KW  - gc 1
KW  - kb 2115
KW  - ncx 6560
KW  - ppd 10558
KW  - qrx 431
KW  - tak 475
C1  - aegr 733(Aegerion,United States)
C1  - gc 1(Quatrx,United States)
C1  - kb 2115(Karo Bio,Sweden)
C1  - ncx 6560(Nicox,France)
C1  - ppd 10558(Furiex,United States)
C1  - qrx 431(Quatrx,United States)
C1  - tak 475(Takeda,Japan)
C2  - Aegerion(United States)
C2  - Furiex(United States)
C2  - Karo Bio(Sweden)
C2  - Nicox(France)
C2  - Quatrx(United States)
C2  - Takeda(Japan)
N2  - Lipid lowering is established as a proven intervention to reduce atherosclerosis and its complications. Statins form the basis of care but are not able to treat all aspects of dyslipidaemia. Many novel therapeutic compounds are being developed. These include additional therapeutics for low-density lipoprotein cholesterol, for example, thyroid mimetics (thyroid receptor beta-agonists), antisense oligonucleotides or microsomal transfer protein inhibitors (MTPI); triglycerides, for example, novel peroxosimal proliferator activating receptors agonists, MTPIs, diacylglycerol acyl transferase-1 inhibitors and high-density lipoprotein cholesterol (HDL-C), for example, mimetic peptides; HDL delipidation strategies and cholesterol ester transfer protein inhibitors and modulators of inflammation, for example, phospholipase inhibitors. Gene therapy for specific rare disorders, for example, lipoprotein lipase deficiency using alipogene tiparvovec is also in clinical trials. Lipid-lowering drugs are likely to prove a fast-developing area for novel treatments as possible synergies exist between new and established compounds for the treatment of atherosclerosis. © 2012 Blackwell Publishing Ltd.
ER  - 

TY  - JOUR
M3  - Review
Y1  - 2012
VL  - 72
IS  - 4
SP  - 491
EP  - 507
SN  - 0012-6667
SN  - 1179-1950
JF  - Drugs
JO  - Drugs
UR  - http://www-embase-com.gx.booktsg.com/search/results?subaction=viewrecord&id=L364305897&from=export
U2  - L364305897
C5  - 22356288
DB  - Embase
DB  - Medline
U3  - 2012-02-29
U4  - 2012-03-02
L2  - http://dx.doi.org/10.2165/11599310-000000000-00000
DO  - 10.2165/11599310-000000000-00000
A1  - Johns, D.G.
A1  - Duffy, J.
A1  - Fisher, T.
A1  - Hubbard, B.K.
A1  - Forrest, M.J.
M1  - (Johns D.G.; Duffy J.; Fisher T.; Hubbard B.K.; Forrest M.J., mike_forrest@merck.com) Merck, Sharp and Dohme Corp., Merck Research Laboratories, 126 E. LincolnAve, RY32-605, Rahway, NJ 07065, United States
AD  - M.J. Forrest, Merck, Sharp and Dohme Corp., Merck Research Laboratories, 126 E. LincolnAve, RY32-605, Rahway, NJ 07065, United States
T1  - On-and Off-target pharmacology of torcetrapib: Current understanding and implications for the structure activity relationships (SAR), discovery and development of cholesteryl ester-transfer protein (CETP) inhibitors
LA  - English
KW  - anacetrapib
KW  - atorvastatin
KW  - bay 194789
KW  - bay 605521
KW  - cholesterol ester transfer protein inhibitor
KW  - cp 532623
KW  - cp 800569
KW  - dalcetrapib
KW  - evacetrapib
KW  - high density lipoprotein cholesterol
KW  - low density lipoprotein cholesterol
KW  - mineralocorticoid
KW  - placebo
KW  - torcetrapib
KW  - unclassified drug
KW  - coronary atherosclerosis
KW  - blood pressure
KW  - cardiovascular disease
KW  - cardiovascular risk
KW  - cholesterol blood level
KW  - dose response
KW  - drug mechanism
KW  - human
KW  - nonhuman
KW  - review
KW  - structure activity relation
KW  - bay 194789
KW  - bay 605521
KW  - cp 532623
KW  - cp 800569
C1  - bay 194789
C1  - bay 605521
C1  - cp 532623
C1  - cp 800569
C2  - Hoffmann La Roche
C2  - Lilly
C2  - Merck
C2  - Pfizer
N2  - Lowering of serum low-density lipoprotein cholesterol (LDL-C) levels remains the primary aim of lipid management. Much progress has been made in reducing rates of cardiovascular disease morbidity and mortality, largely through increased awareness of lipid-lowering therapies and particularly through the use of high-efficacy LDL-C-lowering HMG-CoA reductase inhibitors (statins). While statins have been effective in reducing cardiovascular disease risk, many patients do not adequately achieve guideline-recommended LDL-C goals and may benefit from additional cholesterol management therapies. Low serum levels of high-density lipoprotein cholesterol (HDL-C) are considered another important determinant of cardiovascular disease risk, and increased serum HDL-C levels have been shown to be associated with reductions in the incidence of cardiovascular disease. One approach toward raising serum HDL-C levels is the inhibition of cholesteryl ester-transfer protein (CETP), a plasma protein that promotes the transfer of cholesteryl ester from HDL particles and other lipoprotein fractions to pro-atherogenic apolipoprotein B-containing lipoproteins. The inhibition of this protein raises HDL-C levels and also reduces LDL-C levels. The concept of raising HDL-C levels through pharmacological intervention of this target was validated in preclinical and clinical studies with torcetrapib, the first CETP inhibitor to be assessed in late-stage clinical trials. The large clinical outcomes trial, ILLUMINATE, was prematurely terminated due to other unexpected pharmacological effects of torcetrapib that led to an increased risk of cardiovascular events and deaths. Thus, the ultimate effect of CETP inhibition on cardiovascular disease outcomes remains to be determined. Other CETP inhibitors currently in development do not have the adverse effects of increased blood pressure and circulating levels of aldosterone shown to be structurally related to torcetrapib. Preclinical and pharmacology studies have shown that these CETP inhibitors are distinct compared with torcetrapib and lack the features related to its off-target pharmacology. These findings indicate that the off-target activities of torcetrapib are not necessarily class effects of CETP inhibitors. Recent clinical trials have shown that dalcetrapib, anacetrapib and evacetrapib, the most advanced of these compounds in development, effectively raise HDL-C levels and lower LDL-C in the absence of off-target activities. The results of these trials are encouraging within the limits of study size and duration and provide a rationale for conducting further studies, including large clinical outcomes trials to assess whether CETP inhibition can lead to cardioprotective effects. This review summarizes the data supporting the development of CETP inhibitors as HDL-C-raising therapy, including structure-activity relationships and preclinical and clinical pharmacology studies of known CETP inhibitors. © 2012 Adis Data Information BV. All rights reserved.
ER  - 

TY  - JOUR
M3  - Review
Y1  - 2012
VL  - 10
IS  - 3
SP  - 353
EP  - 361
SN  - 1477-9072
SN  - 1744-8344
JF  - Expert Review of Cardiovascular Therapy
JO  - Exp. Rev. Cardiovasc. Ther.
UR  - http://www-embase-com.gx.booktsg.com/search/results?subaction=viewrecord&id=L364425583&from=export
U2  - L364425583
C5  - 22390807
DB  - Embase
DB  - Medline
U3  - 2012-03-21
U4  - 2012-03-26
L2  - http://dx.doi.org/10.1586/erc.11.182
DO  - 10.1586/erc.11.182
A1  - Farbstein, D.
A1  - Levy, A.P.
M1  - (Farbstein D., dfarb@tx.technion.ac.il; Levy A.P.) Technion Faculty of Medicine, Technion Israel Institute of Technology, Haifa, Israel
AD  - D. Farbstein, Technion Faculty of Medicine, Technion Israel Institute of Technology, Haifa, Israel
T1  - HDL dysfunction in diabetes: Causes and possible treatments
LA  - English
KW  - alpha tocopherol
KW  - apolipoprotein A1
KW  - apolipoprotein A1 milano
KW  - cholesterol
KW  - cholesterol ester transfer protein
KW  - dalcetrapib
KW  - high density lipoprotein
KW  - high density lipoprotein cholesterol
KW  - low density lipoprotein
KW  - mutant protein
KW  - nicotinic acid
KW  - peptidomimetic agent
KW  - placebo
KW  - reactive oxygen metabolite
KW  - simvastatin
KW  - torcetrapib
KW  - triacylglycerol
KW  - unclassified drug
KW  - very low density lipoprotein
KW  - acute phase response
KW  - antiinflammatory activity
KW  - antioxidant activity
KW  - atherosclerosis
KW  - cardiovascular disease
KW  - cardiovascular risk
KW  - carotid atherosclerosis
KW  - cholesterol metabolism
KW  - cholesterol transport
KW  - chronic inflammation
KW  - coronary atherosclerosis
KW  - diabetes mellitus
KW  - disorders of carbohydrate metabolism
KW  - drug hypersensitivity
KW  - drug mechanism
KW  - drug megadose
KW  - dyslipidemia
KW  - human
KW  - hyperglycemia
KW  - hypertension
KW  - non insulin dependent diabetes mellitus
KW  - nonhuman
KW  - obesity
KW  - oxidation
KW  - pathophysiology
KW  - protein function
KW  - protein glycosylation
KW  - protein structure
KW  - review
KW  - niaspan
C1  - niaspan
N2  - HDL is known to be inversely correlated with cardiovascular disease due to its diverse antiatherogenic functions. These functions include cholesterol efflux and reverse cholesterol transport, antioxidative and anti-inflammatory activities. However, HDL has been shown to undergo a loss of function in several pathophysiological states, as in the acute phase response, obesity and chronic inflammatory diseases. Some of these diseases were also shown to be associated with increased risk for cardiovascular disease. One such disease that is associated with HDL dysfunction and accelerated atherosclerosis is diabetes mellitus, a disease in which the HDL particle undergoes diverse structural modifications that result in significant changes in its function. This review will summarize the changes that occur in HDL in diabetes mellitus and how these changes lead to HDL dysfunction. Possible treatments for HDL dysfunction are also briefly described. © 2012 Expert Reviews Ltd.
ER  - 

TY  - JOUR
M3  - Article
Y1  - 2012
VL  - 163
IS  - 3
SP  - 515
EP  - 521.e3
SN  - 0002-8703
SN  - 1097-6744
JF  - American Heart Journal
JO  - Am. Heart J.
UR  - http://www-embase-com.gx.booktsg.com/search/results?subaction=viewrecord&id=L364445458&from=export
U2  - L364445458
C5  - 22424025
DB  - Embase
DB  - Medline
U3  - 2012-03-23
U4  - 2012-03-28
L2  - http://dx.doi.org/10.1016/j.ahj.2011.11.017
DO  - 10.1016/j.ahj.2011.11.017
A1  - Ballantyne, C.M.
A1  - Miller, M.
A1  - Niesor, E.J.
A1  - Burgess, T.
A1  - Kallend, D.
A1  - Stein, E.A.
M1  - (Ballantyne C.M., cmb@bcm.tmc.edu) Baylor College of Medicine, Methodist DeBakey Heart and Vascular Center, Houston, TX, United States
M1  - (Miller M.) University of Maryland, School of Medicine, Baltimore, MD, United States
M1  - (Niesor E.J.; Kallend D.) F. Hoffmann-La Roche Ltd, Basel, Switzerland
M1  - (Burgess T.) Hoffmann-La Roche Inc., Nutley, NJ, United States
M1  - (Stein E.A.) Metabolic and Atherosclerosis Research Center, Cincinnati, OH, United States
AD  - C.M. Ballantyne, Department of Medicine, Baylor College of Medicine, MS A-601, 6565 Fannin, Houston, TX 77030, United States
T1  - Effect of dalcetrapib plus pravastatin on lipoprotein metabolism and high-density lipoprotein composition and function in dyslipidemic patients: Results of a phase IIb dose-ranging study
LA  - English
KW  - NCT00697203
KW  - ABC transporter A1
KW  - apolipoprotein A1
KW  - apolipoprotein A2
KW  - apolipoprotein E
KW  - cholesterol
KW  - cholesterol ester
KW  - cholesterol ester transfer protein
KW  - dalcetrapib
KW  - high density lipoprotein cholesterol
KW  - low density lipoprotein cholesterol
KW  - macrogol
KW  - phospholipid
KW  - placebo
KW  - pravastatin
KW  - scavenger receptor BI
KW  - adult
KW  - aged
KW  - article
KW  - cholesterol transport
KW  - controlled study
KW  - dose response
KW  - double blind procedure
KW  - drug effect
KW  - drug efficacy
KW  - drug potentiation
KW  - dyslipidemia
KW  - human
KW  - isotope labeling
KW  - lipoprotein metabolism
KW  - major clinical study
KW  - multicenter study
KW  - nuclear magnetic resonance spectroscopy
KW  - particle size
KW  - phase 2 clinical trial
KW  - polyacrylamide gel electrophoresis
KW  - priority journal
KW  - protein analysis
KW  - protein function
KW  - randomized controlled trial
KW  - risk factor
N2  - Background: Cholesteryl ester transfer protein (CETP) is involved in high-density lipoprotein (HDL) remodeling and transfer of lipids between HDL particles and other lipoproteins. Epidemiologic studies show that both elevated HDL-cholesterol (HDL-C) and reduced CETP activity attenuate cardiovascular risk, making inhibition or modulation of CETP a potential therapeutic target. This study analyzed the effect of dalcetrapib on lipoprotein profile, CETP activity, and cellular cholesterol efflux when co-administered with pravastatin in patients with low or average HDL-C. Methods: Patients were randomized in a double-blind fashion to receive placebo or dalcetrapib 300, 600, or 900 mg once daily for 12 weeks. All patients were concomitantly treated to their low-density lipoprotein cholesterol target with pravastatin. Lipoprotein profile was analyzed by nuclear magnetic resonance spectroscopy and polyacrylamide gradient gel electrophoresis. Composition of the HDL fraction was assessed after polyethylene glycol precipitation. Contribution of this fraction to cholesterol efflux was assessed using radiolabeled donor cells. Results: Co-administration of dalcetrapib with pravastatin increased HDL-C, apolipoproteins (apo) A-I and A-II, and CETP mass, and decreased CETP activity. A relative increase in large HDL and low-density lipoprotein subparticle fractions was observed. High-density lipoprotein composition showed increased association of esterified cholesterol, free cholesterol, phospholipids, apo A-I, and apo E. Adenosine 5′-triphosphate-binding cassette A1- and scavenger receptor type BI-mediated cholesterol efflux increased. Conclusions: Dalcetrapib up to 600 mg, combined with pravastatin, increased HDL-C and altered lipoprotein profile, HDL composition, and HDL function, with little further change at a 900-mg dose. The impact on cardiovascular events in dyslipidemic patients is being evaluated. © 2012 Mosby, Inc. All rights reserved.
ER  - 

TY  - JOUR
M3  - Article
Y1  - 2012
VL  - 46
IS  - 2
SP  - 192
EP  - 196
SN  - 0092-8615
JF  - Drug Information Journal
JO  - Drug Inf. J.
UR  - http://www-embase-com.gx.booktsg.com/search/results?subaction=viewrecord&id=L365403187&from=export
U2  - L365403187
DB  - Embase
U3  - 2012-08-16
U4  - 2012-08-31
L2  - http://dx.doi.org/10.1177/0092861512436581
DO  - 10.1177/0092861512436581
A1  - Calfee, J.E.
A1  - DuPré, E.
M1  - (Calfee J.E.) American Enterprise Institute, Washington DC, United States
M1  - (DuPré E., end2002@med.cornell.edu) Weill Cornell Medical College, 420 East 70th Street, Apt 12Q, New York, NY 10021, United States
AD  - E. DuPré, Weill Cornell Medical College, 420 East 70th Street, Apt 12Q, New York, NY 10021, United States
T1  - An Exploratory Analysis of Pharmaceutical Drugs as Basic Research Tools
LA  - English
KW  - adenylate kinase
KW  - Alzheimer disease vaccine
KW  - anti human immunodeficiency virus agent
KW  - atorvastatin
KW  - bevacizumab
KW  - C reactive protein
KW  - cancer vaccine
KW  - cholesterol ester transfer protein
KW  - epidermal growth factor receptor kinase inhibitor
KW  - fenretinide
KW  - high density lipoprotein
KW  - high density lipoprotein cholesterol
KW  - Human immunodeficiency virus proteinase inhibitor
KW  - hydroxymethylglutaryl coenzyme A reductase inhibitor
KW  - low density lipoprotein
KW  - low density lipoprotein cholesterol
KW  - metformin
KW  - monoclonal antibody
KW  - placebo
KW  - pravastatin
KW  - rituximab
KW  - rosiglitazone
KW  - rosuvastatin
KW  - simvastatin
KW  - torcetrapib
KW  - Alzheimer disease
KW  - amyloid plaque
KW  - angiogenesis
KW  - antiviral activity
KW  - article
KW  - atherosclerotic plaque
KW  - B lymphocyte
KW  - cancer growth
KW  - drug research
KW  - early termination of clinical trial
KW  - exploratory research
KW  - feedback system
KW  - heart infarction
KW  - hepatitis C
KW  - human
KW  - inflammation
KW  - insulin resistance
KW  - non small cell lung cancer
KW  - multiple sclerosis
KW  - non-Hodgkin lymphoma
KW  - nonhuman
KW  - pathophysiology
KW  - priority journal
KW  - rheumatoid arthritis
KW  - avandia
KW  - avastin
KW  - crestor
KW  - lipitor
KW  - pravachol
KW  - rituxan
KW  - zocor
C1  - avandia
C1  - avastin(Genentech)
C1  - crestor
C1  - lipitor
C1  - pravachol
C1  - rituxan
C1  - zocor
C2  - Genentech
C2  - Pfizer
N2  - Drug development is usually seen as following a more or less linear path from publicly subsidized basic research to costly preclinical and clinical research by for-profit firms, which usually fails but occasionally succeeds in bringing highly profitable drugs to market. This study describes an additional feedback process in which pharmaceutical drugs serve as research tools. Diverse examples illustrate that the tools function of pharmaceuticals supports important advances in basic research. These often lead in turn to practical uses including new drug development. © Drug Information Association 2012.
ER  - 

TY  - JOUR
M3  - Review
Y1  - 2012
VL  - 1821
IS  - 3
SP  - 365
EP  - 372
SN  - 1388-1981
SN  - 1879-2618
JF  - Biochimica et Biophysica Acta - Molecular and Cell Biology of Lipids
JO  - Biochim. Biophys. Acta Mol. Cell Biol. Lipids
UR  - http://www-embase-com.gx.booktsg.com/search/results?subaction=viewrecord&id=L51674058&from=export
U2  - L51674058
C5  - 21986251
DB  - Embase
DB  - Medline
U3  - 2011-10-21
U4  - 2012-03-08
L2  - http://dx.doi.org/10.1016/j.bbalip.2011.09.008
DO  - 10.1016/j.bbalip.2011.09.008
A1  - Brunzell, J.D.
A1  - Zambon, A.
A1  - Deeb, S.S.
M1  - (Brunzell J.D., brunzell@uw.edu; Zambon A., iodza@tin.it) Department of Medicine, Division of Metabolism, Endocrinology and Nutrition, University of Washington, 1959 NE Pacific Avenue, Seattle, WA 98195, United States
M1  - (Deeb S.S., sdeeb@uw.edu) Department of Medicine, Division of Medical Genetics, University of Washington, 1959 NE Pacific Avenue, Seattle, WA 98195, United States
M1  - (Zambon A., iodza@tin.it) University of Padova, Department of Medical and Surgical Sciences, Padova, Italy
AD  - J.D. Brunzell, Department of Medicine, Division of Metabolism, Endocrinology and Nutrition, University of Washington, 1959 NE Pacific Avenue, Seattle, WA 98195, United States
T1  - The effect of hepatic lipase on coronary artery disease in humans is influenced by the underlying lipoprotein phenotype
LA  - English
KW  - bile acid sequestrant
KW  - cholesterol ester
KW  - colestipol
KW  - high density lipoprotein
KW  - hydroxymethylglutaryl coenzyme A reductase inhibitor
KW  - lipoprotein
KW  - liver triacylglycerol lipase
KW  - low density lipoprotein
KW  - mevinolin
KW  - nicotinic acid
KW  - torcetrapib
KW  - atherogenesis
KW  - cholesterol transport
KW  - coronary artery disease
KW  - disease association
KW  - drug effect
KW  - drug mechanism
KW  - enzyme activity
KW  - human
KW  - hypercholesterolemia
KW  - hypertriglyceridemia
KW  - obesity
KW  - phenotype
KW  - priority journal
KW  - review
KW  - risk reduction
N2  - Increased or decreased hepatic lipase (HL) activity has been associated with coronary artery disease (CAD). This is consistent with the findings that gene variants that influence HL activity were associated with increased CAD risk in some population studies but not in others. In this review, we will explain the conditions that influence the effects of HL on CAD. Increased HL is associated with smaller and denser LDL (sdLDL) and HDL (HDL3) particles, while decreased HL is associated with larger and more buoyant LDL and HDL particles. The effect of HL activity on CAD risk is dependent on the underlying lipoprotein phenotype or disorder. Central obesity with hypertriglyceridemia (HTG) is associated with high HL activity that leads to the formation of sdLDL that is pro-atherogenic. In the absence of HTG, where large buoyant cholesteryl ester-enriched LDL is prominent, elevation of HL does not raise the risk for CAD. In HTG patients, drug therapy that decreases HL activity selectively decreases sdLDL particles, an anti-atherogenic effect. Drug therapy that raises HDL2 cholesterol has not decreased the risk for CAD. In trials where inhibition of cholesterol ester transfer protein (CETP) or HL occurs, the increase in HDL2 most likely is due to inhibition of catabolism of HDL2 and impairment of reverse cholesterol transport (RCT). In patients with isolated hypercholesterolemia, but with normal triglyceride levels and big-buoyant LDL particles, an increase in HL activity is beneficial; possibly because it increases RCT. Drugs that lower HL activity might decrease the risk for CAD only in hypertriglyceridemic patients with sdLDL by selectively clearing sdLDL particles from plasma, which would override the potentially pro-atherogenic effect on RCT. This article is part of a Special Issue entitled Advances in High Density Lipoprotein Formation and Metabolism: A Tribute to John F. Oram (1945-2010). © 2011 Elsevier B.V. All rights reserved.
ER  - 

TY  - JOUR
M3  - Article
Y1  - 2012
VL  - 221
IS  - 1
SP  - 160
EP  - 168
SN  - 0021-9150
SN  - 1879-1484
JF  - Atherosclerosis
JO  - Atherosclerosis
UR  - http://www-embase-com.gx.booktsg.com/search/results?subaction=viewrecord&id=L51822187&from=export
U2  - L51822187
C5  - 22265126
DB  - Embase
DB  - Medline
U3  - 2012-01-24
U4  - 2012-02-23
L2  - http://dx.doi.org/10.1016/j.atherosclerosis.2011.12.027
DO  - 10.1016/j.atherosclerosis.2011.12.027
A1  - Bellanger, N.
A1  - Julia, Z.
A1  - Villard, E.F.
A1  - El Khoury, P.
A1  - Duchene, E.
A1  - Chapman, M.J.
A1  - Fournier, N.
A1  - Le Goff, W.
A1  - Guerin, M.
M1  - (Bellanger N.; Julia Z.; Villard E.F.; El Khoury P.; Duchene E.; Chapman M.J.; Le Goff W.; Guerin M., maryse.guerin@upmc.fr) INSERM UMRS939, Hôpital de la Pitié, Paris, France
M1  - (Bellanger N.; Julia Z.; Villard E.F.; El Khoury P.; Duchene E.; Chapman M.J.; Le Goff W.; Guerin M., maryse.guerin@upmc.fr) Université Pierre et Marie Curie-Paris 6, UMRS939, Paris, France
M1  - (Fournier N.) Univ Paris-Sud, EA 4529, UFR de Pharmacie, 5 rue JB Clément, 92296 Châtenay-Malabry, France
M1  - (Fournier N.) AP-HP (Hôpital Assistance Publique-Hôpitaux de Paris), Hôpital Européen Georges Pompidou, Service de biochimie, Paris, France
AD  - M. Guerin, INSERM UMRS939, Hôpital de la Pitié, Pavillon Benjamin Delessert, 83, boulevard de l'Hôpital, 75651 Paris Cedex 13, France
T1  - Functionality of postprandial larger HDL2 particles is enhanced following CETP inhibition therapy
LA  - English
KW  - ABC transporter G1
KW  - atorvastatin
KW  - cholesterol ester transfer protein
KW  - cholesterol ester transfer protein inhibitor
KW  - high density lipoprotein 2
KW  - high density lipoprotein 3
KW  - high density lipoprotein cholesterol
KW  - scavenger receptor BI
KW  - torcetrapib
KW  - triacylglycerol
KW  - adult
KW  - article
KW  - cholesterol blood level
KW  - cholesterol transport
KW  - clinical article
KW  - human
KW  - hyperlipidemia
KW  - lipid analysis
KW  - lipid blood level
KW  - lipoprotein blood level
KW  - liver cell
KW  - male
KW  - particle size
KW  - postprandial state
KW  - priority journal
KW  - triacylglycerol blood level
N2  - Objective: To evaluate the impact of CETP inhibition on the capacity of individual postprandial HDL subspecies to promote key steps of the reverse cholesterol transport pathway. Methods: The capacity of HDL particles to mediate cellular free cholesterol efflux and selective hepatic uptake of cholesteryl esters was evaluated throughout postprandial phase (0-8. h) following consumption of a standardised mixed meal before and after treatment for 6 weeks with atorvastatin alone (10. mg/d) and subsequently with combination torcetrapib/atorvastatin (60/10. mg/d) in 16 patients displaying low HDL-C levels (<40. mg/dl). Results: The larger HDL2b and HDL2a subfraction displayed a superior capacity to mediate cellular free cholesterol efflux via both SR-BI and ABCG1-dependent pathways than smaller HDL3 subspecies. CETP inhibition specifically enhanced the capacity of HDL2b subfraction for both SR-BI and ABCG1 dependent efflux. However, only the SR-BI-dependent efflux to HDL2b subspecies can be further enhanced during postprandial lipemia following CETP inhibition. Concomitantly, postprandial lipemia was associated with a reduced capacity of total HDL particles to deliver cholesteryl esters to hepatic cells in a drug independent manner. Conclusion: CETP inhibition specifically improves postprandial SR-BI and ABCG1-dependent efflux to larger HDL2b subspecies. In addition, CETP inhibition improves HDL-CE delivery to hepatic cells and maintains an efficient direct return of cholesteryl esters to the liver during postprandial lipemia. © 2012 Elsevier Ireland Ltd.
ER  - 

TY  - JOUR
M3  - Article
Y1  - 2012
VL  - 8
IS  - 3
SP  - 310
EP  - 327
SN  - 1449-2288
JF  - International Journal of Biological Sciences
JO  - Int. J. Biol. Sci.
UR  - http://www-embase-com.gx.booktsg.com/search/results?subaction=viewrecord&id=L364281014&from=export
U2  - L364281014
C5  - 22355267
DB  - Medline
U4  - 2012-07-20
L2  - http://dx.doi.org/10.7150/ijbs.3524
DO  - 10.7150/ijbs.3524
A1  - Zhang, L.
A1  - McCabe, T.
A1  - Condra, J.H.
A1  - Ni, Y.G.
A1  - Peterson, L.B.
A1  - Wang, W.
A1  - Strack, A.M.
A1  - Wang, F.
A1  - Pandit, S.
A1  - Hammond, H.
A1  - Wood, D.
A1  - Lewis, D.
A1  - Rosa, R.
A1  - Mendoza, V.
A1  - Cumiskey, A.M.
A1  - Johns, D.G.
A1  - Hansen, B.C.
A1  - Shen, X.
A1  - Geoghagen, N.
A1  - Jensen, K.
A1  - Zhu, L.
A1  - Wietecha, K.
A1  - Wisniewski, D.
A1  - Huang, L.
A1  - Zhao, J.Z.
A1  - Ernst, R.
A1  - Hampton, R.
A1  - Haytko, P.
A1  - Ansbro, F.
A1  - Chilewski, S.
A1  - Chin, J.
A1  - Mitnaul, L.J.
A1  - Pellacani, A.
A1  - Sparrow, C.P.
A1  - An, Z.
A1  - Strohl, W.
A1  - Hubbard, B.
A1  - Plump, A.S.
A1  - Blom, D.
A1  - Sitlani, A.
M1  - (Zhang L., liwen@optonline.net; Ni Y.G.; Peterson L.B.; Strack A.M.; Pandit S.; Lewis D.; Rosa R.; Mendoza V.; Cumiskey A.M.; Johns D.G.; Shen X.; Geoghagen N.; Jensen K.; Huang L.; Zhao J.Z.; Ernst R.; Hampton R.; Haytko P.; Chin J.; Mitnaul L.J.; Sparrow C.P.; Hubbard B.; Plump A.S.; Blom D.; Sitlani A., ayesha_sitlani@merck.com) Department of Atherosclerosis, Merck Research Laboratories, Rahway, NJ 07065, United States
M1  - (McCabe T.; Condra J.H.; Wang F.; Hammond H.; Wood D.; An Z.; Strohl W.) Department of Biologics Research, Merck Research Laboratories, West Point, PA 19486, United States
M1  - (Wang W.) Department of Preclinical DMPK, Merck Research Laboratories, West Point, PA 19486, United States
M1  - (Wisniewski D.) Department of In Vitro Sciences, Merck Research Laboratories, Rahway, NJ 07065, United States
M1  - (Zhu L.; Wietecha K.) Department of GEM Target Validation, Merck Research Laboratories, Rahway, NJ 07065, United States
M1  - (Pellacani A.) Department of MBV and Early Biologics, Upper Gwynedd, PA 19454, United States
M1  - (Ansbro F.; Chilewski S.) Department of Bioprocess and Bioanalytical, Merck Research Laboratories, West Point, PA 19486, United States
M1  - (An Z.) University of Texas Health Science Center, Houston, TX, United States
M1  - (Strohl W.) Centocor R and D, Inc, Radnor, PA 19087, United States
M1  - (Hansen B.C.) Departments of Internal Medicine and Pediatric, University of South Florida, Tampa, FL 33612, United States
AD  - L. Zhang, Merck and Co, 126 E. Lincoln Avenue, Rahway, NJ 07065, United States
T1  - An anti-PCSK9 antibody reduces LDL-cholesterol on top of a statin and suppresses hepatocyte srebp-regulated genes
LA  - English
KW  - CETP protein, human
KW  - cholesterol ester transfer protein
KW  - hypocholesterolemic agent
KW  - low density lipoprotein cholesterol
KW  - low density lipoprotein receptor
KW  - messenger RNA
KW  - monoclonal antibody
KW  - PCSK9 protein, human
KW  - Pcsk9 protein, mouse
KW  - recombinant protein
KW  - serine proteinase
KW  - simvastatin
KW  - sterol regulatory element binding protein
KW  - animal
KW  - antibody affinity
KW  - article
KW  - biosynthesis
KW  - blood
KW  - cell culture
KW  - Hep-G2 cell line
KW  - drug antagonism
KW  - drug effect
KW  - gene expression profiling
KW  - gene expression regulation
KW  - genetics
KW  - human
KW  - immunology
KW  - lipid metabolism
KW  - liver
KW  - liver cell
KW  - rhesus monkey
KW  - metabolic syndrome X
KW  - metabolism
KW  - mouse
KW  - passive immunization
KW  - physiology
KW  - transgenic mouse
N2  - Proprotein convertase subtilisin/kexin type 9 (PCSK9) is a promising therapeutic target for treating coronary heart disease. We report a novel antibody 1B20 that binds to PCSK9 with sub-nanomolar affinity and antagonizes PCSK9 function in-vitro. In CETP/LDLR-hemi mice two successive doses of 1B20, administered 14 days apart at 3 or 10 mpk, induced dose dependent reductions in LDL-cholesterol (≥ 25% for 7-14 days) that correlated well with the extent of PCSK9 occupancy by the antibody. In addition, 1B20 induces increases in total plasma antibody-bound PCSK9 levels and decreases in liver mRNA levels of SREBP-regulated genes PCSK9 and LDLR, with a time course that parallels decreases in plasma LDL-cholesterol (LDL-C). Consistent with this observation in mice, in statin-responsive human primary hepatocytes, 1B20 lowers PCSK9 and LDLR mRNA levels and raises serum steady-state levels of antibody-bound PCSK9. In addition, mRNA levels of several SREBP regulated genes involved in cholesterol and fatty-acid synthesis including ACSS2, FDPS, IDI1, MVD, HMGCR, and CYP51A1 were decreased significantly with antibody treatment of primary human hepatocytes. In rhesus monkeys, subcutaneous (SC) dosing of 1B20 dose-dependently induces robust LDL-C lowering (maximal ~70%), which is correlated with increases in target engagement and total antibody-bound PCSK9 levels. Importantly, a combination of 1B20 and Simvastatin in dyslipidemic rhesus monkeys reduced LDL-C more than either agent alone, consistent with a mechanism of action that predicts additive effects of anti-PCSK9 agents with statins. Our results suggest that antibodies targeting PCSK9 could provide patients powerful LDL lowering efficacy on top of statins, and lower cardiovascular risk. © Ivyspring International Publisher.
ER  - 

TY  - JOUR
M3  - Review
Y1  - 2012
VL  - 6
IS  - 1
SP  - 4
EP  - 11
SN  - 1932-9563
SN  - 1932-9520
JF  - Current Cardiovascular Risk Reports
JO  - Curr. Cardiovasc. Risk Rep.
UR  - http://www-embase-com.gx.booktsg.com/search/results?subaction=viewrecord&id=L368224778&from=export
U2  - L368224778
DB  - Embase
U3  - 2013-03-20
U4  - 2013-06-04
L2  - http://dx.doi.org/10.1007/s12170-011-0206-0
DO  - 10.1007/s12170-011-0206-0
A1  - Cheung, V.
A1  - Hegele, R.A.
M1  - (Cheung V.; Hegele R.A., hegele@robarts.ca) Schulich School of Medicine and Dentistry, University of Western Ontario, London, ON, N6A 5K8, Canada
M1  - (Hegele R.A., hegele@robarts.ca) Robarts Research Institute, 4288A-100 Perth Drive, London, ON, N6A 5K8, Canada
AD  - R. A. Hegele, Robarts Research Institute, 4288A-100 Perth Drive, London, ON, N6A 5K8, Canada
T1  - CETP Inhibitors: Will They Live up to Their Promise?
LA  - English
KW  - NCT01323153
KW  - ABC transporter A1
KW  - ABC transporter G1
KW  - anacetrapib
KW  - atorvastatin
KW  - cholesterol ester
KW  - cholesterol ester transfer protein
KW  - cholesterol ester transfer protein inhibitor
KW  - dalcetrapib
KW  - high density lipoprotein cholesterol
KW  - ketoconazole
KW  - low density lipoprotein
KW  - placebo
KW  - torcetrapib
KW  - triacylglycerol
KW  - very low density lipoprotein
KW  - acute coronary syndrome
KW  - blood pressure monitoring
KW  - cardiovascular disease
KW  - cholesterol transport
KW  - computer assisted emission tomography
KW  - drug efficacy
KW  - drug mechanism
KW  - drug safety
KW  - human
KW  - meta analysis (topic)
KW  - nonhuman
KW  - nuclear magnetic resonance imaging
KW  - outcome assessment
KW  - phase 1 clinical trial (topic)
KW  - phase 2 clinical trial (topic)
KW  - phase 3 clinical trial (topic)
KW  - randomized controlled trial (topic)
KW  - review
KW  - unspecified side effect
N2  - Cholesterol ester transfer protein (CETP) exchanges lipids between circulating plasma lipoproteins and has been considered as an excellent drug target for raising plasma levels of high-density lipoprotein (HDL) cholesterol. However, HDL displays considerably more complexity than low-density lipoprotein (LDL) in terms of structure, proteomics, and several physiologic functions. After the discouraging results from clinical trials of torcetrapib (an early inhibitor of CETP that dramatically raised HDL cholesterol levels), there is renewed hope that dalcetrapib and anacetrapib are sufficiently different structurally and functionally to justify large-scale clinical end point studies. In fact, such trials are already underway in the case of dalcetrapib and are imminent in the case of anacetrapib. These end point trials will show whether CETP inhibition will live up to its promise for atheroprotection. © 2011 Springer Science+Business Media, LLC.
ER  - 

TY  - JOUR
M3  - Short Survey
Y1  - 2012
VL  - 307
IS  - 1
SP  - 21
EP  - 22
SN  - 1538-3598
SN  - 0098-7484
JF  - JAMA
JO  - J. Am. Med. Assoc.
UR  - http://www-embase-com.gx.booktsg.com/search/results?subaction=viewrecord&id=L364036589&from=export
U2  - L364036589
C5  - 22215155
DB  - Embase
DB  - Medline
U3  - 2012-01-11
U4  - 2022-08-30
L2  - http://dx.doi.org/10.1001/jama.2011.1871
DO  - 10.1001/jama.2011.1871
A1  - Mitka, M.
M1  - (Mitka M.)
AD  - M. Mitka
T1  - Researchers still seek clinical benefit in raising levels of good cholesterol
LA  - English
KW  - anacetrapib
KW  - cholesterol
KW  - cholesterol ester transfer protein
KW  - dalcetrapib
KW  - evacetrapib
KW  - high density lipoprotein cholesterol
KW  - hydroxymethylglutaryl coenzyme A reductase inhibitor
KW  - low density lipoprotein cholesterol
KW  - nicotinic acid
KW  - placebo
KW  - simvastatin
KW  - torcetrapib
KW  - triacylglycerol
KW  - acute coronary syndrome
KW  - cardiovascular disease
KW  - cerebral revascularization
KW  - cholesterol blood level
KW  - clinical research
KW  - drug efficacy
KW  - ischemic heart disease
KW  - morbidity
KW  - mortality
KW  - priority journal
KW  - risk reduction
KW  - short survey
KW  - triacylglycerol blood level
ER  - 

TY  - JOUR
M3  - Article
Y1  - 2012
VL  - 21
IS  - 1
SP  - 103
EP  - 109
SN  - 1354-3784
SN  - 1744-7658
JF  - Expert Opinion on Investigational Drugs
JO  - Expert Opin. Invest. Drugs
UR  - http://www-embase-com.gx.booktsg.com/search/results?subaction=viewrecord&id=L364003417&from=export
U2  - L364003417
C5  - 22191425
DB  - Embase
DB  - Medline
U4  - 2012-01-04
L2  - http://dx.doi.org/10.1517/13543784.2012.642499
DO  - 10.1517/13543784.2012.642499
A1  - Hooper, A.J.
A1  - Burnett, J.R.
M1  - (Hooper A.J.; Burnett J.R., john.burnett@health.wa.gov.au) Royal Perth Hospital, Department of Core Clinical Pathology and Biochemistry, Path West Laboratory Medicine WA, Perth, WA, Australia
M1  - (Hooper A.J.; Burnett J.R., john.burnett@health.wa.gov.au) University of Western Australia, Schools of Medicine and Pharmacology and Pathology, Laboratory Medicine, Perth, WA, Australia
AD  - J.R. Burnett, Royal Perth Hospital, Department of Core Clinical Pathology and Biochemistry, Path West Laboratory Medicine WA, Perth, WA, Australia
T1  - Anacetrapib, a cholesteryl ester transfer protein inhibitor
LA  - English
KW  - anacetrapib
KW  - apolipoprotein A1
KW  - apolipoprotein B
KW  - atorvastatin
KW  - dalcetrapib
KW  - high density lipoprotein cholesterol
KW  - low density lipoprotein cholesterol
KW  - nicotinic acid
KW  - phosphatidylcholine sterol acyltransferase
KW  - placebo
KW  - simvastatin
KW  - torcetrapib
KW  - article
KW  - atherosclerosis
KW  - blood pressure
KW  - cardiovascular risk
KW  - diastolic blood pressure
KW  - drug efficacy
KW  - drug mechanism
KW  - drug metabolism
KW  - drug safety
KW  - drug tolerability
KW  - gene mutation
KW  - human
KW  - hypercholesterolemia
KW  - hyperlipidemia
KW  - ischemic heart disease
KW  - monotherapy
KW  - nonhuman
KW  - systolic blood pressure
N2  - Introduction: Inhibition of cholesteryl ester transfer protein (CETP) has the ability to increase high-density lipoprotein (HDL)-cholesterol levels and potentially reduce cardiovascular risk. The first CETP inhibitor, torcetrapib, was discontinued due to off-target effects resulting in increased mortality. However, anacetrapib does not appear to exhibit these effects and is being developed as a selective inhibitor of CETP to be orally administered for the treatment of primary hypercholesterolemia and mixed hyperlipidemia. Areas covered: Areas covered are: mode of action, preclinical development and clinical trials of anacetrapib, a CETP inhibitor. The article provides an understanding of the pharmacokinetic and pharmacodynamic characteristics of anacetrapib and insight into its clinical efficacy and safety. In clinical trials, anacetrapib produced dose-dependent elevations in HDL-cholesterol and reductions in low-density lipoprotein (LDL)-cholesterol. Furthermore, anacetrapib has been shown to increase apolipoprotein (apo) A-I and decrease apoB levels. Expert opinion: Anacetrapib is a potent, reversible CETP inhibitor that is not only able to increase HDL-cholesterol, but also further decrease LDL-cholesterol when taken in combination with a statin. Safety and tolerability studies reported to date are promising. The results from Phase III trials investigating the efficacy of anacetrapib for the prevention of major coronary events in patients with atherosclerotic cardiovascular disorders are awaited with interest. © 2012 Informa UK, Ltd.
ER  - 

TY  - JOUR
M3  - Review
Y1  - 2012
VL  - 2
IS  - 1
SP  - 66
EP  - 74
SN  - 1758-1907
SN  - 1758-1915
JF  - Diabetes Management
JO  - Diabetes Manage.
UR  - http://www-embase-com.gx.booktsg.com/search/results?subaction=viewrecord&id=L364469331&from=export
U2  - L364469331
DB  - Embase
U3  - 2012-03-28
U4  - 2012-03-30
L2  - http://dx.doi.org/10.2217/dmt.11.73
DO  - 10.2217/dmt.11.73
A1  - Gerber, P.A.
A1  - Spinas, G.A.
A1  - Berneis, K.
M1  - (Gerber P.A., philipp.gerber@usz.ch; Spinas G.A.; Berneis K.) Division of Endocrinology, Diabetes and Clinical Nutrition, University Hospital Zurich, Ramistrasse 100, 8091 Zurich, Switzerland
AD  - P.A. Gerber, Division of Endocrinology, Diabetes and Clinical Nutrition, University Hospital Zurich, Ramistrasse 100, 8091 Zurich, Switzerland
T1  - Small dense low-density lipoprotein particles: Priority as a treatment target in Type 2 diabetes?
LA  - English
KW  - atorvastatin
KW  - bezafibrate
KW  - cholesterol ester transfer protein
KW  - ezetimibe
KW  - fenofibrate
KW  - fish oil
KW  - fluvastatin
KW  - gemfibrozil
KW  - hydroxymethylglutaryl coenzyme A reductase inhibitor
KW  - intermediate density lipoprotein
KW  - lipoprotein lipase
KW  - liver triacylglycerol lipase
KW  - low density lipoprotein
KW  - low density lipoprotein cholesterol
KW  - nicotinic acid
KW  - phytosterol
KW  - pioglitazone
KW  - pravastatin
KW  - rosiglitazone
KW  - rosuvastatin
KW  - simvastatin
KW  - triacylglycerol
KW  - very low density lipoprotein
KW  - arterial wall thickness
KW  - body weight
KW  - cardiovascular risk
KW  - coronary atherosclerosis
KW  - diet restriction
KW  - disease severity
KW  - drug efficacy
KW  - dyslipidemia
KW  - glucose clamp technique
KW  - glycemic control
KW  - human
KW  - hypercholesterolemia
KW  - insulin resistance
KW  - lifestyle
KW  - lipid analysis
KW  - metabolic syndrome X
KW  - non insulin dependent diabetes mellitus
KW  - particle size
KW  - priority journal
KW  - review
KW  - treatment response
KW  - triacylglycerol blood level
N2  - During the past two decades, the importance of the quality of low-density lipoprotein (LDL) particles - in addition to its quantity - has become of increasing interest. The risk of cardiovascular events was recognized to be closely linked to a predominance of small, dense LDL particles. In addition, in patients with Type 2 diabetes mellitus, the disease itself and its severity (in particular the degree of insulin resistance) is associated with this subclass of LDL particles. Lipid lowering as well as antihyperglycemic drugs have been evaluated in many studies concerning their effect on LDL particle size. It has increasingly been recognized that a reduction of LDL quantity is not necessarily associated with a beneficial effect on LDL quality. Advances in the understanding of alterations in LDL quality may therefore influence the choice of the therapeutic regimen in patients with diabetes in the future. © 2012 Future Medicine Ltd.
ER  - 

TY  - JOUR
M3  - Review
Y1  - 2012
VL  - 7
IS  - 2
SP  - 102
EP  - 110
SN  - 1574-8847
JF  - Current Clinical Pharmacology
JO  - Curr. Clin. Pharmacol.
UR  - http://www-embase-com.gx.booktsg.com/search/results?subaction=viewrecord&id=L364730547&from=export
U2  - L364730547
C5  - 22432840
DB  - Embase
DB  - Medline
U3  - 2012-05-10
U4  - 2020-11-30
L2  - http://dx.doi.org/10.2174/157488412800228884
DO  - 10.2174/157488412800228884
A1  - Ghosh, R.K.
A1  - Ghosh, S.M.
M1  - (Ghosh R.K., dr.raktimghosh@gmail.com) Department of Pharmacology, Maulana Azad Medical College, New Delhi, India
M1  - (Ghosh S.M.) JPNATC, All India Institute of Medical Sciences (AIIMS), New Delhi, India
AD  - R. K. Ghosh, Department of Pharmacology, Maulana Azad Medical College, New Delhi, India
T1  - Current status of CETP inhibitors in the treatment of hyperlipidemia: An update
LA  - English
KW  - NCT00655473
KW  - NCT00655538
KW  - NCT00658515
KW  - NCT00685776
KW  - NCT00686010
KW  - NCT00688558
KW  - NCT00688896
KW  - NCT00689442
KW  - NCT00977288
KW  - NCT00990808
KW  - NCT01059682
KW  - NCT01114490
KW  - NCT01122667
KW  - NCT01252953
KW  - NCT01323153
KW  - NCT01363999
KW  - aldosterone
KW  - anacetrapib
KW  - atorvastatin
KW  - cholesterol ester transfer protein
KW  - cholesterol ester transfer protein inhibitor
KW  - dalcetrapib
KW  - high density lipoprotein cholesterol
KW  - moxifloxacin
KW  - ouabain
KW  - placebo
KW  - pravastatin
KW  - rosuvastatin
KW  - simvastatin
KW  - torcetrapib
KW  - adrenalectomy
KW  - blood pressure
KW  - cholesterol transport
KW  - follow up
KW  - human
KW  - hyperlipidemia
KW  - metabolic syndrome X
KW  - mortality
KW  - non insulin dependent diabetes mellitus
KW  - nonhuman
KW  - priority journal
KW  - QT prolongation
KW  - review
N2  - Introduction: The inverse relationship between HDL-C and cardiovascular disease risk suggests that increasing HDL-C could potentially reduce the disease risk. Reverse cholesterol transport is considered to be the primary mechanism by which HDL-C exerts its anti-atherogenic effects. A key regulator of RCT is cholesteryl ester transfer protein (CETP). Areas Covered: Inhibition of CETP has been identified as a possible strategy for substantially increasing HDL-C levels and CETP inhibitors have demonstrated clinical efficacy in preliminary clinical trials. The development of this novel class suffered a major setback when the major phase 3 trial of torcetrapib, the first CETP inhibitior was prematurely terminated due to an increase in cardiovascular and noncardiovascular mortality. Subsequent animal and clinical studies have shown that the increase in cardiovascular mortality reported with torcetrapib was molecule specific and independent of its CETP inhibition effect. The other two CETP inhibitors i.e. dalcetrapib and anacetrapib were well tolerated in phase I and II clinical trials and unlike torcetrapib, did not affect blood pressure and aldosterone levels. In this review article the authors have discussed the lessons learned from torcetrapib failure and important preclinical and clinical developments of CETP inhibitors and their role in management of hyperlipidemia and cardiovascular risk reduction. © 2012 Bentham Science Publishers.
ER  - 

TY  - JOUR
M3  - Article
Y1  - 2012
VL  - 53
IS  - 6
SP  - 1190
EP  - 1199
SN  - 1539-7262
SN  - 0022-2275
JF  - Journal of Lipid Research
JO  - J. Lipid Res.
UR  - http://www-embase-com.gx.booktsg.com/search/results?subaction=viewrecord&id=L364877521&from=export
U2  - L364877521
C5  - 22474066
DB  - Embase
DB  - Medline
U3  - 2012-05-31
U4  - 2022-05-26
L2  - http://dx.doi.org/10.1194/jlr.M019570
DO  - 10.1194/jlr.M019570
A1  - Diffenderfer, M.R.
A1  - Brousseau, M.E.
A1  - Millar, J.S.
A1  - Barrett, P.H.R.
A1  - Nartsupha, C.
A1  - Schaefer, P.M.
A1  - Wolfe, M.L.
A1  - Dolnikowski, G.G.
A1  - Rader, D.J.
A1  - Schaefer, E.J.
M1  - (Diffenderfer M.R.; Brousseau M.E.; Nartsupha C.; Schaefer P.M.; Schaefer E.J., ernst.schaefer@tufts.edu) Lipid Metabolism Laboratory, Tufts University, Boston, MA, United States
M1  - (Dolnikowski G.G.) Mass Spectrometry Laboratory, Jean Mayer USDA Human Nutrition Research Center on Aging, Tufts University, Boston, MA, United States
M1  - (Millar J.S.) Department of Pharmacology, University of Pennsylvania School of Medicine, Philadelphia, PA, United States
M1  - (Wolfe M.L.; Rader D.J.) Department of Medicine, Institute of Translational Medicine and Therapeutics, University of Pennsylvania School of Medicine, Philadelphia, PA, United States
M1  - (Barrett P.H.R.) Schools of Medicine and Pharmacology, Faculty of Engineering, Computing and Mathematics, University of Western Australia, Perth, WA, Australia
AD  - E.J. Schaefer, Lipid Metabolism Laboratory, Tufts University, Boston, MA, United States
T1  - Effects of CETP inhibition on triglyceride-rich lipoprotein composition and apoB-48 metabolism
LA  - English
KW  - apolipoprotein B48
KW  - atorvastatin
KW  - cholesterol ester
KW  - leucine
KW  - lipoprotein
KW  - placebo
KW  - torcetrapib
KW  - triglyceride rich lipoprotein
KW  - unclassified drug
KW  - adult
KW  - article
KW  - cholesterol blood level
KW  - clinical article
KW  - combination chemotherapy
KW  - controlled clinical trial
KW  - controlled study
KW  - dosage schedule comparison
KW  - dose response
KW  - drug efficacy
KW  - drug mechanism
KW  - female
KW  - human
KW  - lipid composition
KW  - lipoprotein metabolism
KW  - lipoprotein synthesis
KW  - male
KW  - monotherapy
KW  - outcome assessment
KW  - priority journal
KW  - protein synthesis regulation
KW  - single blind procedure
KW  - treatment duration
N2  - Cholesteryl ester transfer protein (CETP) facilitates the transfer of HDL cholesteryl ester to triglyceride-rich lipoproteins (TRL). This study aimed to determine the effects of CETP inhibition with torcetrapib on TRL composition and apoB-48 metabolism. Study subjects with low HDL cholesterol (<40 mg/dl), either untreated (n = 9) or receiving atorvastatin 20 mg daily (n = 9), received placebo for 4 weeks, followed by torcetrapib 120 mg once daily for the next 4 weeks. A subset of the subjects not treated with atorvastatin participated in a third phase (n = 6), in which they received torcetrapib 120 mg twice daily for an additional 4 weeks. At the end of each phase, all subjects received a primed-constant infusion of [5,5,5- 2H3] L-leucine, while in the constantly fed state, to determine the kinetics of TRL apoB-48 and TRL composition. Relative to placebo, torcetrapib markedly reduced TRL CE levels in all groups (≥-69%; P < 0.005). ApoB-48 pool size (PS) and production rate (PR) decreased in the nonatorvastatin once daily (PS: -49%, P = 0.007; PR: -49%, P = 0.005) and twice daily (PS: -30%, P = 0.01; PR: -27%, P = 0.13) cohorts. In the atorvastatin cohort, apoB-48 PS and PR, which were already lowered by atorvastatin, did not change with torcetrapib. Our findings indicate that CETP inhibition reduced plasma apoB-48 concentrations by reducing apoB-48 production but did not have this effect in subjects already treated with atorvastatin. Copyright © 2012 by the American Society for Biochemistry and Molecular Biology, Inc.
ER  - 

TY  - JOUR
M3  - Article
Y1  - 2012
VL  - 48
IS  - 1
SP  - 39
EP  - 49
SN  - 1984-8250
SN  - 2175-9790
JF  - Brazilian Journal of Pharmaceutical Sciences
JO  - Bras. J. Pharm. Sci.
UR  - http://www-embase-com.gx.booktsg.com/search/results?subaction=viewrecord&id=L364883123&from=export
U2  - L364883123
DB  - Embase
U3  - 2012-06-01
U4  - 2012-06-06
L2  - http://dx.doi.org/10.1590/S1984-82502012000100005
DO  - 10.1590/S1984-82502012000100005
A1  - Botelho, P.B.
A1  - Fioratti, C.O.
A1  - Rogero, M.M.
A1  - Barroso, L.P.
A1  - Bertolami, M.C.
A1  - Castro, I.A.
M1  - (Botelho P.B.) Department of Food and Experimental Nutrition, Faculty of Pharmaceutical Sciences, University of São Paulo, Brazil
M1  - (Fioratti C.O.) Department of Food and Experimental Nutrition, Faculty of Pharmaceutical Sciences, University of São Paulo, Brazil
M1  - (Rogero M.M.) Department of Nutrition, School of Public Health, University of São Paulo, Brazil
M1  - (Barroso L.P.) Statistics Department, Institute of Mathematics and Statistics, University of São Paulo, Brazil
M1  - (Bertolami M.C.) Dante Pazzanese Institute of Cardiology, SP, Brazil
M1  - (Castro I.A., inar@usp.br) Department of Food and Experimental Nutrition, Faculty of Pharmaceutical Sciences, University of São Paulo, Av. Lineu Prestes, 580, B14, 05508-900-São Paulo-SP, Brazil
AD  - I. A. Castro, Department of Food and Experimental Nutrition, Faculty of Pharmaceutical Sciences, University of São Paulo, Av. Lineu Prestes, 580, B14, 05508-900-São Paulo-SP, Brazil
T1  - Association between diet and polymorphisms in individuals with statin-controlled dyslipidaemia grouped according to oxidative stress biomarkers
LA  - English
KW  - 1,1 diphenyl 2 picrylhydrazyl
KW  - alpha tocopherol
KW  - apolipoprotein E
KW  - aryldialkylphosphatase 1
KW  - biological marker
KW  - cholesterol ester transfer protein
KW  - delta tocopherol
KW  - DNA
KW  - gamma tocopherol
KW  - hydroxymethylglutaryl coenzyme A reductase
KW  - hydroxymethylglutaryl coenzyme A reductase inhibitor
KW  - low density lipoprotein cholesterol
KW  - malonaldehyde
KW  - oxidized low density lipoprotein
KW  - adult
KW  - aged
KW  - allele
KW  - antioxidant activity
KW  - article
KW  - dietary intake
KW  - DNA extraction
KW  - dyslipidemia
KW  - female
KW  - food intake
KW  - gene mutation
KW  - genotype
KW  - high performance liquid chromatography
KW  - human
KW  - linear regression analysis
KW  - lipid oxidation
KW  - major clinical study
KW  - male
KW  - multivariate analysis
KW  - oxidative stress
KW  - prognosis
KW  - single nucleotide polymorphism
KW  - statistical significance
N2  - The objective of this study was to investigate whether differences in diet and in single-nucleotide polymorphisms (SNPs) found in paraoxonase-1 (PON-1), 3-hydroxy-3-methylglutaryl-coenzyme A reductase (HMGCR), cholesterol ester transfer protein (CETP) and apolipoprotein E (APOE) genes, are associated with oxidative stress biomarkers and consequently with susceptibility of low-density cholesterol (LDL) to oxidation. A multivariate approach was applied to a group of 55 patients according to three biomarkers: plasma antioxidant activity, malondialdehyde and oxidized LDL (oxLDL) concentrations. Individuals classified in Cluster III showed the worst prognoses in terms of antioxidant activity and oxidative status. Individuals classified in Cluster I presented the lowest oxidative status, while individuals grouped in Cluster II presented the highest levels of antioxidant activity. No difference in nutrient intake was observed among the clusters. Significantly higher γ- and δ-tocopherol concentrations were observed in those individuals with the highest levels of antioxidant activity. No single linear regression was statistically significant, suggesting that mutant alleles of the SNPs selected did not contribute to the differences observed in oxidative stress response. Although not statistically significant, the p value of the APO E coefficient for oxLDL response was 0.096, indicating that patients who carry the TT allele of the APO E gene tend to present lower plasma oxLDL concentrations. Therefore, the differences in oxidative stress levels observed in this study could not be attributed to diet or to the variant alleles of PON-1, CETP, HMGCR or APO E. This data supports the influence of γ-tocopherol and δ-tocopherol on antioxidant activity, and highlights the need for further studies investigating APO E alleles and LDL oxidation.
ER  - 

TY  - JOUR
M3  - Article
Y1  - 2012
VL  - 30
IS  - 3
SP  - 629
EP  - 637
SN  - 1875-8908
SN  - 1387-2877
JF  - Journal of Alzheimer's Disease
JO  - J. Alzheimer's Dis.
UR  - http://www-embase-com.gx.booktsg.com/search/results?subaction=viewrecord&id=L365104785&from=export
U2  - L365104785
C5  - 22451317
DB  - Embase
DB  - Medline
U3  - 2012-07-04
U4  - 2012-07-11
L2  - http://dx.doi.org/10.3233/JAD-2012-120064
DO  - 10.3233/JAD-2012-120064
A1  - Ancelin, M.-L.
A1  - Carrìere, I.
A1  - Barberger-Gateau, P.
A1  - Auriacombe, S.
A1  - Rouaud, O.
A1  - Fourlanos, S.
A1  - Berr, C.
A1  - Dupuy, A.-M.
A1  - Ritchie, K.
M1  - (Ancelin M.-L., marie-laure.ancelin@inserm.fr; Carrìere I.; Berr C.; Dupuy A.-M.; Ritchie K.) Inserm U1061, Hopital la Colombiere, 39, avenue C. Flahault, BP 34493, 34093 Montpellier Cedex 5, France
M1  - (Ancelin M.-L., marie-laure.ancelin@inserm.fr; Carrìere I.; Berr C.; Dupuy A.-M.; Ritchie K.) Université Montpellier, Montpellier, France
M1  - (Barberger-Gateau P.; Auriacombe S.) Inserm, U897, Bordeaux, France
M1  - (Rouaud O.) Centre Mémoire Ressources et Recherche, Centre Hospitalier Universitaire, Dijon, France
M1  - (Fourlanos S.) Department of Diabetes and Endocrinology, Royal Melbourne Hospital, Melbourne, Australia
M1  - (Dupuy A.-M.) CHU Montpellier, Laboratoire de Biochimie, Hopital Lapeyronie, Montpellier, France
M1  - (Ritchie K.) Faculty of Medicine, Imperial College, London, United Kingdom
AD  - M.-L. Ancelin, Inserm U1061, Hopital la Colombiere, 39, avenue C. Flahault, BP 34493, 34093 Montpellier Cedex 5, France
T1  - Lipid lowering agents, cognitive decline, and dementia: The three-city study
LA  - English
KW  - antilipemic agent
KW  - apolipoprotein E
KW  - atorvastatin
KW  - bezafibrate
KW  - bile acid sequestrant
KW  - cerivastatin
KW  - cholesterol ester transfer protein
KW  - ciprofibrate
KW  - fenofibrate
KW  - fibric acid derivative
KW  - fluvastatin
KW  - gemfibrozil
KW  - hydroxymethylglutaryl coenzyme A reductase inhibitor
KW  - low density lipoprotein cholesterol
KW  - mevinolin
KW  - pravastatin
KW  - simvastatin
KW  - aged
KW  - aging
KW  - article
KW  - cardiovascular risk
KW  - cognition
KW  - cognitive defect
KW  - cohort analysis
KW  - controlled study
KW  - dementia
KW  - demography
KW  - drug effect
KW  - drug screening
KW  - executive function
KW  - female
KW  - follow up
KW  - genetic association
KW  - genetic polymorphism
KW  - genetic susceptibility
KW  - global cognitive functioning
KW  - health
KW  - human
KW  - major clinical study
KW  - male
KW  - mental health
KW  - mental performance
KW  - priority journal
KW  - prospective study
KW  - psychomotor activity
KW  - sex difference
KW  - verbal fluency
KW  - visual memory
N2  - The aim of this prospective cohort study was to evaluate the effects of lipid lowering agent (LLA) intake on cognitive function in 6,830 community-dwelling elderly persons. Cognitive performance (global cognitive functioning, visual memory, verbal fluency, psychomotor speed, and executive function), clinical diagnosis of dementia, and fibrate and statin use, were evaluated at baseline, and 2, 4, and 7 year follow-up. Multivariate Cox models were stratified by gender and adjusted for sociodemographic characteristics, mental and physical health including vascular risk factors, and genetic vulnerability (apolipoprotein E and cholesteryl ester transfer protein). For women but not men, fibrate use was specifically associated with an increased risk over 7 years of decline in visual memory only (HR = 1.29, 95% CI = 1.09-1.54, p = 0.004), and did not increase risk for incident dementia. This association was independent of genetic vulnerability related to apolipoprotein E and cholesteryl exchange transfer protein polymorphisms and occurred only in women with higher low density lipoprotein (LDL)-cholesterol levels and treated with fibrate (HR = 1.39, 95% CI = 1.08-1.79, p = 0.01) and not in those with lower LDL-cholesterol levels irrespective of fibrate treatment. For both genders, no significant associations were found between statins (irrespective of their lipophilicity) and either cognitive decline or dementia incidence. This prospective study, adjusting for multiple confounders, found no evidence that LLA given in late life reduced the risk of cognitive decline and dementia, but did raise the possibility that women with treatment-resistant high LDL-cholesterol may be at increased risk of decline in visual memory. © 2012 -IOS Press and the authors.
ER  - 

TY  - JOUR
M3  - Review
Y1  - 2012
VL  - 30
IS  - SUPPL.2
SP  - S127
EP  - S145
SN  - 1875-8908
SN  - 1387-2877
JF  - Journal of Alzheimer's Disease
JO  - J. Alzheimer's Dis.
UR  - http://www-embase-com.gx.booktsg.com/search/results?subaction=viewrecord&id=L365119197&from=export
U2  - L365119197
C5  - 21965313
DB  - Embase
DB  - Medline
U3  - 2012-07-05
U4  - 2012-07-12
L2  - http://dx.doi.org/10.3233/JAD-2011-110599
DO  - 10.3233/JAD-2011-110599
A1  - Reitz, C.
M1  - (Reitz C., cr2101@columbia.edu) Gertrude H. Sergievsky Center, Taub Institute for Research on Alzheimer's Disease and the Aging Brain, Columbia University, 630 West 168th Street, New York, NY 10032, United States
M1  - (Reitz C., cr2101@columbia.edu) Department of Neurology, Columbia University College of Physicians and Surgeons, Columbia University, 630 West 168th Street, New York, NY 10032, United States
AD  - C. Reitz, Gertrude H. Sergievsky Center, Taub Institute for Research on Alzheimer's Disease and the Aging Brain, Columbia University, 630 West 168th Street, New York, NY 10032, United States
T1  - Dyslipidemia and dementia: Current epidemiology, genetic evidence, and mechanisms behind the associations
LA  - English
KW  - ABC transporter A1
KW  - ABC transporter A2
KW  - ABC transporter G1
KW  - amyloid beta protein
KW  - amyloid beta protein[1-42]
KW  - amyloid precursor protein
KW  - amyloid protein
KW  - apolipoprotein A1
KW  - apolipoprotein C1
KW  - apolipoprotein C2
KW  - apolipoprotein C3
KW  - apolipoprotein E
KW  - beta secretase
KW  - caveolin 1
KW  - cholesterol
KW  - cholesterol ester transfer protein
KW  - clusterin
KW  - gamma secretase
KW  - high density lipoprotein cholesterol
KW  - hydroxymethylglutaryl coenzyme A reductase (NADPH)
KW  - hydroxymethylglutaryl coenzyme A reductase inhibitor
KW  - lipoprotein lipase
KW  - low density lipoprotein cholesterol
KW  - low density lipoprotein receptor
KW  - membrane lipid
KW  - sortilin
KW  - sterol regulatory element binding protein 1
KW  - tau protein
KW  - triacylglycerol
KW  - unclassified drug
KW  - very low density lipoprotein receptor
KW  - Alzheimer disease
KW  - apoptosis
KW  - biosynthesis
KW  - brain
KW  - central nervous system
KW  - cholesterol blood level
KW  - cholesterol metabolism
KW  - cholesterol transport
KW  - degenerative disease
KW  - dementia
KW  - disease association
KW  - dyslipidemia
KW  - enzyme activity
KW  - exocytosis
KW  - follow up
KW  - gene product
KW  - genetic linkage
KW  - human
KW  - Huntington chorea
KW  - metabolic syndrome X
KW  - metabolite
KW  - multiple sclerosis
KW  - neurofibrillary tangle
KW  - neurologic disease
KW  - neurotransmitter release
KW  - Niemann Pick disease
KW  - nonhuman
KW  - Parkinson disease
KW  - priority journal
KW  - protein degradation
KW  - protein phosphorylation
KW  - protein processing
KW  - protein synthesis
KW  - review
KW  - risk factor
KW  - single nucleotide polymorphism
N2  - The role of cholesterol in the etiology of Alzheimer's disease (AD) is still controversial. Some studies exploring the association between lipids and/or lipid lowering treatment and AD indicate a harmful effect of dyslipidemia and a beneficial effect of statin therapy on AD risk. The findings are supported by genetic linkage and association studies that have clearly identified several genes involved in cholesterol metabolism or transport as AD susceptibility genes, including apolipoprotein E, apolipoprotein J, and the sortilin-related receptor. Functional cell biology studies support a critical involvement of lipid raft cholesterol in the modulation of amyloid-β protein precursor (AβPP) processing by β- and γ-secretase resulting in altered amyloid-β production. Contradictory evidence comes from epidemiological studies showing no or controversial association between dyslipidemia and AD risk. Additionally, cell biology studies suggest that there is little exchange between circulating and brain cholesterol, that increased membrane cholesterol is protective by inhibiting loss of membrane integrity through amyloid cytotoxicity, and that cellular cholesterol inhibits co-localization of BACE1 and AβPP in non-raft membrane domains, thereby increasing generation of plasmin, an amyloid-β-degrading enzyme. The aim of this review is to summarize the findings of epidemiological and cell biological studies to elucidate the role of cholesterol in AD etiology. © 2012 - IOS Press and the authors. All rights reserved.
ER  - 

TY  - JOUR
M3  - Article
Y1  - 2012
VL  - 9
IS  - 6
SP  - 628
EP  - 645
SN  - 1875-5828
SN  - 1567-2050
JF  - Current Alzheimer Research
JO  - Curr. Alzheimer Res.
UR  - http://www-embase-com.gx.booktsg.com/search/results?subaction=viewrecord&id=L365182300&from=export
U2  - L365182300
C5  - 22471860
DB  - Embase
DB  - Medline
U3  - 2012-07-16
U4  - 2021-03-26
L2  - http://dx.doi.org/10.2174/156720512801322573
DO  - 10.2174/156720512801322573
A1  - Bennett, D.A.
A1  - Schneider, J.A.
A1  - Arvanitakis, Z.
A1  - Wilson, R.S.
M1  - (Bennett D.A., David_A_Bennett@Rush.edu; Schneider J.A.; Arvanitakis Z.; Wilson R.S.) Rush Alzheimer's Disease Center, Rush University Medical Center, 600 S. Paulina, Suite 1028, Chicago, IL 60612, United States
M1  - (Bennett D.A., David_A_Bennett@Rush.edu; Schneider J.A.; Arvanitakis Z.; Wilson R.S.) Department of Neurological Sciences, Rush University Medical Center, Chicago, IL, United States
M1  - (Schneider J.A.) Department of Pathology, Rush University Medical Center, Chicago, IL, United States
M1  - (Wilson R.S.) Department of Behavioral Sciences, Rush University Medical Center, Chicago, IL, United States
AD  - D. A. Bennett, Rush Alzheimer's Disease Center, Rush University Medical Center, 600 S. Paulina, Suite 1028, Chicago, IL 60612, United States
T1  - Overview and findings from the religious orders study
LA  - English
KW  - acetylsalicylic acid
KW  - alpha tocopherol
KW  - apolipoprotein E
KW  - cholesterol ester transfer protein
KW  - hydroxymethylglutaryl coenzyme A reductase inhibitor
KW  - nonsteroid antiinflammatory agent
KW  - aging
KW  - allele
KW  - Alzheimer disease
KW  - article
KW  - autopsy
KW  - brain infarction
KW  - cerebrovascular disease
KW  - clinical evaluation
KW  - cognitive defect
KW  - conscience
KW  - daily life activity
KW  - depression
KW  - diffuse Lewy body disease
KW  - disability
KW  - educational status
KW  - genetic variability
KW  - geriatric patient
KW  - human
KW  - implicit memory
KW  - mild cognitive impairment
KW  - motor performance
KW  - neuropathology
KW  - neuropsychological assessment
KW  - neurosis
KW  - outcome assessment
KW  - physical activity
KW  - priority journal
KW  - religion
KW  - risk assessment
KW  - self report
KW  - sex difference
KW  - single nucleotide polymorphism
KW  - aspirin
C1  - aspirin
N2  - The Religious Orders Study is a longitudinal clinical-pathologic cohort study of aging and Alzheimer's disease (AD). In this manuscript, we summarize the study methods including the study design and describe the clinical evaluation, assessment of risk factors, collection of ante-mortem biological specimens, brain autopsy and collection of selected postmortem data. The results: 1) review the relation of neuropathologic indices to clinical diagnoses and cognition proximate to death; 2) examine the relation of risk factors to clinical outcomes; 3) examine the relation of risk factors to measures of neuropathology; and 4) summarize additional study findings. We then discuss and contextualize the study findings. © 2012 Bentham Science Publishers.
ER  - 

TY  - JOUR
M3  - Article
Y1  - 2012
VL  - 6
IS  - 1
SP  - 43
EP  - 48
SN  - 1957-2557
JF  - Medecine des Maladies Metaboliques
JO  - Med. Mal. Metab.
UR  - http://www-embase-com.gx.booktsg.com/search/results?subaction=viewrecord&id=L365300180&from=export
U2  - L365300180
DB  - Embase
U3  - 2012-08-01
U4  - 2012-08-10
L2  - http://dx.doi.org/10.1016/s1957-2557(12)70354-1
DO  - 10.1016/s1957-2557(12)70354-1
A1  - Farnier, M.
A1  - Farnier, M.
M1  - (Farnier M., michelfarnier@nerim.net; Farnier M.) Point Médical, Rond Point de la Nation, 21000 Dijon, France
AD  - M. Farnier, Point Médical, Rond Point de la Nation, 21000 Dijon, France
T1  - CETP inhibitors
T2  - Les inhibiteurs de la CETP
LA  - French
KW  - anacetrapib
KW  - apolipoprotein B
KW  - cholesterol ester transfer protein inhibitor
KW  - dalcetrapib
KW  - high density lipoprotein cholesterol
KW  - hydroxymethylglutaryl coenzyme A reductase inhibitor
KW  - torcetrapib
KW  - article
KW  - blood pressure
KW  - cardiovascular risk
KW  - drug inhibition
KW  - drug mechanism
KW  - lipid transport
N2  - The concept that HDL-cholesterol raising through inhibition of cholesteryl ester transfer protein (CETP) may decrease the residual cardiovascular risk observed on statin therapy has been challenged by the failure of the CETP inhibitor, torcetrapib. Indeed even if CETP contributes to an atherogenic lipoprotein profile by redistributing cholesteryl esters from HDL toward apoB containing lipoproteins, this lipid transfer may also have antiatherogenic properties. However, off-target effects of torcetrapib on blood pressure, unrelated to CETP inhibition, were believed to provide an explanation for the failure of this drug. Other CETP inhibitors, such as dalcetrapib and anacetrapib, are unlikely to increase blood pressure. Results of large ongoing clinical end-point trials are necessary to provide convincing evidence that, in addition to raising HDL-cholesterol, CETP inhibition is a viable strategy in addition to statin therapy in high-risk patients. © 2012 - Elsevier Masson SAS - Tous droits réservés.
ER  - 

TY  - JOUR
M3  - Article
Y1  - 2012
VL  - 14
IS  - 1
SP  - 30
EP  - 39
SN  - 1463-1326
SN  - 1462-8902
JF  - Diabetes, Obesity and Metabolism
JO  - Diabetes Obes. Metab.
UR  - http://www-embase-com.gx.booktsg.com/search/results?subaction=viewrecord&id=L51728285&from=export
U2  - L51728285
C5  - 21819519
DB  - Embase
DB  - Medline
U3  - 2011-11-25
U4  - 2019-09-12
L2  - http://dx.doi.org/10.1111/j.1463-1326.2011.01485.x
DO  - 10.1111/j.1463-1326.2011.01485.x
A1  - Stalenhoef, A.F.H.
A1  - Davidson, M.H.
A1  - Robinson, J.G.
A1  - Burgess, T.
A1  - Duttlinger-Maddux, R.
A1  - Kallend, D.
A1  - Goldberg, A.C.
A1  - Bays, H.
M1  - (Stalenhoef A.F.H., a.stalenhoef@aig.umcn.nl) Department of Internal Medicine, Division of Vascular Medicine, Radboud University Nijmegen Medical Centre, Nijmegen, Netherlands
M1  - (Davidson M.H.) Section of Preventive Cardiology, The University of Chicago, Pritzker School of Medicine, Chicago, IL, United States
M1  - (Robinson J.G.) Lipid Research Clinic, The University of Iowa, Iowa City, IA, United States
M1  - (Burgess T.) Hoffmann-La Roche Inc, Nutley, NJ, United States
M1  - (Duttlinger-Maddux R.; Kallend D.) F. Hoffmann-La Roche Ltd, Basel, Switzerland
M1  - (Goldberg A.C.) Division of Endocrinology, Metabolism and Lipid Research, Washington University School of Medicine, St Louis, MO, United States
M1  - (Bays H.) Louisville Metabolic and Atherosclerosis Research Center (L-MARC), Louisville, KY, United States
AD  - A.F.H. Stalenhoef, Radboud University Nijmegen Medical Centre, Nijmegen, Netherlands
T1  - Efficacy and safety of dalcetrapib in type 2 diabetes mellitus and/or metabolic syndrome patients, at high cardiovascular disease risk
LA  - English
KW  - NCT00353522
KW  - NCT00400439
KW  - NCT00688558
KW  - NCT00688896
KW  - NCT00689442
KW  - NCT00697203
KW  - atorvastatin
KW  - dalcetrapib
KW  - pravastatin
KW  - simvastatin
KW  - add on therapy
KW  - angina pectoris
KW  - article
KW  - biochemistry
KW  - cardiovascular risk
KW  - cholecystitis
KW  - cholesterol blood level
KW  - coronary artery disease
KW  - diarrhea
KW  - drug efficacy
KW  - drug safety
KW  - drug tolerability
KW  - electrocardiogram
KW  - flatulence
KW  - atrial fibrillation
KW  - heart atrium flutter
KW  - heart failure
KW  - heart palpitation
KW  - hematology
KW  - hiatus hernia
KW  - human
KW  - hypertension
KW  - ischemic heart disease
KW  - kidney function test
KW  - liver function test
KW  - lymphadenopathy
KW  - metabolic syndrome X
KW  - neurocysticercosis
KW  - non insulin dependent diabetes mellitus
KW  - osteoarthritis
KW  - phase 2 clinical trial (topic)
KW  - physical examination
KW  - post hoc analysis
KW  - rectum cancer
KW  - rhinopharyngitis
KW  - side effect
KW  - sinus tachycardia
KW  - squamous cell carcinoma
KW  - thorax pain
KW  - treatment duration
KW  - upper respiratory tract infection
KW  - vital sign
N2  - Aims: Mixed dyslipidaemia, characterized by low levels of high-density lipoprotein cholesterol (HDL-C) and high levels of triglycerides, is common in patients with type 2 diabetes mellitus (T2DM) and/or metabolic syndrome. Dalcetrapib effectively increases HDL-C levels by modulating cholesteryl ester transfer protein (CETP) activity. The aim of this analysis was to investigate the lipid modifying efficacy and safety of dalcetrapib in patients with T2DM and/or metabolic syndrome. Methods: Post hoc analysis of dalcetrapib therapy in five placebo-controlled, Phase II trials (4-48 weeks of duration) involving T2DM and/or metabolic syndrome, in dyslipidaemic patients with coronary heart disease (CHD) or CHD risk equivalent. Results: Both in patients with and without T2DM and/or metabolic syndrome, dalcetrapib decreased CETP activity by 26-58% and increased HDL-C levels by 23-34%, depending on dose and duration of treatment. Dalcetrapib did not significantly affect low-density lipoprotein cholesterol (LDL-C) or apolipoprotein B levels. Treatment with dalcetrapib was generally well tolerated with a similar number of adverse events reported between patient groups and between those receiving dalcetrapib compared with placebo. Conclusions: Dalcetrapib similarly decreased CETP activity and increased HDL-C levels in patients with and without T2DM or metabolic syndrome; the ongoing Phase III dal-OUTCOMES study will help to determine if dalcetrapib's improvement in lipid levels also reduces cardiovascular morbidity and mortality. © 2011 Blackwell Publishing Ltd.
ER  - 

TY  - JOUR
M3  - Article
Y1  - 2012
VL  - 14
IS  - 1
SP  - 41
EP  - 48
SN  - 1534-6242
SN  - 1523-3804
JF  - Current Atherosclerosis Reports
JO  - Curr. Atheroscler. Rep.
UR  - http://www-embase-com.gx.booktsg.com/search/results?subaction=viewrecord&id=L51731853&from=export
U2  - L51731853
C5  - 22083134
DB  - Embase
DB  - Medline
U3  - 2011-11-29
U4  - 2012-03-16
L2  - http://dx.doi.org/10.1007/s11883-011-0217-9
DO  - 10.1007/s11883-011-0217-9
A1  - Schwartz, G.G.
M1  - (Schwartz G.G., Gregory.Schwartz@va.gov) VA Medical Center, University of Colorado, Denver, CO, United States
M1  - (Schwartz G.G., Gregory.Schwartz@va.gov) Cardiology (111B), Denver VA Medical Center, 1055 Clermont St., Denver, CO 80220, United States
AD  - G.G. Schwartz, Cardiology (111B), Denver VA Medical Center, 1055 Clermont St., Denver, CO 80220, United States
T1  - New horizons for cholesterol ester transfer protein inhibitors
LA  - English
KW  - ISRCTN48678192
KW  - NCT01059682
KW  - NCT01252953
KW  - aldosterone
KW  - anacetrapib
KW  - apolipoprotein B
KW  - cholesterol ester
KW  - cholesterol ester transfer protein
KW  - cholesterol ester transfer protein inhibitor
KW  - dalcetrapib
KW  - high density lipoprotein
KW  - high density lipoprotein cholesterol
KW  - hydroxymethylglutaryl coenzyme A reductase inhibitor
KW  - jnj 28545595
KW  - low density lipoprotein cholesterol
KW  - placebo
KW  - torcetrapib
KW  - unclassified drug
KW  - article
KW  - atherosclerosis
KW  - cardiovascular risk
KW  - cholesterol transport
KW  - cohort analysis
KW  - drug efficacy
KW  - drug fatality
KW  - drug mechanism
KW  - drug safety
KW  - drug structure
KW  - lack of drug effect
KW  - drug withdrawal
KW  - dyslipidemia
KW  - human
KW  - macrophage
KW  - mortality
KW  - nonhuman
KW  - observational study
KW  - pathogenesis
KW  - protein expression
KW  - risk reduction
KW  - side effect
KW  - jnj 28545595
C1  - jnj 28545595
N2  - High-density lipoprotein (HDL) cholesterol levels bear an inverse relationship to cardiovascular risk. To date, however, no intervention specifically targeting HDL has been demonstrated to reduce cardiovascular risk. Cholesterol ester transfer protein (CETP) mediates transfer of cholesterol ester from HDL to apolipoprotein B-containing particles. Most, but not all observational cohort studies indicate that genetic polymorphisms of CETP associated with reduced activity and higher HDL cholesterol levels are also associated with reduced cardiovascular risk. Some, but not all studies indicate that CETP inhibition in rabbits retards atherosclerosis, whereas transgenic CETP expression in mice promotes atherosclerosis. Torcetrapib, the first CETP inhibitor to reach phase III clinical development, was abandoned due to excess mortality associated with increases in aldosterone and blood pressure. Two other CETP inhibitors have entered phase III clinical development. Anacetrapib is a potent inhibitor of CETP that produces very large increases in HDL cholesterol and large reductions in low-density lipoprotein (LDL) cholesterol, beyond those achieved with statins. Dalcetrapib is a less potent CETP inhibitor that produces smaller increases in HDL cholesterol with minimal effect on LDL cholesterol. Both agents appear to allow efflux of cholesterol from macrophages to HDL in vitro, and neither agent affects blood pressure or aldosterone in vivo. Two large cardiovascular outcomes trials, one with anacetrapib and one with dalcetrapib, should provide a conclusive test of the hypothesis that inhibition of CETP decreases cardiovascular risk. © 2011 Springer Science+Business Media, LLC (outside the USA).
ER  - 

TY  - JOUR
M3  - Review
Y1  - 2012
VL  - 91
IS  - 1
SP  - 109
EP  - 122
SN  - 0009-9236
SN  - 1532-6535
JF  - Clinical Pharmacology and Therapeutics
JO  - Clin. Pharmacol. Ther.
UR  - http://www-embase-com.gx.booktsg.com/search/results?subaction=viewrecord&id=L51744939&from=export
U2  - L51744939
C5  - 22130116
DB  - Embase
DB  - Medline
U3  - 2011-12-02
U4  - 2012-01-02
L2  - http://dx.doi.org/10.1038/clpt.2011.271
DO  - 10.1038/clpt.2011.271
A1  - Gutstein, D.E.
A1  - Krishna, R.
A1  - Johns, D.
A1  - Surks, H.K.
A1  - Dansky, H.M.
A1  - Shah, S.
A1  - Mitchel, Y.B.
A1  - Arena, J.
A1  - Wagner, J.A.
M1  - (Gutstein D.E., david_gutstein@merck.com; Krishna R.; Johns D.; Surks H.K.; Dansky H.M.; Shah S.; Mitchel Y.B.; Arena J.; Wagner J.A.) Merck Sharp Dohme Corp., Rahway, NJ, United States
AD  - D.E. Gutstein, Merck Sharp Dohme Corp., Rahway, NJ, United States
T1  - Anacetrapib, a novel CETP inhibitor: Pursuing a new approach to cardiovascular risk reduction
LA  - English
KW  - anacetrapib
KW  - atorvastatin
KW  - cholesterol ester transfer protein
KW  - dalcetrapib
KW  - digoxin
KW  - high density lipoprotein cholesterol
KW  - low density lipoprotein cholesterol
KW  - placebo
KW  - torcetrapib
KW  - warfarin
KW  - atherosclerosis
KW  - cardiovascular risk
KW  - constipation
KW  - coronary artery disease
KW  - diarrhea
KW  - drug antagonism
KW  - drug efficacy
KW  - drug metabolism
KW  - drug potentiation
KW  - drug safety
KW  - dyslipidemia
KW  - dyspepsia
KW  - hepatitis
KW  - human
KW  - molecular mechanics
KW  - myalgia
KW  - nonhuman
KW  - priority journal
KW  - review
KW  - rhabdomyolysis
KW  - risk reduction
KW  - side effect
KW  - single drug dose
N2  - Cholesteryl ester transfer protein (CETP) inhibition is a promising experimental strategy to raise high-density lipoprotein cholesterol (HDL-C) and reduce cardiovascular risk. This review focuses on the highly selective and potent CE TP inhibitor anacetrapib and discusses the available preclinical and clinical information pertaining to it. We also describe strategies to target HDL-C, discuss the mechanism underlying CETP inhibition and its effects on lipid biology, and give an overview of other CETP inhibitors that are currently in development. © 2012 american Society for Clinical Pharmacology and Therapeutics.
ER  - 

TY  - JOUR
M3  - Article
Y1  - 2012
VL  - 30
IS  - 1
SP  - 107
EP  - 116
SN  - 1473-5598
SN  - 0263-6352
JF  - Journal of Hypertension
JO  - J. Hypertens.
UR  - http://www-embase-com.gx.booktsg.com/search/results?subaction=viewrecord&id=L51747769&from=export
U2  - L51747769
C5  - 22134386
DB  - Embase
DB  - Medline
U3  - 2011-12-08
U4  - 2020-05-26
L2  - http://dx.doi.org/10.1097/HJH.0b013e32834ddd8e
DO  - 10.1097/HJH.0b013e32834ddd8e
A1  - Kühnast, S.
A1  - Van Der Hoorn, J.W.A.
A1  - Van Den Hoek, A.M.
A1  - Havekes, L.M.
A1  - Liau, G.
A1  - Jukema, J.W.
A1  - Princen, H.M.G.
M1  - (Kühnast S., susan.jordaan@tno.nl; Van Der Hoorn J.W.A.; Van Den Hoek A.M.; Havekes L.M.; Princen H.M.G.) TNO Metabolic Health Research, Gaubius Laboratory, Zernikedreef 9, 2301 CE, Leiden, Netherlands
M1  - (Kühnast S., susan.jordaan@tno.nl; Van Der Hoorn J.W.A.; Van Den Hoek A.M.; Havekes L.M.; Jukema J.W.) Department of Cardiology, Leiden University Medical Center, Leiden, Netherlands
M1  - (Liau G.) Novartis Institutes for BioMedical Research, Cambridge, MA, United States
AD  - S. Kühnast, TNO Metabolic Health Research, Gaubius Laboratory, Zernikedreef 9, 2301 CE, Leiden, Netherlands
T1  - Aliskiren inhibits atherosclerosis development and improves plaque stability in APOE*3Leiden.CETP transgenic mice with or without treatment with atorvastatin
LA  - English
KW  - aliskiren
KW  - apolipoprotein E3
KW  - atorvastatin
KW  - cholesterol
KW  - cholesterol ester transfer protein
KW  - endothelial leukocyte adhesion molecule 1
KW  - fibrinogen
KW  - low density lipoprotein
KW  - monocyte chemotactic protein 1
KW  - very low density lipoprotein
KW  - animal experiment
KW  - animal tissue
KW  - aortic root
KW  - article
KW  - atherosclerosis
KW  - cell adhesion
KW  - cholesterol blood level
KW  - controlled study
KW  - female
KW  - macrophage
KW  - monocyte
KW  - mouse
KW  - nonhuman
KW  - priority journal
KW  - systolic blood pressure
KW  - T lymphocyte
KW  - transgenic mouse
C2  - Novartis
N2  - Objective: Aliskiren is the first commercially available, orally active, direct renin inhibitor approved to treat hypertension. The renin-angiotensin system has been shown to be a significant contributor to the development of hypercholesterolemia-induced atherosclerosis. The aim of this study was to evaluate the antiatherosclerotic and plaque stabilization effects of aliskiren alone and in combination with atorvastatin. Methods: APOE*3Leiden.CETP mice (n = 14-17/group) were fed a western-type diet (containing 0.25% cholesterol) alone or were treated with either aliskiren (15 mg/kg per day), atorvastatin (3.6 mg/kg per day) or a combination of aliskiren and atorvastatin. Effects on SBP, total cholesterol, inflammation markers and atherosclerotic size and composition were assessed. Results: Aliskiren reduced SBP (-19%, P < 0.001) and atorvastatin reduced total cholesterol (-24%, P < 0.001). Atherosclerotic lesion area was reduced by aliskiren (-40%, P < 0.01), atorvastatin (-61%, P < 0.001) and the combination treatment (-69%, P < 0.001). Aliskiren alone and together with atorvastatin decreased the number of T cells in the aortic root area (-60%, P < 0.01;-41%, P < 0.05), as well as macrophage (-64%, P < 0.001;-72%, P < 0.001) and necrotic area (-52%, P = 0.071;-84%, P < 0.001) in the lesion. Atorvastatin alone and together with aliskiren decreased monocyte adherence (-43%, P < 0.05 and-51%, P < 0.01) and monocyte chemoattractant protein-1 (both-36%, P < 0.01). The combination treatment decreased the number of lesions (-17%, P < 0.05) and E-selectin (-17%, P < 0.05). Conclusion: Aliskiren inhibited atherosclerosis development and improved plaque stability alone and in combination with atorvastatin, possibly via a mechanism involving T cells. These results suggest a potential benefit of using aliskiren in a clinical setting, particularly in combination with statin treatment. © 2011 Wolters Kluwer Health | Lippincott Williams & Wilkins.
ER  - 

TY  - JOUR
M3  - Review
Y1  - 2012
VL  - 14
IS  - 4
SP  - 384
EP  - 390
SN  - 1534-3189
SN  - 1092-8464
JF  - Current Treatment Options in Cardiovascular Medicine
JO  - Curr. Treat. Options Cardiovasc. Med.
UR  - http://www-embase-com.gx.booktsg.com/search/results?subaction=viewrecord&id=L52074316&from=export
U2  - L52074316
DB  - Embase
U3  - 2012-06-28
U4  - 2012-09-17
L2  - http://dx.doi.org/10.1007/s11936-012-0191-8
DO  - 10.1007/s11936-012-0191-8
A1  - Davidson, M.H.
M1  - (Davidson M.H., mdavidsonmd@gmail.com) University of Chicago Pritzker, School of Medicine, 515 North State Street, Chicago, IL 60654, United States
AD  - M.H. Davidson, University of Chicago Pritzker, School of Medicine, 515 North State Street, Chicago, IL 60654, United States
T1  - HDL and CETP inhibition: Will this define the future?
LA  - English
KW  - anacetrapib
KW  - cholesterol ester transfer protein
KW  - dalcetrapib
KW  - high density lipoprotein cholesterol
KW  - hydroxymethylglutaryl coenzyme A reductase inhibitor
KW  - low density lipoprotein cholesterol
KW  - nicotinic acid
KW  - placebo
KW  - torcetrapib
KW  - atherosclerosis
KW  - blood pressure
KW  - cardiovascular disease
KW  - cardiovascular risk
KW  - cholesterol blood level
KW  - cholesterol metabolism
KW  - clinical trial (topic)
KW  - coronary artery bypass surgery
KW  - coronary artery disease
KW  - disease predisposition
KW  - drug mechanism
KW  - drug release
KW  - drug safety
KW  - enzyme activity
KW  - enzyme inhibition
KW  - heart infarction
KW  - high risk patient
KW  - human
KW  - hypertension
KW  - monotherapy
KW  - nonhuman
KW  - particle size
KW  - population research
KW  - predictive value
KW  - randomized controlled trial (topic)
KW  - review
KW  - risk reduction
KW  - side effect
KW  - cerebrovascular accident
KW  - study design
KW  - treatment duration
KW  - treatment failure
KW  - treatment outcome
N2  - The premature stopping of the AIM-HIGH (Atherothrombosis Intervention in Metabolic Syndrome with Low HDL/High Triglycerides: Impact on Global Health) study due to futility has called into question the clinical value of high-density lipoprotein cholesterol (HDL-C) increases. The failure of estrogen therapy in the HERS (Heart and Estrogen/ progestin Replacement Study) trial and the cholesteryl ester transfer protein (CETP) inhibitors torcetrapib (in the ILLUMINATE [Investigation of Lipid Level Management to Understand Its Impact in Atherosclerotic Events] trial) and, most recently, dalcetrapib in the dal-OUTCOMES trial has cast doubt on the "HDL-raising hypothesis" for providing additional benefits on top of statin therapy. The AIM-HIGH trial was designed to equalize low-density lipoprotein cholesterol (LDL-C) levels between the two treatment groups while the niacin arm would have a higher HDL-C. The study population included patients with low HDL-C and cardiovascular disease (CVD); because this population has a high residual risk for CVD on statin therapy, these patients were most likely to benefit from the niacin HDL-C-raising effect. These findings are disappointing because clinicians have used extended-release niacin to treat patients with low HDL-C because niacin has demonstrated benefit in earlier reported studies in conjunction with statins and other drugs, as observed in the Cholesterol Lowering Atherosclerosis Study (CLAS) and the HDL-Atherosclerosis Treatment Study (HATS). In the Coronary Drug Project, niacin alone was shown to reduce myocardial infarction, stroke, and the need for coronary bypass surgery. Niacin does not increase the number of HDL particles to the same extent it raises HDL-C. Niacin alters the composition of HDL, making the particle larger, which is similar to the effects of CETP inhibition on HDL. Both niacin and CETP inhibitors decrease the catabolism of HDL, thereby increasing the size of the HDL particle and raising HDL-C. Dalcetrapib, which does not decrease LDL-C while raising HDL-C, was recently discontinued from clinical development due to a interim analysis that determined that the study was futile. Anacetrapib, which markedly increases HDLC while also significantly lowering LDL-C, remains in clinical development, with a large cardiovascular end point trial currently enrolling 30,000 high-risk patients. For now, the goal remains the achievement of LDL-C and non-HDL targets, and low HDL-c remains a significant independent risk factor, but there is insufficient evidence that raising HDL-C will provide a clinical benefit. © Springer Science+Business Media, LLC 2012.
ER  - 

TY  - JOUR
M3  - Conference Abstract
Y1  - 2012
VL  - 33
IS  - 1
SP  - 144
SN  - 0195-668X
JF  - European Heart Journal
JO  - Eur. Heart J.
UR  - http://www-embase-com.gx.booktsg.com/search/results?subaction=viewrecord&id=L70657244&from=export
U2  - L70657244
DB  - Embase
U4  - 2012-02-13
L2  - http://dx.doi.org/10.1093/eurheartj/ehr463
DO  - 10.1093/eurheartj/ehr463
A1  - Nicholls, S.J.
M1  - (Nicholls S.J.) Cleveland, OH, United States
AD  - S.J. Nicholls, Cleveland, OH, United States
T1  - Lipid-modulating effects of evacetrapib, a novel cholesteryl ester transfer protein inhibitor, administered as monotherapy or in combination with the most commonly used statins
LA  - English
KW  - evacetrapib
KW  - hydroxymethylglutaryl coenzyme A reductase inhibitor
KW  - cholesterol ester transfer protein inhibitor
KW  - lipid
KW  - low density lipoprotein
KW  - high density lipoprotein
KW  - torcetrapib
KW  - cholesterol ester transfer protein
KW  - statin (protein)
KW  - aldosterone
KW  - hydrocortisone
KW  - monotherapy
KW  - medical society
KW  - human
KW  - toxicity
KW  - patient
KW  - therapy
KW  - mortality
KW  - adrenal gland
KW  - synthesis
KW  - morbidity
KW  - adverse drug reaction
KW  - blood pressure
N2  - Evacetrapib belongs to the new class of drugs under development called cholesteryl ester transfer protein (CETP) inhibitors. The first CETP inhibitor, torcetrapib, failed due to unexpected toxicity but newer compounds such as evacetrapib may avoid this toxicity. A total of 1154 patients at 70 locations were screened and 398 patients were randomized. Evacetrapib (500 mg) increased HDL by 53.6-128.8% and decreased LDL by 13.6-35.9%. When combined with statin therapy, evacetrapib (100 mg) increased HDL by 79.9- 94% and further decreased LDL. Evacetrapib showed striking increases in HDL while significantly lowering LDL. Evacetrapib showed none of the adverse effects of torcetrapib. Specifically, evacetrapib resulted in no increase in blood pressure or adrenal synthesis of aldosterone or cortisol. The next step will be a large cardiovascular outcome trial to determine whether this drug can reduce cardiovascular morbidity and mortality.
ER  - 

TY  - JOUR
M3  - Conference Abstract
Y1  - 2012
VL  - 6
IS  - 3
SP  - 274
EP  - 275
SN  - 1933-2874
JF  - Journal of Clinical Lipidology
JO  - J. Clin. Lipidology
UR  - http://www-embase-com.gx.booktsg.com/search/results?subaction=viewrecord&id=L70819806&from=export
U2  - L70819806
DB  - Embase
U4  - 2012-08-06
L2  - http://dx.doi.org/10.1016/j.jacl.2012.04.048
DO  - 10.1016/j.jacl.2012.04.048
A1  - Laaksonen, R.
A1  - Tarasov, K.
A1  - Kauhanen, D.
A1  - Sylvänne, T.
A1  - Jänis, M.T.
A1  - Hurme, R.
A1  - Ekroos, K.
A1  - Mombelli, G.
A1  - Sirtori, C.R.
A1  - Phillips, M.
A1  - Dubé, M.-P.
A1  - Laplante, N.
A1  - Tardif, J.-C.
M1  - (Laaksonen R.; Tarasov K.; Kauhanen D.; Sylvänne T.; Jänis M.T.; Hurme R.; Ekroos K.; Mombelli G.; Sirtori C.R.; Phillips M.; Dubé M.-P.; Laplante N.; Tardif J.-C.) Espoo, Finland
AD  - R. Laaksonen, Espoo, Finland
T1  - Statin myalgia is detected by a single lipid marker
LA  - English
KW  - lipid
KW  - marker
KW  - statin (protein)
KW  - 12 hydroxyicosatetraenoic acid
KW  - hydroxymethylglutaryl coenzyme A reductase inhibitor
KW  - biological marker
KW  - creatine kinase
KW  - cerebroside
KW  - ceramide
KW  - ganglioside
KW  - atorvastatin
KW  - cholesterol ester transfer protein
KW  - myalgia
KW  - human
KW  - patient
KW  - plasma
KW  - muscle
KW  - lipidomics
KW  - side effect
KW  - tandem mass spectrometry
KW  - patient compliance
KW  - pain
KW  - male
KW  - muscle weakness
KW  - exercise test
KW  - physician
KW  - toxicity
KW  - female
KW  - weakness
KW  - clinical trial (topic)
KW  - clinical practice
KW  - rhabdomyolysis
KW  - liquid chromatography
KW  - prevalence
KW  - species
KW  - infusion
KW  - therapy
N2  - Synopsis: Statins, which globally are the most-prescribed drugs, can cause a wide range of muscular side effects, from nonspecific myalgias to the full-blown rhabdomyolysis. Statin intolerance may substantially reduce treatment compliance and statin efficacy in preventing cardiovascular end points. The prevalence of myotoxicity is clearly greater in clinical practice than has been shown in clinical trials. Statin myotoxicity is underdiagnosed partially because the currently used biomarkers such as creatine kinase (CK) are not sensitive enough to detect most patients who develop muscle weakness or pain. Purpose: We aimed to develop more sensitive biomarkers for statin induced muscle toxicity. Methods: Plasma samples were obtained from statin users with or without muscle complaints (N = 334). The main muscle symptoms were myalgia and weakness. Average plasma CK levels in asymptomatic and symptomatic patients were 110 U/L and 120 U/L, respectively. The average statin equivalent dose (as mg of atorvastatin) was in cases 32 mg and 43 mg in asymptomatic controls. Direct infusion coupled to tandem mass spectrometry, ie, shotgun lipidomics, and two liquid chromatography tandem mass spectrometry approaches, ie, ceramide and cerebroside lipidomics and ganglioside lipidomics, were used to analyze distinct molecular lipid species. Results: The concentration of 12-hydroxyeicosatetraenoic acid (12-HETE) was significantly greater in statin-intolerant patients compared with patients with no clinical signs of muscular side effects (median difference +125%, P =1.0× 10E-13). 12-HETE discriminated cases and controls equally well both in men and women. Furthermore, plasma 12-HETE levels were not affected in an exercise test, which resulted in more than 10-fold increased plasma CK values. Conclusions: 12-HETE appears to be a sensitive and specific biomarker for statin-induced myalgia. This lipid marker may serve as a new tool for physicians and will help them to rationally select treatments for patients sensitive to statin induced adverse muscle side effects. In the future, it may also justify the use of novel therapies such as CETP and PCSK9 inhibitors in patients with statin myalgia.
ER  - 

TY  - JOUR
M3  - Conference Abstract
Y1  - 2012
VL  - 72
SP  - S24
SN  - 0364-5134
JF  - Annals of Neurology
JO  - Ann. Neurol.
UR  - http://www-embase-com.gx.booktsg.com/search/results?subaction=viewrecord&id=L70979020&from=export
U2  - L70979020
DB  - Embase
U4  - 2013-02-01
L2  - http://dx.doi.org/10.1002/ana.23769
DO  - 10.1002/ana.23769
A1  - Oliveira, F.F.
A1  - Bertolucci, P.H.
A1  - Smith, M.A.
A1  - Chen, E.S.
M1  - (Oliveira F.F.; Bertolucci P.H.; Smith M.A.; Chen E.S.) São Paulo, SP, Brazil
AD  - F.F. Oliveira, São Paulo, SP, Brazil
T1  - No association of cetp genotypes with evolution of dementia due to Alzheimer's disease
LA  - English
KW  - ezetimibe
KW  - hydroxymethylglutaryl coenzyme A reductase inhibitor
KW  - memantine
KW  - cholesterol
KW  - cholinesterase inhibitor
KW  - cholesterol ester transfer protein
KW  - dementia
KW  - genotype
KW  - Alzheimer disease
KW  - human
KW  - patient
KW  - gene frequency
KW  - real time polymerase chain reaction
KW  - education program
KW  - hypercholesterolemia
KW  - female
KW  - Mini Mental State Examination
KW  - education
KW  - onset age
KW  - technology
KW  - diagnosis
KW  - Fisher exact test
N2  - Objective: To investigate whether CETP polymorphisms I422V and TaqIB are associated with cognitive change in patients with dementia due to Alzheimer's disease (AD). Methods: Participants with late-onset AD were screened with MMSE and/or severe MMSE and followed for one year. Diagnosis of AD was in accordance with NIA-AA criteria, and hypercholesterolemia was treated according to National Cholesterol Education Program guidelines. Genotyping was undertaken with TaqManVR Real-Time PCR technology. Fisher's exact test was employed, p<0.05. Results: All 119 patients (67.2% female, mean age of AD onset 72.23±6.42 years-old, mean education 4.4±63.82 years) were treated with a cholinesterase inhibitor and/or Memantine, and 66 (55.5%) were also using statins with or without Ezetimibe. For I422V (rs5882), minor allele frequency (V422) was 0.34, and 50 patients (42%) were heterozygous. For TaqIB (rs708272), minor allele frequency (A) was 0.36, and 57 patients (48%) were heterozygous. Age of AD onset was not susceptible to V422 (p = 0.11) or TaqIB (p = 0.93) genotypes. Evolution of AD was not affected by these genotypes or by use of statins or Ezetimibe. Conclusion: No association was found between common CETP polymorphisms and age of onset or evolution of AD on this sample.
ER  - 

TY  - GEN
M3  - Review
Y1  - 2011
IS  - 24
SP  - 7
EP  - 17
SN  - 1973-9621
SN  - 2036-0924
JF  - Hot Topics in Cardiology
JO  - Hot Top. Cardiol.
UR  - http://www-embase-com.gx.booktsg.com/search/results?subaction=viewrecord&id=L363035080&from=export
U2  - L363035080
DB  - Embase
U3  - 2011-12-12
U4  - 2011-12-14
L2  - http://dx.doi.org/10.4147/HTC-112400
DO  - 10.4147/HTC-112400
A1  - Ray, K.K.
M1  - (Ray K.K., kray@sgul.ac.uk)
AD  - K. K. Ray
T1  - High-density lipoprotein cholesterol-new approaches
LA  - English
KW  - anacetrapib
KW  - apolipoprotein A1
KW  - bezafibrate
KW  - cholesterol ester transfer protein
KW  - colestipol
KW  - colestyramine
KW  - dalcetrapib
KW  - etc 216
KW  - ezetimibe
KW  - fenofibrate
KW  - fibric acid derivative
KW  - gemfibrozil
KW  - high density lipoprotein cholesterol
KW  - hydroxymethylglutaryl coenzyme A reductase inhibitor
KW  - nicotinic acid
KW  - placebo
KW  - simvastatin
KW  - torcetrapib
KW  - acute coronary syndrome
KW  - antiinflammatory activity
KW  - atherosclerosis
KW  - biomimetics
KW  - cardiovascular disease
KW  - cholesterol transport
KW  - drug potentiation
KW  - dyslipidemia
KW  - heart infarction
KW  - human
KW  - hypercholesterolemia
KW  - hypernatremia
KW  - hypokalemia
KW  - ischemic heart disease
KW  - nonhuman
KW  - prevalence
KW  - review
KW  - side effect
KW  - systolic blood pressure
N2  - There are strong epidemiological data supporting an inverse protective relationship between circulating levels of high-density lipoprotein cholesterol (HDL-C) and cardiovascular risk. HDL is responsible for removing cholesterol from the vessel wall for excretion in bile in a process known as reverse cholesterol transport. In addition, HDL possesses many antiatherogenic effects independent of reverse cholesterol transport, which may offer additional atheroprotection. The role of therapeutic attempts to raise HDL-C is contentious, with early studies of fibrates and nicotinic acid suggesting benefit. These are yet to be conclusively demonstrated in the contemporary literature. More recently, several new targets have emerged for pharmacological intervention that raise HDL-C or modulate the reverse cholesterol pathway or both. These are now being investigated in large phase III trials, and their results could help to further reduce cardiovascular risk in high-risk individuals. This review provides an overview of current knowledge and future research. © 2011 FBCommunication s.r.l. a socio unico.
ER  - 

TY  - JOUR
M3  - Article
Y1  - 2011
VL  - 13
IS  - 6
SP  - 559
EP  - 565
SN  - 1523-3782
SN  - 1534-3170
JF  - Current Cardiology Reports
JO  - Curr. Cardiol. Rep.
UR  - http://www-embase-com.gx.booktsg.com/search/results?subaction=viewrecord&id=L362931684&from=export
U2  - L362931684
C5  - 21909703
DB  - Embase
DB  - Medline
U3  - 2011-11-23
U4  - 2011-11-28
L2  - http://dx.doi.org/10.1007/s11886-011-0218-x
DO  - 10.1007/s11886-011-0218-x
A1  - Toth, P.P.
M1  - (Toth P.P., peter.toth@srfc.com) Preventive Cardiology, Sterling Rock Falls Clinic, 101 East Miller Road, Sterling, IL 61081, United States
AD  - P.P. Toth, University of Illinois, School of Medicine, Peoria, IL, United States
T1  - CETP inhibition: Does the future look promising?
LA  - English
KW  - anacetrapib
KW  - atorvastatin
KW  - cholesterol ester transfer protein
KW  - dalcetrapib
KW  - high density lipoprotein cholesterol
KW  - placebo
KW  - torcetrapib
KW  - acute coronary syndrome
KW  - aldosterone blood level
KW  - article
KW  - atherosclerosis
KW  - bicarbonate blood level
KW  - cardiovascular risk
KW  - combination chemotherapy
KW  - coronary atherosclerosis
KW  - disease course
KW  - drug efficacy
KW  - drug response
KW  - dyslipidemia
KW  - electrolyte disturbance
KW  - endothelial dysfunction
KW  - enzyme inhibition
KW  - familial hypercholesterolemia
KW  - genetic association
KW  - genetic polymorphism
KW  - human
KW  - ischemic heart disease
KW  - liver toxicity
KW  - loss of function mutation
KW  - monotherapy
KW  - myopathy
KW  - potassium blood level
KW  - protein function
KW  - risk reduction
KW  - side effect
KW  - sodium blood level
KW  - systolic blood pressure
KW  - treatment outcome
KW  - vasodilatation
N2  - Based on epidemiologic studies conducted throughout the world, it is established that there is an inverse relationship between high-density lipoprotein cholesterol (HDL-C) and risk for coronary artery disease (CAD). The incidence of low HDL-C is high and increasing throughout the world. A variety of pharmacologic approaches are being developed to therapeutically modulate serum levels of HDL-C. One controversial approach to this is the use of molecules that inhibit the activity of cholesteryl ester transfer protein (CETP), an enzyme involved in neutral lipid transfer between lipoproteins. The inhibition of CETP can lead to substantial elevations in HDL-C. Based on a number of considerations, including the complex relationship between loss of function mutations in CETP and risk for CAD and the clinical experience with torcetrapib, it is difficult to predict if CETP inhibition will be associated with reductions in rates of atherosclerosis disease progression and risk for cardiovascular events. © 2011 Springer Science+Business Media, LLC.
ER  - 

TY  - JOUR
M3  - Review
Y1  - 2011
VL  - 29
IS  - 6
SP  - e89
EP  - e99
SN  - 1755-5914
SN  - 1755-5922
JF  - Cardiovascular Therapeutics
JO  - Cardiovasc. Ther.
UR  - http://www-embase-com.gx.booktsg.com/search/results?subaction=viewrecord&id=L363008431&from=export
U2  - L363008431
C5  - 20645987
DB  - Embase
DB  - Medline
U3  - 2011-12-06
U4  - 2011-12-07
L2  - http://dx.doi.org/10.1111/j.1755-5922.2010.00201.x
DO  - 10.1111/j.1755-5922.2010.00201.x
A1  - Kappelle, P.J.W.H.
A1  - Van Tol, A.
A1  - Wolffenbuttel, B.H.R.
A1  - Dullaart, R.P.F.
M1  - (Kappelle P.J.W.H.; Wolffenbuttel B.H.R.; Dullaart R.P.F., r.p.f.dullaart@int.umcg.nl) Department of Endocrinology, University of Groningen, University Medical Center Groningen, Groningen, Netherlands
M1  - (Van Tol A.) Department of Cell Biology and Genetics, Erasmus University Medical Center, Rotterdam, Netherlands
AD  - R.P.F. Dullaart, Department of Endocrinology, University Medical Center Groningen, PO Box 30001, 9700 RB Groningen, Netherlands
T1  - Cholesteryl ester transfer protein inhibition in cardiovascular risk management: Ongoing trials will end the confusion
LA  - English
KW  - NCT00068577
KW  - NCT00658515
KW  - anacetrapib
KW  - apolipoprotein B
KW  - atorvastatin
KW  - cholesterol
KW  - cholesterol ester transfer protein
KW  - cholesterol ester transfer protein inhibitor
KW  - dalcetrapib
KW  - high density lipoprotein
KW  - torcetrapib
KW  - atherogenesis
KW  - blood pressure
KW  - cardiovascular risk
KW  - cholesterol transport
KW  - diarrhea
KW  - drug mechanism
KW  - genetic variability
KW  - human
KW  - infection
KW  - nonhuman
KW  - observational study
KW  - priority journal
KW  - protein function
KW  - review
KW  - side effect
KW  - jtt 705
KW  - mk 0859
C1  - jtt 705
C1  - mk 0859
N2  - As delineated in this review, cholesteryl ester transfer protein (CETP) contributes to an atherogenic lipoprotein profile by redistributing cholesteryl esters from high density lipoprotein (HDL) toward apolipoprotein B-containing lipoproteins, especially when the concentration of acceptor triglyceride-rich lipoproteins is elevated. However, this lipid transfer protein may have antiatherogenic proprerties as well. Experimental evidence is accumulating which suggests that the atheroprotective reverse cholesterol transport pathway, whereby cholesterol is removed from peripheral macrophages to the liver for metabolism and biliary excretion, is stimulated by CETP in vivo. CETP could also play a role in host defense against infection and inflammatory processes. Moreover, recently published observational studies show that higher CETP levels may confer cardiovascular protection, whereas reported associations of cardiovascular disease (CVD) with CETP gene variations are equivocal. The concept that HDL cholesterol raising through inhibition of CETP may ameliorate CVD risk has been challenged by the failure of the CETP inhibitor, torcetrapib. Adverse clinical outcome associated with the use of this CETP inhibitor has been attributed to off-target effects, which relate to stimulation of aldosterone. Other CETP inhibitors, such as dalcetrapib and anacetrapib, are unlikely to increase blood pressure. Dalcetrapib is less potent than anacetrapib, which doubles HDL cholesterol. Both inhibitors considerably lower LDL cholesterol.Serious concerns remain about the validity of the concept that HDL cholesterol raising by means of CETP inhibition is a viable strategy. Results of ongoing clinical trials with these drugs will have to be awaited before making up the balance between possible benefits and harms related to pharmacological CETP inhibition. © 2010 Blackwell Publishing Ltd.
ER  - 

TY  - JOUR
M3  - Review
Y1  - 2011
VL  - 6
IS  - 6
SP  - 639
EP  - 651
SN  - 1746-0875
SN  - 1758-4302
JF  - Clinical Lipidology
JO  - Clinical Lipidology
UR  - http://www-embase-com.gx.booktsg.com/search/results?subaction=viewrecord&id=L363030800&from=export
U2  - L363030800
DB  - Embase
U3  - 2011-12-12
U4  - 2011-12-21
L2  - http://dx.doi.org/10.2217/clp.11.51
DO  - 10.2217/clp.11.51
A1  - Arsenault, B.J.
A1  - Després, J.-P.
A1  - Boekholdt, S.M.
M1  - (Arsenault B.J., benoit.arsenault9@gmail.com; Després J.-P.) Centre de Recherche de l'Institut, Universitaire de Cardiologie et de Pneumologie, QC, Canada
M1  - (Boekholdt S.M.) Department of Cardiology, Academic Medical Center, University of Amsterdam, Netherlands
AD  - B.J. Arsenault, Centre de Recherche de l'Institut, Universitaire de Cardiologie et de Pneumologie, QC, Canada
T1  - Hypertriglyceridemic waist: Missing piece of the global cardiovascular risk assessment puzzle?
LA  - English
KW  - apolipoprotein A1
KW  - apolipoprotein A5
KW  - apolipoprotein B
KW  - C reactive protein
KW  - cholesterol ester transfer protein
KW  - ezetimibe
KW  - fibric acid derivative
KW  - high density lipoprotein
KW  - high density lipoprotein cholesterol
KW  - hydroxymethylglutaryl coenzyme A reductase inhibitor
KW  - low density lipoprotein
KW  - nicotinic acid
KW  - peroxisome proliferator activated receptor agonist
KW  - rimonabant
KW  - triacylglycerol
KW  - very low density lipoprotein
KW  - abdominal obesity
KW  - APO5 gene
KW  - body fat distribution
KW  - body mass
KW  - cardiovascular disease
KW  - cardiovascular risk
KW  - coronary artery disease
KW  - diet therapy
KW  - disease association
KW  - gene
KW  - high risk population
KW  - human
KW  - hypertriglyceridemia
KW  - incidence
KW  - insulin resistance
KW  - intra-abdominal fat
KW  - ischemic heart disease
KW  - lifestyle modification
KW  - lipolysis
KW  - lipoprotein metabolism
KW  - mental disease
KW  - non insulin dependent diabetes mellitus
KW  - obesity
KW  - phenotype
KW  - prevalence
KW  - priority journal
KW  - review
KW  - risk assessment
KW  - risk factor
KW  - single nucleotide polymorphism
KW  - cerebrovascular accident
KW  - subcutaneous fat
KW  - systolic blood pressure
KW  - triacylglycerol blood level
KW  - waist circumference
N2  - The global prevalence of obesity is increasing at a rapid pace and is likely to have an impact on the prevalence of Type 2 diabetes and cardiovascular disease (CVD). Identifying individuals carrying a high-risk obesity phenotype, such as those patients with an accumulation of visceral or intra-abdominal fat, goes beyond the assessment of the BMI and even waist circumference. An increasing amount of population-based studies have shown that the hypertriglyceridemic waist phenotype (the combination of an elevated waist girth and triglyceride levels) could identify individuals with increased amounts of visceral fat that are characterized by a concomitant deteriorated cardiometabolic risk profile and prospectively, with an increased risk of developing both Type 2 diabetes and CVD. Our objective is to review the evidence on the relationship between the hypertriglyceridemic waist phenotype and the risk of CVD and Type 2 diabetes as well as to discuss how to identify and manage individuals who have this high-risk obesity phenotype. © 2011 Future Medicine Ltd.
ER  - 

TY  - JOUR
M3  - Review
Y1  - 2011
VL  - 6
IS  - 6
SP  - 675
EP  - 692
SN  - 1746-0875
SN  - 1758-4302
JF  - Clinical Lipidology
JO  - Clinical Lipidology
UR  - http://www-embase-com.gx.booktsg.com/search/results?subaction=viewrecord&id=L363030806&from=export
U2  - L363030806
DB  - Embase
U3  - 2011-12-12
U4  - 2011-12-21
L2  - http://dx.doi.org/10.2217/clp.11.59
DO  - 10.2217/clp.11.59
A1  - Crooke, R.M.
A1  - Graham, M.J.
M1  - (Crooke R.M., rcrooke@isisph.com; Graham M.J.) Cardiovascular Research Antisense Drug Discovery, Isis Pharmaceuticals, 2855 Gazelle Court, Carlsbad, CA 92010, United States
AD  - R.M. Crooke, Cardiovascular Research Antisense Drug Discovery, Isis Pharmaceuticals, 2855 Gazelle Court, Carlsbad, CA 92010, United States
T1  - Therapeutic potential of antisense oligonucleotides for the management of dyslipidemia
LA  - English
KW  - NCT00607373
KW  - NCT00706849
KW  - NCT00770146
KW  - NCT00794664
KW  - ABC transporter A1
KW  - anacetrapib
KW  - antilipemic agent
KW  - antisense oligonucleotide
KW  - apolipoprotein A1
KW  - apolipoprotein B
KW  - apolipoprotein B100
KW  - apolipoprotein C3
KW  - atorvastatin
KW  - cholesterol ester transfer protein
KW  - corticosteroid
KW  - high density lipoprotein cholesterol
KW  - hydroxymethylglutaryl coenzyme A reductase inhibitor
KW  - lipoprotein A
KW  - low density lipoprotein cholesterol
KW  - low density lipoprotein receptor
KW  - microRNA
KW  - mipomersen
KW  - placebo
KW  - alanine aminotransferase blood level
KW  - antisense therapy
KW  - apheresis
KW  - cardiovascular disease
KW  - chemical modification
KW  - clinical trial
KW  - combination chemotherapy
KW  - dose response
KW  - dose time effect relation
KW  - drug accumulation
KW  - drug clearance
KW  - drug design
KW  - drug distribution
KW  - drug dose escalation
KW  - drug efficacy
KW  - drug elimination
KW  - drug half life
KW  - drug mechanism
KW  - drug metabolism
KW  - drug safety
KW  - drug selectivity
KW  - drug targeting
KW  - drug tolerability
KW  - drug urine level
KW  - drug withdrawal
KW  - dyslipidemia
KW  - erythema
KW  - familial hypercholesterolemia
KW  - fatty liver
KW  - flu like syndrome
KW  - human
KW  - hypercholesterolemia
KW  - hyperlipidemia
KW  - ischemic heart disease
KW  - monotherapy
KW  - nonhuman
KW  - patient compliance
KW  - priority journal
KW  - prothrombin time
KW  - review
KW  - risk factor
KW  - RNA interference
KW  - RNA metabolism
KW  - side effect
KW  - skin manifestation
KW  - isis 301012
C1  - isis 301012
N2  - Despite the availability of statins and other lipid-lowering drugs, cardiovascular disease is a leading cause of death in the USA and all industrialized nations, highlighting the need for additional therapeutic modalities. Antisense oligonucleotides, which are designed to alter the metabolism of RNA, are a new class of therapeutic agents that shows great promise for the treatment of dyslipidemias. A key advantage of the technology is the ability to selectively inhibit targets that cannot be modulated by traditional therapeutics such as structural proteins, transcription factors, lipoproteins, miRNAs and emerging factors that may influence lipid and lipoprotein metabolism. This review will describe the antisense technology platform, highlight preclinical data of antisense oligonucleotides targeting several risk factors that contribute to dyslipidemia and finally summarize the preclinical and clinical results relating to mipomersen, the most advanced cardiovascular antisense therapeutic agent, a second-generation 2́ methoxyethyl gapmer inhibitor of human ApoB-100. © 2011 Future Medicine Ltd.
ER  - 

TY  - JOUR
M3  - Article
Y1  - 2011
VL  - 55
IS  - 12
SP  - 1829
EP  - 1840
SN  - 1613-4125
SN  - 1613-4133
JF  - Molecular Nutrition and Food Research
JO  - Mol. Nutr. Food Res.
UR  - http://www-embase-com.gx.booktsg.com/search/results?subaction=viewrecord&id=L363054926&from=export
U2  - L363054926
C5  - 22058071
DB  - Medline
U4  - 2012-04-11
L2  - http://dx.doi.org/10.1002/mnfr.201100440
DO  - 10.1002/mnfr.201100440
A1  - Shin, S.-K.
A1  - Ha, T.-Y.
A1  - McGregor, R.A.
A1  - Choi, M.-S.
M1  - (Shin S.-K.; McGregor R.A.; Choi M.-S., mschoi@knu.ac.kr) Center for Food and Nutritional Genomics Research, Kyungpook National University, Daegu, South Korea
M1  - (Shin S.-K.; Choi M.-S., mschoi@knu.ac.kr) Department of Food Science and Nutrition, Kyungpook National University, Daegu, South Korea
M1  - (Ha T.-Y.) Korea Food Research Institute, Seongnam, Gyeonggi-Do, South Korea
AD  - M.-S. Choi, Department of Food Science and Nutrition, Kyungpook National University, 1370 Sank-Yuk Dong, Buk-Ku, Daegu 702-701, South Korea
T1  - Long-term curcumin administration protects against atherosclerosis via hepatic regulation of lipoprotein cholesterol metabolism
LA  - English
KW  - Acat1 protein, mouse
KW  - acetyl coenzyme A acetyltransferase
KW  - apolipoprotein A1
KW  - apolipoprotein B
KW  - cholesterol
KW  - curcumin
KW  - high density lipoprotein cholesterol
KW  - hydroxymethylglutaryl coenzyme A reductase
KW  - hydroxymethylglutaryl coenzyme A reductase inhibitor
KW  - intercellular adhesion molecule 1
KW  - lipoprotein
KW  - lipoprotein cholesterol
KW  - liver X receptor
KW  - low density lipoprotein cholesterol
KW  - mevinolin
KW  - orphan nuclear receptor
KW  - peroxisome proliferator activated receptor alpha
KW  - triacylglycerol
KW  - vascular cell adhesion molecule 1
KW  - animal
KW  - article
KW  - atherosclerosis
KW  - blood
KW  - C57BL mouse
KW  - cholesterol intake
KW  - drug effect
KW  - genetics
KW  - lipid metabolism
KW  - liver
KW  - male
KW  - metabolism
KW  - mouse
KW  - mouse mutant
KW  - upregulation
N2  - Scope: Atherosclerosis is a major cause of cardiovascular disease caused by high cholesterol. Stains are widely prescribed to lower cholesterol levels, but natural dietary compounds may also be effective. Therefore, we studied the effect of the natural dietary compound curcumin on atherosclerosis and its underlying mechanisms based on plasma and hepatic lipid metabolism. Methods and results: LDLR-/- mice were fed a high-cholesterol diet and treated with curcumin, lovastatin or control (n=10 per group) for 18wk. Aortic arch sections revealed curcumin ameliorated early atherosclerotic lesions, lipid infiltration, ICAM-1 and VCAM-1 localization, similar to lovastatin treatment. Furthermore, curcumin lowered plasma cholesterol, triglycerides, LDL cholesterol and Apo B levels as well as CETP activity, while curcumin increased plasma HDL cholesterol and liver Apo A-I expression, similar to lovastatin treatment. Curcumin caused transcriptional inhibition of HMG-CoA reductase, independent of ACAT1 and ACAT2 expression. Hepatic PPARα and LXRα expression was upregulated by curcumin treatment. Hepatic complement factor D (Cfd) and systemic CRP levels, markers of immune complement pathway activation, were significantly reduced by curcumin treatment. Conclusion: Long-term curcumin treatment lowers plasma and hepatic cholesterol and suppresses early atherosclerotic lesions comparable to the protective effects of lovastatin. The anti-atherogenic effect of curcumin is mediated via multiple mechanisms including altered lipid, cholesterol and immune gene expression. © 2011 WILEY-VCH Verlag GmbH & Co. KGaA, Weinheim.
ER  - 

TY  - JOUR
M3  - Article
Y1  - 2011
VL  - 3
IS  - 4
SP  - 273
EP  - 279
SN  - 1878-6480
SN  - 1878-6502
JF  - Archives of Cardiovascular Diseases Supplements
JO  - Arch. Cardiovasc. Dis.
UR  - http://www-embase-com.gx.booktsg.com/search/results?subaction=viewrecord&id=L364182054&from=export
U2  - L364182054
DB  - Embase
U3  - 2012-02-08
U4  - 2012-02-17
L2  - http://dx.doi.org/10.1016/S1878-6480(11)70786-8
DO  - 10.1016/S1878-6480(11)70786-8
A1  - Bruckert, E.
A1  - Ferrières, J.
A1  - Farnier, M.
M1  - (Bruckert E., eric.bruckert@psl.aphp.fr) Département d'endocrinologie, Pôle endocrinologie et prévention des maladies cardiovasculaires, Groupe hospitalier Pitié-Salpêtrière, AP-HP, Paris, France
M1  - (Ferrières J.) Service de cardiologie B, CHU Rangueil, Toulouse, France
M1  - (Farnier M.) Point Médical, Dijon, France
AD  - E. Bruckert, Département d'endocrinologie, Pôle endocrinologie et prévention des maladies cardiovasculaires, Groupe hospitalier Pitié-Salpêtrière, AP-HP, Paris, France
T1  - HDL-cholesterol and treatment pathway
T2  - HDL-cholestérol et approche thérapeutique
LA  - French
KW  - cholesterol ester transfer protein inhibitor
KW  - fibric acid derivative
KW  - high density lipoprotein cholesterol
KW  - hydroxymethylglutaryl coenzyme A reductase inhibitor
KW  - laropiprant
KW  - low density lipoprotein cholesterol
KW  - nicotinic acid
KW  - triacylglycerol
KW  - article
KW  - cardiovascular disease
KW  - lifestyle modification
KW  - priority journal
KW  - risk reduction
N2  - Adequate treatment of elevated LDL-cholesterol (LDL-C) with statins has led to an impressive decrease of cardiovascular disease. However the risk to suffer further events remains fairly high despite adequate achievement of LDL-C targets. Low HDLcholesterol (HDL-C) levels play a major role in this residual risk. Epidemiological studies have shown that each increase of HDL-C by 0.01. g/l is associated with a diminished risk of cardiovascular disease by 3%. On top of lifestyle recommendations, drug therapy to increase HDL-cholesterol might contribute to decrease the residual risk. Two classes of drug can be associated to statin to increase HDL-C. Fibrates are associated with an up to 10% increase in HDL-C and a decrease in cardiovascular events only in the subgroup of patient with high triglyceride levels and/or low HDL-cholesterol levels. Nicotinic acid which is the most potent HDL-C increasing agent has also been shown to decrease events in a recent meta-analysis. New approaches including combination of nicotinic acid and laropiprant (an inhibitor of flush) and CETP inhibitor are now under development. © 2011 Elsevier Masson SAS.
ER  - 

TY  - JOUR
M3  - Review
Y1  - 2011
VL  - 5
SP  - 325
EP  - 380
SN  - 1177-8881
JF  - Drug Design, Development and Therapy
JO  - Drug Des. Dev. Ther.
UR  - http://www-embase-com.gx.booktsg.com/search/results?subaction=viewrecord&id=L364531767&from=export
U2  - L364531767
C5  - 21792295
DB  - Embase
DB  - Medline
U3  - 2012-04-05
U4  - 2012-04-17
L2  - http://dx.doi.org/10.2147/DDDT.S14934
DO  - 10.2147/DDDT.S14934
A1  - Kones, R.
M1  - (Kones R., drrkones@comcast.net) Cardiometabolic Research Institute, 8181 Fannin Street, U314, Houston, TX 77054, United States
AD  - R. Kones, Cardiometabolic Research Institute, 8181 Fannin Street, U314, Houston, TX 77054, United States
T1  - Primary prevention of coronary heart disease: Integration of new data, evolving views, revised goals, and role of rosuvastatin in management. A comprehensive survey
LA  - English
KW  - anacetrapib
KW  - apolipoprotein A1
KW  - atorvastatin
KW  - C reactive protein
KW  - cholesterol ester transfer protein
KW  - high density lipoprotein cholesterol
KW  - hydroxymethylglutaryl coenzyme A reductase inhibitor
KW  - interleukin 6
KW  - low density lipoprotein cholesterol
KW  - placebo
KW  - pravastatin
KW  - rosuvastatin
KW  - simvastatin
KW  - toll like receptor
KW  - arterial wall thickness
KW  - cardiovascular risk
KW  - cognitive defect
KW  - coronary artery bypass graft
KW  - coronary artery calcium score
KW  - cost effectiveness analysis
KW  - depression
KW  - developing country
KW  - dose response
KW  - drug cost
KW  - drug efficacy
KW  - drug safety
KW  - drug use
KW  - dyslipidemia
KW  - genetic association
KW  - heart protection
KW  - heritability
KW  - high risk patient
KW  - human
KW  - ischemic heart disease
KW  - lifestyle modification
KW  - low drug dose
KW  - mass screening
KW  - onset age
KW  - percutaneous coronary intervention
KW  - practice guideline
KW  - prevalence
KW  - primary prevention
KW  - review
KW  - risk benefit analysis
KW  - risk factor
KW  - risk reduction
KW  - scoring system
KW  - survival time
KW  - treatment indication
N2  - A recent explosion in the amount of cardiovascular risk and incipient, undetected subclinical cardiovascular pathology has swept across the globe. Nearly 70% of adult Americans are overweight or obese; the prevalence of visceral obesity stands at 53% and continues to rise. At any one time, 55% of the population is on a weight-loss diet, and almost all fail. Fewer than 15% of adults or children exercise sufficiently, and over 60% engage in no vigorous activity. Among adults, 11%-13% have diabetes, 34% have hypertension, 36% have prehypertension, 36% have prediabetes, 12% have both prediabetes and prehypertension, and 15% of the population with either diabetes, hypertension, or dyslipidemia are undiagnosed. About one-third of the adult population, and 80% of the obese, have fatty livers. With 34% of children overweight or obese, prevalence having doubled in just a few years, type 2 diabetes, hypertension, dyslipidemia, and fatty livers in children are at their highest levels ever. Half of adults have at least one cardiovascular risk factor. Not even 1% of the population attains ideal cardiovascular health. Despite falling coronary death rates for decades, coronary heart disease (CHD) death rates in US women 35 to 54 years of age may now be increasing because of the obesity epidemic. Up to 65% of patients do not have their conventional risk biomarkers under control. Only 30% of high risk patients with CHD achieve aggressive low density lipoprotein (LDL) targets. Of those patients with multiple risk factors, fewer than 10% have all of them adequately controlled. Even when patients are titrated to evidence-based targets, about 70% of cardiac events remain unaddressed. Undertreatment is also common. About two-thirds of high risk primary care patients are not taking needed medications for dyslipidemia. Poor patient adherence, typically below 50%, adds further difficulty. Hence, after all such fractional reductions are multiplied, only a modest portion of total cardiovascular risk burden is actually being eliminated, and the full potential of risk reduction remains unrealized. Worldwide the situation is similar, with the prevalence of metabolic syndrome approaching 50%. Primordial prevention, resulting from healthful lifestyle habits that do not permit the appearance of risk factors, is the preferred method to lower cardiovascular risk. Lowering the prevalence of obesity is the most urgent matter, and is pleiotropic since it affects blood pressure, lipid profiles, glucose metabolism, inflammation, and atherothrombotic disease progression. Physical activity also improves several risk factors, with the additional potential to lower heart rate. Given the current obstacles, success of primordial prevention remains uncertain. At the same time, the consequences of delay and inaction will inevitably be disastrous, and the sense of urgency mounts. Since most CHD events arise in a large subpopulation of low- to moderate-risk individuals, identifying a high proportion of those who will go on to develop events with accuracy remains unlikely. Without a refinement in risk prediction, the current model of targeting high-risk individuals for aggressive therapy may notsucceed alone, especially given the rising burden of risk. Estimating cardiovascular risk over a period of 10 years, using scoring systems such as Framingham or SCORE, continues to enjoy widespread use and is recommended for all adults. Limitations in the former have been of concern, including the under- or over-estimation of risk in specific populations, a relatively short 10-year risk horizon, focus on myocardial infarction and CHD death, and exclusion of family history. Classification errors may occur in up to 37% of individuals, particularly women and the young. Several different scoring systems are discussed in this review. The use of lifetime risk is an important conceptual advance, since ≥90% of young adults with a low 10-year risk have a lifetime risk of ≥39%; over half of all American adults have a low 10-year risk but a high lifetime risk. At age 50 the absence of traditional risk factors is associated with extremely low lifetime risk and significantly greater longevity. Pathological and epidemiological data confirm that atherosclerosis begins in early childhood, and advances seamlessly and inexorably throughout life. Risk factors in childhood are similar to those in adults, and track between stages of life. When indicated, aggressive treatment should begin at the earliest indication, and be continued for years. For those patients at intermediate risk according to global risk scores, C-reactive protein (CRP), coronary artery calcium (CAC), and carotid intima-media thickness (CIMT) are available for further stratification. Using statins for primary prevention is recommended by guidelines, is prevalent, but remains underprescribed. Statin drugs are unrivaled, evidence-based, major weapons to lower cardiovascular risk. Even when low density lipoprotein cholesterol (LDL-C) targets are attained, over half of patients continue to have disease progression and clinical events. This residual risk is of great concern, and multiple sources of remaining risk exist. Though clinical evidence is incomplete, altering or raising the blood high density lipoprotein cholesterol (HDL-C) level continues to be pursued. Of all agents available, rosuvastatin produces the greatest reduction in LDL-C, LDL-P, and improvement in apoA-I/apoB, together with a favorable safety profile. Several recent proposals and methods to lower cardiovascular risk are reviewed. A combination of approaches, such as the addition of lifetime risk, refinement of risk prediction, guideline compliance, novel treatments, improvement in adherence, and primordial prevention, including environmental and social intervention, will be necessary to lower the present high risk burden. © 2011 Kones, publisher and licensee Dove Medical Press Ltd.
ER  - 

TY  - JOUR
M3  - Article
Y1  - 2011
VL  - 219
IS  - 2
SP  - 663
EP  - 666
SN  - 0021-9150
SN  - 1879-1484
JF  - Atherosclerosis
JO  - Atherosclerosis
UR  - http://www-embase-com.gx.booktsg.com/search/results?subaction=viewrecord&id=L51590972&from=export
U2  - L51590972
C5  - 21872251
DB  - Embase
DB  - Medline
U3  - 2011-08-30
U4  - 2011-12-16
L2  - http://dx.doi.org/10.1016/j.atherosclerosis.2011.08.004
DO  - 10.1016/j.atherosclerosis.2011.08.004
A1  - Tada, H.
A1  - Kawashiri, M.-A.
A1  - Ohtani, R.
A1  - Noguchi, T.
A1  - Nakanishi, C.
A1  - Konno, T.
A1  - Hayashi, K.
A1  - Nohara, A.
A1  - Inazu, A.
A1  - Kobayashi, J.
A1  - Mabuchi, H.
A1  - Yamagishi, M.
M1  - (Tada H., ht240z@med.kanazawa-u.ac.jp; Kawashiri M.-A.; Nakanishi C.; Konno T.; Hayashi K.; Yamagishi M.) Division of Cardiovascular Medicine, Kanazawa University Graduate School of Medicine, Kanazawa, Japan
M1  - (Ohtani R.; Inazu A.) Department of Laboratory Science, Molecular Biochemistry and Molecular Biology, Graduate School of Medical Science, Kanazawa University, Kanazawa, Japan
M1  - (Noguchi T.; Nohara A.; Kobayashi J.; Mabuchi H.) Department of Lipidology, Graduate School of Medical Science, Kanazawa University, Kanazawa, Japan
AD  - H. Tada, Division of Cardiovascular Medicine, Kanazawa University Graduate School of Medicine, 13-1 Takara-machi, Kanazawa 920-8641, Japan
T1  - A novel type of familial hypercholesterolemia: Double heterozygous mutations in LDL receptor and LDL receptor adaptor protein 1 gene
LA  - English
KW  - adaptor protein
KW  - atorvastatin
KW  - cholesterol ester transfer protein
KW  - high density lipoprotein cholesterol
KW  - kexin
KW  - LDL receptor adaptor protein 1
KW  - low density lipoprotein cholesterol
KW  - low density lipoprotein receptor
KW  - pravastatin
KW  - proprotein convertase 9
KW  - serine proteinase
KW  - unclassified drug
KW  - achilles tendon
KW  - adult
KW  - aged
KW  - aortic valve disease
KW  - article
KW  - atherosclerosis
KW  - cardiovascular disease
KW  - cholesterol blood level
KW  - coronary artery disease
KW  - familial hypercholesterolemia
KW  - female
KW  - gene identification
KW  - gene mutation
KW  - heterozygote
KW  - human
KW  - major clinical study
KW  - male
KW  - phenotype
KW  - priority journal
KW  - relative
KW  - xanthoma
N2  - Background: Autosomal recessive hypercholesterolemia (ARH) is an extremely rare inherited hypercholesterolemia, the cause of which is mutations in low-density lipoprotein (LDL) receptor adaptor protein 1 (LDLRAP1) gene. Methods: A total of 146 heterozygous familial hypercholesterolemic (FH) patients with a mutation in LDLR gene were screened for genes encoding proprotein convertase subtilisin/kexin type 9 (PCSK9) and LDLRAP1. Results: Among the 146 subjects, we identified a 79-year-old Japanese female with double mutations in LDLR gene (c.2431A > T) and LDLRAP1 gene (c.606dup). Two other relatives with double mutations in those genes in her family were also identified. Although the proband exhibited massive Achilles tendon xanthoma and coronary and aortic valvular disease, serum LDL-C level of subjects with double mutations was similar with that of subjects with single LDLR mutation (284.0 ± 43.5 versus 265.1 ± 57.4. mg/dl). Conclusion: Additional mutation in LDLRAP1 may account for severer phenotype in terms of xanthoma and atherosclerotic cardiovascular disease in FH patients. © 2011 Elsevier Ireland Ltd.
ER  - 

TY  - JOUR
M3  - Review
Y1  - 2011
VL  - 32
IS  - 12
SP  - 694
EP  - 699
SN  - 0165-6147
SN  - 1873-3735
JF  - Trends in Pharmacological Sciences
JO  - Trends Pharmacol. Sci.
UR  - http://www-embase-com.gx.booktsg.com/search/results?subaction=viewrecord&id=L51715401&from=export
U2  - L51715401
C5  - 22088767
DB  - Embase
DB  - Medline
U3  - 2011-11-17
U4  - 2011-12-02
L2  - http://dx.doi.org/10.1016/j.tips.2011.07.004
DO  - 10.1016/j.tips.2011.07.004
A1  - Barter, P.
A1  - Rye, K.-A.
M1  - (Barter P., barterp@hri.org.au; Rye K.-A.) Heart Research Institute, 7 Eliza Street, Newtown, Sydney 2042, Australia
AD  - P. Barter, Heart Research Institute, 7 Eliza Street, Newtown, Sydney 2042, Australia
T1  - Cholesteryl ester transfer protein inhibition to reduce cardiovascular risk: Where are we now?
LA  - English
KW  - NCT01252953
KW  - anacetrapib
KW  - atorvastatin
KW  - cholesterol ester transfer protein
KW  - dalcetrapib
KW  - high density lipoprotein cholesterol
KW  - low density lipoprotein cholesterol
KW  - placebo
KW  - torcetrapib
KW  - aldosterone blood level
KW  - atherogenesis
KW  - atherosclerosis
KW  - bicarbonate blood level
KW  - cardiovascular disease
KW  - cardiovascular risk
KW  - CETP gene
KW  - cholesterol blood level
KW  - cholesterol transport
KW  - DNA polymorphism
KW  - drug determination
KW  - drug efficacy
KW  - drug safety
KW  - drug structure
KW  - enzyme activity
KW  - enzyme inhibition
KW  - gene
KW  - genetic susceptibility
KW  - human
KW  - nonhuman
KW  - potassium blood level
KW  - priority journal
KW  - review
KW  - side effect
KW  - sodium blood level
KW  - systolic blood pressure
N2  - Elevated low-density lipoprotein-cholesterol (LDL-C) and reduced high-density lipoprotein-cholesterol (HDL-C) are major risk factors for the development of cardiovascular disease. One approach to raising HDL-C is to inhibit the cholesteryl ester transfer protein (CETP), a plasma protein that promotes transfer of cholesteryl esters from HDL and other lipoprotein fractions. Drugs that inhibit CETP increase HDL-C and some lower LDL-C. However, the development of torcetrapib, the first CETP inhibitor to be tested in a human clinical outcomes trial, was terminated because it caused an excess of deaths and cardiovascular events. There is evidence, however, that torcetrapib had adverse off-target effects unrelated to CETP inhibition. This has opened the way for retesting of the hypothesis that CETP inhibitors will be anti-atherogenic in studies conducted with agents such as dalcetrapib and anacetrapib that do not share the off-target effects of torcetrapib. Clinical outcome trials with dalcetrapib and anacetrapib are currently under way. © 2011 Elsevier Ltd. All Rights Reserved.
ER  - 

TY  - JOUR
M3  - Conference Abstract
Y1  - 2011
VL  - 124
IS  - 21
SN  - 0009-7322
JF  - Circulation
JO  - Circulation
UR  - http://www-embase-com.gx.booktsg.com/search/results?subaction=viewrecord&id=L70618267&from=export
U2  - L70618267
DB  - Embase
U4  - 2011-12-28
A1  - Brinton, E.
A1  - Liu, S.
A1  - Stepanavage, M.
A1  - Cannon, C.P.
A1  - Davidson, M.
A1  - Gotto, A.M.
A1  - Shah, S.
A1  - Dansky, H.
A1  - Mitchel, Y.
A1  - Barter, P.
M1  - (Brinton E.) Cardiovascular Genetics, Univ. of Utah, Sch. of Medicine, Salt Lake City, UT, United States
M1  - (Liu S.; Stepanavage M.) Statistics, Merck, Whitehouse Station, NJ, United States
M1  - (Cannon C.P.) Cardiovascular Div, Brigham and Women's Hosp, Boston, MA, United States
M1  - (Davidson M.) Preventive Cardiology, Univ. of Chicago, Pritzker Sch. of Medicine, Chicago, IL, United States
M1  - (Gotto A.M.) Weill Cornell Med. College, New York, NY, United States
M1  - (Shah S.; Dansky H.; Mitchel Y.) Cardiovascular, Merck, Whitehouse Station, NJ, United States
M1  - (Barter P.) Rsch, Heart Rsch. Institute, Camperdown, Australia
AD  - E. Brinton, Cardiovascular Genetics, Univ. of Utah, Sch. of Medicine, Salt Lake City, UT, United States
T1  - Lipid-modifying effects of anacetrapib in patients with lower versus higher baseline levels of HDL-C, LDL-C, and TG: Pre-specified subgroup analyses of the define (determining the efficacy and tolerability of CETP inhibition with anacetrapib) trial
LA  - English
KW  - high density lipoprotein
KW  - low density lipoprotein
KW  - lipid
KW  - cholesterol ester transfer protein
KW  - anacetrapib
KW  - alprazolam
KW  - statin (protein)
KW  - placebo
KW  - cholesterol ester transfer protein inhibitor
KW  - medical society
KW  - patient
KW  - human
KW  - diabetes mellitus
KW  - therapy
KW  - risk factor
KW  - ischemic heart disease
KW  - patient safety
KW  - risk
N2  - Purpose: Low HDL-C is a risk factor for coronary heart disease which partly accounts for residual risk despite statin therapy. After 24 weeks of treatment, the addition of anacetrapib (ANA), a cholesteryl ester transfer protein (CETP) inhibitor to statin therapy increased HDL-C by 138% and reduced LDL-C by 40% in a 1623 patient safety and lipid efficacy Phase III trial (DEFINE). Sub-group analyses were performed to determine the degree to which ANA raises HDL-C and lowers LDL-C in patients with low baseline HDL-C and in patients with diabetes and other subgroups. Methods: Percent placebo-corrected HDL-C increases and LDL-C decreases from baseline after 24 weeks of ANA, 100 mg/day, were compared among patients according to baseline HDL-C, LDL-C, and TG levels above or below the median and in patients with diabetes. Results: Median baseline HDL-C, LDL-C, and TG were 40 mg/dL, 81 mg/dL, and 128 mg/dL, respectively. ANA produced robust increases in HDL-C in patients with baseline HDL-C below (152%) and above (127%) the median. In the lowest baseline quartile of HDL-C (15 to 34 mg/dL) levels also increased to a mean on-treatment HDL-C of 85 mg/dL. The percent increase in HDL-C was similar in patients with lower vs. higher baseline TG levels. ANA increased HDL-C similarly in diabetics compared to non-diabetics (130% vs 150%) with a mean on-treatment HDL-C of 100 vs. 102 respectively. The percent reduction in LDL-C with ANA was generally similar in patients with lower vs higher baseline LDL-C, HDL-C or TG levels and in patients with or without diabetes. Conclusion: ANA robustly increased HDL-C in all patients especially those with low HDL-C. Reductions in LDL-C with ANA were independent of baseline LDL-C, HDL-C, or TG levels. The clinical impact of these lipid-modifying effects of ANA in these sub-groups will be assessed in REVEAL-HPS3/TIMI55, a 30,000 patient clinical outcomes trial.
ER  - 

TY  - JOUR
M3  - Conference Abstract
Y1  - 2011
VL  - 124
IS  - 21
SN  - 0009-7322
JF  - Circulation
JO  - Circulation
UR  - http://www-embase-com.gx.booktsg.com/search/results?subaction=viewrecord&id=L70618434&from=export
U2  - L70618434
DB  - Embase
U4  - 2011-12-28
A1  - Howles, P.
A1  - Bailey, L.
A1  - Jones, J.
A1  - Thornicroft, J.
A1  - Hu, E.
A1  - Wang, J.
A1  - Hui, D.Y.
M1  - (Howles P.; Bailey L.; Jones J.; Thornicroft J.; Wang J.; Hui D.Y.) Dept. of Pathology, Univ. of Cincinnati, Cincinnati, OH, United States
M1  - (Hu E.) Dept. of Pharmacology, Univ. of Cincinnati, Cincinnati, OH, United States
AD  - P. Howles, Dept. of Pathology, Univ. of Cincinnati, Cincinnati, OH, United States
T1  - UC1002, a carboxyl ester lipase inhibitor, raises HDL in CETP transgenic mice and increases reverse C holesterol transport, and also lowers LDL and VLDL in mice fed western diet
LA  - English
KW  - low density lipoprotein
KW  - very low density lipoprotein
KW  - cholesterol ester transfer protein
KW  - high density lipoprotein
KW  - triacylglycerol lipase
KW  - ester
KW  - lipoprotein
KW  - hydroxymethylglutaryl coenzyme A reductase inhibitor
KW  - statin (protein)
KW  - cholesterol ester
KW  - simvastatin
KW  - liver enzyme
KW  - triacylglycerol
KW  - low density lipoprotein receptor
KW  - diet
KW  - medical society
KW  - mouse
KW  - transgenic mouse
KW  - pharmacology
KW  - serum
KW  - cholesterol transport
KW  - sterol excretion
KW  - hyperlipidemia
KW  - wild type
KW  - transgene
KW  - human
KW  - control group
KW  - precipitation
KW  - fractionation
KW  - fast protein liquid chromatography
KW  - drug therapy
KW  - lipid blood level
KW  - tissues
KW  - cholesterol blood level
KW  - liver histology
KW  - necrosis
KW  - pathology
KW  - lipoprotein blood level
KW  - dyslipidemia
KW  - risk
KW  - cardiovascular disease
KW  - cardiovascular risk
KW  - mouse mutant
KW  - knockout mouse
KW  - hydrolysis
KW  - intestine
N2  - Background: Raising HDL and increasing reverse cholesterol transport (RCT) are believed to lower cardiovascular risk independently of decreasing LDL. We recently documented increased RCT in carboxyl ester lipase (CEL) knockout mice by a mechanism that involves both increased biliary transport of HDL cholesteryl ester and lack of cholesteryl ester hydrolysis in intestine. We have also shown that lack of CEL in mice expressing CETP raises serum HDL due to increased hepatic production. Objective: To test the efficacy of CEL inhibitor, UC1002, with respect to increasing RCT and raising HDL in CETP transgenic mice; to test the efficacy of UC1002 in reversing hyperlipidemia in Western diet-fed CETP transgenic mice. Methods: Wild type C57BL/6 mice or C57BL/6 mice with a CETP transgene were given UC1002 daily for 2 weeks in chow at doses of 50-150 mg/kg b.w. (n = 6-12). Sterol excretion was measured before and after treatment or was measured in control groups fed normal chow. HDL was measured by heparin/Mn precipitation or by FPLC fractionation. A cohort of CETP transgenic mice heterozygous for LDL receptor deletion was fed Western diet for 16 weeks followed by 6 weeks of diet with UC1002+simvastatin, statin alone, or no drug treatment (6 per group). At the end of the test period, serum lipids, lipoproteins, and liver enzymes were quantified, and tissues harvested. Results: Maximum efficacy was achieved at 100 mg/kg of UC1002, which increased fecal sterol excretion by 60% (P = 0.005), and, In CETP mice, raised HDL by 26% (44.4 ± 6.5% to 56.0 ± 3.2% of plasma cholesterol, P = 0.005). In Western diet fed CETP/LDLR+/- mice, UC1002+statin reduced triglycerides 54% (P < 0.001), reduced LDL 26% (P = 0.002), and raised HDL 14% (P = 0.003) compared to statin alone. Serum ALT was reduced 67% (P = 0.016) by the combined treatment compared to no treatment. Liver histology indicated ∼50% less necrosis and macrosteatosis with both treatment regimens. No pathology was associated with UC1002. Conclusions: CEL inhibitor UC1002 improves reverse cholesterol transport and serum lipoprotein profiles in CETP mice with diet-induced dyslipidemia similar to that in humans. Thus, targeted CEL inhibition may be a novel strategy for treatment of hyperlipidemia to decrease the risk of cardiovascular disease.
ER  - 

TY  - JOUR
M3  - Conference Abstract
Y1  - 2011
VL  - 124
IS  - 21
SN  - 0009-7322
JF  - Circulation
JO  - Circulation
UR  - http://www-embase-com.gx.booktsg.com/search/results?subaction=viewrecord&id=L70618448&from=export
U2  - L70618448
DB  - Embase
U4  - 2011-12-28
A1  - Leary, E.T.
A1  - Wu, C.
A1  - Aggoune, T.
A1  - Shear, C.
A1  - Carlson, T.H.
M1  - (Leary E.T.; Wu C.; Carlson T.H.) Rsch. and Development, Pacific Biomarkers Inc., Seattle, WA, United States
M1  - (Aggoune T.) Client Services, Pacific Biomarkers Inc., Seattle, WA, United States
M1  - (Shear C.) Clinical Development, CSL Ltd, King of Prussia, PA, United States
AD  - E.T. Leary, Rsch. and Development, Pacific Biomarkers Inc., Seattle, WA, United States
T1  - CETP inhibitor (Torcetrapib) induces LDL particle polydispersity like that observed in CETP deficient homozygote subjects
LA  - English
KW  - torcetrapib
KW  - low density lipoprotein
KW  - cholesterol ester transfer protein
KW  - cholesterol ester transfer protein inhibitor
KW  - high density lipoprotein
KW  - lipoprotein
KW  - atorvastatin
KW  - polyacrylamide
KW  - human
KW  - therapy
KW  - homozygote
KW  - medical society
KW  - plasma
KW  - intron
KW  - risk
KW  - particle size
KW  - algorithm
KW  - gel electrophoresis
KW  - retina image
KW  - clinical trial (topic)
KW  - pH
KW  - clinical study
N2  - Background: LDL subclass distribution may be correlated with CVD risk. An advantage of gradient gel electrophoresis (GGE) is that it gives a visual image of the subfractions. This report is the first to present an unusual GGE-derived LDL subclass pattern resulting from CETP inhibitor treatment with torcetrapib. Methods: Plasma samples were obtained from 1) subjects who participated in Ph 2 protocols from the Pfizer torcetrapib clinical studies conducted between 2001 and 2003 and were treated with torcetrapib alone, torcetrapib plus atorvastatin or atorvastatin alone; and 2) homozygous CETP deficient subjects (Intron 14 A). LDL and HDL particles were separated simultaneously using 2-30% polyacrylamide non-denaturing GGE. Results: In comparison to untreated historic controls, which display a major band and a minor band(s), the LDL pattern of torcetrapib-treated plasma, exhibited LDL-band polydispersity with an increased number of discrete bands that cover a significantly wider range of size distribution that exceeds the size limits used in standard algorithms for subfraction calculation. This pattern, observed as early as week 4 on torcetrapib 60 mg BID, was similar to that seen in CETP-deficient homozygote plasma. The polydispersed pattern was not affected by co-administration of atorvastatin. Atorvastatin increased the major LDL particle size and decreased LDL-C but did not itself induce LDL particle polydispersity. Conclusions: Torcetrapib induced a polydispersed LDL particle pattern, similar to that observed in CETP deficient homozygote subjects. This pattern is not observed in untreated or atorvastatin treated subjects. Whether or not the torcetrapib-induced polydispersed LDL pattern is seen with other CETP inhibitors in late-stage clinical trials is unknown. Implications of the polydispersed LDL size pattern on clinical efficacy remain to be elucidated and detection of the phenomena currently requires GGE. SPAN>.
ER  - 

TY  - JOUR
M3  - Conference Abstract
Y1  - 2011
VL  - 124
IS  - 21
SN  - 0009-7322
JF  - Circulation
JO  - Circulation
UR  - http://www-embase-com.gx.booktsg.com/search/results?subaction=viewrecord&id=L70618711&from=export
U2  - L70618711
DB  - Embase
U4  - 2011-12-28
A1  - Gotto, A.M.
A1  - Cannon, C.P.
A1  - Shah, S.
A1  - Liu, S.
A1  - Li, S.
A1  - Stepanavage, M.
A1  - Brinton, E.
A1  - Davidson, M.
A1  - Dansky, H.
A1  - Mitchel, Y.
A1  - Barter, P.
M1  - (Gotto A.M.) Weill Cornell Med. College, New York, NY, United States
M1  - (Cannon C.P.) Cardiovascular Div, Brigham and Women's Hosp, Boston, MA, United States
M1  - (Shah S.; Dansky H.; Mitchel Y.) Cardiovascular, Merck, Whitehouse Station, NJ, United States
M1  - (Liu S.; Stepanavage M.) Statistics, Merck, Whitehouse Station, NJ, United States
M1  - (Li S.) Pharmacokinetics, Merck, Whitehouse Station, NJ, United States
M1  - (Brinton E.) Cardiovascular Genetics, Univ. of Utah Sch. of Medicine, Salt Lake City, UT, United States
M1  - (Davidson M.) Preventive Cardiology, Univ. of Chicago, Pritzker Sch. of Medicine, Chicago, IL, United States
M1  - (Barter P.) Heart Rsch. Institute, Sydney, Australia
AD  - A.M. Gotto, Weill Cornell Med. College, New York, NY, United States
T1  - Effects on lipids and safety following cessation of treatment with cholesteryl ester transfer protein inhibitor anacetrapib in patients with or at high risk for coronary heart disease
LA  - English
KW  - anacetrapib
KW  - cholesterol ester transfer protein inhibitor
KW  - lipid
KW  - cholesterol ester transfer protein
KW  - placebo
KW  - high density lipoprotein
KW  - statin (protein)
KW  - apolipoprotein B
KW  - liver enzyme
KW  - electrolyte
KW  - low density lipoprotein
KW  - high density lipoprotein cholesterol
KW  - low density lipoprotein cholesterol
KW  - safety
KW  - medical society
KW  - human
KW  - patient
KW  - ischemic heart disease
KW  - risk
KW  - arm
KW  - side effect
KW  - therapy
KW  - drug therapy
KW  - drug effect
KW  - drug blood level
KW  - blood pressure
N2  - The cholesteryl ester transfer protein inhibitor anacetrapib was shown to raise high-density lipoprotein (HDL) cholesterol and reduce low-density lipoprotein (LDL) cholesterol, with an acceptable side-effect profile, in patients with coronary heart disease or at high risk for coronary heart disease in the DEFINE (Determining the Efficacy and Tolerability of CETP Inhibition with Anacetrapib) trial. The purpose of this study was to assess lipids and safety during a 12-week reversal period after cessation of anacetrapib. 1623 patients on statin therapy entered the 76-week active treatment phase and were randomized to anacetrapib 100 mg daily or placebo. After completion of the active treatment phase (week 76) or upon early discontinuation of the study medication, a total of 1398 patients entered the 12-week reversal phase. Evidence of a persistent drug effect on lipid endpoints was observed after completion of the 12-week reversal period (week 88) in patients allocated to the anacetrapib arm. Persistent placebo-adjusted mean percent reductions from baseline were observed for LDL-C (-18.6%), non-HDL-C (-17.6%), and Apo B (-10.2%), while persistent placebo-adjusted mean percent increases were evident for measures of HDL-C (73.1%) and Apo A-I (24.5%). Sustained placebo-adjusted treatment effects on lipids following the reversal period were approximately 50-60% compared to the active treatment phase results. Residual plasma drug levels were also observed 12 weeks after the cessation of anacetrapib. No patterns of clinically important elevations in liver enzymes, blood pressure, electrolytes, or adverse experiences were observed between the treatment groups. In conclusion, 12 weeks after cessation of active treatment in the DEFINE trial, persistent lipid effects remained in the anacetrapib arm compared to placebo. Cessation of treatment with anacetrapib was well tolerated.
ER  - 

TY  - JOUR
M3  - Conference Abstract
Y1  - 2011
VL  - 124
IS  - 21
SN  - 0009-7322
JF  - Circulation
JO  - Circulation
UR  - http://www-embase-com.gx.booktsg.com/search/results?subaction=viewrecord&id=L70621332&from=export
U2  - L70621332
DB  - Embase
U4  - 2011-12-28
A1  - Wahba, K.
A1  - Lo, A.
A1  - Kadambi, A.
A1  - Powell, L.M.
M1  - (Wahba K.; Lo A.; Kadambi A.; Powell L.M.) Rsch. and Development, Entelos Inc., Foster City, CA, United States
AD  - K. Wahba, Rsch. and Development, Entelos Inc., Foster City, CA, United States
T1  - Clinical trial simulations of dyslipidemic patients in a mechanistic model of cardiovascular disease predict little impact on CHD events by CETP inhibitors
LA  - English
KW  - cholesterol ester transfer protein inhibitor
KW  - cholesterol ester transfer protein
KW  - torcetrapib
KW  - lipoprotein
KW  - high density lipoprotein
KW  - anacetrapib
KW  - dalcetrapib
KW  - statin (protein)
KW  - low density lipoprotein
KW  - lipid
KW  - clinical trial
KW  - simulation
KW  - cardiovascular disease
KW  - human
KW  - patient
KW  - medical society
KW  - model
KW  - blood pressure
KW  - prediction
KW  - population
KW  - therapy
KW  - hazard ratio
KW  - risk
KW  - methodology
KW  - systolic blood pressure
KW  - cholesterol metabolism
KW  - coronary artery
N2  - The Entelos® CV PhysioLab® platform, a mechanistic model of CHD, quantitatively predicts cholesterol metabolism and plaque growth in the coronary artery over time through the dynamic simulation of relevant biological pathways. Statistical methodologies are used to translate predicted changes in circulating lipids and plaque characteristics to predictions of CHD risk. Such predictions can be made for approved or novel therapeutics over time in virtual populations representing a diverse set of patient populations that can be created. PK and PD effects of cholesteryl ester transfer protein (CETP) inhibitors, torcetrapib (60 mg qd), dalcetrapib (600 mg qd) and anacetrapib (100mg qd) were implemented in the platform, calibrated to published data and administered to simulated patients to predict effects on lipoprotein profile and the mean hazard ratio (HR) relative to the same simulated patients on a statin treated background (statin treated mean LDL-C 84 ± 15 mg/dL, HDL-C 44 ± 9 mg/dL). An additional effect of the reported increase on blood pressure was implemented for torcetrapib simulations only. Predicted changes in lipoproteins and 4 year HRare shown in the table. When the mechanistic effects of the reported increase in systolic blood pressure with torcetrapib are added to the lipoprotein changes that result from appropriate CETP inhibition, simulations predict an increased HR similar to that seen in the ILLUMINATE study. Dalcetrapib simulations do not predict any clinically meaningful changes in HR. Finally, despite an additional decrease in LDL-C and the largest increase in HDL-C, anacetrapib simulations predict a very small reduction in HR. Simulations also define a subpopulation within whom the inhibition of CETP activity is more beneficial with the general characteristics of high TG and low HDL-C. 1Additional effect on blood pressure was included in simulations.
ER  - 

TY  - JOUR
M3  - Conference Abstract
Y1  - 2011
VL  - 124
IS  - 21
SP  - 2370
SN  - 0009-7322
JF  - Circulation
JO  - Circulation
UR  - http://www-embase-com.gx.booktsg.com/search/results?subaction=viewrecord&id=L71075004&from=export
U2  - L71075004
DB  - Embase
U4  - 2013-06-08
L2  - http://dx.doi.org/10.1161/CIR.0b013e31823c86a1
DO  - 10.1161/CIR.0b013e31823c86a1
A1  - Nicholls, S.J.
A1  - Brewer, B.
A1  - Kastelein, J.J.
A1  - Krueger, K.A.
A1  - Wang, M.-D.
A1  - Wolski, K.
A1  - McErlean, E.
A1  - Nissen, S.E.
M1  - (Nicholls S.J.; Wolski K.; McErlean E.; Nissen S.E.) Cleveland Clinic, Cleveland, OH, United States
M1  - (Brewer B.) MedStar Rsch Institute, Washington, DC, United States
M1  - (Kastelein J.J.) Academic Med Cntr, Univ of Amsterdam, Amsterdam, Netherlands
M1  - (Krueger K.A.; Wang M.-D.) Eli Lilly, Indianapolis, IN, United States
AD  - S.J. Nicholls, Cleveland Clinic, Cleveland, OH, United States
T1  - Lipid-modulating effects of evacetrapib, a novel CETP inhibitor, administered as monotherapy or in combination with the most commonly-used statins
LA  - English
KW  - evacetrapib
KW  - lipid
KW  - cholesterol ester transfer protein inhibitor
KW  - hydroxymethylglutaryl coenzyme A reductase inhibitor
KW  - cholesterol ester transfer protein
KW  - statin (protein)
KW  - atorvastatin
KW  - placebo
KW  - low density lipoprotein
KW  - high density lipoprotein
KW  - high density lipoprotein cholesterol
KW  - lipoprotein
KW  - simvastatin
KW  - rosuvastatin
KW  - monotherapy
KW  - medical society
KW  - human
KW  - patient
KW  - safety
KW  - clinical practice
KW  - cardiovascular risk
KW  - hypercholesterolemia
KW  - pharmacokinetics
KW  - controlled study
KW  - sample size
KW  - study design
KW  - parameters
KW  - therapy
N2  - Purpose: Cholesteryl ester transfer protein (CETP) inhibitors interfere with lipid transfer between atherogenic and protective lipoprotein particles and have been proposed as a potential strategy to reduce cardiovascular risk. The aim of this study was to evaluate the lipid efficacy, safety and tolerability of a novel CETP inhibitor, evacetrapib, as monotherapy and in combination with statin regimens most commonly employed in contemporary clinical practice. Study Design: A double-blind, randomized placebo and active-controlled trial of patients with either hypercholesterolemia or low levels of high-density lipoprotein cholesterol (HDL-C). The study compared evacetrapib to placebo administered as monotherapy (30, 100 and 500 mg/day) and compared the combination of evacetrapib (100 mg/day) with either atorvastatin 20 mg/day, rosuvastatin 10 mg/day or simvastatin 40 mg/day to each respective statin alone for 12 weeks. Sample Size: Of 1154 patients screened, 430 patients were randomized in 57 centers between May 2010 and March 2011. Endpoints: The primary endpoints were the change in HDL-C and LDL-C in patients treated with evacetrapib combined with atorvastatin compared with atorvastatin alone. Additional objectives include changes in other lipid and biochemical parameters, safety, tolerability and pharmacokinetics of evacetrapib both as monotherapy and in combination with different statin agents. Power Calculations: It was estimated that 35 patients per group would provide 93% power to detect a 40% increase in HDL-C and 15% decrease in LDL-C with evacetrapib monotherapy compared with placebo and 87% power to detect a 40% increase in HDL-C and 10% decrease in LDL-C with evacetrapib combination therapy compared with statin alone. Assuming a 15% dropout rate, approximately 40 patients were randomized in each treatment group. Conclusion: The last patient received their final dose of treatment in May 2011. This study provides the first opportunity to characterize lipid efficacy, safety and tolerability of the novel CETP inhibitor, evacetrapib, as monotherapy and in combination with the major statins currently used in clinical practice.
ER  - 

TY  - JOUR
M3  - Article
Y1  - 2011
VL  - 306
IS  - 19
SP  - 2099
EP  - 2109
SN  - 1538-3598
SN  - 0098-7484
JF  - JAMA
JO  - J. Am. Med. Assoc.
UR  - http://www-embase-com.gx.booktsg.com/search/results?subaction=viewrecord&id=L362936963&from=export
U2  - L362936963
C5  - 22089718
DB  - Embase
DB  - Medline
U3  - 2011-11-23
U4  - 2022-08-30
L2  - http://dx.doi.org/10.1001/jama.2011.1649
DO  - 10.1001/jama.2011.1649
A1  - Nicholls, S.J.
A1  - Brewer, H.B.
A1  - Kastelein, J.J.P.
A1  - Krueger, K.A.
A1  - Wang, M.-D.
A1  - Shao, M.
A1  - Hu, B.
A1  - McErlean, E.
A1  - Nissen, S.E.
M1  - (Nicholls S.J., nichols1@ccf.org; Shao M.; McErlean E.; Nissen S.E.) Cleveland Clinic Coordinating Center for Clinical Research, Cleveland Clinic, Cleveland, OH, United States
M1  - (Hu B.) Department of Quantitative Health Sciences, Cleveland Clinic, Cleveland, OH, United States
M1  - (Brewer H.B.) Medstar Research Institute, Washington, DC, United States
M1  - (Kastelein J.J.P.) Academic Medical Center, Amsterdam, Netherlands
M1  - (Krueger K.A.; Wang M.-D.) Eli Lilly, Indianapolis, IN, United States
AD  - S.J. Nicholls, Department of Cardiovascular Medicine, Mail Code JJ-65, Cleveland Clinic, 9500 Euclid Ave, Cleveland, OH 44195, United States
T1  - Effects of the CETP inhibitor evacetrapib administered as monotherapy or in combination with statins on HDL and LDL cholesterol: A randomized controlled trial
LA  - English
KW  - NCT01105975
KW  - apolipoprotein A1
KW  - apolipoprotein A2
KW  - apolipoprotein E
KW  - atorvastatin
KW  - C reactive protein
KW  - cholesterol ester transfer protein
KW  - cholesterol ester transfer protein inhibitor
KW  - evacetrapib
KW  - high density lipoprotein cholesterol
KW  - hydroxymethylglutaryl coenzyme A reductase inhibitor
KW  - low density lipoprotein cholesterol
KW  - placebo
KW  - rosuvastatin
KW  - simvastatin
KW  - triacylglycerol
KW  - unclassified drug
KW  - adult
KW  - article
KW  - blood pressure
KW  - controlled study
KW  - diastolic blood pressure
KW  - dose response
KW  - double blind procedure
KW  - drug dose comparison
KW  - drug safety
KW  - drug tolerability
KW  - drug withdrawal
KW  - dyslipidemia
KW  - Europe
KW  - female
KW  - human
KW  - hydrocortisone saliva level
KW  - major clinical study
KW  - male
KW  - monotherapy
KW  - multicenter study
KW  - priority journal
KW  - prognosis
KW  - randomized controlled trial
KW  - saliva level
KW  - side effect
KW  - systolic blood pressure
KW  - United States
N2  - Context: Interest remains high in cholesteryl ester transfer protein (CETP) inhibitors as cardioprotective agents. Few studies have documented the efficacy and safety of CETP inhibitors in combination with commonly used statins. Objective: To examine the biochemical effects, safety, and tolerability of evacetrapib, as monotherapy and in combination with statins, in patients with dyslipidemia. Design, Setting, and Participants: Randomized controlled trial conducted among 398 patients with elevated low-density lipoprotein cholesterol (LDL-C) or low highdensity lipoprotein cholesterol (HDL-C) levels from April 2010 to January 2011 at community and academic centers in the United States and Europe. Interventions: Following dietary lead-in, patients were randomly assigned to receive placebo (n=38); evacetrapib monotherapy, 30 mg/d (n=40), 100 mg/d (n=39), or 500 mg/d (n=42); or statin therapy (n=239) (simvastatin, 40 mg/d; atorvastatin, 20 mg/d; or rosuvastatin, 10 mg/d) with or without evacetrapib, 100 mg/d, for 12 weeks. Main Outcome: Measures: The co-primary end points were percentage changes from baseline in HDL-C and LDL-C after 12 weeks of treatment. Results: The mean baseline HDL-C level was 55.1 (SD, 15.3) mg/dL and the mean baseline LDL-C level was 144.3 (SD, 26.6) mg/dL. As monotherapy, evacetrapib produced dose-dependent increases in HDL-C of 30.0 to 66.0 mg/dL (53.6% to 128.8%) compared with a decrease with placebo of -0.7 mg/dL (-3.0%; P≲λτ∀.001 for all compared with placebo) and decreases in LDL-C of -20.5 to -51.4 mg/dL (-13.6% to -35.9%) compared with an increase with placebo of 7.2 mg/dL (3.9%; P≲λτ∀.001 for all compared with placebo). In combination with statin therapy, evacetrapib, 100 mg/d, produced increases in HDL-C of 42.1 to 50.5 mg/dL (78.5% to 88.5%; P≲λτ∀.001 for all compared with statin monotherapy) and decreases in LDL-C of -67.1 to -75.8 mg/dL (-11.2% to -13.9%; P≲λτ∀.001 for all compared with statin monotherapy). Compared with evacetrapib monotherapy, the combination of statins and evacetrapib resulted in greater reductions in LDL-C (P≲λτ ∀.001) but no greater increase in HDL-C (P=.39). Although the study was underpowered, no adverse effects were observed. Conclusions: Compared with placebo or statin monotherapy, evacetrapib as monotherapy or in combination with statins increased HDL-C levels and decreased LDL-C levels. The effects on cardiovascular outcomes require further investigation. Trial Registration: clinicaltrials.gov Identifier: NCT01105975 ©2011 American Medical Association. All rights reserved.
ER  - 

TY  - JOUR
M3  - Editorial
Y1  - 2011
VL  - 306
IS  - 19
SP  - 2153
EP  - 2155
SN  - 1538-3598
SN  - 0098-7484
JF  - JAMA
JO  - J. Am. Med. Assoc.
UR  - http://www-embase-com.gx.booktsg.com/search/results?subaction=viewrecord&id=L362936972&from=export
U2  - L362936972
C5  - 22089726
DB  - Embase
DB  - Medline
U3  - 2011-11-23
U4  - 2022-08-30
L2  - http://dx.doi.org/10.1001/jama.2011.1687
DO  - 10.1001/jama.2011.1687
A1  - Cannon, C.P.
M1  - (Cannon C.P., cpcannon@partners.org) Cardiovascular Division, Department of Medicine, Brigham and Women's Hospital, Boston, MA, United States
AD  - C.P. Cannon, TIMI Study Group, Brigham and Women's Hospital, 350 Longwood Ave, Boston, MA 02115, United States
T1  - High-density lipoprotein cholesterol as the holy grail
LA  - English
KW  - NCT00461630
KW  - NCT00658515
KW  - NCT01252953
KW  - ABC transporter A1
KW  - ABC transporter G1
KW  - anacetrapib
KW  - apolipoprotein A1
KW  - apolipoprotein B
KW  - cholesterol ester transfer protein
KW  - cholesterol ester transfer protein inhibitor
KW  - dalcetrapib
KW  - evacetrapib
KW  - fibric acid derivative
KW  - high density lipoprotein cholesterol
KW  - hydroxymethylglutaryl coenzyme A reductase inhibitor
KW  - low density lipoprotein cholesterol
KW  - nicotinic acid
KW  - torcetrapib
KW  - triacylglycerol
KW  - unclassified drug
KW  - aldosterone blood level
KW  - atherosclerosis
KW  - blood pressure
KW  - cardiovascular disease
KW  - cardiovascular risk
KW  - cholesterol blood level
KW  - cholesterol transport
KW  - combination chemotherapy
KW  - dose response
KW  - drug effect
KW  - drug safety
KW  - drug targeting
KW  - dyslipidemia
KW  - editorial
KW  - human
KW  - liver function test
KW  - monotherapy
KW  - priority journal
KW  - risk reduction
KW  - side effect
ER  - 

TY  - JOUR
M3  - Review
Y1  - 2011
VL  - 10
SN  - 1476-511X
JF  - Lipids in Health and Disease
JO  - Lipids Health Dis.
UR  - http://www-embase-com.gx.booktsg.com/search/results?subaction=viewrecord&id=L51662505&from=export
U2  - L51662505
C5  - 21985435
DB  - Embase
DB  - Medline
U3  - 2011-10-14
U4  - 2011-11-09
L2  - http://dx.doi.org/10.1186/1476-511X-10-175
DO  - 10.1186/1476-511X-10-175
A1  - Redondo, S.
A1  - Martínez-González, J.
A1  - Urraca, C.
A1  - Tejerina, T.
M1  - (Redondo S., santiredondo@hotmail.com; Urraca C., teje@med.ucm.es; Tejerina T., teje@med.ucm.es) Department of Pharmacology, School of Medicine, Universidad Complutense de Madrid, Spain
M1  - (Redondo S., santiredondo@hotmail.com) Service of Hematology, Hospital Nuestra Sẽora de Sonsoles, Ávila, Spain
M1  - (Martínez-González J., jmartinez@csic-iccc.org) Cardiovascular Research Center (CSIC-ICCC), IIB-Sant Pau, Barcelona, Spain
AD  - S. Redondo, Department of Pharmacology, School of Medicine, Universidad Complutense de Madrid, Spain
T1  - Emerging therapeutic strategies to enhance HDL function
LA  - English
KW  - anacetrapib
KW  - atorvastatin
KW  - cholesterol ester transfer protein
KW  - dalcetrapib
KW  - etc 216
KW  - high density lipoprotein
KW  - antiinflammatory activity
KW  - antioxidant activity
KW  - atherosclerosis
KW  - cardiovascular disease
KW  - cholesterol transport
KW  - drug structure
KW  - human
KW  - liver
KW  - nonhuman
KW  - review
N2  - Abstract. Epidemiologic studies indicate a strong inverse correlation between plasma levels of high-density lipoproteins (HDL) and cardiovascular disease (CVD). The most relevant cardioprotective mechanism mediated by HDL is thought to be reverse cholesterol transport (RCT). New insights in HDL biology and RCT have allowed the development of promising agents aimed to increase HDL function and promote atherosclerosis regression. In this regard, apo-AI analogs and CETP inhibitors dalcetrapib and anacetrapib have aroused a great interest and opened new expectations in the treatment of CVD. © 2011 Redondo et al; licensee BioMed Central Ltd.
ER  - 

TY  - JOUR
M3  - Review
Y1  - 2011
VL  - 20
IS  - 11
SP  - 1543
EP  - 1554
SN  - 1354-3784
SN  - 1744-7658
JF  - Expert Opinion on Investigational Drugs
JO  - Expert Opin. Invest. Drugs
UR  - http://www-embase-com.gx.booktsg.com/search/results?subaction=viewrecord&id=L362729825&from=export
U2  - L362729825
C5  - 21961529
DB  - Embase
DB  - Medline
U3  - 2011-10-19
U4  - 2011-10-21
L2  - http://dx.doi.org/10.1517/13543784.2011.614946
DO  - 10.1517/13543784.2011.614946
A1  - Sirtori, C.R.
M1  - (Sirtori C.R., cesare.sirtori@unimi.it) Department of Pharmacological Sciences, Faculty of Pharmacy, University of Milano, Via Balzaretti 9, 20133 Milano, Italy
AD  - C.R. Sirtori, Department of Pharmacological Sciences, Faculty of Pharmacy, University of Milano, Via Balzaretti 9, 20133 Milano, Italy
T1  - Investigational CETP antagonists for hyperlipidemia and atherosclerosis prevention
LA  - English
KW  - anacetrapib
KW  - atorvastatin
KW  - cholesterol ester transfer protein
KW  - cholesterol ester transfer protein inhibitor
KW  - dalcetrapib
KW  - high density lipoprotein cholesterol
KW  - hydroxymethylglutaryl coenzyme A reductase inhibitor
KW  - torcetrapib
KW  - atherosclerosis
KW  - cancer risk
KW  - cardiovascular risk
KW  - clinical trial (topic)
KW  - coronary risk
KW  - genetic risk
KW  - high risk patient
KW  - human
KW  - hyperlipidemia
KW  - infection risk
KW  - ischemic heart disease
KW  - morbidity
KW  - mortality
KW  - prophylaxis
KW  - review
KW  - sepsis
N2  - Introduction: Reverse cholesterol transport (RCT) is a function of high-density lipoproteins (HDL) in humans and higher species. It is enabled by the cholesteryl ester transfer protein (CETP), a high molecular weight protein exchanging cholesteryl esters in HDL for triglycerides in very low-density lipoproteins (VLDL). Inhibition of CETP may provide a useful strategy to raise HDL, the protective lipoprotein fraction in plasma. Areas covered: Evaluation based on clinical and experimental findings of the three drugs developed or in advanced development for CETP inhibition. Expert opinion: Inhibition of CETP, both inherited and drug induced, at times leads to dramatic elevations of HDL-cholesterol (HDL-C) levels. Epidemiological data presently available do not, however, provide convincing evidence that reduced CETP levels or activity due to genetic factors and associated with HDL-C elevations, reduce cardiovascular risk. Indeed, the opposite may be true in some instances. All the three CETP inhibitors were the object of experimental and clinical evaluation. Large clinical trials with torcetrapib led to very negative findings, that is, raised cardiovascular morbidity and mortality in addition to raised risk of cancer and sepsis. Off-target effects of the drug, such as aldosterone retention and raised blood pressure, were believed to provide an explanation for these negative findings. The two newer agents, dalcetrapib and anacetrapib, do not exert off-target effects. The two drugs differ because anacetrapib has a more dramatic effect on HDL cholesterolemia (+139%) versus more moderate effects of dalcetrapib (+2030%). Anacetrapib, however, may impair formation of pre-β HDL, that is, the primary particles in the process of cholesterol removal. The initial large trial with anacetrapib (DEFINE study) in coronary patients on statin treatment, appeared to confirm a remarkable HDL raising property, together with some reduction in vascular end points, in particular coronary procedures. The issue of other potentially harmful effects of CETP inhibition (sepsis and others) has yet to be clarified. Large clinical end-point trials, however, will be necessary to provide convincing evidence that, in addition to raising HDL-C, CETP inhibitors provide a valid additional treatment, for example, to statins in patients with coronary heart disease (CHD) or at high risk of CHD. © 2011 Informa UK, Ltd.
ER  - 

TY  - JOUR
M3  - Review
Y1  - 2011
VL  - 65
IS  - 11
SP  - 1111
EP  - 1113
SN  - 1368-5031
SN  - 1742-1241
JF  - International Journal of Clinical Practice
JO  - Int. J. Clin. Pract.
UR  - http://www-embase-com.gx.booktsg.com/search/results?subaction=viewrecord&id=L362759411&from=export
U2  - L362759411
C5  - 21995687
DB  - Embase
DB  - Medline
U3  - 2011-10-25
U4  - 2011-10-28
L2  - http://dx.doi.org/10.1111/j.1742-1241.2011.02769.x
DO  - 10.1111/j.1742-1241.2011.02769.x
A1  - Wierzbicki, A.S.
M1  - (Wierzbicki A.S., Anthony.Wierzbicki@kcl.ac.uk) Department of Metabolic Medicine/Chemical Pathology, Guy's and St Thomas' NHS Trust, St Thomas Hospital, London, United Kingdom
AD  - A.S. Wierzbicki, Department of Metabolic Medicine/Chemical Pathology, Guy's and St Thomas' NHS Trust, St Thomas Hospital, London, United Kingdom
T1  - HDL: Who needs it?
LA  - English
KW  - 2,4 thiazolidinedione derivative
KW  - cholesterol ester transfer protein
KW  - cholesterol ester transfer protein inhibitor
KW  - ezetimibe
KW  - fenofibrate
KW  - gemfibrozil
KW  - glucose
KW  - high density lipoprotein
KW  - high density lipoprotein cholesterol
KW  - hydroxymethylglutaryl coenzyme A reductase inhibitor
KW  - laropiprant plus nicotinic acid
KW  - low density lipoprotein cholesterol
KW  - nicotinic acid
KW  - simvastatin
KW  - torcetrapib
KW  - aortic stenosis
KW  - atherosclerosis
KW  - cardiovascular disease
KW  - cholesterol blood level
KW  - chronic kidney failure
KW  - diabetes mellitus
KW  - drug response
KW  - drug withdrawal
KW  - dyslipidemia
KW  - flushing
KW  - human
KW  - priority journal
KW  - review
KW  - side effect
ER  - 

TY  - JOUR
M3  - Article
Y1  - 2011
VL  - 22
IS  - 21
SP  - 4004
EP  - 4015
SN  - 1059-1524
SN  - 1939-4586
JF  - Molecular Biology of the Cell
JO  - Mol. Biol. Cell
UR  - http://www-embase-com.gx.booktsg.com/search/results?subaction=viewrecord&id=L362886668&from=export
U2  - L362886668
C5  - 21900492
DB  - Embase
DB  - Medline
U3  - 2011-11-15
U4  - 2011-11-17
L2  - http://dx.doi.org/10.1091/mbc.E11-04-0372
DO  - 10.1091/mbc.E11-04-0372
A1  - Mesmin, B.
A1  - Pipalia, N.H.
A1  - Lund, F.W.
A1  - Ramlall, T.F.
A1  - Sokolov, A.
A1  - Eliezer, D.
A1  - Maxfield, F.R.
M1  - (Mesmin B.; Pipalia N.H.; Ramlall T.F.; Sokolov A.; Eliezer D.; Maxfield F.R., frmaxfie@med.cornell.edu) Department of Biochemistry, Weill Cornell Medical College, New York, NY 10065, United States
M1  - (Lund F.W.) Department of Biochemistry and Molecular Biology, University of Southern Denmark, DK-5230 Odense M, Denmark
AD  - F.R. Maxfield, Department of Biochemistry, Weill Cornell Medical College, New York, NY 10065, United States
T1  - STARD4 abundance regulates sterol transport and sensing
LA  - English
KW  - 3 decyldimethylsilyl n [2 (4 methylphenyl) 1 phenylethyl]propionamide
KW  - cholesterol
KW  - methyl beta cyclodextrin
KW  - mevinolin
KW  - protein
KW  - stard4 protein
KW  - sterol regulatory element binding protein 2
KW  - unclassified drug
KW  - animal cell
KW  - article
KW  - cholesterol transport
KW  - controlled study
KW  - cytosol
KW  - drug mechanism
KW  - endoplasmic reticulum
KW  - female
KW  - gene silencing
KW  - human
KW  - human cell
KW  - lipid analysis
KW  - nonhuman
KW  - priority journal
KW  - protein function
KW  - sterol sensing
C2  - Sigma Aldrich(United States)
N2  - Nonvesicular transport of cholesterol plays an essential role in the distribution and regulation of cholesterol within cells, but it has been difficult to identify the key intracellular cholesterol transporters. The steroidogenic acute regulatory-related lipid-transfer (START) family of proteins is involved in several pathways of nonvesicular trafficking of sterols. Among them, STARD4 has been shown to increase intracellular cholesteryl ester formation and is controlled at the transcriptional level by sterol levels in cells. We found that STARD4 is very efficient in transporting sterol between membranes in vitro. Cholesterol levels are increased in STARD4-silenced cells, while sterol transport to the endocytic recycling compartment (ERC) and to the endoplasmic reticulum (ER) are enhanced upon STARD4 overexpression. STARD4 silencing attenuates cholesterol-mediated regulation of SREBP-2 activation, while its overexpression amplifies sterol sensing by SCAP/SREBP-2. To analyze STARD4's mode of action, we compared sterol transport mediated by STARD4 with that of a simple sterol carrier, methyl-β-cyclodextrin (MCD), when STARD4 and MCD were overexpressed or injected into cells. Interestingly, STARD4 and cytosolic MCD act similarly by increasing the rate of transfer of sterol to the ERC and to the ER. Our results suggest that cholesterol transport mediated by STARD4 is an important component of the cholesterol homeostasis regulatory machinery. © 2011 Mesmin et al.
ER  - 

TY  - JOUR
M3  - Review
Y1  - 2011
VL  - 9
IS  - 11
SP  - 1367
EP  - 1370
SN  - 1477-9072
SN  - 1744-8344
JF  - Expert Review of Cardiovascular Therapy
JO  - Exp. Rev. Cardiovasc. Ther.
UR  - http://www-embase-com.gx.booktsg.com/search/results?subaction=viewrecord&id=L362910873&from=export
U2  - L362910873
C5  - 22059784
DB  - Embase
DB  - Medline
U3  - 2011-11-18
U4  - 2011-11-22
L2  - http://dx.doi.org/10.1586/erc.11.142
DO  - 10.1586/erc.11.142
A1  - Nicholls, S.J.
M1  - (Nicholls S.J., nichols1@ccf.org) Department of Cell Biology, Cleveland Clinic Coordinating Center for Clinical Research, Mail Code JJ-65, 9500 Euclid Ave, Cleveland, OH 44195, United States
AD  - S.J. Nicholls, Department of Cell Biology, Cleveland Clinic Coordinating Center for Clinical Research, Mail Code JJ-65, 9500 Euclid Ave, Cleveland, OH 44195, United States
T1  - Will apoA-I-based therapies step up to cure coronary artery disease?
LA  - English
KW  - apolipoprotein A1
KW  - cholesterol derivative
KW  - cholesterol ester transfer protein
KW  - high density lipoprotein
KW  - hydroxymethylglutaryl coenzyme A reductase inhibitor
KW  - low density lipoprotein cholesterol
KW  - nicotinic acid
KW  - apabetalone
KW  - torcetrapib
KW  - unclassified drug
KW  - atherosclerosis
KW  - atherosclerotic plaque
KW  - cardiovascular disease
KW  - cardiovascular risk
KW  - cholesterol transport
KW  - coronary artery disease
KW  - heart protection
KW  - human
KW  - mortality
KW  - nonhuman
KW  - review
KW  - rvx 208
C1  - rvx 208
ER  - 

TY  - JOUR
M3  - Article
Y1  - 2011
VL  - 6
IS  - 4
SP  - 227
EP  - 235
SN  - 1574-8847
JF  - Current Clinical Pharmacology
JO  - Curr. Clin. Pharmacol.
UR  - http://www-embase-com.gx.booktsg.com/search/results?subaction=viewrecord&id=L363090236&from=export
U2  - L363090236
C5  - 22082322
DB  - Embase
DB  - Medline
U3  - 2011-12-21
U4  - 2011-12-23
L2  - http://dx.doi.org/10.2174/157488411798375949
DO  - 10.2174/157488411798375949
A1  - Aperis, G.
A1  - Paliouras, C.
A1  - Tsampikaki, E.
A1  - Papakonstantinou, N.
A1  - Alivanis, P.
M1  - (Aperis G., gaperis@yahoo.com; Paliouras C.; Tsampikaki E.; Papakonstantinou N.; Alivanis P.) Nephrology Department, General Hospital of Rhodes, Agioi Apostoloi, Rhodes 85100, Greece
AD  - G. Aperis, Nephrology Department, General Hospital of Rhodes, Agioi Apostoloi, Rhodes 85100, Greece
T1  - Anacetrapib: A new weapon against dyslipidemia
LA  - English
KW  - anacetrapib
KW  - ketoconazole
KW  - midazolam
KW  - placebo
KW  - simvastatin
KW  - abdominal discomfort
KW  - article
KW  - cardiovascular risk
KW  - clinical trial (topic)
KW  - diarrhea
KW  - drug absorption
KW  - drug bioavailability
KW  - drug distribution
KW  - drug efficacy
KW  - drug excretion
KW  - drug metabolism
KW  - drug safety
KW  - drug tolerability
KW  - dyslipidemia
KW  - headache
KW  - human
KW  - priority journal
KW  - side effect
KW  - taste
N2  - Anacetrapib is a cholesteryl-ester-transfer-protein (CETP) inhibitor, a new class of experimental drugs in the treatment of primary hypercholesterolemia and dyslipidaemia associated with the metabolic syndrome. One of the major advantages of this agent is, apart from the significant decrease in LDL-C it produces a substantial increase in HDL-C. Phase I, II, and III clinical trials have shown that anacetrapib is safe alone or in combination with statins. However, longterm clinical trials are required in order to assess whether it reduces mortality in individuals at high-risk of cardiovascular disease. © 2011 Bentham Science Publishers.
ER  - 

TY  - JOUR
M3  - Editorial
Y1  - 2011
VL  - 12
IS  - 3
SP  - 265
EP  - 266
SN  - 1878-5050
JF  - Atherosclerosis. Supplements
JO  - Atheroscler Suppl
UR  - http://www-embase-com.gx.booktsg.com/search/results?subaction=viewrecord&id=L364613027&from=export
U2  - L364613027
C5  - 22272435
DB  - Medline
U4  - 2012-04-19
A1  - Barter, P.
M1  - (Barter P.) The Heart Research Institute, 7 Eliza Street, Newtown, Sydney, NSW 2050, Australia.
AD  - P. Barter, The Heart Research Institute, 7 Eliza Street, Newtown, Sydney, NSW 2050, Australia.
T1  - Raising HDL-C can be achieved by both lifestyle changes and pharmacological means. Introduction.
LA  - English
KW  - high density lipoprotein cholesterol
KW  - hydroxymethylglutaryl coenzyme A reductase inhibitor
KW  - low density lipoprotein cholesterol
KW  - pitavastatin
KW  - quinoline derivative
KW  - blood
KW  - cardiovascular disease
KW  - clinical trial (topic)
KW  - editorial
KW  - human
KW  - lifestyle
KW  - multicenter study (topic)
KW  - physiology
KW  - risk factor
N2  - Lowering low-density lipoprotein-cholesterol (LDL-C) levels using statins can significantly reduce cardiovascular (CV) risk in patients with dyslipidemia. However, the risk of major vascular events in those attaining the maximum levels of LDL-C-reduction is only reduced by around one third, which leaves a substantial residual risk. The Emerging Risk Factors Collaboration has shown that low levels of high-density lipoprotein-C (HDL-C) are independent risk factors for CV disease. It is therefore important that treatment strategies for dyslipidemia should target HDL-C in addition to LDL-C. Raising HDL-C can be achieved by both lifestyle changes and pharmacological means. Therapeutic strategies include niacin, fibrates, thiazolidinediones, apolipoprotein A1 mimetics, cholesteryl ester transfer protein inhibitors, statins and combinations thereof. In general, statins produce inconsistent increases in HDL-C. However, pitavastatin, a new member of the statin family that was launched in 2003, and rosuvastatin consistently elicit marked increases in HDL-C that are sustained over time. This supplement will discuss the contribution of HDL-C as a possible predictor and modifiable risk factor for CV disease and will examine the potential role for pitavastatin in reducing residual CV risk. © 2011 Elsevier Ireland Ltd. All rights reserved.
ER  - 

TY  - JOUR
M3  - Review
Y1  - 2011
VL  - 5
IS  - 5
SP  - 227
EP  - 240
SN  - 1753-9447
SN  - 1753-9455
JF  - Therapeutic Advances in Cardiovascular Disease
JO  - Ther. Adv. Cardiovasc. Dis
UR  - http://www-embase-com.gx.booktsg.com/search/results?subaction=viewrecord&id=L362607579&from=export
U2  - L362607579
C5  - 21893559
DB  - Embase
DB  - Medline
U3  - 2011-09-29
U4  - 2011-10-03
L2  - http://dx.doi.org/10.1177/1753944711419197
DO  - 10.1177/1753944711419197
A1  - Hochholzer, W.
A1  - Berg, D.D.
A1  - Giugliano, R.P.
M1  - (Giugliano R.P., rgiugliano@partners.org) TIMI Study Group, 350 Longwood Ave, Boston, MA 02115, United States
M1  - (Hochholzer W.; Berg D.D.) Department of Medicine, Brigham and Women's Hospital, Harvard Medical School, Boston, MA, United States
AD  - R.P. Giugliano, TIMI Study Group, 350 Longwood Ave, Boston, MA 02115, United States
T1  - The facts behind niacin
LA  - English
KW  - 2,4 thiazolidinedione derivative
KW  - acetylsalicylic acid
KW  - agents affecting lipid metabolism
KW  - bile acid sequestrant
KW  - cholesterol ester transfer protein
KW  - cholesterol ester transfer protein inhibitor
KW  - clofibrate
KW  - colestipol
KW  - ezetimibe
KW  - fibric acid derivative
KW  - high density lipoprotein cholesterol
KW  - hydroxymethylglutaryl coenzyme A reductase inhibitor
KW  - laropiprant
KW  - low density lipoprotein cholesterol
KW  - mevinolin
KW  - nicotinic acid
KW  - placebo
KW  - proprotein convertase subtilisin kexin type 9 inhibitor
KW  - simvastatin
KW  - triacylglycerol
KW  - unclassified drug
KW  - acute coronary syndrome
KW  - brain ischemia
KW  - cardiovascular risk
KW  - cholesterol blood level
KW  - coronary atherosclerosis
KW  - coronary occlusion
KW  - drug efficacy
KW  - drug withdrawal
KW  - dyslipidemia
KW  - heart infarction
KW  - hot flush
KW  - human
KW  - hyperglycemia
KW  - hyperuricemia
KW  - lipid metabolism
KW  - liver toxicity
KW  - monotherapy
KW  - myopathy
KW  - nonhuman
KW  - priority journal
KW  - review
KW  - treatment outcome
KW  - aspirin
C1  - aspirin
N2  - Although low-density lipoprotein cholesterol (LDL-C) lowering represents the mainstay of current lipid treatment, high-density lipoprotein cholesterol (HDL-C) has generated increasing interest as a secondary therapeutic target because of strong evidence that serum HDL-C concentration is inversely associated with coronary heart disease risk. Niacin is a lipid-altering drug that has been used to lower cholesterol since the 1950s. In addition to its LDL-C-lowering effects, niacin is the most effective agent currently available for raising HDL-C. Despite its long history as a lipid-altering drug, only limited data are available regarding its clinical benefit alone and in combination with other agents, and the majority of studies investigating its impact on clinical outcomes are from the pre-statin area. Several studies have demonstrated a beneficial effect of treatment with niacin in combination with statin therapy on surrogate cardiovascular markers (e.g. carotid intima-media thickness). However, the clinical significance of these surrogate markers has been questioned. Two large randomized trials will address whether niacin-statin combination therapy is an appropriate therapeutic alternative to statin monotherapy. © The Author(s), 2011.
ER  - 

TY  - JOUR
M3  - Review
Y1  - 2011
VL  - 29
IS  - 5
SP  - 327
EP  - 339
SN  - 1755-5914
SN  - 1755-5922
JF  - Cardiovascular Therapeutics
JO  - Cardiovasc. Ther.
UR  - http://www-embase-com.gx.booktsg.com/search/results?subaction=viewrecord&id=L362627930&from=export
U2  - L362627930
C5  - 20406242
DB  - Embase
DB  - Medline
U3  - 2011-10-03
U4  - 2011-10-06
L2  - http://dx.doi.org/10.1111/j.1755-5922.2010.00142.x
DO  - 10.1111/j.1755-5922.2010.00142.x
A1  - Gurfinkel, R.
A1  - Joy, T.R.
M1  - (Gurfinkel R.; Joy T.R., tisjoy@hotmail.com) Robarts Research Institute and Schulich School of Medicine and Dentistry, University of Western Ontario, London, ON, N6A 5K8, Canada
AD  - T.R. Joy, Department of Medicine, University of Western Ontario, St. Joseph's Hospital, B5-107, 268 Grosvenor Street, London, ON, 6A 4V2, Canada
T1  - Anacetrapib: Hope for CETP Inhibitors?
LA  - English
KW  - anacetrapib
KW  - atorvastatin
KW  - cholesterol ester transfer protein
KW  - cholesterol ester transfer protein inhibitor
KW  - dalcetrapib
KW  - high density lipoprotein cholesterol
KW  - placebo
KW  - pravastatin
KW  - simvastatin
KW  - torcetrapib
KW  - triacylglycerol
KW  - abdominal discomfort
KW  - abdominal pain
KW  - absence of side effects
KW  - add on therapy
KW  - antiatherogenic activity
KW  - atherogenesis
KW  - blood pressure
KW  - cardiovascular disease
KW  - carotid atherosclerosis
KW  - coronary artery disease
KW  - diarrhea
KW  - drug activity
KW  - drug efficacy
KW  - drug fatality
KW  - drug half life
KW  - drug induced headache
KW  - drug mechanism
KW  - drug safety
KW  - drug withdrawal
KW  - dyslipidemia
KW  - dyspepsia
KW  - dyspnea
KW  - flatulence
KW  - gastrointestinal symptom
KW  - human
KW  - hyperlipidemia
KW  - hypertension
KW  - ischemic heart disease
KW  - lipid diet
KW  - loose feces
KW  - monotherapy
KW  - musculoskeletal disease
KW  - nonhuman
KW  - pain
[truncated: 945,315 more chars]
