# Supplementary material for: Lipid-lowering effect of combined therapy with high-intensity statins and CETP inhibitors: a Systematic Review and meta-analysis
Source: Front Endocrinol (Lausanne). 2025 May 1;16:1512670. doi: 10.3389/fendo.2025.1512670 (PMC12078159; doi:10.3389/fendo.2025.1512670)
Supplement: Supplementary file 1 [file DataSheet1.zip › Raw Data/Raw Data/retrieve/PubMedSearchHistory.csv]

Search number	Query	Sort By	Filters	Search Details	Results	Time
5	(((((((((((((((("Hydroxymethylglutaryl-CoA Reductase Inhibitors"[Mesh]) OR (Hydroxymethylglutaryl-CoA Reductase Inhibitors[Title/Abstract])) OR (Hydroxymethylglutaryl CoA Reductase Inhibitors[Title/Abstract])) OR (HMG-CoA Reductase Inhibitor[Title/Abstract])) OR (HMG CoA Reductase Inhibitor[Title/Abstract])) OR (Statin[Title/Abstract])) OR (HMG-CoA Statins[Title/Abstract])) OR (HMG-CoA Reductase …			("Hydroxymethylglutaryl-CoA Reductase Inhibitors"[MeSH Terms] OR "Hydroxymethylglutaryl-CoA Reductase Inhibitors"[Title/Abstract] OR "Hydroxymethylglutaryl-CoA Reductase Inhibitors"[Title/Abstract] OR "hmg coa reductase inhibitor"[Title/Abstract] OR "hmg coa reductase inhibitor"[Title/Abstract] OR "Statin"[Title/Abstract] OR "hmg coa statins"[Title/Abstract] OR "hmg coa reductase inhibitors"[Titl…	471	04:23:44
4	(((((("Cholesterol Ester Transfer Proteins"[Mesh]) OR (Cholesterol Ester Transfer Proteins[Title/Abstract])) OR (Cholesterol Ester Transport Protein, CETP[Title/Abstract])) OR (Cholesteryl Ester Transfer Protein[Title/Abstract])) OR (Cholesterol Ester Transfer Protein[Title/Abstract])) OR (Cholesteryl Ester Exchange Protein[Title/Abstract])) OR (CETP[Title/Abstract])			"Cholesterol Ester Transfer Proteins"[MeSH Terms] OR "Cholesterol Ester Transfer Proteins"[Title/Abstract] OR "cholesterol ester transport protein cetp"[Title/Abstract] OR "cholesteryl ester transfer protein"[Title/Abstract] OR "cholesterol ester transfer protein"[Title/Abstract] OR "cholesteryl ester exchange protein"[Title/Abstract] OR "CETP"[Title/Abstract]	4,300	04:23:34
3	"Cholesterol Ester Transfer Proteins"[Mesh]	Most Recent		"Cholesterol Ester Transfer Proteins"[MeSH Terms]	2,811	04:23:24
2	((((((((((((((("Hydroxymethylglutaryl-CoA Reductase Inhibitors"[Mesh]) OR (Hydroxymethylglutaryl-CoA Reductase Inhibitors[Title/Abstract])) OR (Hydroxymethylglutaryl CoA Reductase Inhibitors[Title/Abstract])) OR (HMG-CoA Reductase Inhibitor[Title/Abstract])) OR (HMG CoA Reductase Inhibitor[Title/Abstract])) OR (Statin[Title/Abstract])) OR (HMG-CoA Statins[Title/Abstract])) OR (HMG-CoA Reductase I…			"Hydroxymethylglutaryl-CoA Reductase Inhibitors"[MeSH Terms] OR "Hydroxymethylglutaryl-CoA Reductase Inhibitors"[Title/Abstract] OR "Hydroxymethylglutaryl-CoA Reductase Inhibitors"[Title/Abstract] OR "hmg coa reductase inhibitor"[Title/Abstract] OR "hmg coa reductase inhibitor"[Title/Abstract] OR "Statin"[Title/Abstract] OR "hmg coa statins"[Title/Abstract] OR "hmg coa reductase inhibitors"[Title…	52,989	04:22:26
1	"Hydroxymethylglutaryl-CoA Reductase Inhibitors"[Mesh]	Most Recent		"Hydroxymethylglutaryl-CoA Reductase Inhibitors"[MeSH Terms]	35,624	04:22:10
