# Supplementary material for: Lipid-lowering effect of combined therapy with high-intensity statins and CETP inhibitors: a Systematic Review and meta-analysis
Source: Front Endocrinol (Lausanne). 2025 May 1;16:1512670. doi: 10.3389/fendo.2025.1512670 (PMC12078159; doi:10.3389/fendo.2025.1512670)
Supplement: Supplementary file 1 [file DataSheet1.zip › Raw Data/Raw Data/retrieve/pubmed-471.nbib]

PMID- 32336721
OWN - NLM
STAT- MEDLINE
DCOM- 20201204
LR  - 20201214
IS  - 1347-4820 (Electronic)
IS  - 1346-9843 (Linking)
VI  - 84
IP  - 6
DP  - 2020 May 25
TI  - Lipoprotein(a) and Cardiovascular Diseases　- Revisited.
PG  - 867-874
LID - 10.1253/circj.CJ-20-0051 [doi]
AB  - Two decades ago, it was recognized that lipoprotein(a) (Lp(a)) concentrations 
      were elevated in patients with cardiovascular disease (CVD). However, the 
      importance of Lp(a) was not strongly established due to a lack of both 
      Lp(a)-lowering therapy and evidence that reducing Lp(a) levels improves CVD risk. 
      Recent advances in clinical and genetic research have revealed the crucial role 
      of Lp(a) in the pathogenesis of CVD. Mendelian randomization studies have shown 
      that Lp(a) concentrations are causal for different CVDs, including coronary 
      artery disease, calcified aortic valve disease, stroke, and heart failure, 
      despite optimal low-density lipoprotein cholesterol (LDL-C) management. Lp(a) 
      consists of apolipoprotein (apo) B100 covalently bound to apoA. Thus, Lp(a) has 
      atherothrombotic traits of both apoB (from LDL) and apoA (thrombo-inflammatory 
      aspects). Although conventional pharmacological therapies, such as statin, 
      niacin, and cholesteryl ester transfer protein, have failed to significantly 
      reduce Lp(a) levels, emerging new therapeutic strategies using proprotein 
      convertase subtilisin-kexin type 9 inhibitors or antisesnse oligonucleotide 
      technology have shown promising results in effectively lowering Lp(a). In this 
      review we discuss the revisited important role of L(a) and strategies to overcome 
      residual risk in the statin era.
FAU - Jang, Albert Youngwoo
AU  - Jang AY
AD  - Division of Cardiology, Gachon University Gil Hospital.
AD  - Gachon Cardiovascular Research Institute.
FAU - Han, Seung Hwan
AU  - Han SH
AD  - Division of Cardiology, Gachon University Gil Hospital.
AD  - Gachon Cardiovascular Research Institute.
FAU - Sohn, Il Suk
AU  - Sohn IS
AD  - Department of Cardiology, Cardiovascular Center, Kyung Hee University Hospital at 
      Gangdong.
FAU - Oh, Pyung Chun
AU  - Oh PC
AD  - Division of Cardiology, Gachon University Gil Hospital.
AD  - Gachon Cardiovascular Research Institute.
FAU - Koh, Kwang Kon
AU  - Koh KK
AD  - Division of Cardiology, Gachon University Gil Hospital.
AD  - Gachon Cardiovascular Research Institute.
LA  - eng
PT  - Journal Article
PT  - Review
DEP - 20200424
PL  - Japan
TA  - Circ J
JT  - Circulation journal : official journal of the Japanese Circulation Society
JID - 101137683
RN  - 0 (Biomarkers)
RN  - 0 (Hypolipidemic Agents)
RN  - 0 (LPA protein, human)
RN  - 0 (Lipoprotein(a))
SB  - IM
MH  - Animals
MH  - Biomarkers/blood
MH  - Cardiovascular Diseases/*etiology/genetics/prevention & control
MH  - Dyslipidemias/blood/*complications/drug therapy/genetics
MH  - Humans
MH  - Hypolipidemic Agents/therapeutic use
MH  - Lipoprotein(a)/*blood/genetics
MH  - Prognosis
MH  - Risk Factors
MH  - Up-Regulation
OTO - NOTNLM
OT  - Atherothrombotic traits
OT  - Cardiovascular diseases
OT  - Lipoprotein(a)
OT  - Residual risk
EDAT- 2020/04/28 06:00
MHDA- 2020/12/15 06:00
CRDT- 2020/04/28 06:00
PHST- 2020/04/28 06:00 [pubmed]
PHST- 2020/12/15 06:00 [medline]
PHST- 2020/04/28 06:00 [entrez]
AID - 10.1253/circj.CJ-20-0051 [doi]
PST - ppublish
SO  - Circ J. 2020 May 25;84(6):867-874. doi: 10.1253/circj.CJ-20-0051. Epub 2020 Apr 
      24.

PMID- 34991791
OWN - NLM
STAT- MEDLINE
DCOM- 20220214
LR  - 20220214
IS  - 1558-3597 (Electronic)
IS  - 0735-1097 (Linking)
VI  - 79
IP  - 1
DP  - 2022 Jan 4
TI  - Coronary Atherosclerotic Plaque Regression: JACC State-of-the-Art Review.
PG  - 66-82
LID - S0735-1097(21)08084-0 [pii]
LID - 10.1016/j.jacc.2021.10.035 [doi]
AB  - Over the last 3 decades there have been substantial improvements in treatments 
      aimed at reducing cardiovascular (CV) events. As these treatments have been 
      developed, there have been parallel improvements in coronary imaging modalities 
      that can assess plaque volumes and composition, using both invasive and 
      noninvasive techniques. Plaque progression can be seen to precede CV events, and 
      therefore, many studies have longitudinally assessed changes in plaque 
      characteristics in response to various treatments, aiming to demonstrate plaque 
      regression and improvements in high-risk features, with the rationale being that 
      this will reduce CV events. In the past, decisions surrounding treatments for 
      atherosclerosis have been informed by population-based risk scores for initiation 
      in primary prevention and low-density lipoprotein cholesterol levels for 
      titration in secondary prevention. If outcome data linking plaque regression to 
      reduced CV events emerge, it may become possible to directly image plaque 
      treatment response to guide management decisions.
CI  - Copyright © 2022 American College of Cardiology Foundation. Published by Elsevier 
      Inc. All rights reserved.
FAU - Dawson, Luke P
AU  - Dawson LP
AD  - Department of Cardiology, Peninsula Health, Victoria, Australia; Monash 
      University, Melbourne, Victoria, Australia; Department of Cardiology, The Royal 
      Melbourne Hospital, Victoria, Australia; Department of Cardiology, The Alfred 
      Hospital, Victoria, Australia.
FAU - Lum, Mark
AU  - Lum M
AD  - Monash University, Melbourne, Victoria, Australia.
FAU - Nerleker, Nitesh
AU  - Nerleker N
AD  - Monash University, Melbourne, Victoria, Australia; Department of Cardiology, 
      Monash Health, Clayton, Victoria, Australia; The Baker Institute, Melbourne, 
      Victoria, Australia.
FAU - Nicholls, Stephen J
AU  - Nicholls SJ
AD  - Monash University, Melbourne, Victoria, Australia; Department of Cardiology, 
      Monash Health, Clayton, Victoria, Australia.
FAU - Layland, Jamie
AU  - Layland J
AD  - Department of Cardiology, Peninsula Health, Victoria, Australia; Monash 
      University, Melbourne, Victoria, Australia. Electronic address: 
      jlayland@phcn.vic.gov.au.
LA  - eng
PT  - Journal Article
PT  - Review
PL  - United States
TA  - J Am Coll Cardiol
JT  - Journal of the American College of Cardiology
JID - 8301365
RN  - 0 (Anticoagulants)
RN  - 0 (Antihypertensive Agents)
RN  - 0 (Cholesterol Ester Transfer Proteins)
RN  - 0 (Hydroxymethylglutaryl-CoA Reductase Inhibitors)
RN  - 0 (Hypoglycemic Agents)
RN  - 0 (Hypolipidemic Agents)
RN  - AAN7QOV9EA (Eicosapentaenoic Acid)
RN  - SML2Y3J35T (Colchicine)
SB  - IM
MH  - Alcohol Drinking
MH  - Anticoagulants/therapeutic use
MH  - Antihypertensive Agents/therapeutic use
MH  - Cholesterol Ester Transfer Proteins/antagonists & inhibitors
MH  - Colchicine/therapeutic use
MH  - Coronary Artery Disease/diagnostic imaging/*therapy
MH  - Coronary Vessels/diagnostic imaging
MH  - Diagnostic Imaging/methods
MH  - Diet
MH  - Eicosapentaenoic Acid/therapeutic use
MH  - Exercise
MH  - Humans
MH  - Hydroxymethylglutaryl-CoA Reductase Inhibitors/therapeutic use
MH  - Hypoglycemic Agents/therapeutic use
MH  - Hypolipidemic Agents/therapeutic use
MH  - Life Style
MH  - Plaque, Atherosclerotic/diagnostic imaging/*therapy
MH  - Smoking Cessation
OTO - NOTNLM
OT  - atherosclerotic plaque
OT  - coronary artery disease
OT  - imaging
OT  - ischemic heart disease
OT  - plaque modification
COIS- Funding Support and Author Disclosures Dr Nicholls has received research support 
      from AstraZeneca, Amgen, Anthera, CSL Behring, Cerenis, Eli Lilly, Esperion, 
      Reverlogix, Novartis, InfraRedx, New Amsterdam Pharmaceuticals, and 
      Sanofi-Regeneron; and is a consultant for Amgen, Akcea, AstraZeneca, Amarin, 
      Boehringer Ingelheim, CSL Behring, Eli Lilly, Esperion, Kowa, Merck, Takeda, 
      Pfizer, Sanofi-Regeneron, and Novo Nordisk. All other authors have reported that 
      they have no relationships relevant to the contents of this paper to disclose.
EDAT- 2022/01/08 06:00
MHDA- 2022/02/15 06:00
CRDT- 2022/01/07 05:52
PHST- 2021/07/14 00:00 [received]
PHST- 2021/09/03 00:00 [revised]
PHST- 2021/10/05 00:00 [accepted]
PHST- 2022/01/07 05:52 [entrez]
PHST- 2022/01/08 06:00 [pubmed]
PHST- 2022/02/15 06:00 [medline]
AID - S0735-1097(21)08084-0 [pii]
AID - 10.1016/j.jacc.2021.10.035 [doi]
PST - ppublish
SO  - J Am Coll Cardiol. 2022 Jan 4;79(1):66-82. doi: 10.1016/j.jacc.2021.10.035.

PMID- 27673306
OWN - NLM
STAT- MEDLINE
DCOM- 20161213
LR  - 20230120
IS  - 1538-3598 (Electronic)
IS  - 0098-7484 (Linking)
VI  - 316
IP  - 12
DP  - 2016 Sep 27
TI  - Association Between Lowering LDL-C and Cardiovascular Risk Reduction Among 
      Different Therapeutic Interventions: A Systematic Review and Meta-analysis.
PG  - 1289-97
LID - 10.1001/jama.2016.13985 [doi]
AB  - IMPORTANCE: The comparative clinical benefit of nonstatin therapies that reduce 
      low-density lipoprotein cholesterol (LDL-C) remains uncertain. OBJECTIVE: To 
      evaluate the association between lowering LDL-C and relative cardiovascular risk 
      reduction across different statin and nonstatin therapies. DATA SOURCES AND STUDY 
      SELECTION: The MEDLINE and EMBASE databases were searched (1966-July 2016). The 
      key inclusion criteria were that the study was a randomized clinical trial and 
      the reported clinical outcomes included myocardial infarction (MI). Studies were 
      excluded if the duration was less than 6 months or had fewer than 50 clinical 
      events. Studies of 9 different types of LDL-C reduction approaches were included. 
      DATA EXTRACTION AND SYNTHESIS: Two authors independently extracted and entered 
      data into standardized data sheets and data were analyzed using meta-regression. 
      MAIN OUTCOMES AND MEASURES: The relative risk (RR) of major vascular events (a 
      composite of cardiovascular death, acute MI or other acute coronary syndrome, 
      coronary revascularization, or stroke) associated with the absolute reduction in 
      LDL-C level; 5-year rate of major coronary events (coronary death or MI) 
      associated with achieved LDL-C level. RESULTS: A total of 312 175 participants 
      (mean age, 62 years; 24% women; mean baseline LDL-C level of 3.16 mmol/L [122.3 
      mg/dL]) from 49 trials with 39 645 major vascular events were included. The RR 
      for major vascular events per 1-mmol/L (38.7-mg/dL) reduction in LDL-C level was 
      0.77 (95% CI, 0.71-0.84; P < .001) for statins and 0.75 (95% CI, 0.66-0.86; 
      P = .002) for established nonstatin interventions that work primarily via 
      upregulation of LDL receptor expression (ie, diet, bile acid sequestrants, ileal 
      bypass, and ezetimibe) (between-group difference, P = .72). For these 5 therapies 
      combined, the RR was 0.77 (95% CI, 0.75-0.79, P < .001) for major vascular events 
      per 1-mmol/L reduction in LDL-C level. For other interventions, the observed RRs 
      vs the expected RRs based on the degree of LDL-C reduction in the trials were 
      0.94 (95% CI, 0.89-0.99) vs 0.91 (95% CI, 0.90-0.92) for niacin (P = .24); 0.88 
      (95% CI, 0.83-0.92) vs 0.94 (95% CI, 0.93-0.94) for fibrates (P = .02), which was 
      lower than expected (ie, greater risk reduction); 1.01 (95% CI, 0.94-1.09) vs 
      0.90 (95% CI, 0.89-0.91) for cholesteryl ester transfer protein inhibitors 
      (P = .002), which was higher than expected (ie, less risk reduction); and 0.49 
      (95% CI, 0.34-0.71) vs 0.61 (95% CI, 0.58-0.65) for proprotein convertase 
      subtilisin/kexin type 9 inhibitors (P = .25). The achieved absolute LDL-C level 
      was significantly associated with the absolute rate of major coronary events 
      (11 301 events, including coronary death or MI) for primary prevention trials 
      (1.5% lower event rate [95% CI, 0.5%-2.6%] per each 1-mmol/L lower LDL-C level; 
      P = .008) and secondary prevention trials (4.6% lower event rate [95% CI, 
      2.9%-6.4%] per each 1-mmol/L lower LDL-C level; P < .001). CONCLUSIONS AND 
      RELEVANCE: In this meta-regression analysis, the use of statin and nonstatin 
      therapies that act via upregulation of LDL receptor expression to reduce LDL-C 
      were associated with similar RRs of major vascular events per change in LDL-C. 
      Lower achieved LDL-C levels were associated with lower rates of major coronary 
      events.
FAU - Silverman, Michael G
AU  - Silverman MG
AD  - TIMI Study Group, Division of Cardiovascular Medicine, Brigham and Women's 
      Hospital, Harvard Medical School, Boston, Massachusetts.
FAU - Ference, Brian A
AU  - Ference BA
AD  - Division of Cardiovascular Medicine, Wayne State University School of Medicine, 
      Detroit, Michigan.
FAU - Im, Kyungah
AU  - Im K
AD  - TIMI Study Group, Division of Cardiovascular Medicine, Brigham and Women's 
      Hospital, Harvard Medical School, Boston, Massachusetts.
FAU - Wiviott, Stephen D
AU  - Wiviott SD
AD  - TIMI Study Group, Division of Cardiovascular Medicine, Brigham and Women's 
      Hospital, Harvard Medical School, Boston, Massachusetts.
FAU - Giugliano, Robert P
AU  - Giugliano RP
AD  - TIMI Study Group, Division of Cardiovascular Medicine, Brigham and Women's 
      Hospital, Harvard Medical School, Boston, Massachusetts.
FAU - Grundy, Scott M
AU  - Grundy SM
AD  - Center for Human Nutrition, Department of Internal Medicine, University of Texas 
      Southwestern Medical Center, Dallas.
FAU - Braunwald, Eugene
AU  - Braunwald E
AD  - TIMI Study Group, Division of Cardiovascular Medicine, Brigham and Women's 
      Hospital, Harvard Medical School, Boston, Massachusetts.
FAU - Sabatine, Marc S
AU  - Sabatine MS
AD  - TIMI Study Group, Division of Cardiovascular Medicine, Brigham and Women's 
      Hospital, Harvard Medical School, Boston, Massachusetts.
LA  - eng
GR  - T32 HL007604/HL/NHLBI NIH HHS/United States
PT  - Journal Article
PT  - Meta-Analysis
PT  - Research Support, N.I.H., Extramural
PT  - Research Support, Non-U.S. Gov't
PT  - Review
PT  - Systematic Review
PL  - United States
TA  - JAMA
JT  - JAMA
JID - 7501160
RN  - 0 (Cholesterol, LDL)
RN  - 0 (Hydroxymethylglutaryl-CoA Reductase Inhibitors)
RN  - 0 (Hypolipidemic Agents)
RN  - 0 (Receptors, LDL)
RN  - 2679MF687A (Niacin)
SB  - IM
CIN - JAMA. 2017 Jan 24;317(4):439. PMID: 28118443
CIN - JAMA. 2017 Jan 24;317(4):439-440. PMID: 28118444
CIN - J Am Coll Cardiol. 2017 Feb 7;69(5):600. PMID: 28153119
MH  - Cardiovascular Diseases/*prevention & control
MH  - Cholesterol, LDL/*drug effects
MH  - Female
MH  - Humans
MH  - Hydroxymethylglutaryl-CoA Reductase Inhibitors/*therapeutic use
MH  - Hypolipidemic Agents/administration & dosage
MH  - Male
MH  - Middle Aged
MH  - Myocardial Infarction/prevention & control
MH  - Niacin/administration & dosage
MH  - Receptors, LDL/drug effects/metabolism
MH  - *Risk Reduction Behavior
MH  - Stroke/prevention & control
MH  - Up-Regulation
EDAT- 2016/09/28 06:00
MHDA- 2016/12/15 06:00
CRDT- 2016/09/28 06:00
PHST- 2016/09/28 06:00 [entrez]
PHST- 2016/09/28 06:00 [pubmed]
PHST- 2016/12/15 06:00 [medline]
AID - 2556125 [pii]
AID - 10.1001/jama.2016.13985 [doi]
PST - ppublish
SO  - JAMA. 2016 Sep 27;316(12):1289-97. doi: 10.1001/jama.2016.13985.

PMID- 30361677
OWN - NLM
STAT- MEDLINE
DCOM- 20190828
LR  - 20211204
IS  - 1759-507X (Electronic)
IS  - 1759-5061 (Linking)
VI  - 14
IP  - 12
DP  - 2018 Dec
TI  - Lipid management in patients with chronic kidney disease.
PG  - 727-749
LID - 10.1038/s41581-018-0072-9 [doi]
AB  - An increased risk of cardiovascular disease, independent of conventional risk 
      factors, is present even at minor levels of renal impairment and is highest in 
      patients with end-stage renal disease (ESRD) requiring dialysis. Renal 
      dysfunction changes the level, composition and quality of blood lipids in favour 
      of a more atherogenic profile. Patients with advanced chronic kidney disease 
      (CKD) or ESRD have a characteristic lipid pattern of hypertriglyceridaemia and 
      low HDL cholesterol levels but normal LDL cholesterol levels. In the general 
      population, a clear relationship exists between LDL cholesterol and major 
      atherosclerotic events. However, in patients with ESRD, LDL cholesterol shows a 
      negative association with these outcomes at below average LDL cholesterol levels 
      and a flat or weakly positive association with mortality at higher LDL 
      cholesterol levels. Overall, the available data suggest that lowering of LDL 
      cholesterol is beneficial for prevention of major atherosclerotic events in 
      patients with CKD and in kidney transplant recipients but is not beneficial in 
      patients requiring dialysis. The 2013 Kidney Disease: Improving Global Outcomes 
      (KDIGO) Clinical Practice Guideline for Lipid Management in CKD provides simple 
      recommendations for the management of dyslipidaemia in patients with CKD and 
      ESRD. However, emerging data and novel lipid-lowering therapies warrant some 
      reappraisal of these recommendations.
FAU - Ferro, Charles J
AU  - Ferro CJ
AD  - Department of Renal Medicine, University Hospitals Birmingham, Edgbaston, 
      Birmingham, UK. charles.ferro@uhb.nhs.uk.
FAU - Mark, Patrick B
AU  - Mark PB
AD  - Institute of Cardiovascular and Medical Sciences, University of Glasgow, Glasgow, 
      UK.
FAU - Kanbay, Mehmet
AU  - Kanbay M
AD  - Department of Medicine, Division of Nephrology, Koc University School of 
      Medicine, Istanbul, Turkey.
FAU - Sarafidis, Pantelis
AU  - Sarafidis P
AD  - Department of Nephrology, Hippokration Hospital, Aristotle University of 
      Thessaloniki, Thessaloniki, Greece.
FAU - Heine, Gunnar H
AU  - Heine GH
AD  - Saarland University Medical Center, Internal Medicine IV-Nephrology and 
      Hypertension, Homburg, Germany.
FAU - Rossignol, Patrick
AU  - Rossignol P
AD  - Centre d'Investigation Clinique Plurithématique Pierre Drouin - INSERM CHU de 
      Nancy, Nancy, France.
FAU - Massy, Ziad A
AU  - Massy ZA
AD  - Hopital Ambroise Paré, Paris Ile de France Ouest (UVSQ) University, Paris, 
      France.
FAU - Mallamaci, Francesca
AU  - Mallamaci F
AD  - CNR-IFC, Clinical Epidemiology and Pathophysiology of Hypertension and Renal 
      Diseases, Ospedali Riuniti, Italy.
FAU - Valdivielso, Jose M
AU  - Valdivielso JM
AD  - Vascular and Renal Translational Research Group, UDETMA, REDINREN del ISCIII, 
      IRBLleida, Lleida, Spain.
FAU - Malyszko, Jolanta
AU  - Malyszko J
AD  - Department of Nephrology, Dialysis Therapy and Internal Medicine, Warsaw Medical 
      University, Warsaw, Poland.
FAU - Verhaar, Marianne C
AU  - Verhaar MC
AD  - Department of Nephrology and Hypertension, University Medical Center Utrecht, 
      Utrecht University, Utrecht, Netherlands.
FAU - Ekart, Robert
AU  - Ekart R
AD  - Faculty of Medicine, Maribor University, Maribor, Slovenia.
FAU - Vanholder, Raymond
AU  - Vanholder R
AD  - Nephrology Section, Department of Internal Medicine, Ghent University Hospital, 
      Ghent, Belgium.
FAU - London, Gerard
AU  - London G
AD  - Service de Néphrologie, Hôpital Manhès, Fleury Mérogis, France.
FAU - Ortiz, Alberto
AU  - Ortiz A
AUID- ORCID: 0000-0002-9805-9523
AD  - IIS-Fundacion Jimenez Diaz, School of Medicine, University Autonoma of Madrid, 
      FRIAT and REDINREN, Madrid, Spain.
FAU - Zoccali, Carmine
AU  - Zoccali C
AD  - CNR-IFC, Clinical Epidemiology and Pathophysiology of Hypertension and Renal 
      Diseases, Ospedali Riuniti, Italy.
LA  - eng
PT  - Journal Article
PT  - Research Support, Non-U.S. Gov't
PT  - Review
PL  - England
TA  - Nat Rev Nephrol
JT  - Nature reviews. Nephrology
JID - 101500081
RN  - 0 (Biological Products)
RN  - 0 (CETP protein, human)
RN  - 0 (Cholesterol Ester Transfer Proteins)
RN  - 0 (Fatty Acids, Omega-3)
RN  - 0 (Fibric Acids)
RN  - 0 (Hydroxymethylglutaryl-CoA Reductase Inhibitors)
RN  - 0 (PCSK9 Inhibitors)
RN  - EC 3.4.21.- (PCSK9 protein, human)
SB  - IM
EIN - Nat Rev Nephrol. 2019 Feb;15(2):121. PMID: 30538326
MH  - Biological Products/therapeutic use
MH  - Cardiovascular Diseases/etiology/prevention & control
MH  - Cholesterol Ester Transfer Proteins/antagonists & inhibitors
MH  - Drug Discovery
MH  - Dyslipidemias/*blood/complications/*drug therapy/epidemiology
MH  - Fatty Acids, Omega-3/therapeutic use
MH  - Fibric Acids/therapeutic use
MH  - Glomerular Filtration Rate
MH  - Humans
MH  - Hydroxymethylglutaryl-CoA Reductase Inhibitors/*therapeutic use
MH  - Lipid Metabolism
MH  - *PCSK9 Inhibitors
MH  - Practice Guidelines as Topic
MH  - Renal Insufficiency, Chronic/complications/*physiopathology
EDAT- 2018/10/27 06:00
MHDA- 2019/08/29 06:00
CRDT- 2018/10/27 06:00
PHST- 2018/10/27 06:00 [pubmed]
PHST- 2019/08/29 06:00 [medline]
PHST- 2018/10/27 06:00 [entrez]
AID - 10.1038/s41581-018-0072-9 [pii]
AID - 10.1038/s41581-018-0072-9 [doi]
PST - ppublish
SO  - Nat Rev Nephrol. 2018 Dec;14(12):727-749. doi: 10.1038/s41581-018-0072-9.

PMID- 37596566
OWN - NLM
STAT- MEDLINE
DCOM- 20230821
LR  - 20231120
IS  - 1129-2377 (Electronic)
IS  - 1129-2369 (Print)
IS  - 1129-2369 (Linking)
VI  - 24
IP  - 1
DP  - 2023 Aug 18
TI  - Lipids, lipid-modifying drug target genes and migraine: a Mendelian randomization 
      study.
PG  - 112
LID - 10.1186/s10194-023-01633-x [doi]
LID - 112
AB  - INTRODUCTION: Migraine, a prevalent headache disorder with unclear mechanisms and 
      limited treatments, may be influenced by dyslipidemia and genetic factors. 
      Statins and emerging lipid-modifying agents show potential but lack evidence for 
      migraine management. Mendelian Randomization analysis offers insights into causal 
      relationships and therapeutic targets. This study aims to explore genetically 
      predicted lipid traits, drug targets, and their association with migraine risk. 
      METHOD: We conducted Mendelian randomization (MR) analyses utilizing genetic 
      variants associated with lipid traits and variants in genes encoding the protein 
      targets of various classes of lipid-lowering drugs. The specific drug classes 
      investigated included HMGCR, PCSK9, NPC1L1, ABCG5/ABCG8, LDLR, LPL, ANGPTL3, 
      APOB, CETP, and APOC3. To determine the effects on migraine risk, we 
      meta-analyzed MR estimates for regional variants using data from two large sample 
      sets. The genetic variants were weighted based on their associations with 
      specific lipid traits, such as low-density lipoprotein cholesterol (LDL-C), 
      high-density lipoprotein cholesterol (HDL-C), Apolipoprotein A1, and 
      Apolipoprotein B. To obtain association weights, we utilized data from lipid 
      genetics consortia. For lipid-modifying drug targets that exhibited suggestive 
      significance, we further employed expression quantitative trait locus (eQTL) 
      data. Additionally, we performed colocalization analysis to assess genetic 
      confounding. RESULT: The use of genetic proxies for HMGCR inhibition demonstrated 
      a significant association with a decreased risk of migraine in the FinnGen 
      dataset (OR = 0.64, 95% CI: 0.46-0.88, p = 0.0006) and a nearly significant 
      association in the Choquet dataset (OR = 0.78, 95% CI: 0.60-1.01, p = 0.06). When 
      pooling the estimates, the overall effect size showed a reduced risk of migraine 
      (OR = 0.73, 95% CI: 0.60-0.89, p = 0.0016). Similarly, genetic mimicry of LPL 
      enhancement was associated with a lower risk of migraine in the FinnGen dataset 
      (OR = 0.82, 95% CI: 0.69-0.96, p = 0.01) and the Choquet dataset (OR = 0.91, 95% 
      CI: 0.83-0.99, p = 0.03). Pooling the estimates showed a consistent effect size 
      (OR = 0.89, 95% CI: 0.83-0.96, p = 0.002). Sensitivity analyses yielded no 
      statistically significant evidence of bias arising from pleiotropy or genetic 
      confounding. CONCLUSION: In the study, it was observed that among the 10 
      lipid-lowering drug targets investigated, LPL and HMGCR showed significant 
      associations with migraine risk. These findings indicate that LPL and HMGCR have 
      the potential to serve as candidate drug targets for the treatment or prevention 
      of migraines.
CI  - © 2023. Springer-Verlag Italia S.r.l., part of Springer Nature.
FAU - Bi, Yaodan
AU  - Bi Y
AD  - Department of Anesthesiology, Peking Union Medical College and Chinese Academy of 
      Medical Sciences, Peking Union Medical College Hospital, No.1, Shuaifuyuan, 
      Beijing, China.
FAU - Zhu, Yinchao
AU  - Zhu Y
AD  - Department of Anesthesiology, West China Hospital, Sichuan University, No.37, 
      Guoxue Valley, Chengdu, Sichuan, China.
FAU - Tang, Shuai
AU  - Tang S
AD  - Department of Anesthesiology, Peking Union Medical College and Chinese Academy of 
      Medical Sciences, Peking Union Medical College Hospital, No.1, Shuaifuyuan, 
      Beijing, China. tangshuai@pumch.cn.
FAU - Huang, Yuguang
AU  - Huang Y
AD  - Department of Anesthesiology, Peking Union Medical College and Chinese Academy of 
      Medical Sciences, Peking Union Medical College Hospital, No.1, Shuaifuyuan, 
      Beijing, China.
LA  - eng
PT  - Journal Article
DEP - 20230818
PL  - England
TA  - J Headache Pain
JT  - The journal of headache and pain
JID - 100940562
RN  - EC 3.4.21.- (PCSK9 protein, human)
RN  - EC 3.4.21.- (Proprotein Convertase 9)
RN  - 97C5T2UQ7J (Cholesterol)
RN  - 0 (ANGPTL3 protein, human)
RN  - 0 (Angiopoietin-Like Protein 3)
SB  - IM
MH  - Humans
MH  - *Proprotein Convertase 9
MH  - *Mendelian Randomization Analysis
MH  - Drug Delivery Systems
MH  - Cholesterol
MH  - Angiopoietin-Like Protein 3
PMC - PMC10439594
OTO - NOTNLM
OT  - Drug target Mendelian randomization
OT  - Lipids
OT  - Migraine
COIS- The authors declare no competing interests.
EDAT- 2023/08/19 11:42
MHDA- 2023/08/21 06:42
PMCR- 2023/08/18
CRDT- 2023/08/18 23:36
PHST- 2023/07/04 00:00 [received]
PHST- 2023/07/18 00:00 [accepted]
PHST- 2023/08/21 06:42 [medline]
PHST- 2023/08/19 11:42 [pubmed]
PHST- 2023/08/18 23:36 [entrez]
PHST- 2023/08/18 00:00 [pmc-release]
AID - 10.1186/s10194-023-01633-x [pii]
AID - 1633 [pii]
AID - 10.1186/s10194-023-01633-x [doi]
PST - epublish
SO  - J Headache Pain. 2023 Aug 18;24(1):112. doi: 10.1186/s10194-023-01633-x.

PMID- 33766264
OWN - NLM
STAT- MEDLINE
DCOM- 20211027
LR  - 20211027
IS  - 1558-3597 (Electronic)
IS  - 0735-1097 (Linking)
VI  - 77
IP  - 12
DP  - 2021 Mar 30
TI  - New and Emerging Therapies for Reduction of LDL-Cholesterol and Apolipoprotein B: 
      JACC Focus Seminar 1/4.
PG  - 1564-1575
LID - S0735-1097(21)00249-7 [pii]
LID - 10.1016/j.jacc.2020.11.079 [doi]
AB  - Adding to the foundation of statins, ezetimibe and proprotein convertase 
      subtilisin-kexin type 9 inhibitors (PCSK9i), novel, emerging low-density 
      lipoprotein cholesterol (LDL-C)-lowering therapies are under development for the 
      prevention of cardiovascular disease. Inclisiran, a small interfering RNA 
      molecule that inhibits PCSK9, only needs to be dosed twice a year and has the 
      potential to help overcome current barriers to persistence and adherence to 
      lipid-lowering therapies. Bempedoic acid, which lowers LDL-C upstream from 
      statins, provides a novel alternative for patients with statin intolerance. 
      Angiopoetin-like 3 protein (ANGPTL3) inhibitors have been shown to provide potent 
      LDL-C lowering in patients with homozygous familial hypercholesterolemia without 
      major adverse effects as seen with lomitapide and mipomersen, and may reduce the 
      need for apheresis. Finally, CETP inhibitors may yet be effective with the 
      development of obicetrapib. These novel agents provide the clinician the tools to 
      effectively lower LDL-C across the entire range of LDL-C-induced elevation of 
      cardiovascular risk, from primary prevention and secondary prevention to 
      null-null homozygous familial hypercholesterolemia patients.
CI  - Copyright © 2021 American College of Cardiology Foundation. Published by Elsevier 
      Inc. All rights reserved.
FAU - Nurmohamed, Nick S
AU  - Nurmohamed NS
AD  - Department of Vascular Medicine, Amsterdam UMC, University of Amsterdam, 
      Amsterdam, the Netherlands; Department of Cardiology, Amsterdam UMC, Vrije 
      Universiteit Amsterdam, Amsterdam, the Netherlands. Electronic address: 
      https://twitter.com/NickNurmohamed.
FAU - Navar, Ann Marie
AU  - Navar AM
AD  - Duke Clinical Research Institute, Duke University School of Medicine, Durham, 
      North Carolina, USA. Electronic address: https://twitter.com/AnnMarieNavar.
FAU - Kastelein, John J P
AU  - Kastelein JJP
AD  - Department of Vascular Medicine, Amsterdam UMC, University of Amsterdam, 
      Amsterdam, the Netherlands. Electronic address: j.j.kastelein@amsterdamumc.nl.
LA  - eng
PT  - Journal Article
PT  - Review
PL  - United States
TA  - J Am Coll Cardiol
JT  - Journal of the American College of Cardiology
JID - 8301365
RN  - 0 (Apolipoproteins B)
RN  - 0 (Cholesterol, LDL)
SB  - IM
MH  - Apolipoproteins B/*blood
MH  - Cholesterol, LDL/*blood
MH  - Humans
MH  - Hypercholesterolemia/*drug therapy
MH  - Hyperlipoproteinemias/*drug therapy
OTO - NOTNLM
OT  - ANGPTL3
OT  - CETP
OT  - CVD
OT  - bempedoic acid
OT  - inclisiran
OT  - lipid lowering
COIS- Funding Support and Author Disclosures Dr. Nurmohamed is cofounder of Lipid 
      Tools. Dr. Navar has received funding for research to her institution from Amgen, 
      Janssen, Amarin, Sanofi, and Regeneron; and has received honoraria and consulting 
      fees from Amarin, Amgen, Astra Zeneca, BI, Esperion, Janssen, Lilly, Sanofi, 
      Regeneron, NovoNordisk, Novartis, The Medicines Company, New Amsterdam, DalCor, 
      89Bio, and Pfizer. Prof. Kastelein has received personal fees from AstraZeneca, 
      CIVI Biotechnology, CSL Behring, Draupnir, Esperion, Gemphire, Madrigal 
      Pharmaceuticals, Matinas Biopharma, North Sea Therapeutics, Novo Nordisk, 
      Novartis, Regeneron, RegenXBio, Staten Biotech, 89 Bio, Omeicos, and Serometrix; 
      and is a part-time employee of NewAmsterdam Pharma.
EDAT- 2021/03/27 06:00
MHDA- 2021/10/28 06:00
CRDT- 2021/03/26 05:53
PHST- 2020/09/22 00:00 [received]
PHST- 2020/11/03 00:00 [revised]
PHST- 2020/11/04 00:00 [accepted]
PHST- 2021/03/26 05:53 [entrez]
PHST- 2021/03/27 06:00 [pubmed]
PHST- 2021/10/28 06:00 [medline]
AID - S0735-1097(21)00249-7 [pii]
AID - 10.1016/j.jacc.2020.11.079 [doi]
PST - ppublish
SO  - J Am Coll Cardiol. 2021 Mar 30;77(12):1564-1575. doi: 10.1016/j.jacc.2020.11.079.

PMID- 25694464
OWN - NLM
STAT- MEDLINE
DCOM- 20160201
LR  - 20220408
IS  - 1522-9645 (Electronic)
IS  - 0195-668X (Print)
IS  - 0195-668X (Linking)
VI  - 36
IP  - 17
DP  - 2015 May 1
TI  - Statin-associated muscle symptoms: impact on statin therapy-European 
      Atherosclerosis Society Consensus Panel Statement on Assessment, Aetiology and 
      Management.
PG  - 1012-22
LID - 10.1093/eurheartj/ehv043 [doi]
AB  - Statin-associated muscle symptoms (SAMS) are one of the principal reasons for 
      statin non-adherence and/or discontinuation, contributing to adverse 
      cardiovascular outcomes. This European Atherosclerosis Society (EAS) Consensus 
      Panel overviews current understanding of the pathophysiology of statin-associated 
      myopathy, and provides guidance for diagnosis and management of SAMS. 
      Statin-associated myopathy, with significant elevation of serum creatine kinase 
      (CK), is a rare but serious side effect of statins, affecting 1 per 1000 to 1 per 
      10 000 people on standard statin doses. Statin-associated muscle symptoms cover a 
      broader range of clinical presentations, usually with normal or minimally 
      elevated CK levels, with a prevalence of 7-29% in registries and observational 
      studies. Preclinical studies show that statins decrease mitochondrial function, 
      attenuate energy production, and alter muscle protein degradation, thereby 
      providing a potential link between statins and muscle symptoms; controlled 
      mechanistic and genetic studies in humans are necessary to further understanding. 
      The Panel proposes to identify SAMS by symptoms typical of statin myalgia (i.e. 
      muscle pain or aching) and their temporal association with discontinuation and 
      response to repetitive statin re-challenge. In people with SAMS, the Panel 
      recommends the use of a maximally tolerated statin dose combined with non-statin 
      lipid-lowering therapies to attain recommended low-density lipoprotein 
      cholesterol targets. The Panel recommends a structured work-up to identify 
      individuals with clinically relevant SAMS generally to at least three different 
      statins, so that they can be offered therapeutic regimens to satisfactorily 
      address their cardiovascular risk. Further research into the underlying 
      pathophysiological mechanisms may offer future therapeutic potential.
CI  - © The Author 2015. Published by Oxford University Press on behalf of the European 
      Society of Cardiology.
FAU - Stroes, Erik S
AU  - Stroes ES
AD  - Department of Vascular Medicine, Academic Medical Center, Amsterdam, The 
      Netherlands e.s.stroes@amc.uva.nl.
FAU - Thompson, Paul D
AU  - Thompson PD
AD  - Hartford Hospital, Hartford, CT, USA.
FAU - Corsini, Alberto
AU  - Corsini A
AD  - University of Milan and Multimedica IRCSS Milano, Italy.
FAU - Vladutiu, Georgirene D
AU  - Vladutiu GD
AD  - School of Medicine and Biomedical Sciences, State University of New York at 
      Buffalo, Buffalo, NY, USA.
FAU - Raal, Frederick J
AU  - Raal FJ
AD  - University of the Witwatersrand, Johannesburg, South Africa.
FAU - Ray, Kausik K
AU  - Ray KK
AD  - St. Georges's University of London, UK.
FAU - Roden, Michael
AU  - Roden M
AD  - Department of Endocrinology and Diabetology, University Hospital Düsseldorf 
      Heinrich-Heine University, and Institute for Clinical Diabetology, German 
      Diabetes Center, Leibniz Center for Diabetes Research, Germany.
FAU - Stein, Evan
AU  - Stein E
AD  - Metabolic and Atherosclerosis Research Centre, Cincinnati, OH, USA.
FAU - Tokgözoğlu, Lale
AU  - Tokgözoğlu L
AD  - Hacettepe University, Ankara, Turkey.
FAU - Nordestgaard, Børge G
AU  - Nordestgaard BG
AD  - Herlev Hospital, Copenhagen University Hospital, University of Copenhagen, 
      Denmark.
FAU - Bruckert, Eric
AU  - Bruckert E
AD  - Pitié-Salpetriere University Hospital, Paris, France.
FAU - De Backer, Guy
AU  - De Backer G
AD  - Ghent University, Ghent, Belgium.
FAU - Krauss, Ronald M
AU  - Krauss RM
AD  - Children's Hospital Oakland Research Institute, Oakland, CA, USA.
FAU - Laufs, Ulrich
AU  - Laufs U
AD  - Universitätsklinikum des Saarlandes, Homburg/Saar, Germany.
FAU - Santos, Raul D
AU  - Santos RD
AD  - University of Sao Paulo, Brazil.
FAU - Hegele, Robert A
AU  - Hegele RA
AD  - Western University, London, ON, Canada.
FAU - Hovingh, G Kees
AU  - Hovingh GK
AD  - Academic Medical Center, University of Amsterdam, The Netherlands.
FAU - Leiter, Lawrence A
AU  - Leiter LA
AD  - Li Ka Shing Knowledge Institute and Keenan Research Centre for Biomedical 
      Science, St. Michael's Hospital, University of Toronto, Canada.
FAU - Mach, Francois
AU  - Mach F
AD  - Cardiology Service, HUG, Geneva, Switzerland.
FAU - März, Winfried
AU  - März W
AD  - Synlab Center of Laboratory Diagnostics Heidelberg, Heidelberg, Germany.
FAU - Newman, Connie B
AU  - Newman CB
AD  - New York University School of Medicine, New York, USA.
FAU - Wiklund, Olov
AU  - Wiklund O
AD  - Sahlgrenska University Hospital, Gothenburg, Sweden.
FAU - Jacobson, Terry A
AU  - Jacobson TA
AD  - Emory University School of Medicine, Atlanta, GA, USA.
FAU - Catapano, Alberico L
AU  - Catapano AL
AD  - University of Milan and Multimedica IRCSS Milano, Italy.
FAU - Chapman, M John
AU  - Chapman MJ
AD  - INSERM, Pitié-Salpetriere University Hospital, Paris, France.
FAU - Ginsberg, Henry N
AU  - Ginsberg HN
CN  - European Atherosclerosis Society Consensus Panel
LA  - eng
PT  - Journal Article
PT  - Research Support, Non-U.S. Gov't
PT  - Review
DEP - 20150218
PL  - England
TA  - Eur Heart J
JT  - European heart journal
JID - 8006263
RN  - 0 (CETP protein, human)
RN  - 0 (Cholesterol Ester Transfer Proteins)
RN  - 0 (Hydroxymethylglutaryl-CoA Reductase Inhibitors)
RN  - 0 (Hypolipidemic Agents)
RN  - EC 2.7.3.2 (Creatine Kinase)
RN  - EC 3.4.21.- (PCSK9 protein, human)
RN  - EC 3.4.21.- (Proprotein Convertase 9)
RN  - EC 3.4.21.- (Proprotein Convertases)
RN  - EC 3.4.21.- (Serine Endopeptidases)
SB  - IM
MH  - Cholesterol Ester Transfer Proteins/antagonists & inhibitors
MH  - Complementary Therapies
MH  - Consensus
MH  - Creatine Kinase/metabolism
MH  - Diet
MH  - Genetic Predisposition to Disease/etiology
MH  - Humans
MH  - Hydroxymethylglutaryl-CoA Reductase Inhibitors/*adverse effects/pharmacokinetics
MH  - Hypolipidemic Agents/therapeutic use
MH  - Mitochondria, Muscle
MH  - Mitochondrial Diseases/complications
MH  - Muscular Diseases/*chemically induced/diagnosis/therapy
MH  - Proprotein Convertase 9
MH  - Proprotein Convertases/antagonists & inhibitors
MH  - Risk Factors
MH  - Serine Endopeptidases
PMC - PMC4416140
OTO - NOTNLM
OT  - Cholesterol
OT  - Consensus statement
OT  - Lipids
OT  - Mitochondrial
OT  - Muscle symptoms
OT  - Myalgia
OT  - Myopathy
OT  - Statin
OT  - Statin intolerance
FIR - Stroes, Erik
IR  - Stroes E
FIR - Thompson, Paul D
IR  - Thompson PD
FIR - Corsini, Alberto
IR  - Corsini A
FIR - Vladutiu, Georgirene D
IR  - Vladutiu GD
FIR - Raal, Frederick J
IR  - Raal FJ
FIR - Ray, Kausik K
IR  - Ray KK
FIR - Roden, Michael
IR  - Roden M
FIR - Stein, Evan
IR  - Stein E
FIR - Tokgözoğlu, Lale
IR  - Tokgözoğlu L
FIR - Nordestgaard, Børge G
IR  - Nordestgaard BG
FIR - Bruckert, Eric
IR  - Bruckert E
FIR - Krauss, Ronald M
IR  - Krauss RM
FIR - Laufs, Ulrich
IR  - Laufs U
FIR - Santos, Raul D
IR  - Santos RD
FIR - März, Winfried
IR  - März W
FIR - Newman, Connie B
IR  - Newman CB
FIR - Chapman, M John
IR  - Chapman M
FIR - Ginsberg, Henry N
IR  - Ginsberg HN
FIR - Chapman, M John
IR  - Chapman M
FIR - Ginsberg, Henry N
IR  - Ginsberg HN
FIR - de Backer, Guy
IR  - de Backer G
FIR - Catapano, Alberico L
IR  - Catapano AL
FIR - Hegele, Robert A
IR  - Hegele RA
FIR - Hovingh, G Kees
IR  - Hovingh G
FIR - Jacobson, Terry A
IR  - Jacobson TA
FIR - Leiter, Lawrence
IR  - Leiter L
FIR - Mach, Francois
IR  - Mach F
FIR - Wiklund, Olov
IR  - Wiklund O
EDAT- 2015/02/20 06:00
MHDA- 2016/02/02 06:00
PMCR- 2015/02/18
CRDT- 2015/02/20 06:00
PHST- 2014/12/21 00:00 [received]
PHST- 2015/01/26 00:00 [accepted]
PHST- 2015/02/20 06:00 [entrez]
PHST- 2015/02/20 06:00 [pubmed]
PHST- 2016/02/02 06:00 [medline]
PHST- 2015/02/18 00:00 [pmc-release]
AID - ehv043 [pii]
AID - 10.1093/eurheartj/ehv043 [doi]
PST - ppublish
SO  - Eur Heart J. 2015 May 1;36(17):1012-22. doi: 10.1093/eurheartj/ehv043. Epub 2015 
      Feb 18.

PMID- 23811423
OWN - NLM
STAT- MEDLINE
DCOM- 20140611
LR  - 20220410
IS  - 1940-4034 (Electronic)
IS  - 1074-2484 (Linking)
VI  - 18
IP  - 5
DP  - 2013 Sep
TI  - Lipid-lowering agents.
PG  - 401-11
LID - 10.1177/1074248413492906 [doi]
AB  - The role of lipid lowering in reducing the risk of mortality and morbidity from 
      cardiovascular disease (CVD) is well established. Treatment particularly aimed at 
      decreasing low-density lipoprotein cholesterol (LDL-C) is effective in reducing 
      the risk of death from coronary heart disease and stroke. Statins form the 
      cornerstone of treatment. However, in some individuals with a high risk of CVD 
      who are unable to achieve their target LDL-C due to either intolerance or lack of 
      efficacy, there is the need for alternative therapies. This review provides an 
      overview of the different classes of currently available lipid-lowering 
      medications including statins, fibrates, bile acid sequestrants (resins), and 
      omega-3 fatty acids. Data are presented on their indications, pharmacology, and 
      the relevant end point clinical trial data with these drugs. It also discusses 
      the human trial data on some novel therapeutic agents that are being developed 
      including those for homozygous familial hypercholesterolemia--the antisense 
      oligonucleotide mipomersen and the microsomal transfer protein inhibitor 
      lomitapide. Data are presented on phase II and III trials on agents with 
      potentially wider applications, cholesterol ester transfer protein inhibitors and 
      proprotein convertase subtilisin kexin 9 inhibitors. The data on a licensed gene 
      therapy for lipoprotein lipase deficiency are also presented.
FAU - Ewang-Emukowhate, Mfon
AU  - Ewang-Emukowhate M
AD  - Department of Chemical Pathology, Guy's & St Thomas Hospitals, St Thomas' 
      Hospital Campus, London, England. Mfon.Ewang@gstt.nhs.uk
FAU - Wierzbicki, Anthony S
AU  - Wierzbicki AS
LA  - eng
PT  - Journal Article
PT  - Review
DEP - 20130627
PL  - United States
TA  - J Cardiovasc Pharmacol Ther
JT  - Journal of cardiovascular pharmacology and therapeutics
JID - 9602617
RN  - 0 (Cholesterol, LDL)
RN  - 0 (Hydroxymethylglutaryl-CoA Reductase Inhibitors)
RN  - 0 (Hypolipidemic Agents)
SB  - IM
MH  - Cardiovascular Diseases/etiology/mortality/*prevention & control
MH  - Cholesterol, LDL/blood/drug effects
MH  - Coronary Disease/etiology/mortality/prevention & control
MH  - Drug Design
MH  - Dyslipidemias/complications/*drug therapy
MH  - Genetic Therapy/methods
MH  - Humans
MH  - Hydroxymethylglutaryl-CoA Reductase Inhibitors/pharmacology/therapeutic use
MH  - Hyperlipoproteinemia Type I/therapy
MH  - Hyperlipoproteinemia Type II/drug therapy
MH  - Hypolipidemic Agents/*therapeutic use
MH  - Risk Factors
MH  - Stroke/etiology/mortality/prevention & control
OTO - NOTNLM
OT  - bile acid sequestrant
OT  - cardiovascular disease
OT  - dyslipidemia
OT  - fibrate
OT  - lipid lowering
OT  - statin
EDAT- 2013/07/03 06:00
MHDA- 2014/06/12 06:00
CRDT- 2013/07/02 06:00
PHST- 2013/07/02 06:00 [entrez]
PHST- 2013/07/03 06:00 [pubmed]
PHST- 2014/06/12 06:00 [medline]
AID - 1074248413492906 [pii]
AID - 10.1177/1074248413492906 [doi]
PST - ppublish
SO  - J Cardiovasc Pharmacol Ther. 2013 Sep;18(5):401-11. doi: 
      10.1177/1074248413492906. Epub 2013 Jun 27.

PMID- 30278356
OWN - NLM
STAT- MEDLINE
DCOM- 20191121
LR  - 20191121
IS  - 1879-1484 (Electronic)
IS  - 0021-9150 (Linking)
VI  - 278
DP  - 2018 Nov
TI  - CETP inhibition, statins and diabetes.
PG  - 143-146
LID - S0021-9150(18)31406-0 [pii]
LID - 10.1016/j.atherosclerosis.2018.09.033 [doi]
AB  - Type 2 diabetes is a causal risk factor for the development of atherosclerotic 
      cardiovascular disease (ASCVD). While treatment with a statin reduces the risk of 
      having an ASCVD event in all people, including those with type-2 diabetes, statin 
      treatment also increases the likelihood of new onset diabetes when given to those 
      with risk factors for developing diabetes. Treatment with the cholesteryl ester 
      transfer protein (CETP) inhibitor, anacetrapib, reduces the risk of having a 
      coronary event over and above that achieved with a statin. However, unlike 
      statins, anacetrapib decreases the risk of developing diabetes. If the reduced 
      risk of new-onset diabetes is confirmed in another CETP inhibitor outcome trial, 
      there will be a case for considering the use of the combination of a statin plus 
      a CETP inhibitor in high ASCVD-risk people who are also at increased risk of 
      developing diabetes.
CI  - Copyright © 2018 Elsevier B.V. All rights reserved.
FAU - Barter, Philip J
AU  - Barter PJ
AD  - Lipid Research Group, School of Medical Sciences, The University of New South 
      Wales, Australia. Electronic address: p.barter@unsw.edu.au.
FAU - Cochran, Blake J
AU  - Cochran BJ
AD  - Lipid Research Group, School of Medical Sciences, The University of New South 
      Wales, Australia.
FAU - Rye, Kerry-Anne
AU  - Rye KA
AD  - Lipid Research Group, School of Medical Sciences, The University of New South 
      Wales, Australia.
LA  - eng
PT  - Journal Article
PT  - Review
DEP - 20180926
PL  - Ireland
TA  - Atherosclerosis
JT  - Atherosclerosis
JID - 0242543
RN  - 0 (Anticholesteremic Agents)
RN  - 0 (Apolipoprotein A-I)
RN  - 0 (CETP protein, human)
RN  - 0 (Cholesterol Ester Transfer Proteins)
RN  - 0 (Cholesterol, HDL)
RN  - 0 (Cholesterol, LDL)
RN  - 0 (Hydroxymethylglutaryl-CoA Reductase Inhibitors)
RN  - 0 (Oxazolidinones)
RN  - P7T269PR6S (anacetrapib)
SB  - IM
MH  - Anticholesteremic Agents/therapeutic use
MH  - Apolipoprotein A-I/metabolism
MH  - Cholesterol Ester Transfer Proteins/*antagonists & inhibitors
MH  - Cholesterol, HDL/metabolism
MH  - Cholesterol, LDL/metabolism
MH  - Diabetes Mellitus, Type 2/complications/*drug therapy
MH  - Humans
MH  - Hydroxymethylglutaryl-CoA Reductase Inhibitors/*therapeutic use
MH  - Oxazolidinones/therapeutic use
MH  - Randomized Controlled Trials as Topic
MH  - Risk Factors
OTO - NOTNLM
OT  - CETP inhibition
OT  - Diabetes
OT  - Statins
EDAT- 2018/10/03 06:00
MHDA- 2019/11/22 06:00
CRDT- 2018/10/03 06:00
PHST- 2018/04/16 00:00 [received]
PHST- 2018/09/07 00:00 [revised]
PHST- 2018/09/25 00:00 [accepted]
PHST- 2018/10/03 06:00 [pubmed]
PHST- 2019/11/22 06:00 [medline]
PHST- 2018/10/03 06:00 [entrez]
AID - S0021-9150(18)31406-0 [pii]
AID - 10.1016/j.atherosclerosis.2018.09.033 [doi]
PST - ppublish
SO  - Atherosclerosis. 2018 Nov;278:143-146. doi: 
      10.1016/j.atherosclerosis.2018.09.033. Epub 2018 Sep 26.

PMID- 29018035
OWN - NLM
STAT- MEDLINE
DCOM- 20190619
LR  - 20190619
IS  - 1524-4571 (Electronic)
IS  - 0009-7330 (Print)
IS  - 0009-7330 (Linking)
VI  - 122
IP  - 1
DP  - 2018 Jan 5
TI  - Trials and Tribulations of CETP Inhibitors.
PG  - 106-112
LID - 10.1161/CIRCRESAHA.117.311978 [doi]
AB  - The development of CETP (cholesteryl ester transfer protein) inhibitors has had a 
      long and difficult course with 3 compounds failing in phase III clinical trials. 
      Finally, the REVEAL (Randomized Evaluation of the Effects of Anacetrapib through 
      Lipid modification) trial has shown that the CETP inhibitor anacetrapib decreased 
      coronary heart disease when added to statin therapy. Although the result is 
      different to earlier studies, this is likely related to the size and duration of 
      the trial. The benefit of anacetrapib seems to be largely explained by lowering 
      of non-HDL-C (high-density lipoprotein cholesterol), rather than increases in 
      HDL-C. Although the magnitude of benefit for coronary heart disease appeared to 
      be moderate, in part this may have reflected aspects of the trial design. 
      Anacetrapib treatment was associated with a small increase in blood pressure, but 
      was devoid of major side effects and was also associated with a small reduction 
      in diabetes mellitus. Treatment with CETP inhibitors, either alone or in 
      combination with statins, could provide another option for patients with coronary 
      disease who require further reduction in LDL (low-density lipoprotein) and 
      non-HDL-C.
CI  - © 2017 American Heart Association, Inc.
FAU - Tall, Alan R
AU  - Tall AR
AD  - From the Division of Molecular Medicine, Department of Medicine, Columbia 
      University, New York (A.R.T.); and Departments of Genetics and Medicine, Perelman 
      School of Medicine, University of Pennsylvania, Philadelphia (D.J.R.) 
      art1@columbia.edu.
FAU - Rader, Daniel J
AU  - Rader DJ
AD  - From the Division of Molecular Medicine, Department of Medicine, Columbia 
      University, New York (A.R.T.); and Departments of Genetics and Medicine, Perelman 
      School of Medicine, University of Pennsylvania, Philadelphia (D.J.R.).
LA  - eng
GR  - R01 HL107653/HL/NHLBI NIH HHS/United States
GR  - R01 HL111398/HL/NHLBI NIH HHS/United States
PT  - Journal Article
PT  - Research Support, N.I.H., Extramural
PT  - Review
DEP - 20171010
PL  - United States
TA  - Circ Res
JT  - Circulation research
JID - 0047103
RN  - 0 (Anticholesteremic Agents)
RN  - 0 (CETP protein, human)
RN  - 0 (Cholesterol Ester Transfer Proteins)
RN  - 0 (Cholesterol, HDL)
RN  - 0 (Lipoproteins, LDL)
RN  - 0 (Oxazolidinones)
RN  - P7T269PR6S (anacetrapib)
SB  - IM
MH  - Anticholesteremic Agents/pharmacology/therapeutic use
MH  - Cardiovascular Diseases/*blood/*drug therapy
MH  - Cholesterol Ester Transfer Proteins/*antagonists & inhibitors/*blood
MH  - Cholesterol, HDL/antagonists & inhibitors/blood
MH  - Humans
MH  - Lipoproteins, LDL/antagonists & inhibitors/blood
MH  - Oxazolidinones/pharmacology/*therapeutic use
MH  - Randomized Controlled Trials as Topic/*methods
PMC - PMC5756107
MID - NIHMS920179
OTO - NOTNLM
OT  - anacetrapib
OT  - coronary disease
OT  - dalcetrapib
OT  - evacetrapib
OT  - torcetrapib
EDAT- 2017/10/12 06:00
MHDA- 2019/06/20 06:00
PMCR- 2019/01/05
CRDT- 2017/10/12 06:00
PHST- 2017/10/12 06:00 [pubmed]
PHST- 2019/06/20 06:00 [medline]
PHST- 2017/10/12 06:00 [entrez]
PHST- 2019/01/05 00:00 [pmc-release]
AID - CIRCRESAHA.117.311978 [pii]
AID - 10.1161/CIRCRESAHA.117.311978 [doi]
PST - ppublish
SO  - Circ Res. 2018 Jan 5;122(1):106-112. doi: 10.1161/CIRCRESAHA.117.311978. Epub 
      2017 Oct 10.

PMID- 37568484
OWN - NLM
STAT- Publisher
LR  - 20230814
IS  - 2077-0383 (Print)
IS  - 2077-0383 (Electronic)
IS  - 2077-0383 (Linking)
VI  - 12
IP  - 15
DP  - 2023 Aug 2
TI  - Targeting PCSK9 and Beyond for the Management of Low-Density Lipoprotein 
      Cholesterol.
LID - 10.3390/jcm12155082 [doi]
LID - 5082
AB  - Reducing low-density lipoprotein cholesterol (LDL-C) levels is crucial to the 
      prevention of atherosclerotic cardiovascular disease (ASCVD). However, many 
      patients, especially those at very high ASCVD risk or with familial 
      hypercholesterolemia (FH), do not achieve target LDL-C levels with statin 
      monotherapy. The underutilization of novel lipid-lowering therapies (LLT) 
      globally may be due to cost concerns or therapeutic inertia. Emerging approaches 
      have the potential to lower LDL-C and reduce ASCVD risk further, in addition to 
      offering alternatives for statin-intolerant patients. Shifting the treatment 
      paradigm towards initial combination therapy and utilizing novel LLT strategies 
      can complement existing treatments. This review discusses innovative approaches 
      including combination therapies involving statins and agents like ezetimibe, 
      bempedoic acid, cholesterol ester transfer protein (CETP) inhibitors as well as 
      strategies targeting proprotein convertase subtilisin/kexin type 9 (PCSK9) and 
      angiopoietin-like protein 3 (ANGPTL3) inhibition. Advances in nucleic acid-based 
      therapies and gene editing are innovative approaches that will improve patient 
      compliance and adherence. These strategies demonstrate significant LDL-C 
      reductions and improved cardiovascular outcomes, offering potential for optimal 
      LDL-C control and reduced ASCVD risk. By addressing the limitations of statin 
      monotherapy, these approaches provide new management options for elevated LDL-C 
      levels.
FAU - Mohamed, Farzahna
AU  - Mohamed F
AUID- ORCID: 0000-0001-5602-3621
AD  - Division of Endocrinology and Metabolism, Department of Internal Medicine, 
      Faculty of Health Sciences, University of the Witwatersrand, Johannesburg 2193, 
      South Africa.
FAU - Mansfield, Brett
AU  - Mansfield B
AUID- ORCID: 0000-0002-8042-7041
AD  - Division of Endocrinology and Metabolism, Department of Internal Medicine, 
      Faculty of Health Sciences, University of the Witwatersrand, Johannesburg 2193, 
      South Africa.
FAU - Raal, Frederick J
AU  - Raal FJ
AUID- ORCID: 0000-0002-9170-7938
AD  - Division of Endocrinology and Metabolism, Department of Internal Medicine, 
      Faculty of Health Sciences, University of the Witwatersrand, Johannesburg 2193, 
      South Africa.
LA  - eng
PT  - Journal Article
PT  - Review
DEP - 20230802
PL  - Switzerland
TA  - J Clin Med
JT  - Journal of clinical medicine
JID - 101606588
PMC - PMC10419884
OTO - NOTNLM
OT  - ANGPTL3 inhibitors
OT  - PCSK9 inhibitors
OT  - bempedoic acid
OT  - dyslipidemia
COIS- The authors declare no conflict of interest. F.J.R. receives an honorarium from 
      Amgen, Sanofi-Aventis, Novartis, and LIB Therapeutics, with no conflict of 
      interest to this manuscript.
EDAT- 2023/08/12 10:45
MHDA- 2023/08/12 10:45
PMCR- 2023/08/02
CRDT- 2023/08/12 01:02
PHST- 2023/06/27 00:00 [received]
PHST- 2023/07/29 00:00 [revised]
PHST- 2023/07/31 00:00 [accepted]
PHST- 2023/08/12 10:45 [medline]
PHST- 2023/08/12 10:45 [pubmed]
PHST- 2023/08/12 01:02 [entrez]
PHST- 2023/08/02 00:00 [pmc-release]
AID - jcm12155082 [pii]
AID - jcm-12-05082 [pii]
AID - 10.3390/jcm12155082 [doi]
PST - epublish
SO  - J Clin Med. 2023 Aug 2;12(15):5082. doi: 10.3390/jcm12155082.

PMID- 22706914
OWN - NLM
STAT- MEDLINE
DCOM- 20121025
LR  - 20211021
IS  - 1534-3170 (Electronic)
IS  - 1523-3782 (Linking)
VI  - 14
IP  - 4
DP  - 2012 Aug
TI  - Regression of atherosclerosis.
PG  - 443-9
LID - 10.1007/s11886-012-0285-7 [doi]
AB  - Atherosclerotic cardiovascular disease (CVD) is a complex disorder that leads to 
      premature death and hospitalization. Several drugs have been, or are currently 
      being tested for their ability to reduce cardiovascular mortality and/or promote 
      regression of atherosclerotic lesions. In addition to "hard end point" clinical 
      trials in which total and cardiovascular mortality as well as risk of incident 
      myocardial infarction are considered as outcomes, trials with surrogate end 
      points using imaging biomarkers can rapidly assess the efficacy of new 
      cardiovascular drugs. Low-density lipoprotein-based therapies with statins have 
      been shown to promote atherosclerosis regression, and several other drugs 
      targeting high-density lipoproteins or inflammation/oxidation are currently being 
      tested in both outcomes and imaging trials in which atherosclerosis regression is 
      anticipated. In this review, we focus on the latest progress in CVD and highlight 
      novel drugs that tackle atherosclerosis as well as the currently used and 
      upcoming imaging techniques to optimally measure atherosclerosis progression.
FAU - Arsenault, Benoit J
AU  - Arsenault BJ
AD  - Montreal Heart Institute, Université de Montréal, 5000 Belanger Street, Montreal, 
      Québec, Canada.
FAU - Kritikou, Ekaterini A
AU  - Kritikou EA
FAU - Tardif, Jean-Claude
AU  - Tardif JC
LA  - eng
PT  - Journal Article
PT  - Review
PL  - United States
TA  - Curr Cardiol Rep
JT  - Current cardiology reports
JID - 100888969
RN  - 0 (Anti-Inflammatory Agents, Non-Steroidal)
RN  - 0 (CETP protein, human)
RN  - 0 (Cholesterol Ester Transfer Proteins)
RN  - 0 (Hydroxymethylglutaryl-CoA Reductase Inhibitors)
RN  - 0 (Lipoproteins, HDL)
RN  - 0 (MicroRNAs)
SB  - IM
MH  - Anti-Inflammatory Agents, Non-Steroidal/therapeutic use
MH  - Atherosclerosis/diagnosis/*drug therapy
MH  - Cholesterol Ester Transfer Proteins/antagonists & inhibitors
MH  - Coronary Artery Disease/diagnosis/drug therapy
MH  - Humans
MH  - Hydroxymethylglutaryl-CoA Reductase Inhibitors/therapeutic use
MH  - Lipoproteins, HDL/therapeutic use
MH  - MicroRNAs/antagonists & inhibitors
EDAT- 2012/06/19 06:00
MHDA- 2012/10/26 06:00
CRDT- 2012/06/19 06:00
PHST- 2012/06/19 06:00 [entrez]
PHST- 2012/06/19 06:00 [pubmed]
PHST- 2012/10/26 06:00 [medline]
AID - 10.1007/s11886-012-0285-7 [doi]
PST - ppublish
SO  - Curr Cardiol Rep. 2012 Aug;14(4):443-9. doi: 10.1007/s11886-012-0285-7.

PMID- 36012684
OWN - NLM
STAT- MEDLINE
DCOM- 20220829
LR  - 20220830
IS  - 1422-0067 (Electronic)
IS  - 1422-0067 (Linking)
VI  - 23
IP  - 16
DP  - 2022 Aug 20
TI  - Cholesteryl Ester Transfer Protein Inhibition Reduces Major Adverse 
      Cardiovascular Events by Lowering Apolipoprotein B Levels.
LID - 10.3390/ijms23169417 [doi]
LID - 9417
AB  - Cholesteryl ester transfer protein (CETP) facilitates the exchange of cholesteryl 
      esters and triglycerides (TG) between high-density lipoprotein (HDL) particles 
      and TG-rich, apolipoprotein (apo) B-containing particles. Initially, these 
      compounds were developed to raise plasma HDL cholesterol (HDL-C) levels, a 
      mechanism that was previously thought to lower the risk of atherosclerotic 
      cardiovascular disease (ASCVD). More recently, the focus changed and the use of 
      pharmacologic CETP inhibitors to reduce low-density lipoprotein cholesterol 
      (LDL-C), non-HDL-C and apoB concentrations became supported by several lines of 
      evidence from animal models, observational investigations, randomized controlled 
      trials and Mendelian randomization studies. Furthermore, a cardiovascular outcome 
      trial of anacetrapib demonstrated that CETP inhibition significantly reduced the 
      risk of major coronary events in patients with ASCVD in a manner directly 
      proportional to the substantial reduction in LDL-C and apoB. These data have 
      dramatically shifted the attention on CETP away from raising HDL-C instead to 
      lowering apoB-containing lipoproteins, which is relevant since the newest CETP 
      inhibitor, obicetrapib, reduces LDL-C by up to 51% and apoB by up to 30% when 
      taken in combination with a high-intensity statin. An ongoing cardiovascular 
      outcome trial of obicetrapib in patients with ASCVD is expected to provide 
      further evidence of the ability of CETP inhibitors to reduce major adverse 
      cardiovascular events by lowering apoB. The purpose of the present review is to 
      provide an up-to-date understanding of CETP inhibition and its relationship to 
      ASCVD risk reduction.
FAU - Nelson, Adam J
AU  - Nelson AJ
AUID- ORCID: 0000-0003-0990-2548
AD  - Victorian Heart Institute, Monash University, Clayton, VIC 3800, Australia.
FAU - Sniderman, Allan D
AU  - Sniderman AD
AD  - Mike and Valeria Rosenbloom Centre for Cardiovascular Prevention, Department of 
      Medicine, McGill University Health Centre, Montreal, QC H4A 3J1, Canada.
FAU - Ditmarsch, Marc
AU  - Ditmarsch M
AD  - NewAmsterdam Pharma, 1411 DC Naarden, The Netherlands.
FAU - Dicklin, Mary R
AU  - Dicklin MR
AD  - Midwest Biomedical Research, Addison, IL 60101, USA.
FAU - Nicholls, Stephen J
AU  - Nicholls SJ
AD  - Victorian Heart Institute, Monash University, Clayton, VIC 3800, Australia.
FAU - Davidson, Michael H
AU  - Davidson MH
AD  - NewAmsterdam Pharma, 1411 DC Naarden, The Netherlands.
FAU - Kastelein, John J P
AU  - Kastelein JJP
AUID- ORCID: 0000-0003-2018-4532
AD  - Department of Vascular Medicine, Academic Medical Center, University of 
      Amsterdam, 1105 AZ Amsterdam, The Netherlands.
LA  - eng
PT  - Journal Article
PT  - Review
DEP - 20220820
PL  - Switzerland
TA  - Int J Mol Sci
JT  - International journal of molecular sciences
JID - 101092791
RN  - 0 (Apolipoproteins B)
RN  - 0 (Cholesterol Ester Transfer Proteins)
RN  - 0 (Cholesterol, HDL)
RN  - 0 (Cholesterol, LDL)
RN  - 0 (Hydroxymethylglutaryl-CoA Reductase Inhibitors)
RN  - 0 (Triglycerides)
SB  - IM
MH  - Animals
MH  - Apolipoproteins B/metabolism
MH  - *Atherosclerosis
MH  - Cholesterol Ester Transfer Proteins/metabolism
MH  - Cholesterol, HDL/metabolism
MH  - Cholesterol, LDL
MH  - *Hydroxymethylglutaryl-CoA Reductase Inhibitors
MH  - Triglycerides
PMC - PMC9409323
OTO - NOTNLM
OT  - apolipoprotein B
OT  - atherosclerotic cardiovascular disease
OT  - cholesteryl ester transfer protein
COIS- A.J.N. and A.D.S. have no conflicts of interest. M.D. is Vice President of 
      Research & Development for NewAmsterdam Pharma. M.R.D. as an employee of Midwest 
      Biomedical Research has received consulting fees from NewAmsterdam Pharma. S.J.N. 
      has received research support from AstraZeneca, NewAmsterdam Pharma, Amgen, 
      Anthera, Eli Lilly, Esperion, Novartis, Cerenis, The Medicines Company, 
      Resverlogix, IntraReDx, Roche, Sanofi-Regeneron, and LipoScience and is a 
      consultant for AstraZeneca, Amarin, Akcea, Eli Lilly, Anthera, Omthera, Merck, 
      Takeda, Resverlogix, Sanofi-Regeneron, CSL Behring, Esperion, Vaxxinity and 
      Boehringer Ingelheim. M.H.D. is employed as Chief Executive Officer by 
      NewAmsterdam Pharma. J.J.P.K. is employed part-time as Chief Scientific Officer 
      by NewAmsterdam Pharma and is an Emeritus Professor of Medicine at the University 
      of Amsterdam, The Netherlands.
EDAT- 2022/08/27 06:00
MHDA- 2022/08/30 06:00
PMCR- 2022/08/20
CRDT- 2022/08/26 01:25
PHST- 2022/07/28 00:00 [received]
PHST- 2022/08/11 00:00 [revised]
PHST- 2022/08/17 00:00 [accepted]
PHST- 2022/08/26 01:25 [entrez]
PHST- 2022/08/27 06:00 [pubmed]
PHST- 2022/08/30 06:00 [medline]
PHST- 2022/08/20 00:00 [pmc-release]
AID - ijms23169417 [pii]
AID - ijms-23-09417 [pii]
AID - 10.3390/ijms23169417 [doi]
PST - epublish
SO  - Int J Mol Sci. 2022 Aug 20;23(16):9417. doi: 10.3390/ijms23169417.

PMID- 37686428
OWN - NLM
STAT- MEDLINE
DCOM- 20230911
LR  - 20231102
IS  - 1422-0067 (Electronic)
IS  - 1422-0067 (Linking)
VI  - 24
IP  - 17
DP  - 2023 Sep 3
TI  - Novel Pharmacological Therapies for the Management of Hyperlipoproteinemia(a).
LID - 10.3390/ijms241713622 [doi]
LID - 13622
AB  - Lipoprotein(a) [Lp(a)] is a well-established risk factor for cardiovascular 
      disease, predisposing to major cardiovascular events, including coronary heart 
      disease, stroke, aortic valve calcification and abdominal aortic aneurysm. Lp(a) 
      is differentiated from other lipoprotein molecules through apolipoprotein(a), 
      which possesses atherogenic and antithrombolytic properties attributed to its 
      structure. Lp(a) levels are mostly genetically predetermined and influenced by 
      the size of LPA gene variants, with smaller isoforms resulting in a greater 
      synthesis rate of apo(a) and, ultimately, elevated Lp(a) levels. As a result, 
      serum Lp(a) levels may highly vary from extremely low to extremely high. 
      Hyperlipoproteinemia(a) is defined as Lp(a) levels > 30 mg/dL in the US and >50 
      mg/dL in Europe. Because of its association with CVD, Lp(a) levels should be 
      measured at least once a lifetime in adults. The ultimate goal is to identify 
      individuals with increased risk of CVD and intervene accordingly. Traditional 
      pharmacological interventions like niacin, statins, ezetimibe, aspirin, PCSK-9 
      inhibitors, mipomersen, estrogens and CETP inhibitors have not yet yielded 
      satisfactory results. The mean Lp(a) reduction, if any, is barely 50% for all 
      agents, with statins increasing Lp(a) levels, whereas a reduction of 80-90% 
      appears to be required to achieve a significant decrease in major cardiovascular 
      events. Novel RNA-interfering agents that specifically target hepatocytes are 
      aimed in this direction. Pelacarsen is an antisense oligonucleotide, while 
      olpasiran, LY3819469 and SLN360 are small interfering RNAs, all conjugated with a 
      N-acetylgalactosamine molecule. Their ultimate objective is to genetically 
      silence LPA, reduce apo(a) production and lower serum Lp(a) levels. Evidence thus 
      so far demonstrates that monthly subcutaneous administration of a single dose 
      yields optimal results with persisting substantial reductions in Lp(a) levels, 
      potentially enhancing CVD risk reduction. The Lp(a) reduction achieved with novel 
      RNA agents may exceed 95%. The results of ongoing and future clinical trials are 
      eagerly anticipated, and it is hoped that guidelines for the tailored management 
      of Lp(a) levels with these novel agents may not be far off.
FAU - Kosmas, Constantine E
AU  - Kosmas CE
AD  - Division of Cardiology, Department of Medicine, Montefiore Medical Center, Bronx, 
      NY 10467, USA.
AD  - Cardiology Clinic, Cardiology Unlimited, PC, New York, NY 10033, USA.
FAU - Bousvarou, Maria D
AU  - Bousvarou MD
AD  - School of Medicine, University of Crete, 710 03 Heraklion, Greece.
FAU - Papakonstantinou, Evangelia J
AU  - Papakonstantinou EJ
AD  - General Directorate of Public Health and Social Welfare, Attica Region, 115 21 
      Athens, Greece.
FAU - Tsamoulis, Donatos
AU  - Tsamoulis D
AUID- ORCID: 0000-0001-8752-1869
AD  - First Department of Internal Medicine, Thriasio General Hospital of Eleusis, 196 
      00 Athens, Greece.
FAU - Koulopoulos, Andreas
AU  - Koulopoulos A
AD  - School of Medicine, University of Crete, 710 03 Heraklion, Greece.
FAU - Echavarria Uceta, Rogers
AU  - Echavarria Uceta R
AD  - Cardiology Clinic, Cardiology Unlimited, PC, New York, NY 10033, USA.
FAU - Guzman, Eliscer
AU  - Guzman E
AD  - Division of Cardiology, Department of Medicine, Montefiore Medical Center, Bronx, 
      NY 10467, USA.
AD  - Cardiology Clinic, Cardiology Unlimited, PC, New York, NY 10033, USA.
FAU - Rallidis, Loukianos S
AU  - Rallidis LS
AUID- ORCID: 0000-0002-7349-0309
AD  - 2nd Department of Cardiology, Medical School, National and Kapodistrian 
      University of Athens, University General Hospital ATTIKON, 124 62 Athens, Greece.
LA  - eng
PT  - Journal Article
PT  - Review
DEP - 20230903
PL  - Switzerland
TA  - Int J Mol Sci
JT  - International journal of molecular sciences
JID - 101092791
RN  - 0 (olpasiran)
RN  - 0 (Hydroxymethylglutaryl-CoA Reductase Inhibitors)
RN  - EC 3.4.21.- (Apoprotein(a))
RN  - 0 (Lipoprotein(a))
RN  - 0 (Apolipoproteins A)
SB  - IM
MH  - Adult
MH  - Humans
MH  - *Hydroxymethylglutaryl-CoA Reductase Inhibitors
MH  - Apoprotein(a)
MH  - Lipoprotein(a)
MH  - Apolipoproteins A
MH  - *Hyperlipoproteinemias
MH  - *Aortic Valve Stenosis
PMC - PMC10487774
OTO - NOTNLM
OT  - antisense oligonucleotides
OT  - cardiovascular disease
OT  - hyperlipoproteinemia(a)
OT  - lipoprotein(a)
OT  - olpasiran
OT  - pelacarsen
OT  - small interfering RNAs
COIS- The authors declare no conflict of interest.
EDAT- 2023/09/09 11:42
MHDA- 2023/09/11 06:42
PMCR- 2023/09/03
CRDT- 2023/09/09 01:14
PHST- 2023/08/08 00:00 [received]
PHST- 2023/08/29 00:00 [revised]
PHST- 2023/09/01 00:00 [accepted]
PHST- 2023/09/11 06:42 [medline]
PHST- 2023/09/09 11:42 [pubmed]
PHST- 2023/09/09 01:14 [entrez]
PHST- 2023/09/03 00:00 [pmc-release]
AID - ijms241713622 [pii]
AID - ijms-24-13622 [pii]
AID - 10.3390/ijms241713622 [doi]
PST - epublish
SO  - Int J Mol Sci. 2023 Sep 3;24(17):13622. doi: 10.3390/ijms241713622.

PMID- 28505047
OWN - NLM
STAT- MEDLINE
DCOM- 20180605
LR  - 20181202
IS  - 1531-7080 (Electronic)
IS  - 0268-4705 (Linking)
VI  - 32
IP  - 4
DP  - 2017 Jul
TI  - Advances in the management of dyslipidemia.
PG  - 348-355
LID - 10.1097/HCO.0000000000000415 [doi]
AB  - PURPOSE OF REVIEW: Cardiovascular disease is the leading cause of morbidity and 
      mortality in the United States and therapies aimed at lipid modification are 
      important for the reduction of cardiovascular risk. There have been many exciting 
      advances in lipid management over the recent years. This review discusses these 
      recent advances as well as the direction of future studies. RECENT FINDINGS: 
      Several recent clinical trials support low-density lipoprotein cholesterol 
      (LDL-c) reduction beyond maximal statin therapy for improved cardiovascular 
      outcomes. Ezetimibe reduced LDL-c beyond maximal statin therapy and was 
      associated with improved cardiovascular outcomes for high-risk populations. 
      Further LDL-c reduction may also be achieved with proprotein convertase 
      subtilisin/kexin type-9 (PCSK9) inhibition and a recent trial, Further 
      Cardiovascular Outcomes Research with PCSK9 Inhibition in Subjects with Elevated 
      Risk (FOURIER), was the first to show reduction in cardiovascular events for 
      evolocumab. Additional outcome studies of monoclonal antibody and RNA-targeted 
      PCSK9 inhibitors are underway. Quantitative high-density lipoprotein cholesterol 
      (HDL-c) improvements have failed to have clinical impact to date; most recently, 
      cholesteryl ester transfer protein inhibitors and apolipoprotein infusions have 
      demonstrated disappointing results. There are still ongoing trials in both of 
      these areas, but some newer therapies are focusing on HDL functionality and not 
      just the absolute HDL-c levels. There are several ongoing studies in triglyceride 
      reduction including fatty acid therapy, inhibition of apolipoprotein C-3 or 
      ANGTPL3 and peroxisome proliferator-activated receptor-α agonists. SUMMARY: Lipid 
      management continues to evolve and these advances have the potential to change 
      clinical practice in the coming years.
FAU - Kampangkaew, June
AU  - Kampangkaew J
AD  - aDivision of Atherosclerosis and Vascular Medicine, Department of Medicine, 
      Michael E DeBakey Veterans Affairs Hospital, Baylor College of Medicine 
      bMethodist DeBakey Heart and Vascular Center, the Methodist Hospital cDepartment 
      of Internal Medicine, Baylor College of Medicine, Houston, Texas, USA.
FAU - Pickett, Stephen
AU  - Pickett S
FAU - Nambi, Vijay
AU  - Nambi V
LA  - eng
PT  - Journal Article
PT  - Review
PL  - United States
TA  - Curr Opin Cardiol
JT  - Current opinion in cardiology
JID - 8608087
RN  - 0 (Anticholesteremic Agents)
RN  - 0 (Cholesterol, LDL)
RN  - 0 (Fatty Acids, Omega-3)
RN  - 0 (Triglycerides)
RN  - EC 3.4.21.- (PCSK9 protein, human)
RN  - EC 3.4.21.- (Proprotein Convertase 9)
RN  - EC 3.4.21.- (Serine Endopeptidases)
RN  - EOR26LQQ24 (Ezetimibe)
SB  - IM
MH  - Anticholesteremic Agents/*therapeutic use
MH  - Cardiovascular Diseases/*prevention & control
MH  - Cholesterol, LDL/blood
MH  - Disease Management
MH  - Dyslipidemias/*drug therapy
MH  - Ezetimibe/therapeutic use
MH  - Fatty Acids, Omega-3/therapeutic use
MH  - Humans
MH  - Proprotein Convertase 9/metabolism/*therapeutic use
MH  - Risk Factors
MH  - Serine Endopeptidases/therapeutic use
MH  - Triglycerides/blood
EDAT- 2017/05/16 06:00
MHDA- 2018/06/06 06:00
CRDT- 2017/05/16 06:00
PHST- 2017/05/16 06:00 [pubmed]
PHST- 2018/06/06 06:00 [medline]
PHST- 2017/05/16 06:00 [entrez]
AID - 10.1097/HCO.0000000000000415 [doi]
PST - ppublish
SO  - Curr Opin Cardiol. 2017 Jul;32(4):348-355. doi: 10.1097/HCO.0000000000000415.

PMID- 27804896
OWN - NLM
STAT- MEDLINE
DCOM- 20180522
LR  - 20180725
IS  - 1475-2719 (Electronic)
IS  - 0029-6651 (Linking)
VI  - 76
IP  - 3
DP  - 2017 Aug
TI  - Investigating cholesterol metabolism and ageing using a systems biology approach.
PG  - 378-391
LID - 10.1017/S0029665116002822 [doi]
AB  - CVD accounted for 27 % of all deaths in the UK in 2014, and was responsible for 
      1·7 million hospital admissions in 2013/2014. This condition becomes increasingly 
      prevalent with age, affecting 34·1 and 29·8 % of males and females over 75 years 
      of age respectively in 2011. The dysregulation of cholesterol metabolism with 
      age, often observed as a rise in LDL-cholesterol, has been associated with the 
      pathogenesis of CVD. To compound this problem, it is estimated by 2050, 22 % of 
      the world's population will be over 60 years of age, in culmination with a 
      growing resistance and intolerance to pre-existing cholesterol regulating drugs 
      such as statins. Therefore, it is apparent research into additional therapies for 
      hypercholesterolaemia and CVD prevention is a growing necessity. However, it is 
      also imperative to recognise this complex biological system cannot be studied 
      using a reductionist approach; rather its biological uniqueness necessitates a 
      more integrated methodology, such as that offered by systems biology. In this 
      review, we firstly discuss cholesterol metabolism and how it is affected by diet 
      and the ageing process. Next, we describe therapeutic strategies for 
      hypercholesterolaemia, and finally how the systems biology paradigm can be 
      utilised to investigate how ageing interacts with complex systems such as 
      cholesterol metabolism. We conclude by emphasising the need for nutritionists to 
      work in parallel with the systems biology community, to develop novel approaches 
      to studying cholesterol metabolism and its interaction with ageing.
FAU - Morgan, A E
AU  - Morgan AE
AD  - Department of Chemical Engineering,University of Chester,Thornton Science 
      Park,Chester CH2 4NU,UK.
FAU - Mooney, K M
AU  - Mooney KM
AD  - Faculty of Health and Social Care,Edge Hill University,Ormskirk,Lancashire L39 
      4QP,UK.
FAU - Wilkinson, S J
AU  - Wilkinson SJ
AD  - Department of Chemical Engineering,University of Chester,Thornton Science 
      Park,Chester CH2 4NU,UK.
FAU - Pickles, N A
AU  - Pickles NA
AD  - Department of Biological Sciences,University of Chester,Parkgate Road,Chester CH1 
      4BJ,UK.
FAU - Mc Auley, M T
AU  - Mc Auley MT
AD  - Department of Chemical Engineering,University of Chester,Thornton Science 
      Park,Chester CH2 4NU,UK.
LA  - eng
PT  - Journal Article
PT  - Research Support, Non-U.S. Gov't
PT  - Review
DEP - 20161102
PL  - England
TA  - Proc Nutr Soc
JT  - The Proceedings of the Nutrition Society
JID - 7505881
RN  - 0 (Hydroxymethylglutaryl-CoA Reductase Inhibitors)
RN  - 97C5T2UQ7J (Cholesterol)
SB  - IM
MH  - Aged
MH  - Aged, 80 and over
MH  - *Aging
MH  - Biomedical Research/methods/trends
MH  - Cholesterol/*biosynthesis
MH  - Computational Biology/*methods/trends
MH  - Congresses as Topic
MH  - Diet/*adverse effects
MH  - Dietetics/methods/trends
MH  - Drug Resistance, Multiple
MH  - Elder Nutritional Physiological Phenomena
MH  - Humans
MH  - Hydroxymethylglutaryl-CoA Reductase Inhibitors/therapeutic use
MH  - Hypercholesterolemia/drug therapy/epidemiology/*etiology/metabolism
MH  - *Models, Biological
MH  - Nutritional Sciences/methods/trends
MH  - Risk
MH  - Societies, Scientific
MH  - Systems Biology/*methods/trends
MH  - United Kingdom/epidemiology
OTO - NOTNLM
OT  - ABC ATP-binding cassette
OT  - BSH bile salt hydrolase
OT  - CETP cholesteryl ester transfer protein
OT  - CYP7A1 cholesterol 7α-hydroxylase
OT  - HMG 3-hydroxy-3-methylglutaryl
OT  - LDLr LDL receptors
OT  - NPC1L1 Niemann–Pick C1-like 1 protein
OT  - TC total cholesterol
OT  - Ageing
OT  - Cholesterol
OT  - Computational modelling
OT  - Systems biology
EDAT- 2016/11/03 06:00
MHDA- 2018/05/23 06:00
CRDT- 2016/11/03 06:00
PHST- 2016/11/03 06:00 [pubmed]
PHST- 2018/05/23 06:00 [medline]
PHST- 2016/11/03 06:00 [entrez]
AID - S0029665116002822 [pii]
AID - 10.1017/S0029665116002822 [doi]
PST - ppublish
SO  - Proc Nutr Soc. 2017 Aug;76(3):378-391. doi: 10.1017/S0029665116002822. Epub 2016 
      Nov 2.

PMID- 29413998
OWN - NLM
STAT- MEDLINE
DCOM- 20190314
LR  - 20211204
IS  - 1471-4973 (Electronic)
IS  - 1471-4892 (Linking)
VI  - 39
DP  - 2018 Apr
TI  - Lipid-lowering treatment in peripheral artery disease.
PG  - 19-26
LID - S1471-4892(17)30113-3 [pii]
LID - 10.1016/j.coph.2018.01.003 [doi]
AB  - Peripheral artery disease (PAD) is characterized by increased cardiovascular (CV) 
      risk, limb morbidity and all-cause mortality. According to the current guidelines 
      (2016) of the American Heart Association/American College of Cardiology on the 
      management of PAD patients, statin therapy is recommended for PAD patients in 
      order to treat dyslipidemia and reduce CV risk. The present narrative review 
      discusses the use of statins and other lipid-lowering drugs such as ezetimibe, 
      fibrates, niacin, anacetrapib and proprotein convertase subtilisin/kexin type 9 
      (PCSK9) inhibitors in PAD patients in terms of both CV and limb outcomes. The 
      clinical implications of hypolipidemic drug therapy in special patient 
      populations including those with metabolic syndrome, non-alcoholic fatty liver 
      disease, chronic kidney disease and type 2 diabetes mellitus, which may 
      frequently co-exist with PAD, are also considered.
CI  - Copyright © 2018 Elsevier Ltd. All rights reserved.
FAU - Katsiki, Niki
AU  - Katsiki N
AD  - Second Department of Propaedeutic Internal Medicine, Medical School, Aristotle 
      University of Thessaloniki, Hippocration Hospital, Thessaloniki, Greece.
FAU - Giannoukas, Athanasios D
AU  - Giannoukas AD
AD  - Department of Vascular Surgery, Faculty of Medicine, School of Health Sciences, 
      University of Thessaly, Larissa, Greece.
FAU - Athyros, Vasilios G
AU  - Athyros VG
AD  - Second Department of Propaedeutic Internal Medicine, Medical School, Aristotle 
      University of Thessaloniki, Hippocration Hospital, Thessaloniki, Greece.
FAU - Mikhailidis, Dimitri P
AU  - Mikhailidis DP
AD  - Department of Clinical Biochemistry, Royal Free Hospital Campus, University 
      College London Medical School, University College London (UCL), London, UK. 
      Electronic address: MIKHAILIDIS@aol.com.
LA  - eng
PT  - Journal Article
PT  - Review
DEP - 20180204
PL  - England
TA  - Curr Opin Pharmacol
JT  - Current opinion in pharmacology
JID - 100966133
RN  - 0 (CETP protein, human)
RN  - 0 (Cholesterol Ester Transfer Proteins)
RN  - 0 (Fibric Acids)
RN  - 0 (Hypolipidemic Agents)
RN  - 0 (PCSK9 Inhibitors)
RN  - 2679MF687A (Niacin)
RN  - EC 3.4.21.- (PCSK9 protein, human)
RN  - EOR26LQQ24 (Ezetimibe)
SB  - IM
MH  - Animals
MH  - Cholesterol Ester Transfer Proteins/antagonists & inhibitors
MH  - Ezetimibe/therapeutic use
MH  - Fibric Acids/therapeutic use
MH  - Humans
MH  - Hypolipidemic Agents/*therapeutic use
MH  - Niacin/therapeutic use
MH  - PCSK9 Inhibitors
MH  - Peripheral Arterial Disease/*drug therapy
EDAT- 2018/02/08 06:00
MHDA- 2019/03/15 06:00
CRDT- 2018/02/08 06:00
PHST- 2017/11/15 00:00 [received]
PHST- 2018/01/14 00:00 [revised]
PHST- 2018/01/19 00:00 [accepted]
PHST- 2018/02/08 06:00 [pubmed]
PHST- 2019/03/15 06:00 [medline]
PHST- 2018/02/08 06:00 [entrez]
AID - S1471-4892(17)30113-3 [pii]
AID - 10.1016/j.coph.2018.01.003 [doi]
PST - ppublish
SO  - Curr Opin Pharmacol. 2018 Apr;39:19-26. doi: 10.1016/j.coph.2018.01.003. Epub 
      2018 Feb 4.

PMID- 30601160
OWN - NLM
STAT- MEDLINE
DCOM- 20200116
LR  - 20200116
IS  - 1538-4683 (Electronic)
IS  - 1061-5377 (Linking)
VI  - 27
IP  - 5
DP  - 2019 Sep/Oct
TI  - Is Anacetrapib Better Than Its CETP Inhibitor Counterparts?
PG  - 242-248
LID - 10.1097/CRD.0000000000000245 [doi]
AB  - Cholesterol metabolism and transport has been a major focus in cardiovascular 
      disease risk modification over the past several decades. 
      Hydroxymethylglutaryl-CoA reductase inhibitors (statins) have been the most 
      commonly used agents, with the greatest benefit in reducing both the primary and 
      secondary risks of cardiovascular disease. However, heart disease remains the 
      leading cause of death in both men and women in the United States. Further 
      investigation and intervention are required to further reduce the risk for 
      cardiovascular disease and cardiovascular-related deaths. This review will focus 
      on high-density lipoprotein metabolism and transport, looking particularly at 
      cholesteryl ester transfer protein (CETP) inhibitors. While studies of the other 
      CETP inhibitors in its class have not shown a significant improvement in the 
      prevention of primary or secondary cardiovascular risk, anacetrapib, the fourth 
      and latest of the CETP inhibitors to be investigated, may be more promising.
FAU - Grabie, Mordechai
AU  - Grabie M
AD  - From the Departments of Medicine, Hofstra-Northwell School of Medicine, 
      Manhasset, NY.
FAU - Tai, Cheng-Hung
AU  - Tai CH
AD  - Northwell Health, Lenox Hill Hospital, New York, NY.
FAU - Frishman, William H
AU  - Frishman WH
AD  - Westchester Medical Center, New York Medical College, Valhalla, NY.
LA  - eng
PT  - Comparative Study
PT  - Journal Article
PT  - Review
PL  - United States
TA  - Cardiol Rev
JT  - Cardiology in review
JID - 9304686
RN  - 0 (CETP protein, human)
RN  - 0 (Cholesterol Ester Transfer Proteins)
RN  - 0 (Lipoproteins, HDL)
RN  - 0 (Oxazolidinones)
RN  - P7T269PR6S (anacetrapib)
SB  - IM
MH  - Cardiovascular Diseases/*prevention & control
MH  - Cholesterol Ester Transfer Proteins/*antagonists & inhibitors
MH  - Female
MH  - Humans
MH  - Lipoproteins, HDL/metabolism
MH  - Male
MH  - Oxazolidinones/*therapeutic use
EDAT- 2019/01/03 06:00
MHDA- 2020/01/17 06:00
CRDT- 2019/01/03 06:00
PHST- 2019/01/03 06:00 [pubmed]
PHST- 2020/01/17 06:00 [medline]
PHST- 2019/01/03 06:00 [entrez]
AID - 10.1097/CRD.0000000000000245 [doi]
PST - ppublish
SO  - Cardiol Rev. 2019 Sep/Oct;27(5):242-248. doi: 10.1097/CRD.0000000000000245.

PMID- 28109622
OWN - NLM
STAT- MEDLINE
DCOM- 20170809
LR  - 20180601
IS  - 1916-7075 (Electronic)
IS  - 0828-282X (Linking)
VI  - 33
IP  - 3
DP  - 2017 Mar
TI  - Genetics for the Identification of Lipid Targets Beyond PCSK9.
PG  - 334-342
LID - S0828-282X(16)31088-1 [pii]
LID - 10.1016/j.cjca.2016.11.003 [doi]
AB  - From studies of rare families to genome-wide associations in populations, 
      understanding of human genetics has accelerated the search for new drug targets 
      for the prevention of atherosclerotic cardiovascular disease. DNA sequencing and 
      genome-wide analyses of DNA markers have illuminated rare as well as common 
      variants in genes that regulate lipids and ultimately atherosclerosis risk. A 
      recent innovative approach called Mendelian randomization can endorse specific 
      genes and variants as causative not just for lipid disturbances, but also for 
      clinical cardiovascular end points. This knowledge helps prioritize the candidate 
      genes and proteins in the drug development pipeline. In this review, we focus on 
      dyslipidemia drug targets traceable to human genetic studies, including statins 
      and ezetimibe, as well as promising new classes such as inhibitors of proprotein 
      convertase subtilisin kexin 9, apolipoprotein B, microsomal triglyceride transfer 
      protein, cholesteryl ester transfer protein, angiopoietin-like proteins types 3 
      and 4 and apolipoprotein C-III. Several of these new agents have attained or are 
      closing in on "prime-time readiness" for clinical use in specific situations.
CI  - Copyright © 2016 Canadian Cardiovascular Society. Published by Elsevier Inc. All 
      rights reserved.
FAU - Wang, Linda R
AU  - Wang LR
AD  - Department of Medicine and Robarts Research Institute, Schulich School of 
      Medicine and Dentistry, Western University, London, Ontario, Canada.
FAU - Hegele, Robert A
AU  - Hegele RA
AD  - Department of Medicine and Robarts Research Institute, Schulich School of 
      Medicine and Dentistry, Western University, London, Ontario, Canada. Electronic 
      address: hegele@robarts.ca.
LA  - eng
GR  - CIHR/Canada
PT  - Journal Article
PT  - Research Support, Non-U.S. Gov't
PT  - Review
DEP - 20161111
PL  - England
TA  - Can J Cardiol
JT  - The Canadian journal of cardiology
JID - 8510280
RN  - 0 (Hypolipidemic Agents)
RN  - 9007-49-2 (DNA)
RN  - EC 3.4.21.- (PCSK9 protein, human)
RN  - EC 3.4.21.- (Proprotein Convertase 9)
SB  - IM
MH  - *Atherosclerosis/blood/genetics/prevention & control
MH  - DNA/*genetics
MH  - *Gene Expression Regulation
MH  - Genetic Therapy/*methods
MH  - *Genome-Wide Association Study
MH  - Humans
MH  - Hypolipidemic Agents/*therapeutic use
MH  - Proprotein Convertase 9/biosynthesis/*genetics
EDAT- 2017/01/23 06:00
MHDA- 2017/08/10 06:00
CRDT- 2017/01/23 06:00
PHST- 2016/09/19 00:00 [received]
PHST- 2016/11/06 00:00 [revised]
PHST- 2016/11/07 00:00 [accepted]
PHST- 2017/01/23 06:00 [pubmed]
PHST- 2017/08/10 06:00 [medline]
PHST- 2017/01/23 06:00 [entrez]
AID - S0828-282X(16)31088-1 [pii]
AID - 10.1016/j.cjca.2016.11.003 [doi]
PST - ppublish
SO  - Can J Cardiol. 2017 Mar;33(3):334-342. doi: 10.1016/j.cjca.2016.11.003. Epub 2016 
      Nov 11.

PMID- 35081404
OWN - NLM
STAT- MEDLINE
DCOM- 20220425
LR  - 20220530
IS  - 1538-2990 (Electronic)
IS  - 0002-9629 (Linking)
VI  - 363
IP  - 5
DP  - 2022 May
TI  - Emerging Cholesterol Modulators for Atherosclerotic Cardiovascular Disease.
PG  - 373-387
LID - S0002-9629(22)00027-1 [pii]
LID - 10.1016/j.amjms.2021.12.011 [doi]
AB  - Experimental and clinical studies have conclusively demonstrated that lowering 
      elevated low-density lipoprotein cholesterol levels results in fewer major 
      adverse cardiac events. Over the past few decades, statins have become the 
      mainstay of lipid-lowering therapy, contributing significantly to the reduction 
      of lipids, and providing patients with a cost-effective approach. However, with 
      growing evidence in support of combination therapies providing increased benefits 
      to certain patient populations, such as those intolerant to statins, there is an 
      urgent need to investigate the safety and efficacy of alternative lipid-lowering 
      drugs. In this paper, we review the current alternative and adjuvant cholesterol 
      targeting agents. We further discuss the clinical trials that have evaluated the 
      safety and efficacy of these alternative and adjuvant therapies as well as their 
      implications for practical use. These drugs target levels of low-density 
      lipoprotein cholesterol, high-density lipoprotein cholesterol, or lipoprotein(a) 
      as treatments for hyperlipidemia and atherosclerotic cardiovascular disease.
CI  - Copyright © 2022 Southern Society for Clinical Investigation. Published by 
      Elsevier Inc. All rights reserved.
FAU - Noh, Sangkyu
AU  - Noh S
AD  - Department of Translational Research, College of Osteopathic Medicine of the 
      Pacific, Western University of Health Sciences, Pomona, CA, USA.
FAU - Mai, Kevin
AU  - Mai K
AD  - Department of Translational Research, College of Osteopathic Medicine of the 
      Pacific, Western University of Health Sciences, Pomona, CA, USA.
FAU - Shaver, Madeleine
AU  - Shaver M
AD  - Department of Translational Research, College of Osteopathic Medicine of the 
      Pacific, Western University of Health Sciences, Pomona, CA, USA.
FAU - Yong, Stanley
AU  - Yong S
AD  - Department of Translational Research, College of Osteopathic Medicine of the 
      Pacific, Western University of Health Sciences, Pomona, CA, USA.
FAU - Mostaghimi, Mirko
AU  - Mostaghimi M
AD  - Department of Translational Research, College of Osteopathic Medicine of the 
      Pacific, Western University of Health Sciences, Pomona, CA, USA.
FAU - Oh, Grace
AU  - Oh G
AD  - Thomas J. Long School of Pharmacy, University of the Pacific, Stockton, CA, USA.
FAU - Radwan, Mohamed M
AU  - Radwan MM
AD  - Department of Translational Research, College of Osteopathic Medicine of the 
      Pacific, Western University of Health Sciences, Pomona, CA, USA. Electronic 
      address: mradwanahmed@WesternU.edu.
LA  - eng
PT  - Journal Article
PT  - Review
DEP - 20220123
PL  - United States
TA  - Am J Med Sci
JT  - The American journal of the medical sciences
JID - 0370506
RN  - 0 (Anticholesteremic Agents)
RN  - 0 (Cholesterol, LDL)
RN  - 0 (Hydroxymethylglutaryl-CoA Reductase Inhibitors)
RN  - 0 (Hypolipidemic Agents)
RN  - 97C5T2UQ7J (Cholesterol)
SB  - IM
MH  - *Anticholesteremic Agents/therapeutic use
MH  - *Atherosclerosis/drug therapy
MH  - *Cardiovascular Diseases/chemically induced/drug therapy
MH  - Cholesterol
MH  - Cholesterol, LDL
MH  - Humans
MH  - *Hydroxymethylglutaryl-CoA Reductase Inhibitors
MH  - Hypolipidemic Agents/therapeutic use
OTO - NOTNLM
OT  - Antisense oligonucleotide
OT  - Bempedoic acid
OT  - Cetp inhibitor
OT  - Cholesteryl ester transfer protein
OT  - Proprotein convertase subtilisin/kexin 9
COIS- Declaration of Competing Interest None.
EDAT- 2022/01/27 06:00
MHDA- 2022/04/26 06:00
CRDT- 2022/01/26 20:06
PHST- 2021/01/18 00:00 [received]
PHST- 2021/08/07 00:00 [revised]
PHST- 2021/12/07 00:00 [accepted]
PHST- 2022/01/27 06:00 [pubmed]
PHST- 2022/04/26 06:00 [medline]
PHST- 2022/01/26 20:06 [entrez]
AID - S0002-9629(22)00027-1 [pii]
AID - 10.1016/j.amjms.2021.12.011 [doi]
PST - ppublish
SO  - Am J Med Sci. 2022 May;363(5):373-387. doi: 10.1016/j.amjms.2021.12.011. Epub 
      2022 Jan 23.

PMID- 25187879
OWN - NLM
STAT- PubMed-not-MEDLINE
DCOM- 20140904
LR  - 20240507
IS  - 2046-1402 (Print)
IS  - 2046-1402 (Electronic)
IS  - 2046-1402 (Linking)
VI  - 3
DP  - 2014
TI  - CETP inhibitors and cardiovascular disease: Time to think again.
PG  - 124
LID - 10.12688/f1000research.4396.1 [doi]
LID - 124
AB  - Inhibition of cholesteryl ester transfer protein (CETP) lowers plasma low-density 
      lipoprotein cholesterol concentration and raises high-density lipoprotein (HDL) 
      cholesterol, suggesting it might prevent cardiovascular disease (CVD). From the 
      outset, however, the concept has been controversial owing to uncertainty about 
      its effects on HDL function and reverse cholesterol transport (RCT). Although 
      there has long been good evidence that CETP inhibition reduces atherosclerosis in 
      rabbits, the first information on CETP as a CVD risk factor in a prospectively 
      followed cohort was not published until after the first Phase 3 trial of a CETP 
      inhibitor had begun. The worrying finding that CVD incidence was related 
      inversely to plasma CETP has since been reproduced in each of five further 
      prospective cohort studies. Similar results were obtained in subjects on or off 
      statin therapy, for first and second CVD events, and for mortality as well as CVD 
      morbidity. Additionally, two recent studies have found alleles of the CETP gene 
      that lower hepatic CETP secretion to be associated with an increased risk of 
      myocardial infarction. Meanwhile, CETP gene transfer in mice was found to 
      increase RCT from peripheral macrophages in vivo, and human plasma with high CETP 
      activity was shown to have a greater capacity to remove cholesterol from cultured 
      cells than plasma with low activity. This mounting evidence for a protective 
      function of CETP has been given remarkably little attention, and indeed was not 
      mentioned in several recent reviews.  It appears to show that CETP inhibition 
      does not test the HDL hypothesis as originally hoped, and raises a pressing 
      ethical issue regarding two Phase 3 trials of inhibitors, involving more than 
      forty thousand subjects, which are currently in progress. As the weight of 
      evidence now clearly supports an adverse effect of CETP inhibition on CVD, an 
      urgent review is needed to determine if these trials should be discontinued.
FAU - Miller, Norman E
AU  - Miller NE
AD  - Magdalen College, University of Oxford, Oxford, OX1 4AU, UK.
LA  - eng
PT  - Journal Article
DEP - 20140610
PL  - England
TA  - F1000Res
JT  - F1000Research
JID - 101594320
PMC - PMC4149245
COIS- Competing interests: No competing interests were disclosed.
EDAT- 2014/09/05 06:00
MHDA- 2014/09/05 06:01
PMCR- 2014/06/10
CRDT- 2014/09/05 06:00
PHST- 2014/06/09 00:00 [accepted]
PHST- 2014/09/05 06:00 [entrez]
PHST- 2014/09/05 06:00 [pubmed]
PHST- 2014/09/05 06:01 [medline]
PHST- 2014/06/10 00:00 [pmc-release]
AID - 10.12688/f1000research.4396.1 [doi]
PST - epublish
SO  - F1000Res. 2014 Jun 10;3:124. doi: 10.12688/f1000research.4396.1. eCollection 
      2014.

PMID- 37371118
OWN - NLM
STAT- MEDLINE
DCOM- 20230705
LR  - 20230705
IS  - 2073-4409 (Electronic)
IS  - 2073-4409 (Linking)
VI  - 12
IP  - 12
DP  - 2023 Jun 16
TI  - A Review of Progress on Targeting LDL Receptor-Dependent and -Independent 
      Pathways for the Treatment of Hypercholesterolemia, a Major Risk Factor of ASCVD.
LID - 10.3390/cells12121648 [doi]
LID - 1648
AB  - Since the discovery of the LDL receptor in 1973 by Brown and Goldstein as a 
      causative protein in hypercholesterolemia, tremendous amounts of effort have gone 
      into finding ways to manage high LDL cholesterol in familial hypercholesterolemic 
      (HoFH and HeFH) individuals with loss-of-function mutations in the LDL receptor 
      (LDLR) gene. Statins proved to be the first blockbuster drug, helping both HoFH 
      and HeFH individuals by inhibiting the cholesterol synthesis pathway 
      rate-limiting enzyme HMG-CoA reductase and inducing the LDL receptor. However, 
      statins could not achieve the therapeutic goal of LDL. Other therapies targeting 
      LDLR include PCSK9, which lowers LDLR by promoting LDLR degradation. Inducible 
      degrader of LDLR (IDOL) also controls the LDLR protein, but an IDOL-based therapy 
      is yet to be developed. Among the LDLR-independent pathways, such as 
      angiopoietin-like 3 (ANGPTL3), apolipoprotein (apo) B, apoC-III and CETP, only 
      ANGPTL3 offers the advantage of treating both HoFH and HeFH patients and showing 
      relatively better preclinical and clinical efficacy in animal models and 
      hypercholesterolemic individuals, respectively. While loss-of-LDLR-function 
      mutations have been known for decades, gain-of-LDLR-function mutations have 
      recently been identified in some individuals. The new information on gain of LDLR 
      function, together with CRISPR-Cas9 genome/base editing technology to target LDLR 
      and ANGPTL3, offers promise to HoFH and HeFH individuals who are at a higher risk 
      of developing atherosclerotic cardiovascular disease (ASCVD).
FAU - Srivastava, Rai Ajit K
AU  - Srivastava RAK
AD  - Integrated Pharma Solutions LLC, Boston, MA 02101-02117, USA.
AD  - College of Professional Studies, Northeastern University, Boston, MA 02101-02117, 
      USA.
LA  - eng
PT  - Journal Article
PT  - Review
DEP - 20230616
PL  - Switzerland
TA  - Cells
JT  - Cells
JID - 101600052
RN  - 0 (Hydroxymethylglutaryl-CoA Reductase Inhibitors)
RN  - EC 3.4.21.- (PCSK9 protein, human)
RN  - EC 3.4.21.- (Proprotein Convertase 9)
RN  - 0 (Receptors, LDL)
SB  - IM
MH  - Animals
MH  - *Homozygous Familial Hypercholesterolemia
MH  - *Hydroxymethylglutaryl-CoA Reductase Inhibitors/therapeutic use
MH  - *Hypercholesterolemia/drug therapy/genetics
MH  - *Hyperlipoproteinemia Type II/drug therapy/genetics
MH  - Proprotein Convertase 9/genetics
MH  - *Receptors, LDL/genetics/metabolism
MH  - Risk Factors
MH  - Humans
PMC - PMC10297381
OTO - NOTNLM
OT  - ANGPTL3
OT  - ASCVD
OT  - CRISPR-Cas9
OT  - LDL receptor
OT  - PCSK9
OT  - atherosclerosis
OT  - genome editing
OT  - hypercholesterolemia
COIS- The author declares no conflict of interest.
EDAT- 2023/06/28 06:42
MHDA- 2023/06/29 06:43
PMCR- 2023/06/16
CRDT- 2023/06/28 01:05
PHST- 2023/05/18 00:00 [received]
PHST- 2023/06/10 00:00 [revised]
PHST- 2023/06/12 00:00 [accepted]
PHST- 2023/06/29 06:43 [medline]
PHST- 2023/06/28 06:42 [pubmed]
PHST- 2023/06/28 01:05 [entrez]
PHST- 2023/06/16 00:00 [pmc-release]
AID - cells12121648 [pii]
AID - cells-12-01648 [pii]
AID - 10.3390/cells12121648 [doi]
PST - epublish
SO  - Cells. 2023 Jun 16;12(12):1648. doi: 10.3390/cells12121648.

PMID- 28961179
OWN - NLM
STAT- PubMed-not-MEDLINE
LR  - 20200930
IS  - 2079-9721 (Print)
IS  - 2079-9721 (Electronic)
IS  - 2079-9721 (Linking)
VI  - 5
IP  - 4
DP  - 2017 Sep 29
TI  - Anacetrapib, a New CETP Inhibitor: The New Tool for the Management of 
      Dyslipidemias?
LID - 10.3390/diseases5040021 [doi]
LID - 21
AB  - Cholesteryl ester transfer protein (CETP) inhibitors significantly increase serum 
      high-density lipoprotein cholesterol (HDL) cholesterol levels and decrease 
      low-density lipoprotein cholesterol (LDL) cholesterol concentration. However, 
      three drugs of this class failed to show a decrease of cardiovascular events in 
      high-risk patients. A new CETP inhibitor, anacetrapib, substantially increases 
      HDL cholesterol and apolipoprotein (Apo) AI levels with a profound increase of 
      large HDL2 particles, but also pre-β HDL particles, decreases LDL cholesterol 
      levels mainly due to increased catabolism of LDL particles through LDL receptors, 
      decreases lipoprotein a (Lp(a)) levels owing to a decreased Apo (a) production 
      and, finally, decreases modestly triglyceride (TRG) levels due to increased 
      lipolysis and increased receptor-mediated catabolism of TRG-rich particles. 
      Interestingly, anacetrapib may be associated with a beneficial effect on 
      carbohydrate homeostasis. Furthermore, the Randomized EValuation of the Effects 
      of Anacetrapib Through Lipid-modification (REVEAL) trial showed that anacetrapib 
      administration on top of statin treatment significantly reduces cardiovascular 
      events in patients with atherosclerotic vascular disease without any significant 
      increase of adverse events despite its long half-life. Thus, anacetrapib could be 
      useful for the effective management of dyslipidemias in high-risk patients that 
      do not attain their LDL cholesterol target or are statin intolerable, while its 
      role in patients with increased Lp(a) levels remains to be established.
FAU - Filippatos, Theodosios D
AU  - Filippatos TD
AUID- ORCID: 0000-0002-1713-0923
AD  - Department of Internal Medicine, School of Medicine, University of Ioannina, 
      Ioannina 45110, Greece. filtheo@gmail.com.
FAU - Kei, Anastazia
AU  - Kei A
AD  - Department of Internal Medicine, School of Medicine, University of Ioannina, 
      Ioannina 45110, Greece. keianastazia@gmail.com.
FAU - Elisaf, Moses S
AU  - Elisaf MS
AUID- ORCID: 0000-0003-0505-078X
AD  - Department of Internal Medicine, School of Medicine, University of Ioannina, 
      Ioannina 45110, Greece. melisaf54@gmail.com.
LA  - eng
PT  - Journal Article
PT  - Review
DEP - 20170929
PL  - Switzerland
TA  - Diseases
JT  - Diseases (Basel, Switzerland)
JID - 101636232
PMC - PMC5750532
OTO - NOTNLM
OT  - anacetrapib
OT  - apolipoprotein
OT  - cardiovascular disease
OT  - cholesteryl ester transfer protein
OT  - diabetes
COIS- This review was conducted independently; no funding was received for writing this 
      manuscript or for covering the costs to publish in open access. M.E. reports 
      personal fees from Astra-Zeneca, grants and personal fees from Merck Sharp & 
      Dohme, personal fees from Pfizer, Abbott, Sanofi-Aventis, Boehringer Ingelheim, 
      Eli-Lilly and GlaxoSmithKline. A.K. and T.F. have given talks and attended 
      conferences sponsored by various pharmaceutical companies, including 
      Bristol-Myers Squibb, Pfizer, Lilly, Abbott, Amgen, AstraZeneca, Novartis, 
      Vianex, Teva and Merck Sharp & Dohme.
EDAT- 2017/09/30 06:00
MHDA- 2017/09/30 06:01
PMCR- 2017/09/29
CRDT- 2017/09/30 06:00
PHST- 2017/09/14 00:00 [received]
PHST- 2017/09/28 00:00 [revised]
PHST- 2017/09/29 00:00 [accepted]
PHST- 2017/09/30 06:00 [entrez]
PHST- 2017/09/30 06:00 [pubmed]
PHST- 2017/09/30 06:01 [medline]
PHST- 2017/09/29 00:00 [pmc-release]
AID - diseases5040021 [pii]
AID - diseases-05-00021 [pii]
AID - 10.3390/diseases5040021 [doi]
PST - epublish
SO  - Diseases. 2017 Sep 29;5(4):21. doi: 10.3390/diseases5040021.

PMID- 24996502
OWN - NLM
STAT- MEDLINE
DCOM- 20150514
LR  - 20220331
IS  - 1590-3729 (Electronic)
IS  - 0939-4753 (Linking)
VI  - 24
IP  - 10
DP  - 2014 Oct
TI  - Resistance and intolerance to statins.
PG  - 1057-66
LID - S0939-4753(14)00173-2 [pii]
LID - 10.1016/j.numecd.2014.05.009 [doi]
AB  - BACKGROUND AND AIMS: Many patients treated with statins are considered 
      statin-resistant because they fail to achieve adequate reduction of low density 
      lipoprotein cholesterol (LDL-C) levels. Some patients are statin-intolerant 
      because they are unable to tolerate statin therapy at all or to tolerate a full 
      therapeutic statin dose because of adverse effects, particularly myopathy and 
      increased activity of liver enzymes. RESULTS: The resistance to statins has been 
      associated with polymorphisms in the 3-hydroxy-3-methylglutaryl coenzyme A 
      reductase (HMG-CoA-R), P-glycoprotein (Pg-P/ABCB1), breast cancer resistance 
      protein (BCRP/ABCG2), multidrug resistance-associated proteins (MRP1/ABCC1 and 
      MRP2/ABCC2), organic anion transporting polypeptides (OATP), RHOA, Nieman-Pick 
      C1-like1 protein (NPC1L1), farnesoid X receptor (FXR), cholesterol 
      7alpha-hydroxylase (CYP7A1), Apolipoprotein E (ApoE), proprotein convertase 
      subtilisin/kexin type 9 (PCSK9), low density lipoprotein receptor (LDLR), 
      lipoprotein (a) (LPA), cholesteryl ester transfer protein (CETP), and tumor 
      necrosis factor α (TNF-α) genes. However, currently, there is still not enough 
      evidence to advocate pharmacogenetic testing before initiating statin therapy. 
      Patients with inflammatory states and HIV infection also have diminished LDL-C 
      lowering as a response to statin treatment. Pseudo-resistance due to nonadherence 
      or non-persistence in real-life circumstances is probably the main cause of 
      insufficient LDL-C response to statin treatment. CONCLUSIONS: If a patient is 
      really statin-resistant or statin-intolerant, several other treatment 
      possibilities are nowadays available: ezetimibe alone or in combination with bile 
      acid sequestrants, and possibly in the near future mipomersen, lomitapide, or 
      monoclonal antibodies against PCSK9.
CI  - Copyright © 2014 Elsevier B.V. All rights reserved.
FAU - Reiner, Z
AU  - Reiner Z
AD  - Department of Internal Medicine, University Hospital Centre Zagreb, School of 
      Medicine, University of Zagreb, Kispaticeva 12, 10000 Zagreb, Croatia. Electronic 
      address: zreiner@kbc-zagreb.hr.
LA  - eng
PT  - Journal Article
PT  - Review
DEP - 20140606
PL  - Netherlands
TA  - Nutr Metab Cardiovasc Dis
JT  - Nutrition, metabolism, and cardiovascular diseases : NMCD
JID - 9111474
RN  - 0 (ABCC2 protein, human)
RN  - 0 (Anticholesteremic Agents)
RN  - 0 (Azetidines)
RN  - 0 (BMS201038)
RN  - 0 (Benzimidazoles)
RN  - 0 (Bile Acids and Salts)
RN  - 0 (Cholesterol, LDL)
RN  - 0 (Hydroxymethylglutaryl-CoA Reductase Inhibitors)
RN  - 0 (Multidrug Resistance-Associated Protein 2)
RN  - EOR26LQQ24 (Ezetimibe)
SB  - IM
MH  - Anticholesteremic Agents/therapeutic use
MH  - Azetidines/therapeutic use
MH  - Benzimidazoles/therapeutic use
MH  - Bile Acids and Salts/therapeutic use
MH  - Cholesterol, LDL/blood
MH  - Drug Resistance/*genetics
MH  - Drug Therapy, Combination
MH  - Drug Tolerance/*genetics
MH  - Ezetimibe
MH  - Humans
MH  - Hydroxymethylglutaryl-CoA Reductase Inhibitors/*therapeutic use
MH  - Hypercholesterolemia/drug therapy
MH  - Multidrug Resistance-Associated Protein 2
MH  - Pharmacogenetics
MH  - Polymorphism, Genetic
OTO - NOTNLM
OT  - Ezetimibe
OT  - Intolerance
OT  - LDL-cholesterol
OT  - PCSK9
OT  - Resistance
OT  - Statins
EDAT- 2014/07/06 06:00
MHDA- 2015/05/15 06:00
CRDT- 2014/07/06 06:00
PHST- 2014/03/25 00:00 [received]
PHST- 2014/04/30 00:00 [revised]
PHST- 2014/05/06 00:00 [accepted]
PHST- 2014/07/06 06:00 [entrez]
PHST- 2014/07/06 06:00 [pubmed]
PHST- 2015/05/15 06:00 [medline]
AID - S0939-4753(14)00173-2 [pii]
AID - 10.1016/j.numecd.2014.05.009 [doi]
PST - ppublish
SO  - Nutr Metab Cardiovasc Dis. 2014 Oct;24(10):1057-66. doi: 
      10.1016/j.numecd.2014.05.009. Epub 2014 Jun 6.

PMID- 26125504
OWN - NLM
STAT- MEDLINE
DCOM- 20160404
LR  - 20220311
IS  - 1473-6535 (Electronic)
IS  - 0957-9672 (Linking)
VI  - 26
IP  - 4
DP  - 2015 Aug
TI  - Did we abandon probucol too soon?
PG  - 304-16
LID - 10.1097/MOL.0000000000000199 [doi]
AB  - PURPOSE OF REVIEW: Probucol is a potent antioxidative drug that has been used for 
      prevention and treatment of atherosclerotic cardiovascular diseases and xanthoma. 
      Probucol has been used as a lipid-lowering drug for a long time especially in 
      Japan, although Western countries quitted its use because of the reduction in 
      serum HDL-cholesterol (HDL-C). This review highlights both basic and clinical 
      studies that provide new insights into the pleiotropic effects of probucol. 
      RECENT FINDINGS: Recently, the mechanisms for the pharmacologic actions of 
      probucol have been elucidated at the molecular level with a special focus on HDL 
      metabolism and its functions. Probucol enhances plasma cholesteryl ester transfer 
      protein activity and hepatic scavenger receptor class B type I, causing a 
      decrease in HDL-C. It also accelerates the antioxidative function of HDL via 
      increase in paraoxonase 1 activity. Recent retrospective analyses of 
      probucol-treated patients with heterozygous familial hypercholesterolemia and 
      those after coronary revascularization demonstrated a strong beneficial effect of 
      probucol on secondary prevention of cardiovascular events and mortality. SUMMARY: 
      Probucol has pleiotropic and beneficial therapeutic effects on cardiovascular 
      system. Although statins are effective for lowering LDL-cholesterol (LDL-C) and 
      reducing coronary heart disease risk, probucol should be considered as an option 
      in case statins are not effective.
FAU - Yamashita, Shizuya
AU  - Yamashita S
AD  - aDepartment of Community Medicine bDepartment of Cardiovascular Medicine, Osaka 
      University Graduate School of Medicine cSumitomo Hospital, Osaka, Japan.
FAU - Masuda, Daisaku
AU  - Masuda D
FAU - Matsuzawa, Yuji
AU  - Matsuzawa Y
LA  - eng
PT  - Journal Article
PT  - Research Support, Non-U.S. Gov't
PT  - Review
PL  - England
TA  - Curr Opin Lipidol
JT  - Current opinion in lipidology
JID - 9010000
RN  - 97C5T2UQ7J (Cholesterol)
RN  - P3CTH044XJ (Probucol)
SB  - IM
MH  - Animals
MH  - Biological Transport/drug effects
MH  - Cardiovascular System/drug effects
MH  - Cholesterol/metabolism
MH  - Humans
MH  - Probucol/chemistry/*pharmacology
EDAT- 2015/07/01 06:00
MHDA- 2016/04/05 06:00
CRDT- 2015/07/01 06:00
PHST- 2015/07/01 06:00 [entrez]
PHST- 2015/07/01 06:00 [pubmed]
PHST- 2016/04/05 06:00 [medline]
AID - 10.1097/MOL.0000000000000199 [doi]
PST - ppublish
SO  - Curr Opin Lipidol. 2015 Aug;26(4):304-16. doi: 10.1097/MOL.0000000000000199.

PMID- 29276295
OWN - NLM
STAT- PubMed-not-MEDLINE
LR  - 20191120
IS  - 0018-5787 (Print)
IS  - 1945-1253 (Electronic)
IS  - 0018-5787 (Linking)
VI  - 52
IP  - 9
DP  - 2017 Oct
TI  - Cholesterol Ester Transfer Protein Inhibitor Review.
PG  - 596-598
LID - 10.1177/0018578717729669 [doi]
AB  - Treatment of blood cholesterol is part of a strategy to lower atherosclerotic 
      cardiovascular (ASCVD) risk. While use of HMG-CoA reductase inhibitors to modify 
      cholesterol levels is the primary means of lowering the risk of an ASCVD event, 
      residual risk remains. A new strategy being investigated is the use of 
      cholesterol ester transfer protein (CETP) inhibitors to raise the levels of 
      high-density lipoprotein cholesterol (HDL-C) and lower low-density lipoprotein 
      cholesterol (LDL-C). While initial large-scale studies demonstrated no reduction 
      of cardiovascular events, one CETP inhibitor, anacetrapib, has demonstrated a 
      reduction in cardiovascular events in the REVEAL trial.
FAU - Hu, Jerry
AU  - Hu J
AD  - St. Louis College of Pharmacy, MO, USA.
FAU - Walker, Scot
AU  - Walker S
AD  - Prescribe Right, LLC, Wildwood, MO, USA.
LA  - eng
PT  - Journal Article
DEP - 20170911
PL  - United States
TA  - Hosp Pharm
JT  - Hospital pharmacy
JID - 0043175
PMC - PMC5735735
OTO - NOTNLM
OT  - cardiovascular
OT  - drug information
OT  - formulary management/P&T
OT  - investigational drugs
COIS- Declaration of Conflicts of Interest: The author(s) declared no potential 
      conflicts of interest with respect to the research, authorship, and/or 
      publication of this article.
EDAT- 2017/12/26 06:00
MHDA- 2017/12/26 06:01
PMCR- 2018/10/01
CRDT- 2017/12/26 06:00
PHST- 2017/12/26 06:00 [entrez]
PHST- 2017/12/26 06:00 [pubmed]
PHST- 2017/12/26 06:01 [medline]
PHST- 2018/10/01 00:00 [pmc-release]
AID - 10.1177_0018578717729669 [pii]
AID - 10.1177/0018578717729669 [doi]
PST - ppublish
SO  - Hosp Pharm. 2017 Oct;52(9):596-598. doi: 10.1177/0018578717729669. Epub 2017 Sep 
      11.

PMID- 26548322
OWN - NLM
STAT- MEDLINE
DCOM- 20160805
LR  - 20181202
IS  - 1879-114X (Electronic)
IS  - 0149-2918 (Linking)
VI  - 37
IP  - 12
DP  - 2015 Dec 1
TI  - Non-statin Treatments for Managing LDL Cholesterol and Their Outcomes.
PG  - 2751-69
LID - S0149-2918(15)01102-9 [pii]
LID - 10.1016/j.clinthera.2015.09.004 [doi]
AB  - PURPOSE: Over the past 3 decades reducing LDL-C has proven to be the most 
      reliable and easily achievable modifiable risk factor to decrease the rate of 
      cardiovascular morbidity and mortality. Statins are effective, but problems with 
      their side effects, adherence, or LDL-C efficacy in some patient groups remain. 
      Most currently available alternative lipid-modifying therapies have limited 
      efficacy or tolerability, and additional effective pharmacologic modalities to 
      reduce LDL-C are needed. METHODS: Recent literature on new and evolving 
      LDL-C-lowering modalities in preclinical and clinical development was reviewed. 
      FINDINGS: Several new therapies targeting LDL-C are in development. Inhibition of 
      proprotein convertase subtilisin/kexin type 9 (PCSK9), a recently elucidated key 
      regulator of plasma LDL-C, is the most promising and effective, with a number of 
      approaches aimed at this target. The most advanced are monoclonal antibodies, 
      which have demonstrated LDL-C reductions of ~60%, whether given alone or added to 
      statins. Other PCSK9-targeted therapies in clinical development include adnectins 
      and gene silencing techniques. Preclinical approaches involve vaccines, whereas a 
      search remains for small molecule inhibitors. Other new pharmacologic approaches 
      in Phase III clinical trials include a refocusing of cholesterol ester transfer 
      protein inhibitors from primarily agents to increase HDL-C to their off-target 
      effect on LDL-C and adenosine triphosphate citrate lyase inhibition. In earlier 
      clinical development is new delivery of nicotinic acid-containing compounds. 
      Additional agents are being developed as orphan indications expressly for 
      patients with homozygous familial hypercholesterolemia, including peroxisome 
      proliferator activated receptor-δ agonists, angiopoietin-like protein 3 
      inhibitors, and gene therapy. IMPLICATIONS: Monoclonal antibodies that inhibit 
      PCSK9 were shown to be very effective reducers of LDL-C and well tolerated 
      despite subcutaneous administration, and no significant safety issues have yet 
      emerged during large Phase II and III trials. They have the potential to 
      substantially impact further the risk of cardiovascular disease. A number of 
      additional new, but less effective, oral LDL-C-lowering agents are also in 
      various stages of development, including some which are targeted only to patients 
      with homozygous familial hypercholesterolemia.
CI  - Copyright © 2015 Elsevier HS Journals, Inc. All rights reserved.
FAU - Turner, Traci
AU  - Turner T
AD  - Metabolic & Atherosclerosis Research Center, Cincinnati, Ohio.
FAU - Stein, Evan A
AU  - Stein EA
AD  - Metabolic & Atherosclerosis Research Center, Cincinnati, Ohio. Electronic 
      address: esteinmrl@aol.com.
LA  - eng
PT  - Journal Article
PT  - Review
DEP - 20151103
PL  - United States
TA  - Clin Ther
JT  - Clinical therapeutics
JID - 7706726
RN  - 0 (Anticholesteremic Agents)
RN  - 0 (Cholesterol, LDL)
RN  - 0 (Hydroxymethylglutaryl-CoA Reductase Inhibitors)
SB  - IM
MH  - Anticholesteremic Agents/therapeutic use
MH  - Cholesterol, LDL/*blood
MH  - Clinical Trials as Topic
MH  - Humans
MH  - Hydroxymethylglutaryl-CoA Reductase Inhibitors/*therapeutic use
MH  - Hypercholesterolemia/drug therapy
OTO - NOTNLM
OT  - CETP inhibitors
OT  - Familial hypercholesterolemia
OT  - LDL cholesterol
OT  - PCSK9 inhibitors
EDAT- 2015/11/10 06:00
MHDA- 2016/08/06 06:00
CRDT- 2015/11/10 06:00
PHST- 2015/08/12 00:00 [received]
PHST- 2015/09/01 00:00 [revised]
PHST- 2015/08/12 00:00 [accepted]
PHST- 2015/11/10 06:00 [entrez]
PHST- 2015/11/10 06:00 [pubmed]
PHST- 2016/08/06 06:00 [medline]
AID - S0149-2918(15)01102-9 [pii]
AID - 10.1016/j.clinthera.2015.09.004 [doi]
PST - ppublish
SO  - Clin Ther. 2015 Dec 1;37(12):2751-69. doi: 10.1016/j.clinthera.2015.09.004. Epub 
      2015 Nov 3.

PMID- 31060364
OWN - NLM
STAT- MEDLINE
DCOM- 20211001
LR  - 20211001
IS  - 2047-4881 (Electronic)
IS  - 2047-4873 (Linking)
VI  - 27
IP  - 15
DP  - 2020 Oct
TI  - Recent advances in synthetic pharmacotherapies for dyslipidaemias.
PG  - 1576-1596
LID - 10.1177/2047487319845314 [doi]
AB  - Despite the demonstrated benefits of statins and injectable biologics, there is a 
      need for new and safe oral agents for addressing classical lipid targets, 
      low-density lipoprotein cholesterol (LDL-C), triglycerides and high-density 
      lipoprotein cholesterol (HDL-C). LDL-C is unquestionably causal in the 
      development of atherogenesis and atherosclerotic cardiovascular disease, but new 
      options are required to address triglyceride-rich lipoproteins and 
      lipoprotein(a). For hypercholesterolaemia, pitavastatin provides a very low dose 
      and potent statin that does not adversely affect glucose metabolism; bempedoic 
      acid acts at a biochemical step preceding hydroxymethylglutaryl-CoA reductase and 
      is not associated with muscular side effects. For hypertriglyceridaemia, 
      pemafibrate displays a unique and selective agonist activity on peroxisomal 
      proliferator activated receptor-α that does not elevate homocysteine or 
      creatinine. Although omega-3 fatty acids supplementation is not effective in 
      secondary prevention, high dose eicosapentaenoic ethyl ester can lead to a 
      remarkable fall in first and recurrent events in high risk patients with 
      hypertriglyceridaemia/low HDL-C. Gemcabene, a dicarboxylic acid regulating 
      apolipoprotein B-100, is effective in reducing both cholesterol and 
      triglycerides. Among cholesteryl ester transfer protein antagonists that elevate 
      HDL-C, only anacetrapib reduces cardiovascular events. Probucol stimulates 
      reverse cholesteryl ester transport, lowers LDL-C stabilizing plaques and may 
      lower incidence of cardiovascular events. These agents, which act through novel 
      mechanisms, afford good and potentially safe treatment choices that may increase 
      adherence and the attainment of therapeutic targets.
FAU - Sirtori, Cesare R
AU  - Sirtori CR
AD  - Centro Dislipidemie, A.S.S.T. Grande Ospedale Metropolitano Niguarda, Milan, 
      Italy.
FAU - Yamashita, Shizuya
AU  - Yamashita S
AD  - Rinku General Medical Centre, Izumisano, Japan.
AD  - Department of Community Medicine, Osaka University Graduate School of Medicine, 
      Suita, Japan.
AD  - Department of Cardiovascular Medicine, Osaka University Graduate School of 
      Medicine, Suita, Japan.
FAU - Greco, Maria Francesca
AU  - Greco MF
AD  - Department of Pharmacological and Bimolecular Sciences, Università degli Studi di 
      Milano, Milan, Italy.
FAU - Corsini, Alberto
AU  - Corsini A
AD  - Department of Pharmacological and Bimolecular Sciences, Università degli Studi di 
      Milano, Milan, Italy.
AD  - Multimedica, IRCCS, Sesto San Giovanni, MI, Italy.
FAU - Watts, Gerald F
AU  - Watts GF
AD  - School of Medicine, Faculty of Health and Medical Sciences, University of Western 
      Australia, Perth, Australia.
AD  - Lipid Disorders Clinic, Cardiometabolic Services, Department of Cardiology, Royal 
      Perth Hospital, Australia.
FAU - Ruscica, Massimiliano
AU  - Ruscica M
AD  - Department of Pharmacological and Bimolecular Sciences, Università degli Studi di 
      Milano, Milan, Italy.
LA  - eng
PT  - Journal Article
PT  - Research Support, Non-U.S. Gov't
PT  - Review
DEP - 20190506
PL  - England
TA  - Eur J Prev Cardiol
JT  - European journal of preventive cardiology
JID - 101564430
RN  - 0 (Biomarkers)
RN  - 0 (Cholesterol, HDL)
RN  - 0 (Hydroxymethylglutaryl-CoA Reductase Inhibitors)
RN  - 0 (Hypolipidemic Agents)
RN  - 0 (Lipids)
SB  - IM
MH  - Biomarkers/blood
MH  - Cholesterol, HDL/*blood/drug effects
MH  - Dyslipidemias/blood/*drug therapy
MH  - Humans
MH  - Hydroxymethylglutaryl-CoA Reductase Inhibitors/*therapeutic use
MH  - Hypolipidemic Agents/*therapeutic use
MH  - Lipids/blood
OTO - NOTNLM
OT  - Bempedoic acid
OT  - gemcabene
OT  - high-dose eicosapentaenoic acid
OT  - pitavastatin
OT  - probucol
EDAT- 2019/05/08 06:00
MHDA- 2021/10/02 06:00
CRDT- 2019/05/08 06:00
PHST- 2019/05/08 06:00 [pubmed]
PHST- 2021/10/02 06:00 [medline]
PHST- 2019/05/08 06:00 [entrez]
AID - 10.1177/2047487319845314 [doi]
PST - ppublish
SO  - Eur J Prev Cardiol. 2020 Oct;27(15):1576-1596. doi: 10.1177/2047487319845314. 
      Epub 2019 May 6.

PMID- 29609759
OWN - NLM
STAT- MEDLINE
DCOM- 20180918
LR  - 20180918
IS  - 1558-2264 (Electronic)
IS  - 0733-8651 (Linking)
VI  - 36
IP  - 2
DP  - 2018 May
TI  - Cholesteryl Ester Transfer Protein Inhibitors as Agents to Reduce Coronary Heart 
      Disease Risk.
PG  - 299-310
LID - S0733-8651(17)30161-3 [pii]
LID - 10.1016/j.ccl.2017.12.011 [doi]
AB  - Cholesteryl ester transfer protein (CETP) promotes the transfer of cholesteryl 
      esters from the nonatherogenic high density lipoprotein (HDL) fraction to 
      potentially proatherogenic non-HDL fractions. Inhibition of CETP reduces the 
      concentration of non-HDL cholesterol, enhances HDL functionality, and increases 
      the concentration of HDL cholesterol and apoA-I. Despite an absence of benefit in 
      earlier trials of CETP inhibition, the REVEAL trial has shown that treatment with 
      the CETP inhibitor anacetrapib reduces the risk of having a coronary event in 
      high-risk, statin-treated patients.
CI  - Copyright © 2017 Elsevier Inc. All rights reserved.
FAU - Barter, Philip J
AU  - Barter PJ
AD  - School of Medical Sciences, University of New South Wales, Sydney, New South 
      Wales 2052, Australia. Electronic address: pbarter@ozemail.com.au.
FAU - Rye, Kerry-Anne
AU  - Rye KA
AD  - School of Medical Sciences, University of New South Wales, Sydney, New South 
      Wales 2052, Australia.
LA  - eng
PT  - Journal Article
PT  - Review
DEP - 20180216
PL  - Netherlands
TA  - Cardiol Clin
JT  - Cardiology clinics
JID - 8300331
RN  - 0 (Anticholesteremic Agents)
RN  - 0 (Cholesterol Ester Transfer Proteins)
SB  - IM
MH  - Anticholesteremic Agents/*therapeutic use
MH  - Cholesterol Ester Transfer Proteins/*antagonists & inhibitors/blood
MH  - *Coronary Disease/blood/epidemiology/prevention & control
MH  - Global Health
MH  - Humans
MH  - Incidence
MH  - Prognosis
OTO - NOTNLM
OT  - Atherosclerotic cardiovascular disease
OT  - Cholesteryl ester transfer protein
OT  - Clinical trial
OT  - High density lipoprotein
OT  - Inhibitor
EDAT- 2018/04/04 06:00
MHDA- 2018/09/19 06:00
CRDT- 2018/04/04 06:00
PHST- 2018/04/04 06:00 [entrez]
PHST- 2018/04/04 06:00 [pubmed]
PHST- 2018/09/19 06:00 [medline]
AID - S0733-8651(17)30161-3 [pii]
AID - 10.1016/j.ccl.2017.12.011 [doi]
PST - ppublish
SO  - Cardiol Clin. 2018 May;36(2):299-310. doi: 10.1016/j.ccl.2017.12.011. Epub 2018 
      Feb 16.

PMID- 31436349
OWN - NLM
STAT- MEDLINE
DCOM- 20200318
LR  - 20211204
IS  - 1365-2710 (Electronic)
IS  - 0269-4727 (Linking)
VI  - 44
IP  - 6
DP  - 2019 Dec
TI  - Pharmacogenetics of statins treatment: Efficacy and safety.
PG  - 858-867
LID - 10.1111/jcpt.13025 [doi]
AB  - WHAT IS KNOWN AND OBJECTIVE: Statins are widely used worldwide in the prevention 
      and treatment of coronary atherosclerotic heart disease and ischaemic stroke. 
      However, in clinical application, statins have shown great individual differences 
      in terms of the efficacy and safety, some of which are related to genetic 
      factors. The purpose of this article was to summarize the recent advances about 
      the correlation between gene polymorphisms and the efficacy/safety of statins. 
      METHODS: We searched the databases including PharmGKB and PubMed (published 
      before June 2019) using the keywords such as 'statin', 'gene polymorphism' and 
      'SNP' and obtained more than 100 articles. In this review, we described the 
      clinical studies of genetic variants associated with both the efficacy and 
      adverse reactions of statins. We also clarified the importance of taking 
      pharmacogenetic variation into account to improve the clinical application of 
      statins. RESULTS AND DISCUSSION: The available data were collected and analysed 
      to present the polymorphisms of candidate genes encoding the most promising 
      proteins including SLCO1B1 (encoding uptake transporters); ABCB1, ABCC2, ABCG2 
      (encoding effluent transporter); APOE, APOA5 (encoding apolipoprotein); genes 
      encoding cytochrome P450 enzyme system; KIF6, HMGCR, LDLR, LPA, PCSK9, COQ2, 
      CETP, etc These genes were proved to be related to the pharmacodynamics and 
      pharmacokinetics of statins, thus affecting the efficacy and safety. WHAT IS NEW 
      AND CONCLUSION: In this paper, the correlation between gene polymorphisms and the 
      efficacy/safety of statins was summarized. The authors reached a consensus that 
      the variants of the genes encoding uptake and effluent transporters have the most 
      effect on the efficacy/safety of statins. It pointed out that it is desirable to 
      do genetic testing of these transporter genes to reduce the incidence of myopathy 
      or to achieve better outcomes before patients use statins, especially in the 
      regions with high frequency of risk allele.
CI  - © 2019 John Wiley & Sons Ltd.
FAU - Guan, Zi-Wan
AU  - Guan ZW
AUID- ORCID: 0000-0003-0574-6883
AD  - School of Pharmaceutical Sciences, Shandong University, Jinan, China.
AD  - Shandong Provincial Qianfoshan Hospital Affiliated to Shandong University, Jinan, 
      China.
FAU - Wu, Kun-Rong
AU  - Wu KR
AD  - School of Pharmaceutical Sciences, Shandong University, Jinan, China.
AD  - Shandong Provincial Qianfoshan Hospital Affiliated to Shandong University, Jinan, 
      China.
FAU - Li, Rui
AU  - Li R
AD  - School of Pharmaceutical Sciences, Shandong University, Jinan, China.
AD  - Shandong Provincial Qianfoshan Hospital Affiliated to Shandong University, Jinan, 
      China.
FAU - Yin, Ying
AU  - Yin Y
AD  - School of Pharmacy, Shandong First Medical University, Taian, China.
FAU - Li, Xiao-Li
AU  - Li XL
AD  - School of Pharmacy, Shandong First Medical University, Taian, China.
FAU - Zhang, Shu-Fang
AU  - Zhang SF
AD  - School of Pharmacy, Shandong First Medical University, Taian, China.
FAU - Li, Yan
AU  - Li Y
AD  - Shandong Provincial Qianfoshan Hospital Affiliated to Shandong University, Jinan, 
      China.
LA  - eng
GR  - 2017YFC0910004/National key research project precision special medical integrated 
      application demonstration system construction project/
GR  - 201602171/Jinan Science and Technology Bureau/
PT  - Journal Article
PT  - Review
DEP - 20190822
PL  - England
TA  - J Clin Pharm Ther
JT  - Journal of clinical pharmacy and therapeutics
JID - 8704308
RN  - 0 (ABCC2 protein, human)
RN  - 0 (Hydroxymethylglutaryl-CoA Reductase Inhibitors)
RN  - 0 (Multidrug Resistance-Associated Protein 2)
SB  - IM
MH  - Alleles
MH  - Animals
MH  - Humans
MH  - Hydroxymethylglutaryl-CoA Reductase Inhibitors/*adverse effects/*therapeutic use
MH  - Multidrug Resistance-Associated Protein 2
MH  - Muscular Diseases/genetics
MH  - Pharmacogenetics/methods
MH  - Polymorphism, Single Nucleotide/genetics
OTO - NOTNLM
OT  - cytochrome P450
OT  - gene polymorphism
OT  - pharmacogenetics
OT  - statins
OT  - transporter
EDAT- 2019/08/23 06:00
MHDA- 2020/03/19 06:00
CRDT- 2019/08/23 06:00
PHST- 2019/04/20 00:00 [received]
PHST- 2019/06/02 00:00 [revised]
PHST- 2019/07/17 00:00 [accepted]
PHST- 2019/08/23 06:00 [pubmed]
PHST- 2020/03/19 06:00 [medline]
PHST- 2019/08/23 06:00 [entrez]
AID - 10.1111/jcpt.13025 [doi]
PST - ppublish
SO  - J Clin Pharm Ther. 2019 Dec;44(6):858-867. doi: 10.1111/jcpt.13025. Epub 2019 Aug 
      22.

PMID- 27799042
OWN - NLM
STAT- MEDLINE
DCOM- 20180405
LR  - 20180605
IS  - 1873-4286 (Electronic)
IS  - 1381-6128 (Linking)
VI  - 23
IP  - 8
DP  - 2017
TI  - HDL-Targeting Therapeutics: Past, Present and Future.
PG  - 1207-1215
LID - 10.2174/1381612822666161027153140 [doi]
AB  - Large-scale epidemiological studies firmly established the association between 
      low plasma levels of high-density lipoprotein-cholesterol (HDL-C) and elevated 
      risk of cardiovascular disease. This relationship is thought to reflect the key 
      biological function of HDL, which involves reverse cholesterol transport from the 
      arterial wall to the liver for further excretion from the body. Other aspects of 
      the cardioprotective HDL functionality include antioxidative, anti-inflammatory, 
      anti-apoptotic, anti-thrombotic, vasodilatory, anti-infectious and antidiabetic 
      activities. Over the last decades, wide interest in HDL as an athero- and 
      cardioprotective particle has resulted in the development of HDL-C raising as a 
      therapeutic approach to reduce cardiovascular risk. Several strategies to 
      increase circulating HDL-C concentrations were developed that primarily included 
      use of niacin and fibrates as potent HDL-C raising agents. In the statin era, 
      inhibition of cholesteryl ester transfer protein, infusion of artificially 
      reconstituted HDL and administration of apolipoprotein A-I mimetics were 
      established as novel approaches to raise HDL-C. More recently, other strategies 
      targeting HDL metabolism, such as upregulation of apolipoprotein A-I production 
      by the liver, were added to the list of HDL therapeutics. This review summarises 
      current knowledge of novel HDL-targeting therapies and discusses perspectives of 
      their use.
CI  - Copyright© Bentham Science Publishers; For any queries, please email at 
      epub@benthamscience.org.
FAU - Zakiev, Emile
AU  - Zakiev E
AD  - Laboratory of Angiopathology, Institute of General Pathology and Pathophysiology, 
      125315 Moscow. Russian Federation.
FAU - Feng, Ma
AU  - Feng M
AD  - INSERM UMR_S 1166, Faculte de Medecine Pitie-Salpetriere, Bld de L&#39;Hopital 
      91, 75013 Paris, France; University of Pierre and Marie Curie - Paris 6, Paris. 
      France.
FAU - Sukhorukov, Vasily
AU  - Sukhorukov V
AD  - INSERM UMR_S 1166, Faculte de Medecine Pitie-Salpetriere, Bld de L&#39;Hopital 
      91, 75013 Paris, France; University of Pierre and Marie Curie - Paris 6, Paris. 
      France.
FAU - Kontush, Anatol
AU  - Kontush A
AD  - INSERM UMR_S 1166, Faculte de Medecine Pitie-Salpetriere, Bld de L&#39;Hopital 
      91, 75013 Paris. France.
LA  - eng
PT  - Journal Article
PT  - Review
PL  - United Arab Emirates
TA  - Curr Pharm Des
JT  - Current pharmaceutical design
JID - 9602487
RN  - 0 (Apolipoprotein A-I)
RN  - 0 (Cholesterol, HDL)
RN  - 0 (Fibric Acids)
RN  - 0 (Hydroxymethylglutaryl-CoA Reductase Inhibitors)
RN  - 0 (Hypolipidemic Agents)
RN  - 2679MF687A (Niacin)
SB  - IM
MH  - Apolipoprotein A-I/metabolism
MH  - Cardiovascular Diseases/blood/metabolism/prevention & control
MH  - Cholesterol, HDL/blood/*metabolism
MH  - Fibric Acids/pharmacology/therapeutic use
MH  - Humans
MH  - Hydroxymethylglutaryl-CoA Reductase Inhibitors/pharmacology/therapeutic use
MH  - Hypolipidemic Agents/*pharmacology/*therapeutic use
MH  - Niacin/pharmacology/therapeutic use
OTO - NOTNLM
OT  - Atherosclerosis
OT  - CETP
OT  - HDL
OT  - apoA-I
OT  - cardiovascular disease
OT  - lipoprotein
OT  - miRNA
OT  - rHDL
EDAT- 2016/11/02 06:00
MHDA- 2018/04/06 06:00
CRDT- 2016/11/02 06:00
PHST- 2016/08/15 00:00 [received]
PHST- 2016/10/24 00:00 [accepted]
PHST- 2016/11/02 06:00 [pubmed]
PHST- 2018/04/06 06:00 [medline]
PHST- 2016/11/02 06:00 [entrez]
AID - CPD-EPUB-79332 [pii]
AID - 10.2174/1381612822666161027153140 [doi]
PST - ppublish
SO  - Curr Pharm Des. 2017;23(8):1207-1215. doi: 10.2174/1381612822666161027153140.

PMID- 37437107
OWN - NLM
STAT- MEDLINE
DCOM- 20240119
LR  - 20240426
IS  - 1945-7197 (Electronic)
IS  - 0021-972X (Print)
IS  - 0021-972X (Linking)
VI  - 109
IP  - 2
DP  - 2024 Jan 18
TI  - Does Elevated High-Density Lipoprotein Cholesterol Protect Against Cardiovascular 
      Disease?
PG  - 321-332
LID - 10.1210/clinem/dgad406 [doi]
AB  - High-density lipoprotein (HDL) contributes to reverse cholesterol transport, 
      which is 1 of the main explanations for the described inverse association between 
      HDL-cholesterol (HDL-C) and atherosclerotic cardiovascular disease (ASCVD) risk. 
      However, efforts to therapeutically raise HDL-C levels with niacin, fibrates, or 
      cholesteryl ester transfer protein inhibitors have not demonstrated a reduction 
      in ASCVD events when compared with placebo among individuals treated with 
      statins. Furthermore, mendelian randomization studies suggest that HDL-C is 
      unlikely to be a direct biologic variable impacting ASCVD risk. More recently, 
      observations from well-conducted epidemiologic studies have indicated a nonlinear 
      U-shaped relationship between HDL-C and subclinical atherosclerosis, and that 
      very high HDL-C (≥80 mg/dL in men, ≥100 mg/dL in women) is paradoxically 
      associated with higher all-cause and ASCVD-related mortality. These observations 
      suggest that HDL-C is not a universal protective factor for atherosclerosis. 
      Thus, there are several opportunities for reframing the contribution of HDL-C to 
      ASCVD risk and related clinical calculators. Here, we examine our growing 
      understanding of HDL-C and its role in ASCVD risk assessment, treatment, and 
      prevention. We discuss the biological functions of HDL-C and its normative values 
      in relation to demographics and lifestyle markers. We then summarize original 
      studies that observed a protective association between HDL-C and ASCVD risk and 
      more recent evidence indicating an elevated ASCVD risk at very high HDL-C levels. 
      Through this process, we advance the discussion regarding the future role of 
      HDL-C in ASCVD risk assessment and identify knowledge gaps pertaining to the 
      precise role of HDL-C in atherosclerosis and clinical ASCVD.
CI  - © The Author(s) 2023. Published by Oxford University Press on behalf of the 
      Endocrine Society. All rights reserved. For permissions, please e-mail: 
      journals.permissions@oup.com.
FAU - Razavi, Alexander C
AU  - Razavi AC
AD  - Emory Clinical Cardiovascular Research Institute, Emory University School of 
      Medicine, Atlanta, GA 30322, USA.
FAU - Jain, Vardhmaan
AU  - Jain V
AD  - Emory Clinical Cardiovascular Research Institute, Emory University School of 
      Medicine, Atlanta, GA 30322, USA.
FAU - Grandhi, Gowtham R
AU  - Grandhi GR
AD  - Virginia Commonwealth University Health Pauley Heart Center, Virginia 
      Commonwealth University School of Medicine, Richmond, VA 23298, USA.
FAU - Patel, Parth
AU  - Patel P
AD  - Department of Medicine, Emory University School of Medicine, Atlanta, GA 30322, 
      USA.
FAU - Karagiannis, Angelos
AU  - Karagiannis A
AD  - Emory Clinical Cardiovascular Research Institute, Emory University School of 
      Medicine, Atlanta, GA 30322, USA.
FAU - Patel, Nidhi
AU  - Patel N
AD  - Department of Medicine, Emory University School of Medicine, Atlanta, GA 30322, 
      USA.
FAU - Dhindsa, Devinder S
AU  - Dhindsa DS
AD  - Emory Clinical Cardiovascular Research Institute, Emory University School of 
      Medicine, Atlanta, GA 30322, USA.
FAU - Liu, Chang
AU  - Liu C
AUID- ORCID: 0000-0002-8918-7224
AD  - Emory Clinical Cardiovascular Research Institute, Emory University School of 
      Medicine, Atlanta, GA 30322, USA.
AD  - Department of Epidemiology, Emory University Rollins School of Public Health, 
      Atlanta, GA 30322, USA.
FAU - Desai, Shivang R
AU  - Desai SR
AD  - Emory Clinical Cardiovascular Research Institute, Emory University School of 
      Medicine, Atlanta, GA 30322, USA.
FAU - Almuwaqqat, Zakaria
AU  - Almuwaqqat Z
AD  - Emory Clinical Cardiovascular Research Institute, Emory University School of 
      Medicine, Atlanta, GA 30322, USA.
FAU - Sun, Yan V
AU  - Sun YV
AD  - Emory Clinical Cardiovascular Research Institute, Emory University School of 
      Medicine, Atlanta, GA 30322, USA.
AD  - Department of Epidemiology, Emory University Rollins School of Public Health, 
      Atlanta, GA 30322, USA.
FAU - Vaccarino, Viola
AU  - Vaccarino V
AD  - Emory Clinical Cardiovascular Research Institute, Emory University School of 
      Medicine, Atlanta, GA 30322, USA.
AD  - Department of Epidemiology, Emory University Rollins School of Public Health, 
      Atlanta, GA 30322, USA.
FAU - Quyyumi, Arshed A
AU  - Quyyumi AA
AD  - Emory Clinical Cardiovascular Research Institute, Emory University School of 
      Medicine, Atlanta, GA 30322, USA.
FAU - Sperling, Laurence S
AU  - Sperling LS
AUID- ORCID: 0000-0001-9417-6370
AD  - Emory Clinical Cardiovascular Research Institute, Emory University School of 
      Medicine, Atlanta, GA 30322, USA.
FAU - Mehta, Anurag
AU  - Mehta A
AUID- ORCID: 0000-0002-6910-5551
AD  - Virginia Commonwealth University Health Pauley Heart Center, Virginia 
      Commonwealth University School of Medicine, Richmond, VA 23298, USA.
LA  - eng
GR  - T32 HL130025/HL/NHLBI NIH HHS/United States
PT  - Journal Article
PL  - United States
TA  - J Clin Endocrinol Metab
JT  - The Journal of clinical endocrinology and metabolism
JID - 0375362
RN  - 0 (Cholesterol, HDL)
RN  - 0 (Hydroxymethylglutaryl-CoA Reductase Inhibitors)
RN  - 0 (Lipoproteins, HDL)
SB  - IM
MH  - Male
MH  - Female
MH  - Humans
MH  - Cholesterol, HDL
MH  - *Cardiovascular Diseases/epidemiology/prevention & control/complications
MH  - *Hydroxymethylglutaryl-CoA Reductase Inhibitors/therapeutic use
MH  - Lipoproteins, HDL
MH  - *Atherosclerosis/etiology
MH  - Risk Factors
PMC - PMC11032254
OTO - NOTNLM
OT  - HDL cholesterol
OT  - apolipoprotein A-I
OT  - cardiovascular diseases
OT  - lipids
OT  - lipoproteins
OT  - risk assessment
EDAT- 2023/07/12 19:07
MHDA- 2024/01/19 06:42
PMCR- 2024/07/12
CRDT- 2023/07/12 14:33
PHST- 2023/04/07 00:00 [received]
PHST- 2024/07/12 00:00 [pmc-release]
PHST- 2024/01/19 06:42 [medline]
PHST- 2023/07/12 19:07 [pubmed]
PHST- 2023/07/12 14:33 [entrez]
AID - 7223406 [pii]
AID - dgad406 [pii]
AID - 10.1210/clinem/dgad406 [doi]
PST - ppublish
SO  - J Clin Endocrinol Metab. 2024 Jan 18;109(2):321-332. doi: 10.1210/clinem/dgad406.

PMID- 38082436
OWN - NLM
STAT- MEDLINE
DCOM- 20231216
LR  - 20231216
IS  - 1476-511X (Electronic)
IS  - 1476-511X (Linking)
VI  - 22
IP  - 1
DP  - 2023 Dec 12
TI  - Genetic insights into the association of statin and newer nonstatin drug target 
      genes with human longevity: a Mendelian randomization analysis.
PG  - 220
LID - 10.1186/s12944-023-01983-0 [doi]
LID - 220
AB  - BACKGROUND: It remains controversial whether the long-term use of statins or 
      newer nonstatin drugs has a positive effect on human longevity. Therefore, this 
      study aimed to investigate the genetic associations between different 
      lipid-lowering therapeutic gene targets and human longevity. METHODS: Two-sample 
      Mendelian randomization analyses were conducted. The exposures comprised genetic 
      variants that proxy nine drug target genes mimicking lipid-lowering effects 
      (LDLR, HMGCR, PCKS9, NPC1L1, APOB, CETP, LPL, APOC3, and ANGPTL3). Two 
      large-scale genome-wide association study (GWAS) summary datasets of human 
      lifespan, including up to 500,193 European individuals, were used as outcomes. 
      The inverse-variance weighting method was applied as the main approach. 
      Sensitivity tests were conducted to evaluate the robustness, heterogeneity, and 
      pleiotropy of the results. Causal effects were further validated using expression 
      quantitative trait locus (eQTL) data. RESULTS: Genetically proxied LDLR variants, 
      which mimic the effects of lowering low-density lipoprotein cholesterol (LDL-C), 
      were associated with extended lifespan. This association was replicated in the 
      validation set and was further confirmed in the eQTL summary data of blood and 
      liver tissues. Mediation analysis revealed that the genetic mimicry of LDLR 
      enhancement extended lifespan by reducing the risk of major coronary heart 
      disease, accounting for 22.8% of the mediation effect. The genetically proxied 
      CETP and APOC3 inhibitions also showed causal effects on increased life 
      expectancy in both outcome datasets. The lipid-lowering variants of HMGCR, PCKS9, 
      LPL, and APOB were associated with longer lifespans but did not causally increase 
      extreme longevity. No statistical evidence was detected to support an association 
      between NPC1L1 and lifespan. CONCLUSION: This study suggests that LDLR is a 
      promising genetic target for human longevity. Lipid-related gene targets, such as 
      PCSK9, CETP, and APOC3, might potentially regulate human lifespan, thus offering 
      promising prospects for developing newer nonstatin therapies.
CI  - © 2023. The Author(s).
FAU - Chen, Han
AU  - Chen H
AD  - Department of Gastroenterology, The First Affiliated Hospital of Nanjing Medical 
      University, 300# Guangzhou Road, Nanjing, 210029, People's Republic of China. 
      chenhan0688@njmu.edu.cn.
AD  - Branch of Health Promotion and Education, Jiangsu Anti-aging Association, 
      Nanjing, People's Republic of China. chenhan0688@njmu.edu.cn.
FAU - Zhou, Xiaoying
AU  - Zhou X
AD  - Department of Gastroenterology, The First Affiliated Hospital of Nanjing Medical 
      University, 300# Guangzhou Road, Nanjing, 210029, People's Republic of China.
FAU - Hu, Jingwen
AU  - Hu J
AD  - Department of Cardiology, The First Affiliated Hospital of Nanjing Medical 
      University, Nanjing, People's Republic of China.
FAU - Li, Shuo
AU  - Li S
AD  - Department of Gastroenterology, The First Affiliated Hospital of Nanjing Medical 
      University, 300# Guangzhou Road, Nanjing, 210029, People's Republic of China.
FAU - Wang, Zi
AU  - Wang Z
AD  - Department of Gastroenterology, The First Affiliated Hospital of Nanjing Medical 
      University, 300# Guangzhou Road, Nanjing, 210029, People's Republic of China.
FAU - Zhu, Tong
AU  - Zhu T
AD  - Department of Cardiology, The First Affiliated Hospital of Nanjing Medical 
      University, Nanjing, People's Republic of China.
FAU - Cheng, Hong
AU  - Cheng H
AD  - Department of Neurology, The First Affiliated Hospital of Nanjing Medical 
      University, Nanjing, People's Republic of China.
FAU - Zhang, Guoxin
AU  - Zhang G
AD  - Department of Gastroenterology, The First Affiliated Hospital of Nanjing Medical 
      University, 300# Guangzhou Road, Nanjing, 210029, People's Republic of China. 
      guoxinz@njmu.edu.cn.
LA  - eng
PT  - Journal Article
DEP - 20231212
PL  - England
TA  - Lipids Health Dis
JT  - Lipids in health and disease
JID - 101147696
RN  - 0 (Hydroxymethylglutaryl-CoA Reductase Inhibitors)
RN  - EC 3.4.21.- (PCSK9 protein, human)
RN  - EC 3.4.21.- (Proprotein Convertase 9)
RN  - 0 (Cholesterol, LDL)
RN  - 0 (Apolipoproteins B)
RN  - 0 (ANGPTL3 protein, human)
RN  - 0 (Angiopoietin-Like Protein 3)
SB  - IM
MH  - Humans
MH  - *Hydroxymethylglutaryl-CoA Reductase Inhibitors/pharmacology/therapeutic use
MH  - Proprotein Convertase 9/genetics
MH  - Longevity/genetics
MH  - Mendelian Randomization Analysis
MH  - Genome-Wide Association Study
MH  - Cholesterol, LDL
MH  - Apolipoproteins B
MH  - Angiopoietin-Like Protein 3
PMC - PMC10714481
OTO - NOTNLM
OT  - APOC3
OT  - CETP
OT  - Drug-target Mendelian randomization
OT  - Human longevity
OT  - LDLR
COIS- The authors declare no competing interests.
EDAT- 2023/12/12 06:42
MHDA- 2023/12/17 09:46
PMCR- 2023/12/12
CRDT- 2023/12/12 00:12
PHST- 2023/08/21 00:00 [received]
PHST- 2023/12/01 00:00 [accepted]
PHST- 2023/12/17 09:46 [medline]
PHST- 2023/12/12 06:42 [pubmed]
PHST- 2023/12/12 00:12 [entrez]
PHST- 2023/12/12 00:00 [pmc-release]
AID - 10.1186/s12944-023-01983-0 [pii]
AID - 1983 [pii]
AID - 10.1186/s12944-023-01983-0 [doi]
PST - epublish
SO  - Lipids Health Dis. 2023 Dec 12;22(1):220. doi: 10.1186/s12944-023-01983-0.

PMID- 30986377
OWN - NLM
STAT- MEDLINE
DCOM- 20200623
LR  - 20200623
IS  - 1095-8584 (Electronic)
IS  - 0022-2828 (Linking)
VI  - 131
DP  - 2019 Jun
TI  - Biology, pathophysiology and current therapies that affect lipoprotein (a) 
      levels.
PG  - 1-11
LID - S0022-2828(18)31175-1 [pii]
LID - 10.1016/j.yjmcc.2019.04.005 [doi]
AB  - Lipoprotein (a) [Lp(a)] has recently emerged as a causal, independent and genetic 
      risk factor for cardiovascular disease and calcific aortic valve disease. Given 
      the high incidence of elevated Lp(a) among the general population, significant 
      gaps in the knowledge of Lp(a) biology, pathophysiology and current therapies 
      affecting Lp(a) reduction exist. As plasma Lp(a) levels are genetically 
      determined and insensible to diet, exercise and lifestyle changes, lipid-lowering 
      therapies seem to be the solution to lower elevated Lp(a) levels. This review 
      summarises the current knowledge of Lp(a) structure, metabolism, catabolism, 
      pathophysiology, and Lp(a) response to statins, lipid apheresis, proprotein 
      convertase subtilisin/kexin type 9 (PCSK9) inhibitors, cholesterol esterase 
      transferase protein (CETP) inhibitors and antisense oligonucleotides (ASOs).
CI  - Copyright © 2019 Elsevier Ltd. All rights reserved.
FAU - Rawther, Thampi
AU  - Rawther T
AD  - School of Medical Sciences, Faculty of Medicine, UNSW Sydney, Sydney, NSW 2052, 
      Australia.
FAU - Tabet, Fatiha
AU  - Tabet F
AD  - School of Medical Sciences, Faculty of Medicine, UNSW Sydney, Sydney, NSW 2052, 
      Australia. Electronic address: fatiha.tabet@yahoo.ca.
LA  - eng
PT  - Journal Article
PT  - Research Support, Non-U.S. Gov't
PT  - Review
DEP - 20190412
PL  - England
TA  - J Mol Cell Cardiol
JT  - Journal of molecular and cellular cardiology
JID - 0262322
RN  - 0 (Enzyme Inhibitors)
RN  - 0 (Hydroxymethylglutaryl-CoA Reductase Inhibitors)
RN  - 0 (Lipoprotein(a))
SB  - IM
MH  - Animals
MH  - Enzyme Inhibitors/pharmacology
MH  - Humans
MH  - Hydroxymethylglutaryl-CoA Reductase Inhibitors/pharmacology
MH  - Lipoprotein(a)/*blood
EDAT- 2019/04/16 06:00
MHDA- 2020/06/24 06:00
CRDT- 2019/04/16 06:00
PHST- 2018/11/22 00:00 [received]
PHST- 2019/03/22 00:00 [revised]
PHST- 2019/04/09 00:00 [accepted]
PHST- 2019/04/16 06:00 [pubmed]
PHST- 2020/06/24 06:00 [medline]
PHST- 2019/04/16 06:00 [entrez]
AID - S0022-2828(18)31175-1 [pii]
AID - 10.1016/j.yjmcc.2019.04.005 [doi]
PST - ppublish
SO  - J Mol Cell Cardiol. 2019 Jun;131:1-11. doi: 10.1016/j.yjmcc.2019.04.005. Epub 
      2019 Apr 12.

PMID- 36209894
OWN - NLM
STAT- MEDLINE
DCOM- 20221130
LR  - 20221227
IS  - 1539-7262 (Electronic)
IS  - 0022-2275 (Print)
IS  - 0022-2275 (Linking)
VI  - 63
IP  - 11
DP  - 2022 Nov
TI  - A Novel, Orally Bioavailable, Small-Molecule Inhibitor of PCSK9 With Significant 
      Cholesterol-Lowering Properties In Vivo.
PG  - 100293
LID - S0022-2275(22)00126-2 [pii]
LID - 10.1016/j.jlr.2022.100293 [doi]
LID - 100293
AB  - Proprotein convertase subtilisin kexin type 9 (PCSK9) inhibits the clearance of 
      low-density lipoprotein (LDL) cholesterol (LDL-C) from plasma by directly binding 
      with the LDL receptor (LDLR) and sending the receptor for lysosomal degradation. 
      As the interaction promotes elevated plasma LDL-C levels, and therefore a 
      predisposition to cardiovascular disease, PCSK9 has attracted intense interest as 
      a therapeutic target. Despite this interest, an orally bioavailable 
      small-molecule inhibitor of PCSK9 with extensive lipid-lowering activity is yet 
      to enter the clinic. We report herein the discovery of NYX-PCSK9i, an orally 
      bioavailable small-molecule inhibitor of PCSK9 with significant 
      cholesterol-lowering activity in hyperlipidemic APOE∗3-Leiden.CETP mice. 
      NYX-PCSK9i emerged from a medicinal chemistry campaign demonstrating potent 
      disruption of the PCSK9-LDLR interaction in vitro and functional protection of 
      the LDLR of human lymphocytes from PCSK9-directed degradation ex vivo. 
      APOE∗3-Leiden.CETP mice orally treated with NYX-PCSK9i demonstrated a 
      dose-dependent decrease in plasma total cholesterol of up to 57%, while its 
      combination with atorvastatin additively suppressed plasma total cholesterol 
      levels. Importantly, the majority of cholesterol lowering by NYX-PCSK9i was in 
      non-HDL fractions. A concomitant increase in total plasma PCSK9 levels and 
      significant increase in hepatic LDLR protein expression strongly indicated 
      on-target function by NYX-PCSK9i. Determinations of hepatic lipid and fecal 
      cholesterol content demonstrated depletion of liver cholesteryl esters and 
      promotion of fecal cholesterol elimination with NYX-PCSK9i treatment. All 
      measured in vivo biomarkers of health indicate that NYX-PCSK9i has a good safety 
      profile. NYX-PCSK9i is a potential new therapy for hypercholesterolemia with the 
      capacity to further enhance the lipid-lowering activities of statins.
CI  - Copyright © 2022 The Authors. Published by Elsevier Inc. All rights reserved.
FAU - Suchowerska, Alexandra K
AU  - Suchowerska AK
AD  - Nyrada Inc., Gordon, New South Wales, Australia.
FAU - Stokman, Geurt
AU  - Stokman G
AD  - Metabolic Health Research, The Netherlands Organization of Applied Scientific 
      Research, Leiden, The Netherlands.
FAU - Palmer, James T
AU  - Palmer JT
AD  - Pharmaceutical Discovery Consultation, Warrandyte, Victoria, Australia.
FAU - Coghlan, Phillip A
AU  - Coghlan PA
AD  - i-Chem Consulting, Condell Park, New South Wales, Australia.
FAU - Pieterman, Elsbet J
AU  - Pieterman EJ
AD  - Metabolic Health Research, The Netherlands Organization of Applied Scientific 
      Research, Leiden, The Netherlands.
FAU - Keijzer, Nanda
AU  - Keijzer N
AD  - Metabolic Health Research, The Netherlands Organization of Applied Scientific 
      Research, Leiden, The Netherlands.
FAU - Lambert, Gilles
AU  - Lambert G
AD  - Laboratoire Inserm UMR 1188 DeTROI, Universite de la Reunion Plateforme CYROI, 
      Sainte Clotilde, France.
FAU - Chemello, Kevin
AU  - Chemello K
AD  - Laboratoire Inserm UMR 1188 DeTROI, Universite de la Reunion Plateforme CYROI, 
      Sainte Clotilde, France.
FAU - Jaafar, Ali K
AU  - Jaafar AK
AD  - Laboratoire Inserm UMR 1188 DeTROI, Universite de la Reunion Plateforme CYROI, 
      Sainte Clotilde, France.
FAU - Parmar, Jasneet
AU  - Parmar J
AD  - Nyrada Inc., Gordon, New South Wales, Australia.
FAU - Yan, Liping
AU  - Yan L
AD  - DMPK/Exploratory Toxicology Department, Shanghai ChemPartner Co., Ltd., Shanghai, 
      China.
FAU - Tong, Yingtao
AU  - Tong Y
AD  - DMPK/Exploratory Toxicology Department, Shanghai ChemPartner Co., Ltd., Shanghai, 
      China.
FAU - Mu, Lin
AU  - Mu L
AD  - DMPK/Exploratory Toxicology Department, Shanghai ChemPartner Co., Ltd., Shanghai, 
      China.
FAU - Princen, Hans M G
AU  - Princen HMG
AD  - Metabolic Health Research, The Netherlands Organization of Applied Scientific 
      Research, Leiden, The Netherlands.
FAU - Bonnar, James
AU  - Bonnar J
AD  - Nyrada Inc., Gordon, New South Wales, Australia.
FAU - Evison, Benny J
AU  - Evison BJ
AD  - Nyrada Inc., Gordon, New South Wales, Australia. Electronic address: 
      benny.evison@nyrada.com.
LA  - eng
PT  - Journal Article
PT  - Research Support, Non-U.S. Gov't
DEP - 20221006
PL  - United States
TA  - J Lipid Res
JT  - Journal of lipid research
JID - 0376606
RN  - 0 (Apolipoproteins E)
RN  - 97C5T2UQ7J (Cholesterol)
RN  - 0 (Cholesterol, LDL)
RN  - 0 (Receptors, LDL)
RN  - 0 (PCSK9 Inhibitors)
RN  - 0 (Anticholesteremic Agents)
SB  - IM
MH  - Animals
MH  - Humans
MH  - Mice
MH  - Apolipoproteins E
MH  - Cholesterol
MH  - Cholesterol, LDL
MH  - *Receptors, LDL/genetics/metabolism
MH  - *PCSK9 Inhibitors/pharmacology
MH  - *Hyperlipidemias/drug therapy
MH  - *Anticholesteremic Agents/pharmacology
PMC - PMC9646673
OTO - NOTNLM
OT  - LDL
OT  - PCSK9
OT  - apolipoproteins
OT  - cardiovascular disease
OT  - drug therapy
OT  - hypercholesterolemia
OT  - lipoproteins
OT  - lysosomal degradation
OT  - small-molecule
OT  - statins
COIS- Conflict of Interest A. K. S., J. P., J. B., and B. J. E. are employees of Nyrada 
      Inc. J. T. P. and G. L. are members of the Scientific Advisory Board of Nyrada 
      Inc. J. T. P., G. L., J. B., and B. J. E. have share/stock options in Nyrada Inc. 
      A. K. S., P. A. C., J. T. P., J. B., and B. J. E. are listed as inventors on the 
      patent that discloses NYX-PCSK9i and related compounds. G. S., P. A. C., E. J. 
      P., N. K., G. L., K. C., A. K. J., and H. M. G. P. are employees or members of 
      their respective companies or laboratories who were contracted and/or consulted 
      by Nyrada Inc. to perform specific research activities.
EDAT- 2022/10/10 06:00
MHDA- 2022/11/30 06:00
PMCR- 2022/10/06
CRDT- 2022/10/09 19:23
PHST- 2022/05/17 00:00 [received]
PHST- 2022/09/27 00:00 [revised]
PHST- 2022/10/02 00:00 [accepted]
PHST- 2022/10/10 06:00 [pubmed]
PHST- 2022/11/30 06:00 [medline]
PHST- 2022/10/09 19:23 [entrez]
PHST- 2022/10/06 00:00 [pmc-release]
AID - S0022-2275(22)00126-2 [pii]
AID - 100293 [pii]
AID - 10.1016/j.jlr.2022.100293 [doi]
PST - ppublish
SO  - J Lipid Res. 2022 Nov;63(11):100293. doi: 10.1016/j.jlr.2022.100293. Epub 2022 
      Oct 6.

PMID- 34526771
OWN - NLM
STAT- MEDLINE
DCOM- 20211224
LR  - 20211224
IS  - 1178-2048 (Electronic)
IS  - 1176-6344 (Print)
IS  - 1176-6344 (Linking)
VI  - 17
DP  - 2021
TI  - Elevated Lipoprotein(a): Background, Current Insights and Future Potential 
      Therapies.
PG  - 527-542
LID - 10.2147/VHRM.S266244 [doi]
AB  - Lipoprotein(a) forms a subfraction of the lipid profile and is characterized by 
      the addition of apolipprotein(a) (apo(a)) to apoB100 derived particles. Its 
      levels are mostly genetically determined inversely related to the number of 
      protein domain (kringle) repeats in apo(a). In epidemiological studies, it shows 
      consistent association with cardiovascular disease (CVD) and most recently with 
      extent of aortic stenosis. Issues with standardizing the measurement of Lp(a) are 
      being resolved and consensus statements favor its measurement in patients at high 
      risk of, or with family histories of CVD events. Major lipid-lowering therapies 
      such as statin, fibrates, and ezetimibe have little effect on Lp(a) levels. 
      Therapies such as niacin or cholesterol ester transfer protein (CETP) inhibitors 
      lower Lp(a) as well as reducing other lipid-related risk factors but have failed 
      to clearly reduce CVD events. Proprotein convertase subtilisin kexin-9 (PCSK9) 
      inhibitors reduce cholesterol and Lp(a) as well as reducing CVD events. New 
      antisense therapies specifically targeting apo(a) and hence Lp(a) have greater 
      and more specific effects and will help clarify the extent to which intervention 
      in Lp(a) levels will reduce CVD events.
CI  - © 2021 Handhle et al.
FAU - Handhle, Ahmed
AU  - Handhle A
AD  - Department of Metabolic Medicine/Chemical Pathology, Addenbrookes Hospital, 
      Cambridge, UK.
FAU - Viljoen, Adie
AU  - Viljoen A
AUID- ORCID: 0000-0002-3125-7998
AD  - Department of Metabolic Medicine/Chemical Pathology, North & East Hertfordshire 
      Hospitals Trust, Lister Hospital, Hertfordshire, UK.
FAU - Wierzbicki, Anthony S
AU  - Wierzbicki AS
AUID- ORCID: 0000-0003-2756-372X
AD  - Department of Metabolic Medicine/Chemical Pathology, Guy's & St Thomas', 
      Hospitals, London, SE1 7EH, UK.
LA  - eng
PT  - Journal Article
PT  - Review
DEP - 20210907
PL  - New Zealand
TA  - Vasc Health Risk Manag
JT  - Vascular health and risk management
JID - 101273479
RN  - 0 (Hydroxymethylglutaryl-CoA Reductase Inhibitors)
RN  - 0 (Lipoprotein(a))
RN  - EC 3.4.21.- (PCSK9 protein, human)
RN  - EC 3.4.21.- (Proprotein Convertase 9)
SB  - IM
MH  - Blood Component Removal
MH  - Cardiovascular Diseases/diagnosis/*epidemiology/prevention & control
MH  - Humans
MH  - Hydroxymethylglutaryl-CoA Reductase Inhibitors
MH  - Hyperlipidemias
MH  - Lipoprotein(a)/*blood
MH  - Proprotein Convertase 9/*pharmacology
MH  - Risk Factors
PMC - PMC8436116
OTO - NOTNLM
OT  - PCSK9
OT  - antisense therapy
OT  - aortic stenosis
OT  - apheresis
OT  - cardiovascular disease
OT  - genetics
OT  - lipoprotein (a)
OT  - lipoprotein turnover
OT  - statin
COIS- Dr Adie Viljoen reports personal fees, non-financial support from Novo Nordisk, 
      personal fees from Novartis, non-financial support from Lilly, personal fees from 
      Boehringer Ingelheim, grants, personal fees from Sanofi, personal fees from Napp, 
      personal fees from Novartis, personal fees from Pfizer, personal fees, 
      non-financial support from Astra Zeneca, outside the submitted work. Professor 
      Anthony S Wierzbicki is: Site clinical trial investigator: volanesorsen for 
      Akcea, Site clinical trial investigator: Evinacumab for Regeneron, Site clinical 
      trial investigator: Evolocumab for Amgen, outside the submitted work. The authors 
      report no other conflicts in this work.
EDAT- 2021/09/17 06:00
MHDA- 2021/12/25 06:00
PMCR- 2021/09/07
CRDT- 2021/09/16 07:03
PHST- 2021/06/17 00:00 [received]
PHST- 2021/08/13 00:00 [accepted]
PHST- 2021/09/16 07:03 [entrez]
PHST- 2021/09/17 06:00 [pubmed]
PHST- 2021/12/25 06:00 [medline]
PHST- 2021/09/07 00:00 [pmc-release]
AID - 266244 [pii]
AID - 10.2147/VHRM.S266244 [doi]
PST - epublish
SO  - Vasc Health Risk Manag. 2021 Sep 7;17:527-542. doi: 10.2147/VHRM.S266244. 
      eCollection 2021.

PMID- 33886544
OWN - NLM
STAT- MEDLINE
DCOM- 20210827
LR  - 20240324
IS  - 1553-7404 (Electronic)
IS  - 1553-7390 (Print)
IS  - 1553-7390 (Linking)
VI  - 17
IP  - 4
DP  - 2021 Apr
TI  - Using genetic variants to evaluate the causal effect of cholesterol lowering on 
      head and neck cancer risk: A Mendelian randomization study.
PG  - e1009525
LID - 10.1371/journal.pgen.1009525 [doi]
LID - e1009525
AB  - Head and neck squamous cell carcinoma (HNSCC), which includes cancers of the oral 
      cavity and oropharynx, is a cause of substantial global morbidity and mortality. 
      Strategies to reduce disease burden include discovery of novel therapies and 
      repurposing of existing drugs. Statins are commonly prescribed for lowering 
      circulating cholesterol by inhibiting HMG-CoA reductase (HMGCR). Results from 
      some observational studies suggest that statin use may reduce HNSCC risk. We 
      appraised the relationship of genetically-proxied cholesterol-lowering drug 
      targets and other circulating lipid traits with oral (OC) and oropharyngeal (OPC) 
      cancer risk using two-sample Mendelian randomization (MR). For the primary 
      analysis, germline genetic variants in HMGCR, NPC1L1, CETP, PCSK9 and LDLR were 
      used to proxy the effect of low-density lipoprotein cholesterol (LDL-C) lowering 
      therapies. In secondary analyses, variants were used to proxy circulating levels 
      of other lipid traits in a genome-wide association study (GWAS) meta-analysis of 
      188,578 individuals. Both primary and secondary analyses aimed to estimate the 
      downstream causal effect of cholesterol lowering therapies on OC and OPC risk. 
      The second sample for MR was taken from a GWAS of 6,034 OC and OPC cases and 
      6,585 controls (GAME-ON). Analyses were replicated in UK Biobank, using 839 OC 
      and OPC cases and 372,016 controls and the results of the GAME-ON and UK Biobank 
      analyses combined in a fixed-effects meta-analysis. We found limited evidence of 
      a causal effect of genetically-proxied LDL-C lowering using HMGCR, NPC1L1, CETP 
      or other circulating lipid traits on either OC or OPC risk. Genetically-proxied 
      PCSK9 inhibition equivalent to a 1 mmol/L (38.7 mg/dL) reduction in LDL-C was 
      associated with an increased risk of OC and OPC combined (OR 1.8 95%CI 1.2, 2.8, 
      p = 9.31 x10-05), with good concordance between GAME-ON and UK Biobank (I2 = 
      22%). Effects for PCSK9 appeared stronger in relation to OPC (OR 2.6 95%CI 1.4, 
      4.9) than OC (OR 1.4 95%CI 0.8, 2.4). LDLR variants, resulting in 
      genetically-proxied reduction in LDL-C equivalent to a 1 mmol/L (38.7 mg/dL), 
      reduced the risk of OC and OPC combined (OR 0.7, 95%CI 0.5, 1.0, p = 0.006). A 
      series of pleiotropy-robust and outlier detection methods showed that pleiotropy 
      did not bias our findings. We found limited evidence for a role of 
      cholesterol-lowering in OC and OPC risk, suggesting previous observational 
      results may have been confounded. There was some evidence that 
      genetically-proxied inhibition of PCSK9 increased risk, while lipid-lowering 
      variants in LDLR, reduced risk of combined OC and OPC. This result suggests that 
      the mechanisms of action of PCSK9 on OC and OPC risk may be independent of its 
      cholesterol lowering effects; however, this was not supported uniformly across 
      all sensitivity analyses and further replication of this finding is required.
FAU - Gormley, Mark
AU  - Gormley M
AUID- ORCID: 0000-0001-5733-6304
AD  - MRC Integrative Epidemiology Unit, Population Health Sciences, Bristol Medical 
      School, University of Bristol, Bristol, United Kingdom.
AD  - Bristol Dental Hospital and School, University of Bristol, Bristol, United 
      Kingdom.
AD  - Department of Population Health Sciences, Bristol Medical School, University of 
      Bristol, Bristol, United Kingdom.
FAU - Yarmolinsky, James
AU  - Yarmolinsky J
AD  - MRC Integrative Epidemiology Unit, Population Health Sciences, Bristol Medical 
      School, University of Bristol, Bristol, United Kingdom.
AD  - Department of Population Health Sciences, Bristol Medical School, University of 
      Bristol, Bristol, United Kingdom.
FAU - Dudding, Tom
AU  - Dudding T
AUID- ORCID: 0000-0003-3756-040X
AD  - MRC Integrative Epidemiology Unit, Population Health Sciences, Bristol Medical 
      School, University of Bristol, Bristol, United Kingdom.
AD  - Bristol Dental Hospital and School, University of Bristol, Bristol, United 
      Kingdom.
AD  - Department of Population Health Sciences, Bristol Medical School, University of 
      Bristol, Bristol, United Kingdom.
FAU - Burrows, Kimberley
AU  - Burrows K
AUID- ORCID: 0000-0002-3208-0389
AD  - MRC Integrative Epidemiology Unit, Population Health Sciences, Bristol Medical 
      School, University of Bristol, Bristol, United Kingdom.
AD  - Department of Population Health Sciences, Bristol Medical School, University of 
      Bristol, Bristol, United Kingdom.
FAU - Martin, Richard M
AU  - Martin RM
AUID- ORCID: 0000-0002-7992-7719
AD  - MRC Integrative Epidemiology Unit, Population Health Sciences, Bristol Medical 
      School, University of Bristol, Bristol, United Kingdom.
AD  - Department of Population Health Sciences, Bristol Medical School, University of 
      Bristol, Bristol, United Kingdom.
AD  - National Institute for Health Research Bristol Biomedical Research Centre at the 
      University Hospitals Bristol and Weston NHS Foundation Trust, University of 
      Bristol, Bristol, United Kingdom.
FAU - Thomas, Steven
AU  - Thomas S
AD  - Bristol Dental Hospital and School, University of Bristol, Bristol, United 
      Kingdom.
AD  - National Institute for Health Research Bristol Biomedical Research Centre at the 
      University Hospitals Bristol and Weston NHS Foundation Trust, University of 
      Bristol, Bristol, United Kingdom.
FAU - Tyrrell, Jessica
AU  - Tyrrell J
AUID- ORCID: 0000-0002-9256-6065
AD  - University of Exeter Medical School, RILD Building, RD&E Hospital, Exeter, United 
      Kingdom.
FAU - Brennan, Paul
AU  - Brennan P
AUID- ORCID: 0000-0002-0518-8714
AD  - Genetic Epidemiology Group, World Health Organization, International Agency for 
      Research on Cancer, Lyon, France.
FAU - Pring, Miranda
AU  - Pring M
AD  - Bristol Dental Hospital and School, University of Bristol, Bristol, United 
      Kingdom.
FAU - Boccia, Stefania
AU  - Boccia S
AUID- ORCID: 0000-0002-1864-749X
AD  - Section of Hygiene, University Department of Life Sciences and Public Health, 
      Università Cattolica del Sacro Cuore, Roma, Italia.
AD  - Department of Woman and Child Health and Public Health, Public Health Area, 
      Fondazione Policlinico Universitario A. Gemelli IRCCS, Roma, Italy.
FAU - Olshan, Andrew F
AU  - Olshan AF
AD  - Department of Epidemiology, Gillings School of Global Public Health, University 
      of North Carolina, Chapel Hill, North Carolina, United States of America.
FAU - Diergaarde, Brenda
AU  - Diergaarde B
AD  - Department of Human Genetics, Graduate School of Public Health, University of 
      Pittsburgh, and UPMC Hillman Cancer Center, Pittsburgh, Pennsylvania, United 
      States of America.
FAU - Hung, Rayjean J
AU  - Hung RJ
AUID- ORCID: 0000-0002-4486-7496
AD  - Prosserman Centre for Population Health Research, Lunenfeld-Tanenbaum Research 
      Institute, Sinai Health System, Toronto, Canada.
AD  - Dalla Lana School of Public Health, University of Toronto, Toronto, Canada.
FAU - Liu, Geoffrey
AU  - Liu G
AD  - Dalla Lana School of Public Health, University of Toronto, Toronto, Canada.
AD  - Princess Margaret Cancer Centre, Toronto, Canada.
FAU - Legge, Danny
AU  - Legge D
AUID- ORCID: 0000-0002-3897-5861
AD  - School of Cellular and Molecular Medicine, University of Bristol, Bristol, United 
      Kingdom.
FAU - Tajara, Eloiza H
AU  - Tajara EH
AUID- ORCID: 0000-0002-2603-2057
AD  - School of Medicine of São José do Rio Preto, São Paulo, Brazil.
FAU - Severino, Patricia
AU  - Severino P
AUID- ORCID: 0000-0002-6682-9343
AD  - Albert Einstein Research and Education Institute, Hospital Israelita Albert 
      Einstein, São Paulo, Brazil.
FAU - Lacko, Martin
AU  - Lacko M
AUID- ORCID: 0000-0003-2868-4822
AD  - Department of Otorhinolaryngology and Head and Neck Surgery, Research Institute 
      GROW, Maastricht University Medical Center, Maastricht, The Netherlands.
FAU - Ness, Andrew R
AU  - Ness AR
AD  - National Institute for Health Research Bristol Biomedical Research Centre at the 
      University Hospitals Bristol and Weston NHS Foundation Trust, University of 
      Bristol, Bristol, United Kingdom.
FAU - Davey Smith, George
AU  - Davey Smith G
AUID- ORCID: 0000-0002-1407-8314
AD  - MRC Integrative Epidemiology Unit, Population Health Sciences, Bristol Medical 
      School, University of Bristol, Bristol, United Kingdom.
AD  - Department of Population Health Sciences, Bristol Medical School, University of 
      Bristol, Bristol, United Kingdom.
FAU - Vincent, Emma E
AU  - Vincent EE
AUID- ORCID: 0000-0002-8917-7384
AD  - MRC Integrative Epidemiology Unit, Population Health Sciences, Bristol Medical 
      School, University of Bristol, Bristol, United Kingdom.
AD  - Department of Population Health Sciences, Bristol Medical School, University of 
      Bristol, Bristol, United Kingdom.
AD  - School of Cellular and Molecular Medicine, University of Bristol, Bristol, United 
      Kingdom.
FAU - Richmond, Rebecca C
AU  - Richmond RC
AUID- ORCID: 0000-0003-0574-5071
AD  - MRC Integrative Epidemiology Unit, Population Health Sciences, Bristol Medical 
      School, University of Bristol, Bristol, United Kingdom.
AD  - Department of Population Health Sciences, Bristol Medical School, University of 
      Bristol, Bristol, United Kingdom.
LA  - eng
GR  - P50 CA097190/CA/NCI NIH HHS/United States
GR  - 29019/CRUK_/Cancer Research UK/United Kingdom
GR  - MC_UU_00011/7/MRC_/Medical Research Council/United Kingdom
GR  - C68933/A28534/CRUK_/Cancer Research UK/United Kingdom
GR  - MC_UU_00011/7/MRC_/Medical Research Council/United Kingdom
GR  - 001/WHO_/World Health Organization/International
GR  - MC_QA137853/MRC_/Medical Research Council/United Kingdom
GR  - MC_PC_17228/MRC_/Medical Research Council/United Kingdom
GR  - RP-PG-0707-10034/DH_/Department of Health/United Kingdom
GR  - P30 CA016086/CA/NCI NIH HHS/United States
GR  - C18281/A29019/CRUK_/Cancer Research UK/United Kingdom
GR  - MC_UU_00011/1/MRC_/Medical Research Council/United Kingdom
GR  - 220530/Z/20/Z/WT_/Wellcome Trust/United Kingdom
GR  - 28534/CRUK_/Cancer Research UK/United Kingdom
GR  - P30 CA047904/CA/NCI NIH HHS/United States
GR  - C18281/A19169/CRUK_/Cancer Research UK/United Kingdom
GR  - R01 CA090731/CA/NCI NIH HHS/United States
GR  - R01 DE025712/DE/NIDCR NIH HHS/United States
PT  - Journal Article
PT  - Research Support, N.I.H., Extramural
PT  - Research Support, Non-U.S. Gov't
DEP - 20210422
PL  - United States
TA  - PLoS Genet
JT  - PLoS genetics
JID - 101239074
RN  - 0 (CETP protein, human)
RN  - 0 (Cholesterol Ester Transfer Proteins)
RN  - 0 (Cholesterol, LDL)
RN  - 0 (Hydroxymethylglutaryl-CoA Reductase Inhibitors)
RN  - 0 (LDLR protein, human)
RN  - 0 (Membrane Transport Proteins)
RN  - 0 (NPC1L1 protein, human)
RN  - 0 (Receptors, LDL)
RN  - 97C5T2UQ7J (Cholesterol)
RN  - EC 1.1.1.- (HMGCR protein, human)
RN  - EC 1.1.1.- (Hydroxymethylglutaryl CoA Reductases)
RN  - EC 3.4.21.- (PCSK9 protein, human)
RN  - EC 3.4.21.- (Proprotein Convertase 9)
SB  - IM
MH  - Cholesterol/biosynthesis/genetics
MH  - Cholesterol Ester Transfer Proteins/genetics
MH  - Cholesterol, LDL/antagonists & inhibitors/genetics
MH  - Genetic Predisposition to Disease
MH  - Genome-Wide Association Study
MH  - Germ-Line Mutation/genetics
MH  - Humans
MH  - Hydroxymethylglutaryl CoA Reductases/drug effects/genetics
MH  - Hydroxymethylglutaryl-CoA Reductase Inhibitors/adverse effects/*therapeutic use
MH  - Membrane Transport Proteins/genetics
MH  - Mendelian Randomization Analysis
MH  - Proprotein Convertase 9/*genetics
MH  - Receptors, LDL/*genetics
MH  - Squamous Cell Carcinoma of Head and Neck/*drug therapy/genetics/pathology
PMC - PMC8096036
COIS- The authors have declared that no competing interests exist.
EDAT- 2021/04/23 06:00
MHDA- 2021/08/28 06:00
PMCR- 2021/04/22
CRDT- 2021/04/22 17:26
PHST- 2020/10/13 00:00 [received]
PHST- 2021/03/31 00:00 [accepted]
PHST- 2021/05/04 00:00 [revised]
PHST- 2021/04/23 06:00 [pubmed]
PHST- 2021/08/28 06:00 [medline]
PHST- 2021/04/22 17:26 [entrez]
PHST- 2021/04/22 00:00 [pmc-release]
AID - PGENETICS-D-20-01584 [pii]
AID - 10.1371/journal.pgen.1009525 [doi]
PST - epublish
SO  - PLoS Genet. 2021 Apr 22;17(4):e1009525. doi: 10.1371/journal.pgen.1009525. 
      eCollection 2021 Apr.

PMID- 29231064
OWN - NLM
STAT- MEDLINE
DCOM- 20180101
LR  - 20211204
IS  - 1744-7607 (Electronic)
IS  - 1742-5255 (Linking)
VI  - 14
IP  - 1
DP  - 2018 Jan
TI  - Pharmacokinetics, pharmacodynamics and clinical efficacy of non-statin treatments 
      for hypercholesterolemia.
PG  - 9-15
LID - 10.1080/17425255.2018.1416094 [doi]
AB  - Hypercholesterolemia is the main modifiable risk factor for atherosclerosis 
      progression and cardiovascular disease (CVD) development. Its pharmacological 
      management is usually based on the prescription of statins, that in some cases 
      are not however fully effective to reach the desired Low-Density-Lipoproteins 
      cholesterol (LDL-C) target, or are not tolerated by patients due to side effects. 
      Areas covered: This manuscript summarizes the basic properties of the emerging 
      new classes of lipid-lowering drugs such as ezetimibe, Proprotein Convertase 
      Subtilisin/Kexin type 9 (PCSK9) inhibitors, and Microsomal Triglyceride Transfer 
      Protein (MTP) inhibitors, also citing new drugs in development. Our aim is to 
      describe the main pharmacodynamic and pharmacokinetic characteristics, the 
      available efficacy, tolerability and safety data obtained in randomized clinical 
      trials where these drugs were tested. Expert opinion: Non-statin lipid-lowering 
      drugs can be considered an excellent strategy to reduce the residual CV risk, 
      also represented by non-target LDL-C values and high lipoprotein(a) serum levels. 
      In particular, the approved PCSK9 inhibitors (Evolocumab and Alirocumab) have 
      been very effective in optimizing plasma LDL-C values and reducing CV event risk.
FAU - Cicero, Arrigo F G
AU  - Cicero AFG
AUID- ORCID: 0000-0002-4367-3884
AD  - a Medical and Surgical Sciences Department , University of Bologna , Bologna 
      Italy.
FAU - Bove, Marilisa
AU  - Bove M
AD  - a Medical and Surgical Sciences Department , University of Bologna , Bologna 
      Italy.
FAU - Borghi, Claudio
AU  - Borghi C
AUID- ORCID: 0000-0001-8039-8781
AD  - a Medical and Surgical Sciences Department , University of Bologna , Bologna 
      Italy.
LA  - eng
PT  - Journal Article
PT  - Review
DEP - 20171213
PL  - England
TA  - Expert Opin Drug Metab Toxicol
JT  - Expert opinion on drug metabolism & toxicology
JID - 101228422
RN  - 0 (Anticholesteremic Agents)
RN  - 0 (Cholesterol, LDL)
RN  - 0 (PCSK9 Inhibitors)
RN  - EC 3.4.21.- (PCSK9 protein, human)
SB  - IM
MH  - Anticholesteremic Agents/*administration & dosage/adverse effects/pharmacology
MH  - Cardiovascular Diseases/etiology/prevention & control
MH  - Cholesterol, LDL/blood
MH  - *Drug Design
MH  - Humans
MH  - Hypercholesterolemia/*drug therapy/physiopathology
MH  - PCSK9 Inhibitors
MH  - Randomized Controlled Trials as Topic
MH  - Risk Factors
MH  - Treatment Outcome
OTO - NOTNLM
OT  - Cholesteryl Ester Transfer Protein (CETP) inhibitor
OT  - LDL-cholesterol
OT  - LDL-cholesterol-lowering
OT  - Microsomal triglyceride Transfer Protein (MTP) inhibitor
OT  - Proprotein Convertase Subtilisin/Kexin type 9 (PCSK9) inhibitors
OT  - cardiovascular risk
OT  - ezetimibe
EDAT- 2017/12/13 06:00
MHDA- 2018/01/02 06:00
CRDT- 2017/12/13 06:00
PHST- 2017/12/13 06:00 [pubmed]
PHST- 2018/01/02 06:00 [medline]
PHST- 2017/12/13 06:00 [entrez]
AID - 10.1080/17425255.2018.1416094 [doi]
PST - ppublish
SO  - Expert Opin Drug Metab Toxicol. 2018 Jan;14(1):9-15. doi: 
      10.1080/17425255.2018.1416094. Epub 2017 Dec 13.

PMID- 37277261
OWN - NLM
STAT- MEDLINE
DCOM- 20231102
LR  - 20231114
IS  - 1933-2874 (Print)
IS  - 1876-4789 (Linking)
VI  - 17
IP  - 4
DP  - 2023 Jul-Aug
TI  - Obicetrapib plus ezetimibe as an adjunct to high-intensity statin therapy: A 
      randomized phase 2 trial.
PG  - 491-503
LID - S1933-2874(23)00186-1 [pii]
LID - 10.1016/j.jacl.2023.05.098 [doi]
AB  - BACKGROUND: Obicetrapib, a selective cholesteryl ester transfer protein (CETP) 
      inhibitor, reduces low-density lipoprotein cholesterol (LDL-C), non-high-density 
      lipoprotein cholesterol (non-HDL-C), lipoprotein particles, and apolipoproteins, 
      when added to high-intensity statin in patients with dyslipidemia. OBJECTIVE: To 
      evaluate the safety and lipid-altering efficacy of obicetrapib plus ezetimibe 
      combination therapy as an adjunct to high-intensity statin therapy. METHODS: This 
      double-blind, randomized, phase 2 trial administered 10 mg obicetrapib plus 10 mg 
      ezetimibe (n = 40), 10 mg obicetrapib (n = 39), or placebo (n = 40) for 12 weeks 
      to patients with LDL-C >70 mg/dL and triglycerides (TG) <400 mg/dL, on stable 
      high-intensity statin. Endpoints included concentrations of lipids, 
      apolipoproteins, lipoprotein particles, and proprotein convertase subtilisin 
      kexin type 9 (PCSK9), safety, and tolerability. RESULTS: Ninety-seven patients 
      were included in the primary analysis (mean age 62.6 years, 63.9% male, 84.5% 
      white, average body mass index of 30.9 kg/m(2)). LDL-C decreased from baseline to 
      week 12 by 63.4%, 43.5%, and 6.35% in combination, monotherapy, and placebo 
      groups, respectively (p<0.0001 vs. placebo). LDL-C levels of <100, <70, and 
      <55 mg/dL were achieved by 100%, 93.5%, and 87.1%, respectively, of patients 
      taking the combination. Both active treatments also significantly reduced 
      concentrations of non-HDL-C, apolipoprotein B, and total and small LDL particles. 
      Obicetrapib was well tolerated and no safety issues were identified. CONCLUSION: 
      The combination of obicetrapib plus ezetimibe significantly lowered atherogenic 
      lipid and lipoprotein parameters, and was safe and well tolerated when 
      administered on top of high-intensity statin to patients with elevated LDL-C.
CI  - Copyright © 2023. Published by Elsevier Inc.
FAU - Ballantyne, Christie M
AU  - Ballantyne CM
AD  - Department of Medicine, Baylor College of Medicine, Houston, Texas, United 
      States. Electronic address: cmb@bcm.edu.
FAU - Ditmarsch, Marc
AU  - Ditmarsch M
AD  - New Amsterdam Pharma B.V., Naarden, Netherlands.
FAU - Kastelein, John Jp
AU  - Kastelein JJ
AD  - New Amsterdam Pharma B.V., Naarden, Netherlands; Department of Vascular Medicine, 
      Academic Medical Center, University of Amsterdam, Amsterdam, Netherlands.
FAU - Nelson, Adam J
AU  - Nelson AJ
AD  - Victorian Heart Institute, Monash University, Melbourne, Victoria, Australia.
FAU - Kling, Douglas
AU  - Kling D
AD  - New Amsterdam Pharma B.V., Naarden, Netherlands.
FAU - Hsieh, Andrew
AU  - Hsieh A
AD  - New Amsterdam Pharma B.V., Naarden, Netherlands.
FAU - Curcio, Danielle L
AU  - Curcio DL
AD  - New Amsterdam Pharma B.V., Naarden, Netherlands.
FAU - Maki, Kevin C
AU  - Maki KC
AD  - Midwest Biomedical Research, Addison, Illinois, United States; Indiana University 
      School of Public Health, Bloomington, Indiana, United States.
FAU - Davidson, Michael H
AU  - Davidson MH
AD  - New Amsterdam Pharma B.V., Naarden, Netherlands; The University of Chicago 
      Pritzker School of Medicine, Chicago, Illinois, United States.
FAU - Nicholls, Stephen J
AU  - Nicholls SJ
AD  - Victorian Heart Institute, Monash University, Melbourne, Victoria, Australia.
LA  - eng
PT  - Clinical Trial, Phase II
PT  - Journal Article
PT  - Randomized Controlled Trial
PT  - Research Support, Non-U.S. Gov't
DEP - 20230603
PL  - United States
TA  - J Clin Lipidol
JT  - Journal of clinical lipidology
JID - 101300157
RN  - EOR26LQQ24 (Ezetimibe)
RN  - 0 (Hydroxymethylglutaryl-CoA Reductase Inhibitors)
RN  - EC 3.4.21.- (PCSK9 protein, human)
RN  - EC 3.4.21.- (Proprotein Convertase 9)
RN  - 0 (Anticholesteremic Agents)
RN  - 0 (Cholesterol, LDL)
RN  - 0 (Antibodies, Monoclonal, Humanized)
RN  - 97C5T2UQ7J (Cholesterol)
RN  - 0 (Apolipoproteins)
SB  - IM
MH  - Humans
MH  - Male
MH  - Middle Aged
MH  - Female
MH  - Ezetimibe/therapeutic use
MH  - *Hydroxymethylglutaryl-CoA Reductase Inhibitors/therapeutic use
MH  - Proprotein Convertase 9
MH  - *Anticholesteremic Agents/adverse effects
MH  - Cholesterol, LDL
MH  - Antibodies, Monoclonal, Humanized/therapeutic use
MH  - Cholesterol
MH  - Drug Therapy, Combination
MH  - Apolipoproteins
MH  - Double-Blind Method
MH  - Treatment Outcome
OTO - NOTNLM
OT  - Cholesteryl ester transfer protein
OT  - Dyslipidemia
OT  - Ezetimibe
OT  - High-intensity statin
OT  - Low-density lipoprotein cholesterol
OT  - Obicetrapib
EDAT- 2023/06/06 01:11
MHDA- 2023/06/06 01:12
CRDT- 2023/06/05 21:58
PHST- 2023/04/19 00:00 [received]
PHST- 2023/05/10 00:00 [revised]
PHST- 2023/05/20 00:00 [accepted]
PHST- 2023/06/06 01:12 [medline]
PHST- 2023/06/06 01:11 [pubmed]
PHST- 2023/06/05 21:58 [entrez]
AID - S1933-2874(23)00186-1 [pii]
AID - 10.1016/j.jacl.2023.05.098 [doi]
PST - ppublish
SO  - J Clin Lipidol. 2023 Jul-Aug;17(4):491-503. doi: 10.1016/j.jacl.2023.05.098. Epub 
      2023 Jun 3.

PMID- 35956226
OWN - NLM
STAT- PubMed-not-MEDLINE
LR  - 20230131
IS  - 2077-0383 (Print)
IS  - 2077-0383 (Electronic)
IS  - 2077-0383 (Linking)
VI  - 11
IP  - 15
DP  - 2022 Aug 8
TI  - Newer and Emerging LDL-C Lowering Agents and Implications for ASCVD Residual 
      Risk.
LID - 10.3390/jcm11154611 [doi]
LID - 4611
AB  - Multiple lines of evidence demonstrate that low-density lipoprotein-cholesterol 
      causes atherosclerotic cardiovascular disease. Thus, targeting and lowering 
      low-density lipoprotein-cholesterol is the principal strategy to reduce 
      cardiovascular disease risk in primary and secondary prevention. Statin therapy 
      is the foundation of lipid-lowering treatment, but adherence rates are low, and 
      many individuals do not attain target low-density lipoprotein-cholesterol values. 
      Additionally, most statin-treated patients are still at considerable 
      atherosclerotic cardiovascular disease risk, emphasizing the need for more 
      aggressive low-density lipoprotein-cholesterol-lowering therapies. The purpose of 
      this review is to discuss new and emerging approaches to further lower 
      low-density lipoprotein-cholesterol, including inhibition of ATP-citrate lyase, 
      proprotein convertase subtilisin-kexin type 9, angiopoietin-related protein 3, 
      and cholesteryl ester transfer protein.
FAU - Rikhi, Rishi
AU  - Rikhi R
AUID- ORCID: 0000-0002-8013-4564
AD  - Center for Prevention of Cardiovascular Disease, Section of Cardiovascular 
      Medicine, Department of Internal Medicine, Wake Forest School of Medicine, 
      Winston-Salem, NC 27101, USA.
FAU - Shapiro, Michael D
AU  - Shapiro MD
AUID- ORCID: 0000-0002-9071-3287
AD  - Center for Prevention of Cardiovascular Disease, Section of Cardiovascular 
      Medicine, Department of Internal Medicine, Wake Forest School of Medicine, 
      Winston-Salem, NC 27101, USA.
LA  - eng
GR  - T32 HL076132/HL/NHLBI NIH HHS/United States
GR  - T32HL076132/NH/NIH HHS/United States
PT  - Journal Article
PT  - Review
DEP - 20220808
PL  - Switzerland
TA  - J Clin Med
JT  - Journal of clinical medicine
JID - 101606588
PMC - PMC9369522
OTO - NOTNLM
OT  - cardiovascular disease
OT  - dyslipidemia
OT  - prevention
OT  - risk factors
OT  - treatment
COIS- Rikhi declares no conflict of interest. Shapiro has participated in scientific 
      advisory boards with the following entities: Amgen, Novartis, and Novo Nordisk; 
      and has served as a consultant for Regeneron.
EDAT- 2022/08/13 06:00
MHDA- 2022/08/13 06:01
PMCR- 2022/08/08
CRDT- 2022/08/12 01:16
PHST- 2022/07/02 00:00 [received]
PHST- 2022/07/29 00:00 [revised]
PHST- 2022/08/03 00:00 [accepted]
PHST- 2022/08/12 01:16 [entrez]
PHST- 2022/08/13 06:00 [pubmed]
PHST- 2022/08/13 06:01 [medline]
PHST- 2022/08/08 00:00 [pmc-release]
AID - jcm11154611 [pii]
AID - jcm-11-04611 [pii]
AID - 10.3390/jcm11154611 [doi]
PST - epublish
SO  - J Clin Med. 2022 Aug 8;11(15):4611. doi: 10.3390/jcm11154611.

PMID- 27079178
OWN - NLM
STAT- MEDLINE
DCOM- 20180207
LR  - 20181202
IS  - 1744-8298 (Electronic)
IS  - 1479-6678 (Linking)
VI  - 12
IP  - 3
DP  - 2016 May
TI  - Statin combination therapy and cardiovascular risk reduction.
PG  - 289-315
LID - 10.2217/fca-2015-0011 [doi]
AB  - In numerous clinical trials, lowering LDL-C with statin therapy has been 
      demonstrated to reduce the risk of cardiovascular disease (CVD) in primary and 
      secondary prevention settings. Guidelines recommend statins for first-line 
      therapy in cholesterol-lowering management of patients with CVD risk. Despite 
      increased statin monotherapy use over the last decade, a number of patients with 
      high CVD risk do not achieve optimal LDL-C lowering. Guidelines recommend 
      consideration of statin combination therapy with nonstatin agents for these 
      patients. However, combination therapy approaches have been hampered by neutral 
      findings. Recently, ezetimibe added to simvastatin therapy reduced cardiovascular 
      events in acute coronary syndrome patients, more than simvastatin alone. This 
      article provides an overview of various agents in combination with statin therapy 
      on cardiovascular outcomes. Other lipid-lowering agents in development, including 
      PCSK9 and CETP inhibitors in development, are also described.
FAU - Toth, Peter P
AU  - Toth PP
AD  - CGH Medical Center, Sterling, Illinois, & Ciccarone Center for the Prevention of 
      Cardiovascular Disease, Johns Hopkins University School of Medicine, Baltimore, 
      MD, USA.
FAU - Farnier, Michel
AU  - Farnier M
AD  - Lipid Clinic, Point Médical, Dijon, France.
FAU - Tomassini, Joanne E
AU  - Tomassini JE
AD  - Merck & Co., Inc., Kenilworth, NJ, USA.
FAU - Foody, JoAnne M
AU  - Foody JM
AD  - Merck & Co., Inc., Kenilworth, NJ, USA.
FAU - Tershakovec, Andrew M
AU  - Tershakovec AM
AD  - Merck & Co., Inc., Kenilworth, NJ, USA.
LA  - eng
PT  - Journal Article
PT  - Review
DEP - 20160415
PL  - England
TA  - Future Cardiol
JT  - Future cardiology
JID - 101239345
RN  - 0 (Anticholesteremic Agents)
RN  - 0 (Cholesterol, LDL)
RN  - 0 (Hydroxymethylglutaryl-CoA Reductase Inhibitors)
RN  - AGG2FN16EV (Simvastatin)
RN  - EOR26LQQ24 (Ezetimibe)
SB  - IM
MH  - Anticholesteremic Agents/*therapeutic use
MH  - Cardiovascular Diseases/*prevention & control
MH  - Cholesterol, LDL/*blood
MH  - Drug Therapy, Combination
MH  - Ezetimibe/therapeutic use
MH  - Humans
MH  - Hydroxymethylglutaryl-CoA Reductase Inhibitors/*therapeutic use
MH  - Primary Prevention
MH  - Risk Factors
MH  - Secondary Prevention
MH  - Simvastatin/therapeutic use
OTO - NOTNLM
OT  - CETP
OT  - PCSK9
OT  - bile acid sequestrants
OT  - combination therapy
OT  - ezetimibe
OT  - fibrates
OT  - niacin
OT  - omega 3-polyunsaturated long-chain fatty acids
OT  - statin
EDAT- 2016/04/16 06:00
MHDA- 2018/02/08 06:00
CRDT- 2016/04/16 06:00
PHST- 2016/04/16 06:00 [entrez]
PHST- 2016/04/16 06:00 [pubmed]
PHST- 2018/02/08 06:00 [medline]
AID - 10.2217/fca-2015-0011 [doi]
PST - ppublish
SO  - Future Cardiol. 2016 May;12(3):289-315. doi: 10.2217/fca-2015-0011. Epub 2016 Apr 
      15.

PMID- 29409336
OWN - NLM
STAT- MEDLINE
DCOM- 20190315
LR  - 20190315
IS  - 1940-4034 (Electronic)
IS  - 1074-2484 (Linking)
VI  - 23
IP  - 3
DP  - 2018 May
TI  - Hypolipidemic Drugs and Diabetes Mellitus-Mechanisms and Data From Genetic 
      Trials.
PG  - 187-191
LID - 10.1177/1074248418757011 [doi]
AB  - Clinical trials and meta-analyses have shown that statins can dose dependently 
      increase the incidence of new-onset diabetes mellitus (DM) especially in patients 
      with underlying abnormalities of carbohydrate homeostasis. Mendelian 
      randomization studies support these findings since genetic variants in the gene 
      encoding the target of statins, the enzyme 3-hydroxy-3-methylglutaryl coenzyme A 
      reductase, are associated with increased incidence of new-onset DM, suggesting 
      that the so-called diabetogenic effect of statins is an "on-target effect" 
      possibly related to their main mechanism of action, that is the increased 
      low-density lipoprotein (LDL) receptor expression. Additionally, Mendelian 
      randomization studies have shown that genetic variants as proxies of other drugs 
      that increase LDL receptor expression (ezetimibe and proprotein convertase 
      subtilisin/kexin type 9 [PCSK9] inhibitors) also increase the risk of new-onset 
      DM. This concept is supported by the fact of decreased DM prevalence in patients 
      with familial hypercholesterolemia who have decreased LDL receptor expression. In 
      contrast, hypolipidemic drugs, such as the cholesteryl ester transfer protein 
      inhibitors, that decrease LDL cholesterol without directly interfering with the 
      LDL receptor expression do not seem to detrimentally affect carbohydrate 
      homeostasis. However, the clinical trials of ezetimibe and PCSK9 inhibitors have 
      not shown an increased DM risk, possibly suggesting that other potential 
      non-well-defined "off-target effects" of hypolipidemic drugs may affect 
      carbohydrate homeostasis. Thus, the long-term effect of hypolipidemic drugs on DM 
      risk depends not only on their final mechanism of hypolipidemic action but also 
      on other "on-target" and "off-target" effects of these drugs.
FAU - Filippatos, Theodosios D
AU  - Filippatos TD
AUID- ORCID: 0000-0002-1713-0923
AD  - 1 Department of Internal Medicine, School of Medicine, University of Ioannina, 
      Ioannina, Greece.
FAU - Panagiotopoulou, Thalia
AU  - Panagiotopoulou T
AD  - 1 Department of Internal Medicine, School of Medicine, University of Ioannina, 
      Ioannina, Greece.
FAU - Tzavella, Eleftheria
AU  - Tzavella E
AD  - 1 Department of Internal Medicine, School of Medicine, University of Ioannina, 
      Ioannina, Greece.
FAU - Elisaf, Moses S
AU  - Elisaf MS
AUID- ORCID: 0000-0003-0505-078X
AD  - 1 Department of Internal Medicine, School of Medicine, University of Ioannina, 
      Ioannina, Greece.
LA  - eng
PT  - Journal Article
PT  - Review
DEP - 20180207
PL  - United States
TA  - J Cardiovasc Pharmacol Ther
JT  - Journal of cardiovascular pharmacology and therapeutics
JID - 9602617
RN  - 0 (Hydroxymethylglutaryl-CoA Reductase Inhibitors)
RN  - 0 (Hypolipidemic Agents)
SB  - IM
MH  - Diabetes Mellitus/*chemically induced/epidemiology/genetics
MH  - Dose-Response Relationship, Drug
MH  - Humans
MH  - Hydroxymethylglutaryl-CoA Reductase Inhibitors/administration & dosage/*adverse 
      effects/pharmacology
MH  - Hypolipidemic Agents/administration & dosage/*adverse effects/pharmacology
MH  - Mendelian Randomization Analysis
MH  - Prevalence
MH  - Risk Factors
OTO - NOTNLM
OT  - PCSK9 inhibitors
OT  - diabetes
OT  - ezetimibe
OT  - low-density lipoprotein
OT  - statin
EDAT- 2018/02/08 06:00
MHDA- 2019/03/16 06:00
CRDT- 2018/02/08 06:00
PHST- 2018/02/08 06:00 [pubmed]
PHST- 2019/03/16 06:00 [medline]
PHST- 2018/02/08 06:00 [entrez]
AID - 10.1177/1074248418757011 [doi]
PST - ppublish
SO  - J Cardiovasc Pharmacol Ther. 2018 May;23(3):187-191. doi: 
      10.1177/1074248418757011. Epub 2018 Feb 7.

PMID- 28847206
OWN - NLM
STAT- MEDLINE
DCOM- 20171004
LR  - 20230120
IS  - 1533-4406 (Electronic)
IS  - 0028-4793 (Linking)
VI  - 377
IP  - 13
DP  - 2017 Sep 28
TI  - Effects of Anacetrapib in Patients with Atherosclerotic Vascular Disease.
PG  - 1217-1227
LID - 10.1056/NEJMoa1706444 [doi]
AB  - BACKGROUND: Patients with atherosclerotic vascular disease remain at high risk 
      for cardiovascular events despite effective statin-based treatment of low-density 
      lipoprotein (LDL) cholesterol levels. The inhibition of cholesteryl ester 
      transfer protein (CETP) by anacetrapib reduces LDL cholesterol levels and 
      increases high-density lipoprotein (HDL) cholesterol levels. However, trials of 
      other CETP inhibitors have shown neutral or adverse effects on cardiovascular 
      outcomes. METHODS: We conducted a randomized, double-blind, placebo-controlled 
      trial involving 30,449 adults with atherosclerotic vascular disease who were 
      receiving intensive atorvastatin therapy and who had a mean LDL cholesterol level 
      of 61 mg per deciliter (1.58 mmol per liter), a mean non-HDL cholesterol level of 
      92 mg per deciliter (2.38 mmol per liter), and a mean HDL cholesterol level of 40 
      mg per deciliter (1.03 mmol per liter). The patients were assigned to receive 
      either 100 mg of anacetrapib once daily (15,225 patients) or matching placebo 
      (15,224 patients). The primary outcome was the first major coronary event, a 
      composite of coronary death, myocardial infarction, or coronary 
      revascularization. RESULTS: During the median follow-up period of 4.1 years, the 
      primary outcome occurred in significantly fewer patients in the anacetrapib group 
      than in the placebo group (1640 of 15,225 patients [10.8%] vs. 1803 of 15,224 
      patients [11.8%]; rate ratio, 0.91; 95% confidence interval, 0.85 to 0.97; 
      P=0.004). The relative difference in risk was similar across multiple 
      prespecified subgroups. At the trial midpoint, the mean level of HDL cholesterol 
      was higher by 43 mg per deciliter (1.12 mmol per liter) in the anacetrapib group 
      than in the placebo group (a relative difference of 104%), and the mean level of 
      non-HDL cholesterol was lower by 17 mg per deciliter (0.44 mmol per liter), a 
      relative difference of -18%. There were no significant between-group differences 
      in the risk of death, cancer, or other serious adverse events. CONCLUSIONS: Among 
      patients with atherosclerotic vascular disease who were receiving intensive 
      statin therapy, the use of anacetrapib resulted in a lower incidence of major 
      coronary events than the use of placebo. (Funded by Merck and others; Current 
      Controlled Trials number, ISRCTN48678192 ; ClinicalTrials.gov number, NCT01252953 
      ; and EudraCT number, 2010-023467-18 .).
CN  - HPS3/TIMI55–REVEAL Collaborative Group
FAU - Bowman, Louise
AU  - Bowman L
AD  - Clinical Trial Service Unit, University of Oxford, Oxford, United Kingdom
FAU - Hopewell, Jemma C
AU  - Hopewell JC
AD  - Clinical Trial Service Unit, University of Oxford, Oxford, United Kingdom
FAU - Chen, Fang
AU  - Chen F
AD  - Clinical Trial Service Unit, University of Oxford, Oxford, United Kingdom
FAU - Wallendszus, Karl
AU  - Wallendszus K
AD  - Clinical Trial Service Unit, University of Oxford, Oxford, United Kingdom
FAU - Stevens, William
AU  - Stevens W
AD  - Clinical Trial Service Unit, University of Oxford, Oxford, United Kingdom
FAU - Collins, Rory
AU  - Collins R
AD  - Clinical Trial Service Unit, University of Oxford, Oxford, United Kingdom
FAU - Wiviott, Stephen D
AU  - Wiviott SD
AD  - Thrombolysis in Myocardial Infarction Study Group, Brigham and Women’s Hospital
AD  - Harvard Medical School, Boston
FAU - Cannon, Christopher P
AU  - Cannon CP
AD  - Thrombolysis in Myocardial Infarction Study Group, Brigham and Women’s Hospital
AD  - Harvard Medical School, Boston
FAU - Braunwald, Eugene
AU  - Braunwald E
AD  - Thrombolysis in Myocardial Infarction Study Group, Brigham and Women’s Hospital
AD  - Harvard Medical School, Boston
FAU - Sammons, Emily
AU  - Sammons E
AD  - Clinical Trial Service Unit and Medical Research Council Population Health 
      Research Unit, University of Oxford, Oxford, United Kingdom
FAU - Landray, Martin J
AU  - Landray MJ
AD  - Clinical Trial Service Unit and Medical Research Council Population Health 
      Research Unit, University of Oxford, Oxford, United Kingdom
LA  - eng
SI  - EudraCT/2010-023467-18
SI  - ISRCTN/ISRCTN48678192
SI  - ClinicalTrials.gov/NCT01252953
SI  - ClinicalTrials.gov/NCT01252953
GR  - 18475/VAC_/Versus Arthritis/United Kingdom
GR  - MC_U137686861/MRC_/Medical Research Council/United Kingdom
GR  - FS/14/55/30806/BHF_/British Heart Foundation/United Kingdom
GR  - RC-PG-0407-10054/DH_/Department of Health/United Kingdom
GR  - MC_UU_12026/5/MRC_/Medical Research Council/United Kingdom
GR  - 18475/ARC_/Arthritis Research UK/United Kingdom
GR  - 20639/VAC_/Versus Arthritis/United Kingdom
PT  - Clinical Trial, Phase III
PT  - Journal Article
PT  - Multicenter Study
PT  - Randomized Controlled Trial
PT  - Research Support, Non-U.S. Gov't
DEP - 20170828
PL  - United States
TA  - N Engl J Med
JT  - The New England journal of medicine
JID - 0255562
RN  - 0 (Anticholesteremic Agents)
RN  - 0 (CETP protein, human)
RN  - 0 (Cholesterol Ester Transfer Proteins)
RN  - 0 (Hydroxymethylglutaryl-CoA Reductase Inhibitors)
RN  - 0 (Oxazolidinones)
RN  - 97C5T2UQ7J (Cholesterol)
RN  - P7T269PR6S (anacetrapib)
SB  - IM
CIN - N Engl J Med. 2017 Sep 28;377(13):1284-1285. PMID: 28953440
CIN - Cardiovasc Res. 2018 Feb 1;114(2):e15-e16. PMID: 29373723
MH  - Aged
MH  - Anticholesteremic Agents/adverse effects/*therapeutic use
MH  - Atherosclerosis/complications/*drug therapy
MH  - Cholesterol/blood
MH  - Cholesterol Ester Transfer Proteins/*antagonists & inhibitors
MH  - Coronary Disease/epidemiology/mortality/*prevention & control
MH  - Double-Blind Method
MH  - Drug Therapy, Combination
MH  - Female
MH  - Humans
MH  - Hydroxymethylglutaryl-CoA Reductase Inhibitors/therapeutic use
MH  - Incidence
MH  - Kaplan-Meier Estimate
MH  - Male
MH  - Medication Adherence
MH  - Middle Aged
MH  - Oxazolidinones/adverse effects/*therapeutic use
FIR - Jiang, L
IR  - Jiang L
FIR - Armitage, J
IR  - Armitage J
FIR - Haynes, R
IR  - Haynes R
FIR - Maggioni, A P
IR  - Maggioni AP
FIR - Angermann, C E
IR  - Angermann CE
FIR - Ertl, G
IR  - Ertl G
FIR - Wanner, C
IR  - Wanner C
FIR - Pedersen, T
IR  - Pedersen T
FIR - Goto, S
IR  - Goto S
FIR - Teramoto, T
IR  - Teramoto T
FIR - Baigent, C
IR  - Baigent C
FIR - Barter, P
IR  - Barter P
FIR - Chen, Y
IR  - Chen Y
FIR - Chen, Z
IR  - Chen Z
FIR - Gray, A
IR  - Gray A
FIR - Mihaylova, B
IR  - Mihaylova B
FIR - Sleight, P
IR  - Sleight P
FIR - Tobert, J
IR  - Tobert J
FIR - Blaustein, R
IR  - Blaustein R
FIR - DeLucca, P
IR  - DeLucca P
FIR - Mitchel, Y
IR  - Mitchel Y
FIR - van Leijenhorst, G
IR  - van Leijenhorst G
FIR - Sandercock, P
IR  - Sandercock P
FIR - DeMets, D
IR  - DeMets D
FIR - Kjekshus, J
IR  - Kjekshus J
FIR - Neuberger, J
IR  - Neuberger J
FIR - Tonkin, A
IR  - Tonkin A
FIR - Emberson, J
IR  - Emberson J
FIR - Granger, C
IR  - Granger C
FIR - Colhoun, H
IR  - Colhoun H
FIR - Barton, J
IR  - Barton J
FIR - Bray, C
IR  - Bray C
FIR - Dayanandan, R
IR  - Dayanandan R
FIR - Knott, C
IR  - Knott C
FIR - Lay, M
IR  - Lay M
FIR - Murphy, K
IR  - Murphy K
FIR - Wincott, E
IR  - Wincott E
FIR - Achiri, P
IR  - Achiri P
FIR - Barry, S
IR  - Barry S
FIR - Bateman, S
IR  - Bateman S
FIR - Brewster, A
IR  - Brewster A
FIR - Briggs, S
IR  - Briggs S
FIR - Brown, R
IR  - Brown R
FIR - Burke, A
IR  - Burke A
FIR - Butler, E
IR  - Butler E
FIR - Cobb, L
IR  - Cobb L
FIR - Collet, A
IR  - Collet A
FIR - Crowther, J
IR  - Crowther J
FIR - Cureton, L
IR  - Cureton L
FIR - Danesh-Pour, S
IR  - Danesh-Pour S
FIR - Fathers, S
IR  - Fathers S
FIR - Fletcher, L
IR  - Fletcher L
FIR - Frederick, K
IR  - Frederick K
FIR - Gordon, T
IR  - Gordon T
FIR - Gray, M
IR  - Gray M
FIR - Heineman, J
IR  - Heineman J
FIR - Howard, S
IR  - Howard S
FIR - Jackson, D
IR  - Jackson D
FIR - Lam, N
IR  - Lam N
FIR - Lee, R
IR  - Lee R
FIR - Machin, O
IR  - Machin O
FIR - Madgwick, Z
IR  - Madgwick Z
FIR - Matthewson, M
IR  - Matthewson M
FIR - Nolan, J
IR  - Nolan J
FIR - Nunn, M
IR  - Nunn M
FIR - Panicker, A
IR  - Panicker A
FIR - Pank, L
IR  - Pank L
FIR - Pearson-Burton, E
IR  - Pearson-Burton E
FIR - Pickworth, S
IR  - Pickworth S
FIR - Qiao, Y
IR  - Qiao Y
FIR - Radley, A
IR  - Radley A
FIR - Roby, K
IR  - Roby K
FIR - Sayer, J
IR  - Sayer J
FIR - Shah, S
IR  - Shah S
FIR - Taylor, K
IR  - Taylor K
FIR - Thorne, H
IR  - Thorne H
FIR - Timadjer, A
IR  - Timadjer A
FIR - Vandenberg, K
IR  - Vandenberg K
FIR - Wickman, M
IR  - Wickman M
FIR - Willett, M
IR  - Willett M
FIR - Woods, J
IR  - Woods J
FIR - Yu, H
IR  - Yu H
FIR - Aung, T
IR  - Aung T
FIR - Bulbulia, R
IR  - Bulbulia R
FIR - Clarke, R
IR  - Clarke R
FIR - Herrington, W
IR  - Herrington W
FIR - Judge, P
IR  - Judge P
FIR - Lewis, D
IR  - Lewis D
FIR - Llewellyn-Bennett, R
IR  - Llewellyn-Bennett R
FIR - Mafham, M
IR  - Mafham M
FIR - Preiss, D
IR  - Preiss D
FIR - Reith, C
IR  - Reith C
FIR - Storey, B
IR  - Storey B
FIR - Tomson, J
IR  - Tomson J
FIR - Waters, E
IR  - Waters E
FIR - Baxter, A
IR  - Baxter A
FIR - Goodenough, R
IR  - Goodenough R
FIR - Ait-Sadi, R
IR  - Ait-Sadi R
FIR - Arnold, M
IR  - Arnold M
FIR - Barton, I
IR  - Barton I
FIR - Berry, C
IR  - Berry C
FIR - Blower, G
IR  - Blower G
FIR - Booth, J
IR  - Booth J
FIR - Brown, E
IR  - Brown E
FIR - Bu, Y
IR  - Bu Y
FIR - Cleverley, P
IR  - Cleverley P
FIR - Coates, G
IR  - Coates G
FIR - Cox, J
IR  - Cox J
FIR - Craig, M
IR  - Craig M
FIR - Cui, G
IR  - Cui G
FIR - Dalton, P
IR  - Dalton P
FIR - Danel, L
IR  - Danel L
FIR - Daniels, C
IR  - Daniels C
FIR - Dawe, C
IR  - Dawe C
FIR - Field, A
IR  - Field A
FIR - Gilbert, S
IR  - Gilbert S
FIR - Harding, P
IR  - Harding P
FIR - Jayne, K
IR  - Jayne K
FIR - Kurien, R
IR  - Kurien R
FIR - Lancaster, G
IR  - Lancaster G
FIR - Maskill, A
IR  - Maskill A
FIR - McDougall, A
IR  - McDougall A
FIR - Mostefai, Y
IR  - Mostefai Y
FIR - Mulay, S
IR  - Mulay S
FIR - Munday, A
IR  - Munday A
FIR - Murawska, A
IR  - Murawska A
FIR - Prajapati, N
IR  - Prajapati N
FIR - Ramesh, S
IR  - Ramesh S
FIR - Reid, R
IR  - Reid R
FIR - Syed, S
IR  - Syed S
FIR - Todd, H
IR  - Todd H
FIR - Young, A
IR  - Young A
FIR - Zhu, W
IR  - Zhu W
FIR - Parish, S
IR  - Parish S
FIR - Valdes-Marquez, E
IR  - Valdes-Marquez E
FIR - Hill, M
IR  - Hill M
FIR - Clark, S
IR  - Clark S
FIR - Emmens, K
IR  - Emmens K
FIR - McClean, G
IR  - McClean G
FIR - Radley, M
IR  - Radley M
FIR - Wintour, J
IR  - Wintour J
FIR - Allworth, M
IR  - Allworth M
FIR - Beneat, A-M
IR  - Beneat AM
FIR - Bird, C
IR  - Bird C
FIR - Boggs, L
IR  - Boggs L
FIR - Casey, A
IR  - Casey A
FIR - Chavagnon, T
IR  - Chavagnon T
FIR - Chung, K
IR  - Chung K
FIR - Chung, R
IR  - Chung R
FIR - Cockram, L
IR  - Cockram L
FIR - Cox, R
IR  - Cox R
FIR - Douglas, J
IR  - Douglas J
FIR - Finnegan, L
IR  - Finnegan L
FIR - French, H
IR  - French H
FIR - Goodwin, N
IR  - Goodwin N
FIR - Gordon, A
IR  - Gordon A
FIR - Gordon, J
IR  - Gordon J
FIR - Guest, C
IR  - Guest C
FIR - Hazim, S
IR  - Hazim S
FIR - Hill, J
IR  - Hill J
FIR - Hrusecka, R
IR  - Hrusecka R
FIR - Lacey, M
IR  - Lacey M
FIR - Luker, N
IR  - Luker N
FIR - Mulligan, S
IR  - Mulligan S
FIR - Obrero, M E
IR  - Obrero ME
FIR - Plunkett, N
IR  - Plunkett N
FIR - Sansom, L
IR  - Sansom L
FIR - Shellard, R
IR  - Shellard R
FIR - Taylor, J
IR  - Taylor J
FIR - Taylor, P
IR  - Taylor P
FIR - Tyler, J
IR  - Tyler J
FIR - Weaving, L
IR  - Weaving L
FIR - Wheeler, J
IR  - Wheeler J
FIR - Williams, T
IR  - Williams T
FIR - Yeung, M
IR  - Yeung M
FIR - Beebe, S
IR  - Beebe S
FIR - Bowsher-Brown, K
IR  - Bowsher-Brown K
FIR - Dabrowski, J
IR  - Dabrowski J
FIR - Henderson, J
IR  - Henderson J
FIR - James, J
IR  - James J
FIR - Lochhead, H
IR  - Lochhead H
FIR - Toghill, V
IR  - Toghill V
FIR - Wright, L
IR  - Wright L
FIR - Young, L
IR  - Young L
FIR - Hundei, W
IR  - Hundei W
FIR - Liu, J
IR  - Liu J
FIR - Qu, J
IR  - Qu J
FIR - Zhang, H
IR  - Zhang H
FIR - Dai, H
IR  - Dai H
FIR - Feng, F
IR  - Feng F
FIR - Hou, L
IR  - Hou L
FIR - Li, J
IR  - Li J
FIR - Ma, L
IR  - Ma L
FIR - Niu, S
IR  - Niu S
FIR - Tang, R
IR  - Tang R
FIR - Wang, S
IR  - Wang S
FIR - Wei, X
IR  - Wei X
FIR - Xie, M
IR  - Xie M
FIR - Yan, X
IR  - Yan X
FIR - Yang, M
IR  - Yang M
FIR - Zhang, Y
IR  - Zhang Y
FIR - Zhang, L
IR  - Zhang L
FIR - Zhang, A
IR  - Zhang A
FIR - Zhang, S
IR  - Zhang S
FIR - Zhao, L
IR  - Zhao L
FIR - Zhong, H
IR  - Zhong H
FIR - Chen, L
IR  - Chen L
FIR - Gao, Y
IR  - Gao Y
FIR - Li, L
IR  - Li L
FIR - Yang, H
IR  - Yang H
FIR - Zhang, J
IR  - Zhang J
FIR - Brenner, S
IR  - Brenner S
FIR - Heldmann, M
IR  - Heldmann M
FIR - Kraus, B
IR  - Kraus B
FIR - Meyer, B
IR  - Meyer B
FIR - Fajardo-Moser, M
IR  - Fajardo-Moser M
FIR - Hartner, C
IR  - Hartner C
FIR - Knoppe, A
IR  - Knoppe A
FIR - Pop-Marschall, D
IR  - Pop-Marschall D
FIR - Renner, J
IR  - Renner J
FIR - Saemann, U
IR  - Saemann U
FIR - Fabbri, G
IR  - Fabbri G
FIR - Lorimer, A
IR  - Lorimer A
FIR - Lucci, D
IR  - Lucci D
FIR - Bartolomei Mecatti, B
IR  - Bartolomei Mecatti B
FIR - Ceseri, M
IR  - Ceseri M
FIR - Baldini, E
IR  - Baldini E
FIR - Benoni, S
IR  - Benoni S
FIR - Bianchini, F
IR  - Bianchini F
FIR - Ferruzzi, P
IR  - Ferruzzi P
FIR - Miccoli, M
IR  - Miccoli M
FIR - Musio, S
IR  - Musio S
FIR - Ramani, F
IR  - Ramani F
FIR - Gorini, M
IR  - Gorini M
FIR - Orsini, G
IR  - Orsini G
FIR - Kato, E
IR  - Kato E
FIR - Tawara, K
IR  - Tawara K
FIR - Tomita, A
IR  - Tomita A
FIR - Kitamura, S
IR  - Kitamura S
FIR - Saitoh, Y
IR  - Saitoh Y
FIR - Shimizu, M
IR  - Shimizu M
FIR - Shiozaki, S
IR  - Shiozaki S
FIR - Soeda, K
IR  - Soeda K
FIR - Tanaka, A
IR  - Tanaka A
FIR - Eisen, A
IR  - Eisen A
FIR - Steen, D
IR  - Steen D
FIR - Fish, P
IR  - Fish P
FIR - MacDonnell, S
IR  - MacDonnell S
FIR - Kent, J
IR  - Kent J
FIR - McCagg, A
IR  - McCagg A
FIR - Greene, E
IR  - Greene E
FIR - Klements, D
IR  - Klements D
FIR - Washington, K
IR  - Washington K
FIR - Davis, A
IR  - Davis A
FIR - Goeres, M
IR  - Goeres M
FIR - Joyce, J
IR  - Joyce J
FIR - Koen, J
IR  - Koen J
FIR - Colicchia, J
IR  - Colicchia J
FIR - Domercant, J
IR  - Domercant J
FIR - Foster, V
IR  - Foster V
FIR - Fox, C
IR  - Fox C
FIR - Gennusa, C
IR  - Gennusa C
FIR - Hollis, R
IR  - Hollis R
FIR - Kassa, Y
IR  - Kassa Y
FIR - Kelley, A
IR  - Kelley A
FIR - Magloire, V
IR  - Magloire V
FIR - Owens, C
IR  - Owens C
FIR - Yeh, N
IR  - Yeh N
FIR - Arnesson, K
IR  - Arnesson K
FIR - Mosegaard, S
IR  - Mosegaard S
FIR - Andersen, K
IR  - Andersen K
FIR - Haywood, S
IR  - Haywood S
FIR - Osmanagic, A
IR  - Osmanagic A
FIR - Pilgaard Madsen, C
IR  - Pilgaard Madsen C
FIR - Rebnord, E
IR  - Rebnord E
FIR - Serup-Hansen, K
IR  - Serup-Hansen K
FIR - Tarras Wahlberg, M
IR  - Tarras Wahlberg M
FIR - Hannibal, K
IR  - Hannibal K
FIR - Johansen, T
IR  - Johansen T
FIR - Rasmussen, L
IR  - Rasmussen L
FIR - Sloth, A
IR  - Sloth A
FIR - Kiuru, P
IR  - Kiuru P
FIR - Lauronen, M
IR  - Lauronen M
FIR - Leinonen, A-S
IR  - Leinonen AS
FIR - Mononen, T
IR  - Mononen T
FIR - Vuola, M
IR  - Vuola M
FIR - Wiik, S
IR  - Wiik S
FIR - Hovdal, H
IR  - Hovdal H
FIR - Lien, C
IR  - Lien C
FIR - Svingen, S
IR  - Svingen S
FIR - Singh, P
IR  - Singh P
FIR - Thorsby, I
IR  - Thorsby I
FIR - Westerheim, E
IR  - Westerheim E
FIR - Bergsten, P
IR  - Bergsten P
FIR - Bergvall, L
IR  - Bergvall L
FIR - Castedal, H
IR  - Castedal H
FIR - Cederholm, A-C
IR  - Cederholm AC
FIR - Froberg, L
IR  - Froberg L
FIR - Johansson, A
IR  - Johansson A
FIR - Jonsson, L
IR  - Jonsson L
FIR - Martin, P
IR  - Martin P
FIR - Rasmusson, T
IR  - Rasmusson T
FIR - Wiik-Karu, S
IR  - Wiik-Karu S
FIR - Diget, H
IR  - Diget H
FIR - Moll, O
IR  - Moll O
FIR - Snejbjerg, S
IR  - Snejbjerg S
FIR - Sørensen, G
IR  - Sørensen G
FIR - Eronen, S
IR  - Eronen S
FIR - Roine, S
IR  - Roine S
FIR - Vaine, T
IR  - Vaine T
FIR - Bjørhovde, V
IR  - Bjørhovde V
FIR - Edvardsen, L
IR  - Edvardsen L
FIR - Saether, S
IR  - Saether S
FIR - Blechert, Å
IR  - Blechert Å
FIR - Ek, I
IR  - Ek I
FIR - Hedlöf, L
IR  - Hedlöf L
FIR - Levin, J
IR  - Levin J
FIR - Vlaheli, D
IR  - Vlaheli D
FIR - Genest, J
IR  - Genest J
FIR - Gupta, M
IR  - Gupta M
FIR - Burgess, A
IR  - Burgess A
FIR - Dela Cruz, C
IR  - Dela Cruz C
FIR - Harnden, S
IR  - Harnden S
FIR - Hirjikaka, S
IR  - Hirjikaka S
FIR - Mallari, E
IR  - Mallari E
FIR - Thevakumaran, Y
IR  - Thevakumaran Y
FIR - Pandey, A
IR  - Pandey A
FIR - Lake, J
IR  - Lake J
FIR - Pandey, M
IR  - Pandey M
FIR - Wang, C
IR  - Wang C
FIR - Sabbah, E
IR  - Sabbah E
FIR - Chausse, I
IR  - Chausse I
FIR - Deslongchamp, F
IR  - Deslongchamp F
FIR - Lavoie, J
IR  - Lavoie J
FIR - Sabe-Affaki, G
IR  - Sabe-Affaki G
FIR - Fontaine, S
IR  - Fontaine S
FIR - Gosselin, G
IR  - Gosselin G
FIR - David, M
IR  - David M
FIR - Drouin, K
IR  - Drouin K
FIR - Lachance, N
IR  - Lachance N
FIR - Masson, C
IR  - Masson C
FIR - Pashko, M
IR  - Pashko M
FIR - Tremblay, C
IR  - Tremblay C
FIR - Constance, C
IR  - Constance C
FIR - Gauthier, M
IR  - Gauthier M
FIR - Kouz, S
IR  - Kouz S
FIR - Fleury, C
IR  - Fleury C
FIR - Lemay-Chretien, V
IR  - Lemay-Chretien V
FIR - Roberge, N
IR  - Roberge N
FIR - Roy, M
IR  - Roy M
FIR - Hoag, G
IR  - Hoag G
FIR - Standring, R
IR  - Standring R
FIR - Warke, L
IR  - Warke L
FIR - Pearce, S
IR  - Pearce S
FIR - Breakwell, L
IR  - Breakwell L
FIR - Cleveland, T
IR  - Cleveland T
FIR - Kastanis, D
IR  - Kastanis D
FIR - Bhargava, R
IR  - Bhargava R
FIR - Stafford, C
IR  - Stafford C
FIR - Stata, C
IR  - Stata C
FIR - Anderson, T
IR  - Anderson T
FIR - Brown, D
IR  - Brown D
FIR - Madden, B
IR  - Madden B
FIR - Pajevic, M
IR  - Pajevic M
FIR - Ramadan, D
IR  - Ramadan D
FIR - Smith, B
IR  - Smith B
FIR - Cha, J
IR  - Cha J
FIR - Otis, J
IR  - Otis J
FIR - Zadra, R
IR  - Zadra R
FIR - Harwood, A
IR  - Harwood A
FIR - McPherson, C
IR  - McPherson C
FIR - Rackham, C
IR  - Rackham C
FIR - Bakbak, A
IR  - Bakbak A
FIR - Baghiana, S
IR  - Baghiana S
FIR - Gibney, K
IR  - Gibney K
FIR - Swailes, L
IR  - Swailes L
FIR - Nault, P
IR  - Nault P
FIR - Audet, K
IR  - Audet K
FIR - Roy, C
IR  - Roy C
FIR - St-Amour, E
IR  - St-Amour E
FIR - Tremblay, I
IR  - Tremblay I
FIR - Chehayeb, R
IR  - Chehayeb R
FIR - Lepage, C
IR  - Lepage C
FIR - Vizel, S
IR  - Vizel S
FIR - Fox, B
IR  - Fox B
FIR - Yu, Q
IR  - Yu Q
FIR - Chi, L
IR  - Chi L
FIR - Liu, F
IR  - Liu F
FIR - Zhao, R
IR  - Zhao R
FIR - Li, X
IR  - Li X
FIR - Qian, Y
IR  - Qian Y
FIR - Wang, J
IR  - Wang J
FIR - Yang, X
IR  - Yang X
FIR - Chen, M
IR  - Chen M
FIR - Lin, X
IR  - Lin X
FIR - Zhang, F
IR  - Zhang F
FIR - Fang, X
IR  - Fang X
FIR - Su, W
IR  - Su W
FIR - Zhu, X
IR  - Zhu X
FIR - Huang, L
IR  - Huang L
FIR - Ye, G
IR  - Ye G
FIR - Zhao, Y
IR  - Zhao Y
FIR - Yang, P
IR  - Yang P
FIR - He, M
IR  - He M
FIR - Li, B
IR  - Li B
FIR - Zhi, Y
IR  - Zhi Y
FIR - Sun, L
IR  - Sun L
FIR - Xiao, L
IR  - Xiao L
FIR - Yuan, Y
IR  - Yuan Y
FIR - Guo, R
IR  - Guo R
FIR - Wang, Q
IR  - Wang Q
FIR - Wang, Y
IR  - Wang Y
FIR - Guo, Y
IR  - Guo Y
FIR - Zhai, M
IR  - Zhai M
FIR - Yang, Y
IR  - Yang Y
FIR - Song, J
IR  - Song J
FIR - Zheng, Z
IR  - Zheng Z
FIR - Wang, X
IR  - Wang X
FIR - Zhao, C
IR  - Zhao C
FIR - Wang, Z
IR  - Wang Z
FIR - Li, C
IR  - Li C
FIR - Cui, Z
IR  - Cui Z
FIR - Zhang, X
IR  - Zhang X
FIR - Su, H
IR  - Su H
FIR - Huang, X
IR  - Huang X
FIR - Zhang, R
IR  - Zhang R
FIR - Ge, Z
IR  - Ge Z
FIR - Liu, D
IR  - Liu D
FIR - Liu, Q
IR  - Liu Q
FIR - Han, Y
IR  - Han Y
FIR - He, W
IR  - He W
FIR - Qian, D
IR  - Qian D
FIR - Liu, L
IR  - Liu L
FIR - Yao, X
IR  - Yao X
FIR - Du, Y
IR  - Du Y
FIR - Song, L
IR  - Song L
FIR - Che, H
IR  - Che H
FIR - Li, D
IR  - Li D
FIR - Sun, C
IR  - Sun C
FIR - Bai, H
IR  - Bai H
FIR - Chen, W
IR  - Chen W
FIR - Liu, Z
IR  - Liu Z
FIR - Yang, J
IR  - Yang J
FIR - Li, Z
IR  - Li Z
FIR - Bai, J
IR  - Bai J
FIR - Wang, F
IR  - Wang F
FIR - Xing, C
IR  - Xing C
FIR - Yao, Y
IR  - Yao Y
FIR - Jiang, X
IR  - Jiang X
FIR - Dong, Y
IR  - Dong Y
FIR - Wu, G
IR  - Wu G
FIR - Zhang, B
IR  - Zhang B
FIR - Wu, Z
IR  - Wu Z
FIR - Chu, Y
IR  - Chu Y
FIR - Gu, X
IR  - Gu X
FIR - Chai, X
IR  - Chai X
FIR - Sun, S
IR  - Sun S
FIR - Tong, L
IR  - Tong L
FIR - Ma, S
IR  - Ma S
FIR - Li, H
IR  - Li H
FIR - Liu, X
IR  - Liu X
FIR - Shi, J
IR  - Shi J
FIR - Xiao, R
IR  - Xiao R
FIR - Wu, R
IR  - Wu R
FIR - Meng, X
IR  - Meng X
FIR - Shao, B
IR  - Shao B
FIR - Zhang, T
IR  - Zhang T
FIR - Chen, X
IR  - Chen X
FIR - Feng, T
IR  - Feng T
FIR - Huo, L
IR  - Huo L
FIR - Shang, X
IR  - Shang X
FIR - Zhou, C
IR  - Zhou C
FIR - Guo, M
IR  - Guo M
FIR - Li, P
IR  - Li P
FIR - Pei, H
IR  - Pei H
FIR - Han, D
IR  - Han D
FIR - Cheng, C
IR  - Cheng C
FIR - Huang, M
IR  - Huang M
FIR - Wu, W
IR  - Wu W
FIR - Xu, T
IR  - Xu T
FIR - Xia, J
IR  - Xia J
FIR - Zhao, S
IR  - Zhao S
FIR - Ding, S
IR  - Ding S
FIR - Guo, L
IR  - Guo L
FIR - Li, N
IR  - Li N
FIR - Diao, Q
IR  - Diao Q
FIR - Wang, H
IR  - Wang H
FIR - Qi, G
IR  - Qi G
FIR - Jia, Z
IR  - Jia Z
FIR - Meng, Y
IR  - Meng Y
FIR - Wu, C
IR  - Wu C
FIR - Liu, B
IR  - Liu B
FIR - Bian, X
IR  - Bian X
FIR - Li, W
IR  - Li W
FIR - Jing, J
IR  - Jing J
FIR - Sun, Y
IR  - Sun Y
FIR - Wu, S
IR  - Wu S
FIR - Xu, Y
IR  - Xu Y
FIR - Lv, F
IR  - Lv F
FIR - Guo, C
IR  - Guo C
FIR - Long, J
IR  - Long J
FIR - Huang, Z
IR  - Huang Z
FIR - Fu, X
IR  - Fu X
FIR - Yao, H
IR  - Yao H
FIR - Zheng, Y
IR  - Zheng Y
FIR - Liu, C
IR  - Liu C
FIR - Tong, Q
IR  - Tong Q
FIR - Wang, G
IR  - Wang G
FIR - Cheng, Y
IR  - Cheng Y
FIR - Gang, X
IR  - Gang X
FIR - Guo, W
IR  - Guo W
FIR - He, G
IR  - He G
FIR - Han, Q
IR  - Han Q
FIR - Bian, H
IR  - Bian H
FIR - Duan, L
IR  - Duan L
FIR - Jin, C
IR  - Jin C
FIR - Xing, W
IR  - Xing W
FIR - Xu, J
IR  - Xu J
FIR - Jin, Y
IR  - Jin Y
FIR - Lin, Y
IR  - Lin Y
FIR - Zhou, X
IR  - Zhou X
FIR - Li, Y
IR  - Li Y
FIR - Guan, X
IR  - Guan X
FIR - Liu, H
IR  - Liu H
FIR - Pan, H
IR  - Pan H
FIR - Fan, P
IR  - Fan P
FIR - Ma, R
IR  - Ma R
FIR - Wang, P
IR  - Wang P
FIR - Cui, R
IR  - Cui R
FIR - Sun, G
IR  - Sun G
FIR - Xie, R
IR  - Xie R
FIR - Qu, P
IR  - Qu P
FIR - Li, G
IR  - Li G
FIR - Mei, J
IR  - Mei J
FIR - Wang, L
IR  - Wang L
FIR - Yang, Q
IR  - Yang Q
FIR - Zhang, C
IR  - Zhang C
FIR - Yu, B
IR  - Yu B
FIR - Cao, W
IR  - Cao W
FIR - Du, W
IR  - Du W
FIR - Luan, Y
IR  - Luan Y
FIR - Wang, W
IR  - Wang W
FIR - Zhu, Y
IR  - Zhu Y
FIR - Jiao, H
IR  - Jiao H
FIR - Qu, Y
IR  - Qu Y
FIR - Yang, Z
IR  - Yang Z
FIR - Du, N
IR  - Du N
FIR - Liang, B
IR  - Liang B
FIR - Wang, D
IR  - Wang D
FIR - Zhao, P
IR  - Zhao P
FIR - Xu, B
IR  - Xu B
FIR - Zong, D
IR  - Zong D
FIR - Tang, X
IR  - Tang X
FIR - Zong, C
IR  - Zong C
FIR - Mo, Z
IR  - Mo Z
FIR - Jin, P
IR  - Jin P
FIR - Xiong, J
IR  - Xiong J
FIR - Cong, H
IR  - Cong H
FIR - Guo, X
IR  - Guo X
FIR - Liang, R
IR  - Liang R
FIR - Zhou, J
IR  - Zhou J
FIR - Liu, Y
IR  - Liu Y
FIR - Sun, Z
IR  - Sun Z
FIR - Wan, Z
IR  - Wan Z
FIR - Bian, B
IR  - Bian B
FIR - Zhang, W
IR  - Zhang W
FIR - Yao, Z
IR  - Yao Z
FIR - Wang, R
IR  - Wang R
FIR - Chen, G
IR  - Chen G
FIR - Ma, C
IR  - Ma C
FIR - Jiang, J
IR  - Jiang J
FIR - Ni, L
IR  - Ni L
FIR - Yan, H
IR  - Yan H
FIR - Su, X
IR  - Su X
FIR - Cai, J
IR  - Cai J
FIR - Ma, J
IR  - Ma J
FIR - Zhong, R
IR  - Zhong R
FIR - Gu, Y
IR  - Gu Y
FIR - Hu, L
IR  - Hu L
FIR - Wu, X
IR  - Wu X
FIR - Feng, J
IR  - Feng J
FIR - Huang, H
IR  - Huang H
FIR - Ouyang, F
IR  - Ouyang F
FIR - Zhou, Y
IR  - Zhou Y
FIR - Yang, T
IR  - Yang T
FIR - Deng, X
IR  - Deng X
FIR - Peng, L
IR  - Peng L
FIR - Su, S
IR  - Su S
FIR - Fu, Q
IR  - Fu Q
FIR - Zong, X
IR  - Zong X
FIR - Shang, Y
IR  - Shang Y
FIR - Sun, H
IR  - Sun H
FIR - Guo, S
IR  - Guo S
FIR - He, Y
IR  - He Y
FIR - Cha, L
IR  - Cha L
FIR - Lu, Y
IR  - Lu Y
FIR - Egstrup, K
IR  - Egstrup K
FIR - Berg Schmidt, E
IR  - Berg Schmidt E
FIR - Dinesen, P
IR  - Dinesen P
FIR - Gammelmark, A
IR  - Gammelmark A
FIR - Nielsen, M
IR  - Nielsen M
FIR - Rix, T
IR  - Rix T
FIR - Vadmann, H
IR  - Vadmann H
FIR - Christensen, B
IR  - Christensen B
FIR - Hessing Kobbelgaard, L
IR  - Hessing Kobbelgaard L
FIR - Mikkelsen, B
IR  - Mikkelsen B
FIR - Storgaard, M
IR  - Storgaard M
FIR - Nyvad, O
IR  - Nyvad O
FIR - Rohold, A
IR  - Rohold A
FIR - Thomsen, K
IR  - Thomsen K
FIR - Hummelshoj, J
IR  - Hummelshoj J
FIR - Svenningsen, A
IR  - Svenningsen A
FIR - Tanggaard, L
IR  - Tanggaard L
FIR - Gislason, G
IR  - Gislason G
FIR - Torp Pedersen, C
IR  - Torp Pedersen C
FIR - von Jessen, G
IR  - von Jessen G
FIR - Larsen, J
IR  - Larsen J
FIR - Sandberg Madsen, J
IR  - Sandberg Madsen J
FIR - Iversen, H
IR  - Iversen H
FIR - Nielsen, C
IR  - Nielsen C
FIR - Obionu, J
IR  - Obionu J
FIR - Simonsen, S
IR  - Simonsen S
FIR - Kjaergaard Danö, M
IR  - Kjaergaard Danö M
FIR - Hornslet, P
IR  - Hornslet P
FIR - Veng-Olsen, T
IR  - Veng-Olsen T
FIR - May, O
IR  - May O
FIR - Madsen, L
IR  - Madsen L
FIR - Engbjerg Andersen, M
IR  - Engbjerg Andersen M
FIR - Jensen, L
IR  - Jensen L
FIR - Lynggaard, V
IR  - Lynggaard V
FIR - Søndergaard, S
IR  - Søndergaard S
FIR - Vester, S
IR  - Vester S
FIR - Roseva-Nielsen, N
IR  - Roseva-Nielsen N
FIR - Sørensen, V
IR  - Sørensen V
FIR - Skjødeberg Christensen, K
IR  - Skjødeberg Christensen K
FIR - Bang Hansen, M
IR  - Bang Hansen M
FIR - Mollerup, H
IR  - Mollerup H
FIR - Voigt, S
IR  - Voigt S
FIR - Jepsen, J
IR  - Jepsen J
FIR - Gesla, J
IR  - Gesla J
FIR - Johansen, L
IR  - Johansen L
FIR - Zeuthen, E
IR  - Zeuthen E
FIR - Bjerge Kaspersen, B
IR  - Bjerge Kaspersen B
FIR - Felthaus, B
IR  - Felthaus B
FIR - Løkke, M
IR  - Løkke M
FIR - Holm Pedersen, L
IR  - Holm Pedersen L
FIR - Schrader, A
IR  - Schrader A
FIR - Schmidt Thomsen, L
IR  - Schmidt Thomsen L
FIR - Stender, S
IR  - Stender S
FIR - Brink-Kjaer, T
IR  - Brink-Kjaer T
FIR - Jonsson, H
IR  - Jonsson H
FIR - Sykulski, R
IR  - Sykulski R
FIR - Thorsen, J
IR  - Thorsen J
FIR - Osterby Elin, P
IR  - Osterby Elin P
FIR - Stage Jensen, B
IR  - Stage Jensen B
FIR - Ralfkier, N
IR  - Ralfkier N
FIR - Gottschalck, H
IR  - Gottschalck H
FIR - Bloksgaard Nilesen, S
IR  - Bloksgaard Nilesen S
FIR - Lytken Larsen, M
IR  - Lytken Larsen M
FIR - Mickley, H
IR  - Mickley H
FIR - Hosbond, S
IR  - Hosbond S
FIR - Saaby, L
IR  - Saaby L
FIR - Ronn, M
IR  - Ronn M
FIR - Rosenlund, I
IR  - Rosenlund I
FIR - Clemmensen, P
IR  - Clemmensen P
FIR - Grande, P
IR  - Grande P
FIR - Køber, L
IR  - Køber L
FIR - Andersson, H
IR  - Andersson H
FIR - Wiberg, S
IR  - Wiberg S
FIR - Graversen, K
IR  - Graversen K
FIR - Hedgaard, L
IR  - Hedgaard L
FIR - Melchior, T
IR  - Melchior T
FIR - Larsen, C
IR  - Larsen C
FIR - Heinsvig, S
IR  - Heinsvig S
FIR - Larsen, I
IR  - Larsen I
FIR - Perret-Gentil, V
IR  - Perret-Gentil V
FIR - Frost, L
IR  - Frost L
FIR - Christensen, A
IR  - Christensen A
FIR - Arp, H
IR  - Arp H
FIR - Mortensen, M
IR  - Mortensen M
FIR - Odgaard, A
IR  - Odgaard A
FIR - Wiggers, H
IR  - Wiggers H
FIR - Poulsen, S
IR  - Poulsen S
FIR - Udsen, G
IR  - Udsen G
FIR - Lomholt, J
IR  - Lomholt J
FIR - Niemann, K
IR  - Niemann K
FIR - Ridderstråle, M
IR  - Ridderstråle M
FIR - Tarnow, L
IR  - Tarnow L
FIR - Boesgaard, T
IR  - Boesgaard T
FIR - Hansen, T
IR  - Hansen T
FIR - Safai, N
IR  - Safai N
FIR - Andersen, M
IR  - Andersen M
FIR - Hansen, S
IR  - Hansen S
FIR - Pedersen, M
IR  - Pedersen M
FIR - Auscher, S
IR  - Auscher S
FIR - Sheta, H
IR  - Sheta H
FIR - Vinter, K
IR  - Vinter K
FIR - Hindsgaul, L
IR  - Hindsgaul L
FIR - Lundgaard, M
IR  - Lundgaard M
FIR - Moltrup, L
IR  - Moltrup L
FIR - Klausen, I
IR  - Klausen I
FIR - Haastrup, B
IR  - Haastrup B
FIR - Hedegaard, B
IR  - Hedegaard B
FIR - Gudmundsdottir, S
IR  - Gudmundsdottir S
FIR - Kesäniemi, A
IR  - Kesäniemi A
FIR - Hussi, E
IR  - Hussi E
FIR - Valpas, S
IR  - Valpas S
FIR - Taurio, J
IR  - Taurio J
FIR - Airaksinen, A
IR  - Airaksinen A
FIR - Luukkonen, S
IR  - Luukkonen S
FIR - Uusitalo, S
IR  - Uusitalo S
FIR - Strandberg, T
IR  - Strandberg T
FIR - Ronkainen, E
IR  - Ronkainen E
FIR - Sarti, C
IR  - Sarti C
FIR - Tilvis, R
IR  - Tilvis R
FIR - Aaltonen, M
IR  - Aaltonen M
FIR - Landström, E
IR  - Landström E
FIR - Punkka, A
IR  - Punkka A
FIR - Lakka, T
IR  - Lakka T
FIR - Savonen, K
IR  - Savonen K
FIR - Kastarinen, H
IR  - Kastarinen H
FIR - Koskinen, N
IR  - Koskinen N
FIR - Tuominen, M-L
IR  - Tuominen ML
FIR - Haaraoja, A
IR  - Haaraoja A
FIR - Laukkanen, J
IR  - Laukkanen J
FIR - Hadjikov, A
IR  - Hadjikov A
FIR - Hellsten, S
IR  - Hellsten S
FIR - Hiltunen, P
IR  - Hiltunen P
FIR - Perhonen, M
IR  - Perhonen M
FIR - Valtonen, M
IR  - Valtonen M
FIR - Moilanen, M
IR  - Moilanen M
FIR - Varakas, M
IR  - Varakas M
FIR - Eloranta, E
IR  - Eloranta E
FIR - Ukkola, O
IR  - Ukkola O
FIR - Ojala, P
IR  - Ojala P
FIR - Ukkola, L
IR  - Ukkola L
FIR - Pihlman, S
IR  - Pihlman S
FIR - Mononen, M
IR  - Mononen M
FIR - Hyttinen, K
IR  - Hyttinen K
FIR - Lipponen, S
IR  - Lipponen S
FIR - Kotila, M
IR  - Kotila M
FIR - Pöllänen, A
IR  - Pöllänen A
FIR - Rajala, A
IR  - Rajala A
FIR - Kantola, I
IR  - Kantola I
FIR - Kiviniemi, T
IR  - Kiviniemi T
FIR - Strandberg, M
IR  - Strandberg M
FIR - Raali, J
IR  - Raali J
FIR - Roine, E
IR  - Roine E
FIR - Appel, K-F
IR  - Appel KF
FIR - Appel, S
IR  - Appel S
FIR - Utech, A
IR  - Utech A
FIR - Becker, P
IR  - Becker P
FIR - Chmilewski, S
IR  - Chmilewski S
FIR - Kuehnert, J
IR  - Kuehnert J
FIR - Pietsch, I
IR  - Pietsch I
FIR - Reinemann, A
IR  - Reinemann A
FIR - Werner, S
IR  - Werner S
FIR - Mentz, G
IR  - Mentz G
FIR - Drexler, M
IR  - Drexler M
FIR - Müller-Wittlich, I
IR  - Müller-Wittlich I
FIR - Drexler, A
IR  - Drexler A
FIR - Hobrack, S
IR  - Hobrack S
FIR - Tajouaout, K
IR  - Tajouaout K
FIR - Düngen, H-D
IR  - Düngen HD
FIR - Bekfani, T
IR  - Bekfani T
FIR - Cherian, G
IR  - Cherian G
FIR - Fritschka, M
IR  - Fritschka M
FIR - Musial-Bright, L
IR  - Musial-Bright L
FIR - Trippel, T
IR  - Trippel T
FIR - Tscholl, V
IR  - Tscholl V
FIR - Baltic, A
IR  - Baltic A
FIR - Inkrot, S
IR  - Inkrot S
FIR - Maiwald, A
IR  - Maiwald A
FIR - Pinta, A
IR  - Pinta A
FIR - Sacirovic, M
IR  - Sacirovic M
FIR - Saewe, Y
IR  - Saewe Y
FIR - Stolz, R
IR  - Stolz R
FIR - Boelmans, K
IR  - Boelmans K
FIR - Breunig, M
IR  - Breunig M
FIR - Hammer, F
IR  - Hammer F
FIR - Hofmann, U
IR  - Hofmann U
FIR - Judex, J
IR  - Judex J
FIR - Richter, C
IR  - Richter C
FIR - Voehringer, H
IR  - Voehringer H
FIR - Lianopoulos, E
IR  - Lianopoulos E
FIR - Opitz, C
IR  - Opitz C
FIR - Buchholz, M
IR  - Buchholz M
FIR - Gebhardt, S
IR  - Gebhardt S
FIR - Helms, S
IR  - Helms S
FIR - Horacek, T
IR  - Horacek T
FIR - Kahrmann, G
IR  - Kahrmann G
FIR - Stobbe, O
IR  - Stobbe O
FIR - Fink, P
IR  - Fink P
FIR - Günesli, A
IR  - Günesli A
FIR - Richtstein, J
IR  - Richtstein J
FIR - Wilke, K
IR  - Wilke K
FIR - Weiss, N
IR  - Weiss N
FIR - Jabs, N
IR  - Jabs N
FIR - Mahlmann, A
IR  - Mahlmann A
FIR - Werth, S
IR  - Werth S
FIR - Brilloff, S
IR  - Brilloff S
FIR - Dechert, M
IR  - Dechert M
FIR - Festerling, E
IR  - Festerling E
FIR - Leistner, M
IR  - Leistner M
FIR - Sehr, B
IR  - Sehr B
FIR - Weise, I
IR  - Weise I
FIR - Jeserich, M
IR  - Jeserich M
FIR - Haggenmiller, S
IR  - Haggenmiller S
FIR - Kimmel, S
IR  - Kimmel S
FIR - Schoengart, H-O
IR  - Schoengart HO
FIR - Cakir, M
IR  - Cakir M
FIR - Eichinger, G
IR  - Eichinger G
FIR - Rupprecht, M
IR  - Rupprecht M
FIR - Graf, K
IR  - Graf K
FIR - Thieme, R
IR  - Thieme R
FIR - Tummos, E
IR  - Tummos E
FIR - Ausner, J
IR  - Ausner J
FIR - Fischer, L
IR  - Fischer L
FIR - Braun-Dullaeus, R
IR  - Braun-Dullaeus R
FIR - Bönigk, H
IR  - Bönigk H
FIR - Meißler, S
IR  - Meißler S
FIR - Schmeißer, A
IR  - Schmeißer A
FIR - Schulz, H
IR  - Schulz H
FIR - Uslar, S
IR  - Uslar S
FIR - Weigt, D
IR  - Weigt D
FIR - Gebauer, R
IR  - Gebauer R
FIR - Roeder, S
IR  - Roeder S
FIR - Schäfer, K
IR  - Schäfer K
FIR - Silber, S
IR  - Silber S
FIR - Basler, M
IR  - Basler M
FIR - Matt, C
IR  - Matt C
FIR - Styllou, P
IR  - Styllou P
FIR - Bosnjak, B
IR  - Bosnjak B
FIR - Huth, M
IR  - Huth M
FIR - Schmid, A
IR  - Schmid A
FIR - Senger, C
IR  - Senger C
FIR - Camerer, M
IR  - Camerer M
FIR - Drösch, H
IR  - Drösch H
FIR - Strömer, H
IR  - Strömer H
FIR - Heid, J
IR  - Heid J
FIR - Wilsch, R
IR  - Wilsch R
FIR - Völler, H
IR  - Völler H
FIR - Jawari, A
IR  - Jawari A
FIR - Stiehl, S
IR  - Stiehl S
FIR - Salzwedel, A
IR  - Salzwedel A
FIR - Stolze, K
IR  - Stolze K
FIR - Mitrovic, V
IR  - Mitrovic V
FIR - Gaede, L
IR  - Gaede L
FIR - Peil, A
IR  - Peil A
FIR - Shaker, M
IR  - Shaker M
FIR - Stellbrink, C
IR  - Stellbrink C
FIR - Drephal, C
IR  - Drephal C
FIR - Elberg, B
IR  - Elberg B
FIR - Junge, J
IR  - Junge J
FIR - Stellbrink, E
IR  - Stellbrink E
FIR - Weber, T
IR  - Weber T
FIR - Brettschneider, B
IR  - Brettschneider B
FIR - Gruhne, C
IR  - Gruhne C
FIR - Iselt, M
IR  - Iselt M
FIR - Kube, J
IR  - Kube J
FIR - Lehmann, U
IR  - Lehmann U
FIR - Potthast, C
IR  - Potthast C
FIR - Watson, S
IR  - Watson S
FIR - Brachmann, J
IR  - Brachmann J
FIR - Held, M
IR  - Held M
FIR - Mahnkopf, C
IR  - Mahnkopf C
FIR - Saleh, A
IR  - Saleh A
FIR - Sallam, A
IR  - Sallam A
FIR - Schertel-Gruenler, B
IR  - Schertel-Gruenler B
FIR - Schnupp, S
IR  - Schnupp S
FIR - Goebel, U
IR  - Goebel U
FIR - Rube, S
IR  - Rube S
FIR - Truthan, K
IR  - Truthan K
FIR - Kadel, C
IR  - Kadel C
FIR - Lahiri, K
IR  - Lahiri K
FIR - Moellinger, H
IR  - Moellinger H
FIR - Pagitz, M
IR  - Pagitz M
FIR - Reusch, J
IR  - Reusch J
FIR - Stadler, A
IR  - Stadler A
FIR - Zulauf, N
IR  - Zulauf N
FIR - Anuschek, V
IR  - Anuschek V
FIR - Beißner, S
IR  - Beißner S
FIR - Buerger, M
IR  - Buerger M
FIR - Hagmanns, M
IR  - Hagmanns M
FIR - Hickmann, E
IR  - Hickmann E
FIR - Klinger, C
IR  - Klinger C
FIR - Rahn, G
IR  - Rahn G
FIR - Schemann, J
IR  - Schemann J
FIR - Tu, E
IR  - Tu E
FIR - Wölfl, C
IR  - Wölfl C
FIR - Schaechinger, V
IR  - Schaechinger V
FIR - Pluecker, T
IR  - Pluecker T
FIR - Strupp, G
IR  - Strupp G
FIR - Trepels, T
IR  - Trepels T
FIR - Wahl, W
IR  - Wahl W
FIR - Roemmelt, C
IR  - Roemmelt C
FIR - Fritsch, S
IR  - Fritsch S
FIR - Schwimmbeck, P
IR  - Schwimmbeck P
FIR - Fahrig, A
IR  - Fahrig A
FIR - Hautmann, M
IR  - Hautmann M
FIR - Öner, A
IR  - Öner A
FIR - Weidmann, B
IR  - Weidmann B
FIR - Wenzel, I
IR  - Wenzel I
FIR - Czihal, M
IR  - Czihal M
FIR - Hausleiter, K
IR  - Hausleiter K
FIR - Kress, K
IR  - Kress K
FIR - Kreuzpointner, R
IR  - Kreuzpointner R
FIR - Kuhlencordt, P
IR  - Kuhlencordt P
FIR - Rieber, S
IR  - Rieber S
FIR - Nuerbchen, J
IR  - Nuerbchen J
FIR - Roth-Zetzsche, S
IR  - Roth-Zetzsche S
FIR - Kääb, S
IR  - Kääb S
FIR - Franz, W
IR  - Franz W
FIR - Feldmann, C
IR  - Feldmann C
FIR - Grabmaier, U
IR  - Grabmaier U
FIR - Sinner, M
IR  - Sinner M
FIR - Bongartz, A
IR  - Bongartz A
FIR - Gross, C
IR  - Gross C
FIR - Halter, B
IR  - Halter B
FIR - Sakic, J
IR  - Sakic J
FIR - Bauersachs, J
IR  - Bauersachs J
FIR - Bavendiek, U
IR  - Bavendiek U
FIR - Pirr, J
IR  - Pirr J
FIR - Sonnenschein, K
IR  - Sonnenschein K
FIR - Hohenleitner-Lührßen, K
IR  - Hohenleitner-Lührßen K
FIR - Juergens, A
IR  - Juergens A
FIR - Schaefer, N
IR  - Schaefer N
FIR - Bosiljanoff, P
IR  - Bosiljanoff P
FIR - Betzl, G
IR  - Betzl G
FIR - Bosiljanoff, E
IR  - Bosiljanoff E
FIR - Feger, J
IR  - Feger J
FIR - Kinateder, A
IR  - Kinateder A
FIR - Sechtem, U
IR  - Sechtem U
FIR - Egenrieder, S
IR  - Egenrieder S
FIR - Karagianni, A
IR  - Karagianni A
FIR - Schäufele, T
IR  - Schäufele T
FIR - Voehringer, M
IR  - Voehringer M
FIR - Gruensfelder, S
IR  - Gruensfelder S
FIR - Hoffmann, L
IR  - Hoffmann L
FIR - Wenzelburger, I
IR  - Wenzelburger I
FIR - Dengler, T
IR  - Dengler T
FIR - Loges, C
IR  - Loges C
FIR - Neatu, C
IR  - Neatu C
FIR - Lindner, C
IR  - Lindner C
FIR - Pfau, C
IR  - Pfau C
FIR - Heuer, H
IR  - Heuer H
FIR - Bourhaial, H
IR  - Bourhaial H
FIR - Dulea, I
IR  - Dulea I
FIR - Guerocak, O
IR  - Guerocak O
FIR - Halberstadt, S
IR  - Halberstadt S
FIR - Kemala, E
IR  - Kemala E
FIR - Peterek, J
IR  - Peterek J
FIR - Philips, H
IR  - Philips H
FIR - Dieckheuer, U
IR  - Dieckheuer U
FIR - Euler, K
IR  - Euler K
FIR - Laschewski, B
IR  - Laschewski B
FIR - Maas, M
IR  - Maas M
FIR - Peda, J
IR  - Peda J
FIR - Schaper, F
IR  - Schaper F
FIR - Henkel, E
IR  - Henkel E
FIR - Teige, M
IR  - Teige M
FIR - Schrapel, C
IR  - Schrapel C
FIR - Waetzold, K
IR  - Waetzold K
FIR - Isermann, B
IR  - Isermann B
FIR - Westphal, S
IR  - Westphal S
FIR - Borucki, K
IR  - Borucki K
FIR - Schulze, M
IR  - Schulze M
FIR - West, K
IR  - West K
FIR - Trenk, D
IR  - Trenk D
FIR - Hochholzer, W
IR  - Hochholzer W
FIR - Leggewie, S
IR  - Leggewie S
FIR - Stratz, C
IR  - Stratz C
FIR - Schiebeling-Romer, A
IR  - Schiebeling-Romer A
FIR - Siefer, M
IR  - Siefer M
FIR - Werner, N
IR  - Werner N
FIR - Schueler, R
IR  - Schueler R
FIR - Sedaghat, A
IR  - Sedaghat A
FIR - Sinning, J-M
IR  - Sinning JM
FIR - Twelker, K
IR  - Twelker K
FIR - Jones, U
IR  - Jones U
FIR - Lauterborn, M
IR  - Lauterborn M
FIR - Lennarz, M
IR  - Lennarz M
FIR - Lubnau, S
IR  - Lubnau S
FIR - Meier, A
IR  - Meier A
FIR - Streuber-Bouhksas, T
IR  - Streuber-Bouhksas T
FIR - Blankenberg, S
IR  - Blankenberg S
FIR - Adam, M
IR  - Adam M
FIR - Alternburg, C
IR  - Alternburg C
FIR - Huemmelgen, M
IR  - Huemmelgen M
FIR - Jagodzinski, A
IR  - Jagodzinski A
FIR - Karaks, M
IR  - Karaks M
FIR - Koopmann, K
IR  - Koopmann K
FIR - Schäfer, S
IR  - Schäfer S
FIR - Schüler, H
IR  - Schüler H
FIR - Sydow, K
IR  - Sydow K
FIR - Thomas, C
IR  - Thomas C
FIR - Tigges, E
IR  - Tigges E
FIR - De Boer, I
IR  - De Boer I
FIR - Hermes, M
IR  - Hermes M
FIR - Nebel, J
IR  - Nebel J
FIR - Schlesner, C
IR  - Schlesner C
FIR - Schlüter, J
IR  - Schlüter J
FIR - Sprechert, D
IR  - Sprechert D
FIR - Zbik, S
IR  - Zbik S
FIR - Waltenberger, J
IR  - Waltenberger J
FIR - Fisscher, D
IR  - Fisscher D
FIR - Schulz, C
IR  - Schulz C
FIR - Otte, B
IR  - Otte B
FIR - Centofante, L
IR  - Centofante L
FIR - Kremerskothen, R
IR  - Kremerskothen R
FIR - Beilker, J
IR  - Beilker J
FIR - Müller, S
IR  - Müller S
FIR - Schlosser, E
IR  - Schlosser E
FIR - Birner, C
IR  - Birner C
FIR - Luchner, A
IR  - Luchner A
FIR - Egresits, J
IR  - Egresits J
FIR - Jungbauer, C
IR  - Jungbauer C
FIR - Resch, M
IR  - Resch M
FIR - Schmid, P
IR  - Schmid P
FIR - Buesing, M
IR  - Buesing M
FIR - Liebl, C
IR  - Liebl C
FIR - Sülflow, S
IR  - Sülflow S
FIR - Weil, J
IR  - Weil J
FIR - Brueggemann, B
IR  - Brueggemann B
FIR - Graf, T
IR  - Graf T
FIR - Moeller, C
IR  - Moeller C
FIR - Miodek, M
IR  - Miodek M
FIR - Ince, H
IR  - Ince H
FIR - Andresen, D
IR  - Andresen D
FIR - Seidel, A
IR  - Seidel A
FIR - Sprenger, C
IR  - Sprenger C
FIR - Stoeckicht, Y
IR  - Stoeckicht Y
FIR - Ziefle, S
IR  - Ziefle S
FIR - Forster, S
IR  - Forster S
FIR - Ort, J
IR  - Ort J
FIR - Szczesnak, S
IR  - Szczesnak S
FIR - Midi, P
IR  - Midi P
FIR - Felici, A
IR  - Felici A
FIR - Caranzetti, F
IR  - Caranzetti F
FIR - Tomassini, L
IR  - Tomassini L
FIR - Sicuro, M
IR  - Sicuro M
FIR - Aillon, C
IR  - Aillon C
FIR - Gianonatti, C
IR  - Gianonatti C
FIR - Baré, C
IR  - Baré C
FIR - Donà, P
IR  - Donà P
FIR - Caldarola, P
IR  - Caldarola P
FIR - Resta, M
IR  - Resta M
FIR - Ruggiero, M
IR  - Ruggiero M
FIR - Galietti, M
IR  - Galietti M
FIR - Di Pasquale, G
IR  - Di Pasquale G
FIR - Filippini, E
IR  - Filippini E
FIR - Riva, L
IR  - Riva L
FIR - Zagnoni, S
IR  - Zagnoni S
FIR - Piccinni, G
IR  - Piccinni G
FIR - Perrone, C
IR  - Perrone C
FIR - Aloisi, A
IR  - Aloisi A
FIR - Cosmi, F
IR  - Cosmi F
FIR - Mariottoni, B
IR  - Mariottoni B
FIR - Tarquini, B
IR  - Tarquini B
FIR - Frattini, S
IR  - Frattini S
FIR - Pirelli, S
IR  - Pirelli S
FIR - Paradiso, G
IR  - Paradiso G
FIR - Signore, S
IR  - Signore S
FIR - Baggiore, C
IR  - Baggiore C
FIR - Crescenti, C
IR  - Crescenti C
FIR - Leopardi, A
IR  - Leopardi A
FIR - Pini, P
IR  - Pini P
FIR - Di Biase, M
IR  - Di Biase M
FIR - D'Antuono, C
IR  - D'Antuono C
FIR - Ieva, R
IR  - Ieva R
FIR - Monaco, I
IR  - Monaco I
FIR - Montrone, D
IR  - Montrone D
FIR - Mandorla, S
IR  - Mandorla S
FIR - Buccolieri, M
IR  - Buccolieri M
FIR - Capponi, E
IR  - Capponi E
FIR - Martinelli, S
IR  - Martinelli S
FIR - Piccioni, N
IR  - Piccioni N
FIR - Regni, O
IR  - Regni O
FIR - Iaquaniello, A
IR  - Iaquaniello A
FIR - Malvestiti, A
IR  - Malvestiti A
FIR - Pieroni Minciaroli, S
IR  - Pieroni Minciaroli S
FIR - Olivieri, C
IR  - Olivieri C
FIR - Chiodi, R
IR  - Chiodi R
FIR - Masciotra, A
IR  - Masciotra A
FIR - Poletti, F
IR  - Poletti F
FIR - De Servi, S
IR  - De Servi S
FIR - Affinito, S
IR  - Affinito S
FIR - Di Donato, A
IR  - Di Donato A
FIR - Messina, S
IR  - Messina S
FIR - Stefanin, C
IR  - Stefanin C
FIR - Casolo, G
IR  - Casolo G
FIR - Robiglio, L
IR  - Robiglio L
FIR - Vivaldi, F
IR  - Vivaldi F
FIR - Buono, A
IR  - Buono A
FIR - Urbani, C
IR  - Urbani C
FIR - Alberti, A
IR  - Alberti A
FIR - Giagnoni, E
IR  - Giagnoni E
FIR - Pupilella, T
IR  - Pupilella T
FIR - Biondi, A
IR  - Biondi A
FIR - Lazzari, A
IR  - Lazzari A
FIR - Montagna, L
IR  - Montagna L
FIR - Chirio, C
IR  - Chirio C
FIR - Salvetti, I
IR  - Salvetti I
FIR - Perrelli, M
IR  - Perrelli M
FIR - Baldin, M G
IR  - Baldin MG
FIR - Cesanelli, R
IR  - Cesanelli R
FIR - Boccati, S
IR  - Boccati S
FIR - Durì, G
IR  - Durì G
FIR - Priori, S
IR  - Priori S
FIR - Ceresa, M
IR  - Ceresa M
FIR - Zambelli, M
IR  - Zambelli M
FIR - Savino, G
IR  - Savino G
FIR - Piovaccari, G
IR  - Piovaccari G
FIR - Grosseto, D
IR  - Grosseto D
FIR - Testa, P
IR  - Testa P
FIR - Gaviani, P
IR  - Gaviani P
FIR - Girardi, A
IR  - Girardi A
FIR - Manzo, I
IR  - Manzo I
FIR - Serroni, G
IR  - Serroni G
FIR - De Matteis, C
IR  - De Matteis C
FIR - Campidonico, U
IR  - Campidonico U
FIR - Crisci, C
IR  - Crisci C
FIR - Falco, M
IR  - Falco M
FIR - Di Matteo, C
IR  - Di Matteo C
FIR - Fattore, L
IR  - Fattore L
FIR - Morello, G
IR  - Morello G
FIR - Nave, C
IR  - Nave C
FIR - Petacchi, R
IR  - Petacchi R
FIR - Bertoli, D
IR  - Bertoli D
FIR - Filorizzo, G
IR  - Filorizzo G
FIR - De Donno, O
IR  - De Donno O
FIR - De Lorenzi, E
IR  - De Lorenzi E
FIR - Urso, L
IR  - Urso L
FIR - Lecci, A
IR  - Lecci A
FIR - Cucchi, G
IR  - Cucchi G
FIR - Gianatti, E
IR  - Gianatti E
FIR - Proietti, G
IR  - Proietti G
FIR - Bernardinangeli, M
IR  - Bernardinangeli M
FIR - Serani, S
IR  - Serani S
FIR - Morocutti, G
IR  - Morocutti G
FIR - Bisceglia, T
IR  - Bisceglia T
FIR - Fresco, C
IR  - Fresco C
FIR - Andrioli, V
IR  - Andrioli V
FIR - Biundo, V
IR  - Biundo V
FIR - Giannuzzi, P
IR  - Giannuzzi P
FIR - Gattone, M
IR  - Gattone M
FIR - Bolzani, V
IR  - Bolzani V
FIR - Di Ruocco, M
IR  - Di Ruocco M
FIR - Temporelli, B
IR  - Temporelli B
FIR - Mihara, B
IR  - Mihara B
FIR - Okada, Y
IR  - Okada Y
FIR - Nygard, O
IR  - Nygard O
FIR - Vingsnes, T
IR  - Vingsnes T
FIR - Sirnes, H
IR  - Sirnes H
FIR - Solheim, K
IR  - Solheim K
FIR - Tilseth, R
IR  - Tilseth R
FIR - Vestre, M
IR  - Vestre M
FIR - Bjorkas, A
IR  - Bjorkas A
FIR - Vassbotten, I
IR  - Vassbotten I
FIR - Rød, R
IR  - Rød R
FIR - Stodle, R
IR  - Stodle R
FIR - Nygård, O
IR  - Nygård O
FIR - Berge, C
IR  - Berge C
FIR - Schartum Hansen, H
IR  - Schartum Hansen H
FIR - Kask, A
IR  - Kask A
FIR - Løland, K
IR  - Løland K
FIR - Svingen, G
IR  - Svingen G
FIR - Tuseth, N
IR  - Tuseth N
FIR - Vavik, V
IR  - Vavik V
FIR - Wilberg Rebnord, E
IR  - Wilberg Rebnord E
FIR - Gjellefall, B
IR  - Gjellefall B
FIR - Hovland, S
IR  - Hovland S
FIR - Nordgaard Thorsen, S
IR  - Nordgaard Thorsen S
FIR - Kjærnli, T
IR  - Kjærnli T
FIR - Erstad, O
IR  - Erstad O
FIR - Grödal, K
IR  - Grödal K
FIR - Nybø, S
IR  - Nybø S
FIR - Royset, C
IR  - Royset C
FIR - Stadsnes, S
IR  - Stadsnes S
FIR - Hovland, A
IR  - Hovland A
FIR - Lappegard, K
IR  - Lappegard K
FIR - Sandvik, J
IR  - Sandvik J
FIR - Carlsen, H
IR  - Carlsen H
FIR - Enebakk, T
IR  - Enebakk T
FIR - Thunhaug, H
IR  - Thunhaug H
FIR - Solnør, L
IR  - Solnør L
FIR - Holmstrom, P
IR  - Holmstrom P
FIR - Risberg, K
IR  - Risberg K
FIR - Hansen, H
IR  - Hansen H
FIR - Kulseng, B
IR  - Kulseng B
FIR - Lauglo, K
IR  - Lauglo K
FIR - Tevik Bjøru, H
IR  - Tevik Bjøru H
FIR - Langeng, T
IR  - Langeng T
FIR - Salater, S
IR  - Salater S
FIR - Scott Munk, P
IR  - Scott Munk P
FIR - Singsaas, E
IR  - Singsaas E
FIR - Larsen, A-G
IR  - Larsen AG
FIR - Moen, S
IR  - Moen S
FIR - Nilsen, J
IR  - Nilsen J
FIR - Larsen, T
IR  - Larsen T
FIR - Turkerud Söby, E
IR  - Turkerud Söby E
FIR - Sparby, J
IR  - Sparby J
FIR - Werenskjold, E
IR  - Werenskjold E
FIR - Grundtvig, M
IR  - Grundtvig M
FIR - German, M
IR  - German M
FIR - Szacinski, G
IR  - Szacinski G
FIR - Hysing, J
IR  - Hysing J
FIR - Thalamus, J
IR  - Thalamus J
FIR - Flagstad, E
IR  - Flagstad E
FIR - Rosland, H
IR  - Rosland H
FIR - Klemsdal, T
IR  - Klemsdal T
FIR - Bergengen, L
IR  - Bergengen L
FIR - Kleve, R
IR  - Kleve R
FIR - Skogsholm, A
IR  - Skogsholm A
FIR - Larsby, K
IR  - Larsby K
FIR - Holde, I
IR  - Holde I
FIR - Jonassen, R
IR  - Jonassen R
FIR - Nilsen, M
IR  - Nilsen M
FIR - Berg-Johansen, J
IR  - Berg-Johansen J
FIR - Tisthammer Antonsen, H
IR  - Tisthammer Antonsen H
FIR - Jonasson, L
IR  - Jonasson L
FIR - Ohlsson, Å
IR  - Ohlsson Å
FIR - Bastani, L
IR  - Bastani L
FIR - Delgado, T
IR  - Delgado T
FIR - Gunvarsdotter, S
IR  - Gunvarsdotter S
FIR - Löf, P
IR  - Löf P
FIR - Persson, L
IR  - Persson L
FIR - Larsdotter-Damm, T
IR  - Larsdotter-Damm T
FIR - Skoglund, K
IR  - Skoglund K
FIR - Lindholm, C
IR  - Lindholm C
FIR - Thulin, J
IR  - Thulin J
FIR - Assarsson, E
IR  - Assarsson E
FIR - Broberg, M
IR  - Broberg M
FIR - Torstensson, I
IR  - Torstensson I
FIR - Lager, I
IR  - Lager I
FIR - Hårsmar, K
IR  - Hårsmar K
FIR - Knutsson, A
IR  - Knutsson A
FIR - Hjelmaeus, L
IR  - Hjelmaeus L
FIR - Zlatewa, R
IR  - Zlatewa R
FIR - Lindemann, E
IR  - Lindemann E
FIR - McLain, I
IR  - McLain I
FIR - Larnefeldt, H
IR  - Larnefeldt H
FIR - Eld, M
IR  - Eld M
FIR - Björkman-Larnefeldt, M
IR  - Björkman-Larnefeldt M
FIR - Hårdhammar, P
IR  - Hårdhammar P
FIR - Johansson, P-A
IR  - Johansson PA
FIR - Karlsson, A-C
IR  - Karlsson AC
FIR - Lingman, M
IR  - Lingman M
FIR - Löfgren, M
IR  - Löfgren M
FIR - Tabandeh, A
IR  - Tabandeh A
FIR - Andersson, L
IR  - Andersson L
FIR - Palm, C
IR  - Palm C
FIR - Timberg, I
IR  - Timberg I
FIR - Stjernberg, M
IR  - Stjernberg M
FIR - Wikström, P
IR  - Wikström P
FIR - Bergmark, C
IR  - Bergmark C
FIR - Thott, O
IR  - Thott O
FIR - Hedin, U
IR  - Hedin U
FIR - Montan, C
IR  - Montan C
FIR - Nilsson, O
IR  - Nilsson O
FIR - Lenquist, M
IR  - Lenquist M
FIR - Nilsson, L
IR  - Nilsson L
FIR - Wodlin, P
IR  - Wodlin P
FIR - Börjesson, M
IR  - Börjesson M
FIR - Raschberger, A
IR  - Raschberger A
FIR - Ekholm, L
IR  - Ekholm L
FIR - Svensson, K-A
IR  - Svensson KA
FIR - Ågårdh, A
IR  - Ågårdh A
FIR - Algotsson, L
IR  - Algotsson L
FIR - Bergström, M-L
IR  - Bergström ML
FIR - Randers, F
IR  - Randers F
FIR - Klintberg, L
IR  - Klintberg L
FIR - Axelsson, U
IR  - Axelsson U
FIR - Moström, P-Å
IR  - Moström PÅ
FIR - Mourtzinis, G
IR  - Mourtzinis G
FIR - Parén, P
IR  - Parén P
FIR - Persson, B
IR  - Persson B
FIR - Risenfors, M
IR  - Risenfors M
FIR - Moodh, J
IR  - Moodh J
FIR - Mossmark, M
IR  - Mossmark M
FIR - Ohrtgren, L
IR  - Ohrtgren L
FIR - Ahlström, P
IR  - Ahlström P
FIR - Törnqvist, Å
IR  - Törnqvist Å
FIR - Rosenqvist, U
IR  - Rosenqvist U
FIR - Grändås, M
IR  - Grändås M
FIR - Karlsson, G
IR  - Karlsson G
FIR - Ottander, P
IR  - Ottander P
FIR - Eriksson, A
IR  - Eriksson A
FIR - Backlund, M
IR  - Backlund M
FIR - Johansson, M
IR  - Johansson M
FIR - Sundholm, C
IR  - Sundholm C
FIR - Kempe, A
IR  - Kempe A
FIR - Salomonsson, S
IR  - Salomonsson S
FIR - Larsson, J
IR  - Larsson J
FIR - Forsberg, K
IR  - Forsberg K
FIR - Sjödin, A
IR  - Sjödin A
FIR - Mathiesen, U
IR  - Mathiesen U
FIR - Carlsson, M
IR  - Carlsson M
FIR - Keppel, E
IR  - Keppel E
FIR - Fehling, K
IR  - Fehling K
FIR - Robertsson, U
IR  - Robertsson U
FIR - Jansson, J-H
IR  - Jansson JH
FIR - Boman, K
IR  - Boman K
FIR - Lundmark, L-M
IR  - Lundmark LM
FIR - Norrfors, B
IR  - Norrfors B
FIR - Weiderman, A
IR  - Weiderman A
FIR - Jasinska, E
IR  - Jasinska E
FIR - Lundvall, M
IR  - Lundvall M
FIR - Eriksson, K
IR  - Eriksson K
FIR - Kjellberg-Eriksson, J
IR  - Kjellberg-Eriksson J
FIR - Larsson, U
IR  - Larsson U
FIR - Vasko, P
IR  - Vasko P
FIR - Anderson, G
IR  - Anderson G
FIR - Bergström, O
IR  - Bergström O
FIR - Johansson, S
IR  - Johansson S
FIR - Nyström, T
IR  - Nyström T
FIR - Uggeldahl, I
IR  - Uggeldahl I
FIR - Webster, J
IR  - Webster J
FIR - Herd, V
IR  - Herd V
FIR - Wilson, E
IR  - Wilson E
FIR - Mir, F
IR  - Mir F
FIR - Blackwood, S
IR  - Blackwood S
FIR - Watts, M
IR  - Watts M
FIR - Khan, W
IR  - Khan W
FIR - Tahir, N
IR  - Tahir N
FIR - Elliot, K
IR  - Elliot K
FIR - Lichfield, J
IR  - Lichfield J
FIR - Marsh, H
IR  - Marsh H
FIR - Reid, M
IR  - Reid M
FIR - Cooper, I
IR  - Cooper I
FIR - de Silva, R
IR  - de Silva R
FIR - Gallivan, A
IR  - Gallivan A
FIR - Jones, A
IR  - Jones A
FIR - Andrews, L
IR  - Andrews L
FIR - Jewkes, C
IR  - Jewkes C
FIR - Lindsay, S
IR  - Lindsay S
FIR - Rees, K
IR  - Rees K
FIR - Wilson, A
IR  - Wilson A
FIR - Bayly, G
IR  - Bayly G
FIR - Chambers, J
IR  - Chambers J
FIR - George, S
IR  - George S
FIR - Halestrap, M
IR  - Halestrap M
FIR - Bellamy, C
IR  - Bellamy C
FIR - Evans, S
IR  - Evans S
FIR - Pritchard, E
IR  - Pritchard E
FIR - Stockport, J
IR  - Stockport J
FIR - Wynne, S
IR  - Wynne S
FIR - Fulton, J
IR  - Fulton J
FIR - Simmonds, J
IR  - Simmonds J
FIR - Stewart, C
IR  - Stewart C
FIR - West, C
IR  - West C
FIR - Chidambara, H
IR  - Chidambara H
FIR - Msimanga, T
IR  - Msimanga T
FIR - Moore, B
IR  - Moore B
FIR - Roberts, G
IR  - Roberts G
FIR - Edwards, T
IR  - Edwards T
FIR - Breakspear, S
IR  - Breakspear S
FIR - Fleming, N
IR  - Fleming N
FIR - Newby, D
IR  - Newby D
FIR - Fraser, E
IR  - Fraser E
FIR - Marshall, L
IR  - Marshall L
FIR - Nailon, H
IR  - Nailon H
FIR - Parkin, D
IR  - Parkin D
FIR - Edwards, M
IR  - Edwards M
FIR - Mitchell, C
IR  - Mitchell C
FIR - Mahabir, N
IR  - Mahabir N
FIR - Griffiths, H
IR  - Griffiths H
FIR - Mitchell, K
IR  - Mitchell K
FIR - Appleyard, D
IR  - Appleyard D
FIR - Farr, S
IR  - Farr S
FIR - Lloyd-Mostyn, R
IR  - Lloyd-Mostyn R
FIR - Hardingham, S
IR  - Hardingham S
FIR - Sewell, T
IR  - Sewell T
FIR - Lynch, M
IR  - Lynch M
FIR - Burog, W
IR  - Burog W
FIR - Dhaliwal, M
IR  - Dhaliwal M
FIR - Mfuko, C
IR  - Mfuko C
FIR - Travill, C
IR  - Travill C
FIR - Gent, S
IR  - Gent S
FIR - Norris, B
IR  - Norris B
FIR - Edgell, R
IR  - Edgell R
FIR - Lake, T
IR  - Lake T
FIR - Taylor Bennett, A
IR  - Taylor Bennett A
FIR - Hartland, A
IR  - Hartland A
FIR - Walton, E
IR  - Walton E
FIR - Murphy, J
IR  - Murphy J
FIR - Brennan, G
IR  - Brennan G
FIR - Cawley, P
IR  - Cawley P
FIR - Dixon, L
IR  - Dixon L
FIR - Rees, E
IR  - Rees E
FIR - Andrews, R
IR  - Andrews R
FIR - Brownlow, T
IR  - Brownlow T
FIR - Crouch, S
IR  - Crouch S
FIR - Mills, H
IR  - Mills H
FIR - Nixon, M
IR  - Nixon M
FIR - Salter, N
IR  - Salter N
FIR - Pringle, S
IR  - Pringle S
FIR - Hutcheon, S
IR  - Hutcheon S
FIR - Waldie, H
IR  - Waldie H
FIR - Swan, J
IR  - Swan J
FIR - McSorland, D
IR  - McSorland D
FIR - Curless, R
IR  - Curless R
FIR - Armstrong, M
IR  - Armstrong M
FIR - Ashbrook-Raby, C
IR  - Ashbrook-Raby C
FIR - Bunn, D
IR  - Bunn D
FIR - Gour, R
IR  - Gour R
FIR - Herriott, C
IR  - Herriott C
FIR - Robson, C
IR  - Robson C
FIR - Tanney, C
IR  - Tanney C
FIR - Davey, P
IR  - Davey P
FIR - Campey, L
IR  - Campey L
FIR - Smith, K
IR  - Smith K
FIR - Tanqueray, E
IR  - Tanqueray E
FIR - Munir, A
IR  - Munir A
FIR - Pereira, O
IR  - Pereira O
FIR - Khalifa, M
IR  - Khalifa M
FIR - Capps, N
IR  - Capps N
FIR - Donaldson, D
IR  - Donaldson D
FIR - Miller, C
IR  - Miller C
FIR - Tonks, L
IR  - Tonks L
FIR - Reynolds, T
IR  - Reynolds T
FIR - Basvi, P
IR  - Basvi P
FIR - Reynolds, J
IR  - Reynolds J
FIR - Wilcox, L
IR  - Wilcox L
FIR - Mansell, P
IR  - Mansell P
FIR - Babington, G
IR  - Babington G
FIR - Barnes, E
IR  - Barnes E
FIR - Beck, S
IR  - Beck S
FIR - Craig, S
IR  - Craig S
FIR - Patterson, L
IR  - Patterson L
FIR - Selby, A
IR  - Selby A
FIR - Woodford, C
IR  - Woodford C
FIR - Watkins, H
IR  - Watkins H
FIR - Bowsher Brown, K
IR  - Bowsher Brown K
FIR - Robertson, J
IR  - Robertson J
FIR - Muthusamy, R
IR  - Muthusamy R
FIR - Lawan, M
IR  - Lawan M
FIR - Weston, C
IR  - Weston C
FIR - Orr, W
IR  - Orr W
FIR - Foxton, J
IR  - Foxton J
FIR - Hallett, S
IR  - Hallett S
FIR - Hilltout, P
IR  - Hilltout P
FIR - Jones, L
IR  - Jones L
FIR - King, J
IR  - King J
FIR - Ramtoola, S
IR  - Ramtoola S
FIR - Grimes, Y
IR  - Grimes Y
FIR - Hutchesson, A
IR  - Hutchesson A
FIR - Cummings, J
IR  - Cummings J
FIR - Morris, K
IR  - Morris K
FIR - Fleming, S
IR  - Fleming S
FIR - Ludlow, K
IR  - Ludlow K
FIR - Parrett, M
IR  - Parrett M
FIR - Pellow, S
IR  - Pellow S
FIR - Quinn, L
IR  - Quinn L
FIR - James, M
IR  - James M
FIR - Green, E
IR  - Green E
FIR - Keenan, S
IR  - Keenan S
FIR - Reckless, J
IR  - Reckless J
FIR - Robinson, A
IR  - Robinson A
FIR - Andrews, G
IR  - Andrews G
FIR - McLenaghan, A
IR  - McLenaghan A
FIR - ul Haq, I
IR  - ul Haq I
FIR - Albers, C
IR  - Albers C
FIR - Labib, M
IR  - Labib M
FIR - Higginson, E
IR  - Higginson E
FIR - Fitchet, A
IR  - Fitchet A
FIR - Darrel-Asherel, E
IR  - Darrel-Asherel E
FIR - Green, J
IR  - Green J
FIR - Healey, M
IR  - Healey M
FIR - Sexton, D
IR  - Sexton D
FIR - Hughes, E
IR  - Hughes E
FIR - Chackathayil, J
IR  - Chackathayil J
FIR - Willetts, S
IR  - Willetts S
FIR - Shearman, C
IR  - Shearman C
FIR - Pal, N
IR  - Pal N
FIR - Lewis, A
IR  - Lewis A
FIR - Pasinabo, M
IR  - Pasinabo M
FIR - Trevithick, C
IR  - Trevithick C
FIR - Tyler, D
IR  - Tyler D
FIR - Watkins, B
IR  - Watkins B
FIR - Papouchado, M
IR  - Papouchado M
FIR - Bertram, W
IR  - Bertram W
FIR - Binley, E
IR  - Binley E
FIR - Hierons, S
IR  - Hierons S
FIR - Kandola, S
IR  - Kandola S
FIR - Mann, C
IR  - Mann C
FIR - Whitney, K
IR  - Whitney K
FIR - Wilcox, H
IR  - Wilcox H
FIR - Bibi, A
IR  - Bibi A
FIR - Fuller, J
IR  - Fuller J
FIR - Jackson, S
IR  - Jackson S
FIR - Kalra, P
IR  - Kalra P
FIR - Howe, S
IR  - Howe S
FIR - Hudson, K
IR  - Hudson K
FIR - Suttling, A
IR  - Suttling A
FIR - Turner, C
IR  - Turner C
FIR - Wong, Y
IR  - Wong Y
FIR - Clayton-Evans, L
IR  - Clayton-Evans L
FIR - Moore, S
IR  - Moore S
FIR - Stearn, S
IR  - Stearn S
FIR - Lewis, P
IR  - Lewis P
FIR - Cochrane, H
IR  - Cochrane H
FIR - Curtis, J
IR  - Curtis J
FIR - Holland, M
IR  - Holland M
FIR - Junejo, S
IR  - Junejo S
FIR - Dungca, E
IR  - Dungca E
FIR - Robson, T
IR  - Robson T
FIR - Smith, A
IR  - Smith A
FIR - Carey, C
IR  - Carey C
FIR - Felmeden, L
IR  - Felmeden L
FIR - Summerhayes, A
IR  - Summerhayes A
FIR - Sutton, J
IR  - Sutton J
FIR - Butler, R
IR  - Butler R
FIR - Creamer, J
IR  - Creamer J
FIR - Bellaby, J
IR  - Bellaby J
FIR - Castro-Foskett, K
IR  - Castro-Foskett K
FIR - Griffiths, M
IR  - Griffiths M
FIR - Machin, J
IR  - Machin J
FIR - Massey, I
IR  - Massey I
FIR - Sellars, E
IR  - Sellars E
FIR - Wain, J
IR  - Wain J
FIR - McDowell, I
IR  - McDowell I
FIR - Davies, L
IR  - Davies L
FIR - Davies, M
IR  - Davies M
FIR - Dyer, H
IR  - Dyer H
FIR - Odam, M
IR  - Odam M
FIR - Waters, A
IR  - Waters A
FIR - Been, M
IR  - Been M
FIR - Ansell, V
IR  - Ansell V
FIR - Campbell, A
IR  - Campbell A
FIR - Davies, D
IR  - Davies D
FIR - De Burca, B
IR  - De Burca B
FIR - Jones, J
IR  - Jones J
FIR - Musa, A
IR  - Musa A
FIR - Roberts, D
IR  - Roberts D
FIR - Brady, R
IR  - Brady R
FIR - Dickinson, C
IR  - Dickinson C
FIR - Lane, L
IR  - Lane L
FIR - Pickervance, S
IR  - Pickervance S
FIR - Francis, M
IR  - Francis M
FIR - Bryson, V
IR  - Bryson V
FIR - Clements, M
IR  - Clements M
FIR - Ashton, L
IR  - Ashton L
FIR - George, A
IR  - George A
FIR - Markwell, K
IR  - Markwell K
FIR - Walker, E
IR  - Walker E
FIR - Orugun, O
IR  - Orugun O
FIR - Poultney, U
IR  - Poultney U
FIR - Lie, F
IR  - Lie F
FIR - Taneja, A
IR  - Taneja A
FIR - Badal, B
IR  - Badal B
FIR - Conteh, V
IR  - Conteh V
FIR - Jones, M
IR  - Jones M
FIR - Montemayor, M
IR  - Montemayor M
FIR - Trevelyan, J
IR  - Trevelyan J
FIR - Byng-Hollander, E
IR  - Byng-Hollander E
FIR - Doughty, A
IR  - Doughty A
FIR - Signy, M
IR  - Signy M
FIR - Dunne, A
IR  - Dunne A
FIR - Fox, H
IR  - Fox H
FIR - Wheatley, K
IR  - Wheatley K
FIR - Price, S
IR  - Price S
FIR - Ray, S
IR  - Ray S
FIR - Golledge, S
IR  - Golledge S
FIR - Murmu, M
IR  - Murmu M
FIR - Nicholas, A
IR  - Nicholas A
FIR - Brigden, G
IR  - Brigden G
FIR - Board, J
IR  - Board J
FIR - Buckley, C
IR  - Buckley C
FIR - Vickers, C
IR  - Vickers C
FIR - Albert, M
IR  - Albert M
FIR - Baillargeon, G
IR  - Baillargeon G
FIR - Harman, D
IR  - Harman D
FIR - Mahal, S
IR  - Mahal S
FIR - Kaur, J
IR  - Kaur J
FIR - Padkowsky, S
IR  - Padkowsky S
FIR - Walker, M
IR  - Walker M
FIR - Yandamuri, S
IR  - Yandamuri S
FIR - Dietrich, D
IR  - Dietrich D
FIR - Armstrong, L
IR  - Armstrong L
FIR - Casey, M
IR  - Casey M
FIR - Schaefer, V
IR  - Schaefer V
FIR - Bretton, E
IR  - Bretton E
FIR - Hsi, D
IR  - Hsi D
FIR - Kovach, J
IR  - Kovach J
FIR - Troy, J
IR  - Troy J
FIR - Asbill, B
IR  - Asbill B
FIR - Brown, L
IR  - Brown L
FIR - Cauthren, T
IR  - Cauthren T
FIR - Hull, A
IR  - Hull A
FIR - Lim, O
IR  - Lim O
FIR - Tompkins, J
IR  - Tompkins J
FIR - Vaughn, J
IR  - Vaughn J
FIR - Perlman, R
IR  - Perlman R
FIR - Connors, D
IR  - Connors D
FIR - Hoopes, D
IR  - Hoopes D
FIR - Palazzo, D
IR  - Palazzo D
FIR - Prosser, A
IR  - Prosser A
FIR - Serrano-Rawls, M
IR  - Serrano-Rawls M
FIR - Tedder, B
IR  - Tedder B
FIR - Johnson, E
IR  - Johnson E
FIR - Pearson, T
IR  - Pearson T
FIR - Rubino, K
IR  - Rubino K
FIR - Williams, P
IR  - Williams P
FIR - Singh, N
IR  - Singh N
FIR - Brown, M
IR  - Brown M
FIR - Dubal, S
IR  - Dubal S
FIR - Hall, E
IR  - Hall E
FIR - Logwood, D
IR  - Logwood D
FIR - Mazahir, U
IR  - Mazahir U
FIR - Raynes, K
IR  - Raynes K
FIR - Gammon, R
IR  - Gammon R
FIR - Bauman, A
IR  - Bauman A
FIR - Hatch, J
IR  - Hatch J
FIR - Mock, P
IR  - Mock P
FIR - Tilton, N
IR  - Tilton N
FIR - Abide, W Jr
IR  - Abide W Jr
FIR - Gudeman, D
IR  - Gudeman D
FIR - Minor, S
IR  - Minor S
FIR - Shipwash, T
IR  - Shipwash T
FIR - Korn, D
IR  - Korn D
FIR - Korn, A
IR  - Korn A
FIR - Awasty, V
IR  - Awasty V
FIR - Baldwin, E
IR  - Baldwin E
FIR - Hunt, G
IR  - Hunt G
FIR - Kaiser, V
IR  - Kaiser V
FIR - McMurray, C
IR  - McMurray C
FIR - Khan, T
IR  - Khan T
FIR - Al-Jumaily, J
IR  - Al-Jumaily J
FIR - Foster, T
IR  - Foster T
FIR - Holbrook, V
IR  - Holbrook V
FIR - Nambi, V
IR  - Nambi V
FIR - Ballantyne, C
IR  - Ballantyne C
FIR - Jackson, M
IR  - Jackson M
FIR - Jones, P
IR  - Jones P
FIR - Morris, B
IR  - Morris B
FIR - Techmanski, M
IR  - Techmanski M
FIR - Tran, A
IR  - Tran A
FIR - Eshaghian, S
IR  - Eshaghian S
FIR - Mirshkarlo, H
IR  - Mirshkarlo H
FIR - Zineldine, A
IR  - Zineldine A
FIR - Bies, J
IR  - Bies J
FIR - Hockett, D
IR  - Hockett D
FIR - Kimball, L
IR  - Kimball L
FIR - Thakkar, M
IR  - Thakkar M
FIR - Varma, S
IR  - Varma S
FIR - Barkley-Daughtry, S
IR  - Barkley-Daughtry S
FIR - Collins, S
IR  - Collins S
FIR - Evans-Gay, S
IR  - Evans-Gay S
FIR - Martin, L
IR  - Martin L
FIR - McKinley, A
IR  - McKinley A
FIR - Murray, L
IR  - Murray L
FIR - Noel, L
IR  - Noel L
FIR - Prasada, S
IR  - Prasada S
FIR - Robinson, R
IR  - Robinson R
FIR - Wheeler, S
IR  - Wheeler S
FIR - Andreo, J
IR  - Andreo J
FIR - Bansilal, S
IR  - Bansilal S
FIR - Bergmark, B
IR  - Bergmark B
FIR - Bohula May, E
IR  - Bohula May E
FIR - Cavender, M
IR  - Cavender M
FIR - Cyr, J
IR  - Cyr J
FIR - Desai, N
IR  - Desai N
FIR - Fanola, C
IR  - Fanola C
FIR - Fantony, N
IR  - Fantony N
FIR - Giugliano, R
IR  - Giugliano R
FIR - Gutierrez, J
IR  - Gutierrez J
FIR - Kazanjian, P
IR  - Kazanjian P
FIR - Marti-Bernier, J
IR  - Marti-Bernier J
FIR - Mega, J
IR  - Mega J
FIR - Mesa, R
IR  - Mesa R
FIR - O'Donoghue, M
IR  - O'Donoghue M
FIR - Scirica, B
IR  - Scirica B
FIR - Silverman, M
IR  - Silverman M
FIR - Williams, L
IR  - Williams L
FIR - Meckel, C
IR  - Meckel C
FIR - Orosco, C
IR  - Orosco C
FIR - Saalfeld, R
IR  - Saalfeld R
FIR - Thompson, N
IR  - Thompson N
FIR - Wiechert, C
IR  - Wiechert C
FIR - Kozlowski, L
IR  - Kozlowski L
FIR - Cooke, B
IR  - Cooke B
FIR - Corbelli, J
IR  - Corbelli J
FIR - Galla, A
IR  - Galla A
FIR - Stock, R
IR  - Stock R
FIR - Benton, R
IR  - Benton R
FIR - Carroll, A
IR  - Carroll A
FIR - Leeper, C
IR  - Leeper C
FIR - Orvis, E
IR  - Orvis E
FIR - Shah, P
IR  - Shah P
FIR - Kasson, A
IR  - Kasson A
FIR - Lieberman, J
IR  - Lieberman J
FIR - O'Malley, A
IR  - O'Malley A
FIR - Rider, J
IR  - Rider J
FIR - Loomis, B
IR  - Loomis B
FIR - Schantz, M
IR  - Schantz M
FIR - Heiman, M
IR  - Heiman M
FIR - Sadowski, K
IR  - Sadowski K
FIR - Scierka, L
IR  - Scierka L
FIR - Sclafani, J
IR  - Sclafani J
FIR - Strubberg, K
IR  - Strubberg K
FIR - Mania, D
IR  - Mania D
FIR - Del Mastro, E
IR  - Del Mastro E
FIR - Jumper, R
IR  - Jumper R
FIR - Bukoski, K
IR  - Bukoski K
FIR - Eiben, P
IR  - Eiben P
FIR - Keegan, R
IR  - Keegan R
FIR - Kelley, E
IR  - Kelley E
FIR - Sekerak, E
IR  - Sekerak E
FIR - Weisberger, J
IR  - Weisberger J
FIR - Serra, A
IR  - Serra A
FIR - Augenbraun, C
IR  - Augenbraun C
FIR - Jumper, S
IR  - Jumper S
FIR - Stuart, A
IR  - Stuart A
FIR - Archer, A
IR  - Archer A
FIR - Malak, T
IR  - Malak T
FIR - Velky, J
IR  - Velky J
FIR - Spencer, R
IR  - Spencer R
FIR - Lane, B
IR  - Lane B
FIR - Lehmann, J
IR  - Lehmann J
FIR - Henderson, D
IR  - Henderson D
FIR - Crandall, L
IR  - Crandall L
FIR - Easterling, A
IR  - Easterling A
FIR - Lizama, A
IR  - Lizama A
FIR - Millard, D
IR  - Millard D
FIR - Gelernt, M
IR  - Gelernt M
FIR - Billings, C
IR  - Billings C
FIR - Cockrell, D
IR  - Cockrell D
FIR - Anderson, E
IR  - Anderson E
FIR - Pavlides, A
IR  - Pavlides A
FIR - Davis, M
IR  - Davis M
FIR - Viswanath, D
IR  - Viswanath D
FIR - Kinder, M
IR  - Kinder M
FIR - Jeffers, H
IR  - Jeffers H
FIR - Manga, S
IR  - Manga S
FIR - Shaw, P
IR  - Shaw P
FIR - Jones, S
IR  - Jones S
FIR - Stover, T
IR  - Stover T
FIR - Reeves, R
IR  - Reeves R
FIR - Frew, S
IR  - Frew S
FIR - Menuet, R II
IR  - Menuet R II
FIR - Veerina, K
IR  - Veerina K
FIR - Domingue, N
IR  - Domingue N
FIR - Huffman, L
IR  - Huffman L
FIR - Leach, Y
IR  - Leach Y
FIR - Rideaux, T
IR  - Rideaux T
FIR - Smith, J
IR  - Smith J
FIR - Soileau, L
IR  - Soileau L
FIR - Karlsberg, R
IR  - Karlsberg R
FIR - Bhatia
IR  - Bhatia
FIR - Gomez, A
IR  - Gomez A
FIR - Levi, L
IR  - Levi L
FIR - Lopez, D
IR  - Lopez D
FIR - Treasure, C
IR  - Treasure C
FIR - Michaelis, L II
IR  - Michaelis L II
FIR - Parker, M
IR  - Parker M
FIR - Robertson, C
IR  - Robertson C
FIR - Treasure, L
IR  - Treasure L
FIR - Erickson, B
IR  - Erickson B
FIR - Amundson, A
IR  - Amundson A
FIR - Humbert, J
IR  - Humbert J
FIR - Madden, H
IR  - Madden H
FIR - Desai, V
IR  - Desai V
FIR - Lemmertz, K
IR  - Lemmertz K
FIR - Zoghbi, J
IR  - Zoghbi J
FIR - Malone, M
IR  - Malone M
FIR - Mullinax, K
IR  - Mullinax K
FIR - Schenks, R
IR  - Schenks R
FIR - Goldscher, D
IR  - Goldscher D
FIR - Fisher, M
IR  - Fisher M
FIR - Latteri, J
IR  - Latteri J
FIR - Goldstein, M
IR  - Goldstein M
FIR - Lutz, H
IR  - Lutz H
FIR - Peichert, D
IR  - Peichert D
FIR - Haskel, E
IR  - Haskel E
FIR - Powell, J
IR  - Powell J
FIR - Yashinski, C
IR  - Yashinski C
FIR - Amin, J
IR  - Amin J
FIR - Bashton, D
IR  - Bashton D
FIR - Burns, S
IR  - Burns S
FIR - Davidson, A
IR  - Davidson A
FIR - DeSousa, C
IR  - DeSousa C
FIR - Humberger, C
IR  - Humberger C
FIR - McGee, R
IR  - McGee R
FIR - Zelenka, J
IR  - Zelenka J
FIR - Ferguson, D
IR  - Ferguson D
FIR - Manuel, C
IR  - Manuel C
FIR - Quinn, J
IR  - Quinn J
FIR - Zelik, J
IR  - Zelik J
FIR - Nukta, E
IR  - Nukta E
FIR - Bittel, B
IR  - Bittel B
FIR - Dettmer, M
IR  - Dettmer M
FIR - Palmer, C
IR  - Palmer C
FIR - Boulware, W
IR  - Boulware W
FIR - Cooper, L
IR  - Cooper L
FIR - Freeman, R
IR  - Freeman R
FIR - Banks, K
IR  - Banks K
FIR - Hall, L
IR  - Hall L
FIR - Hall, C
IR  - Hall C
FIR - Riser, K
IR  - Riser K
FIR - Vaz, S
IR  - Vaz S
FIR - Winstead, J
IR  - Winstead J
FIR - Womack, L
IR  - Womack L
FIR - Dy, J
IR  - Dy J
FIR - Fox, L
IR  - Fox L
FIR - Landers, E
IR  - Landers E
FIR - Raby, B
IR  - Raby B
FIR - Whisnant, T
IR  - Whisnant T
FIR - Isserman, S
IR  - Isserman S
FIR - Annas, T
IR  - Annas T
FIR - Kirby, K
IR  - Kirby K
FIR - Lail, J
IR  - Lail J
FIR - Moore, C
IR  - Moore C
FIR - Cohen, R
IR  - Cohen R
FIR - Bossaers, J
IR  - Bossaers J
FIR - Heaney, L
IR  - Heaney L
FIR - Hislop, A
IR  - Hislop A
FIR - Moreiras, L
IR  - Moreiras L
FIR - Ocampo, M
IR  - Ocampo M
FIR - Jetty, P
IR  - Jetty P
FIR - Allen, T
IR  - Allen T
FIR - Custer, C
IR  - Custer C
FIR - Key, A
IR  - Key A
FIR - Lipps, S
IR  - Lipps S
FIR - Banerjee, S
IR  - Banerjee S
FIR - Carlos, S
IR  - Carlos S
FIR - Garza, A
IR  - Garza A
FIR - Sutton, R
IR  - Sutton R
FIR - Tobiansky, J
IR  - Tobiansky J
FIR - Gluck, J
IR  - Gluck J
FIR - Tofstad, C
IR  - Tofstad C
FIR - Kmetzo, J
IR  - Kmetzo J
FIR - Brown, J
IR  - Brown J
FIR - Carter, L
IR  - Carter L
FIR - Riley, R
IR  - Riley R
FIR - Scott, D
IR  - Scott D
FIR - Seger, P
IR  - Seger P
FIR - Taylor, D
IR  - Taylor D
FIR - Wood, D
IR  - Wood D
FIR - Ahmad, A
IR  - Ahmad A
FIR - Ahmed, M
IR  - Ahmed M
FIR - Ayub, H
IR  - Ayub H
FIR - Contreras, S
IR  - Contreras S
FIR - Iqbal, S
IR  - Iqbal S
FIR - Martinez, S
IR  - Martinez S
FIR - Martinez, M
IR  - Martinez M
FIR - Donahoe, S
IR  - Donahoe S
FIR - Dalal, P
IR  - Dalal P
FIR - Defraia, C
IR  - Defraia C
FIR - DeStefano, R
IR  - DeStefano R
FIR - Lederman, S
IR  - Lederman S
FIR - Lorme, D
IR  - Lorme D
FIR - Ruhani, M
IR  - Ruhani M
FIR - Acheatel, R
IR  - Acheatel R
FIR - Biggers, J
IR  - Biggers J
FIR - Emery, P
IR  - Emery P
FIR - Kim, C
IR  - Kim C
FIR - Barnes, D
IR  - Barnes D
FIR - Behm, K
IR  - Behm K
FIR - Dziekonski, A
IR  - Dziekonski A
FIR - Karunaratne, H
IR  - Karunaratne H
FIR - Stastny, C
IR  - Stastny C
FIR - Bittar, N
IR  - Bittar N
FIR - Lehmann, S
IR  - Lehmann S
FIR - Spatola, M
IR  - Spatola M
FIR - Wilson, P
IR  - Wilson P
FIR - Staniloae, C
IR  - Staniloae C
FIR - Homberg-Pinassi, E
IR  - Homberg-Pinassi E
FIR - Hermany, P
IR  - Hermany P
FIR - Batchlett, K
IR  - Batchlett K
FIR - Gibson, A
IR  - Gibson A
FIR - Meissner-Dengler, S
IR  - Meissner-Dengler S
FIR - Rosenfeld, J
IR  - Rosenfeld J
FIR - Seidner, M
IR  - Seidner M
FIR - Sosonkin, K
IR  - Sosonkin K
FIR - Pollock, S
IR  - Pollock S
FIR - Johnson, S
IR  - Johnson S
FIR - Salazar, J
IR  - Salazar J
FIR - Hovland, R
IR  - Hovland R
FIR - Jordan, J
IR  - Jordan J
FIR - Karas, S
IR  - Karas S
FIR - Peacock, T
IR  - Peacock T
FIR - Schechtmann, N
IR  - Schechtmann N
FIR - Tischner, G
IR  - Tischner G
FIR - Vicari, R
IR  - Vicari R
FIR - Warren, K
IR  - Warren K
FIR - Ghitis, A
IR  - Ghitis A
FIR - Cusner, H
IR  - Cusner H
FIR - Klaus Clark, M
IR  - Klaus Clark M
FIR - Zebrack, J
IR  - Zebrack J
FIR - Christensen, S
IR  - Christensen S
FIR - Evenson, C
IR  - Evenson C
FIR - Fullerton, D
IR  - Fullerton D
FIR - Hartley, J
IR  - Hartley J
FIR - Broadway, K
IR  - Broadway K
FIR - Eskridge, L
IR  - Eskridge L
FIR - Raymond, D
IR  - Raymond D
FIR - Kizhakekuttu, T
IR  - Kizhakekuttu T
FIR - Hillis, S
IR  - Hillis S
FIR - Klundt, R
IR  - Klundt R
FIR - McElroy, D
IR  - McElroy D
FIR - House, K
IR  - House K
FIR - Begg, R
IR  - Begg R
FIR - Acon, J
IR  - Acon J
FIR - Flores, A
IR  - Flores A
FIR - Hobbs-Williams, J
IR  - Hobbs-Williams J
FIR - Schidemantle, E
IR  - Schidemantle E
FIR - Cooper, M
IR  - Cooper M
FIR - Campbell, E
IR  - Campbell E
FIR - Corcoran, B
IR  - Corcoran B
FIR - Hughes, S
IR  - Hughes S
FIR - Miller, N
IR  - Miller N
FIR - Steingard, S
IR  - Steingard S
FIR - Einhorn, D
IR  - Einhorn D
FIR - Berry, M
IR  - Berry M
FIR - Dawkins Hughes, S
IR  - Dawkins Hughes S
FIR - Gilbert, L
IR  - Gilbert L
FIR - Lasala, E
IR  - Lasala E
FIR - Loeck, A
IR  - Loeck A
FIR - Mills, N
IR  - Mills N
FIR - Oppenheim, J
IR  - Oppenheim J
FIR - O'Dea, D
IR  - O'Dea D
FIR - Brian, S
IR  - Brian S
FIR - Gerber, G
IR  - Gerber G
FIR - Landi, T
IR  - Landi T
FIR - Ling, J
IR  - Ling J
FIR - Rimmey, S
IR  - Rimmey S
FIR - Gilmore, R
IR  - Gilmore R
FIR - Bruney, C
IR  - Bruney C
FIR - Gabbert, E
IR  - Gabbert E
FIR - Hays, R
IR  - Hays R
FIR - Stawecki, L
IR  - Stawecki L
FIR - Trahan, J
IR  - Trahan J
FIR - Winey-Ward, D
IR  - Winey-Ward D
FIR - Baker, S
IR  - Baker S
FIR - Gervasio, B
IR  - Gervasio B
FIR - Labodin, J
IR  - Labodin J
FIR - Taheri, H
IR  - Taheri H
FIR - Brooks, J
IR  - Brooks J
FIR - Delozier, A
IR  - Delozier A
FIR - Jayashekaramurthy, J
IR  - Jayashekaramurthy J
FIR - Khachab, S
IR  - Khachab S
FIR - Machineni, P
IR  - Machineni P
FIR - Morgan, K
IR  - Morgan K
FIR - Cathcart, C
IR  - Cathcart C
FIR - Ciampanelli, E
IR  - Ciampanelli E
FIR - Ervin, W
IR  - Ervin W
FIR - Soule, K
IR  - Soule K
FIR - Stinson, J
IR  - Stinson J
FIR - Bhargava, A
IR  - Bhargava A
FIR - Borg, L
IR  - Borg L
FIR - Carver, A
IR  - Carver A
FIR - Koren, M
IR  - Koren M
FIR - West, A
IR  - West A
FIR - Jenkins, R
IR  - Jenkins R
FIR - Barnett, S
IR  - Barnett S
FIR - Caro, H
IR  - Caro H
FIR - Mooney, J
IR  - Mooney J
FIR - Janout, M
IR  - Janout M
FIR - Bjergo, J
IR  - Bjergo J
FIR - Passey, L
IR  - Passey L
FIR - Sather, K
IR  - Sather K
FIR - Hage-Korban, E
IR  - Hage-Korban E
FIR - Carrington, M
IR  - Carrington M
FIR - Childs, A
IR  - Childs A
FIR - Harrington, A
IR  - Harrington A
FIR - Manns, D
IR  - Manns D
FIR - Phelan, T
IR  - Phelan T
FIR - Stuckey, T
IR  - Stuckey T
FIR - Lord, S
IR  - Lord S
FIR - Milks, S
IR  - Milks S
FIR - Bays, H
IR  - Bays H
FIR - Bushong, D
IR  - Bushong D
FIR - Keiran, S
IR  - Keiran S
FIR - Moore, M
IR  - Moore M
FIR - Weiter, K
IR  - Weiter K
FIR - Morris, F
IR  - Morris F
FIR - Dignon, C
IR  - Dignon C
FIR - Downing, J
IR  - Downing J
FIR - Lowry, D
IR  - Lowry D
FIR - Metcalf, A
IR  - Metcalf A
FIR - Claxton, E Jr
IR  - Claxton E Jr
FIR - Weiss, R
IR  - Weiss R
FIR - Dumais, S
IR  - Dumais S
FIR - Bernstein, R
IR  - Bernstein R
FIR - Singh, C
IR  - Singh C
FIR - Colfer, H
IR  - Colfer H
FIR - Teklinski, A
IR  - Teklinski A
FIR - Antonishen, D
IR  - Antonishen D
FIR - Antonishen, M
IR  - Antonishen M
FIR - Ronquist, M
IR  - Ronquist M
FIR - Shaw, C
IR  - Shaw C
FIR - Hall, J
IR  - Hall J
FIR - Hanzich, C
IR  - Hanzich C
FIR - Gessler, A
IR  - Gessler A
FIR - Skatrud, L
IR  - Skatrud L
FIR - Collins, J
IR  - Collins J
FIR - Bitzer, V
IR  - Bitzer V
FIR - Fruge, A
IR  - Fruge A
FIR - Gauthier, T
IR  - Gauthier T
FIR - Hernandez, M
IR  - Hernandez M
FIR - Kayner, K
IR  - Kayner K
FIR - Michon, C
IR  - Michon C
FIR - Naessens, L
IR  - Naessens L
FIR - Felten, W
IR  - Felten W
FIR - Cryderman, A
IR  - Cryderman A
FIR - Lagalo, M
IR  - Lagalo M
FIR - Mostek, K
IR  - Mostek K
FIR - Cluley, C
IR  - Cluley C
FIR - Prior, J
IR  - Prior J
FIR - Lader, E
IR  - Lader E
FIR - Meyer, M
IR  - Meyer M
FIR - Alford, C
IR  - Alford C
FIR - Bryan, S
IR  - Bryan S
FIR - Gilley, J
IR  - Gilley J
FIR - Levin, P
IR  - Levin P
FIR - Bromberger, L
IR  - Bromberger L
FIR - Guerra, D
IR  - Guerra D
FIR - Brandon, P
IR  - Brandon P
FIR - Burton, C
IR  - Burton C
FIR - Ebert, J
IR  - Ebert J
FIR - Garrison, K
IR  - Garrison K
FIR - Goetz, C
IR  - Goetz C
FIR - Harris, S
IR  - Harris S
FIR - Lumsden, C
IR  - Lumsden C
FIR - Quinn, D
IR  - Quinn D
FIR - Graf, R
IR  - Graf R
FIR - Scott, J
IR  - Scott J
FIR - Ayers, S
IR  - Ayers S
FIR - Beasley, T
IR  - Beasley T
FIR - Finney
IR  - Finney
FIR - Gordon, R
IR  - Gordon R
FIR - Hoekstra, J
IR  - Hoekstra J
FIR - Jeter, W
IR  - Jeter W
FIR - Young, C
IR  - Young C
FIR - Dionisopoulos, P
IR  - Dionisopoulos P
FIR - Godfrey, C
IR  - Godfrey C
FIR - Holcomb, R
IR  - Holcomb R
FIR - Krenk, S
IR  - Krenk S
FIR - Randhawa, P
IR  - Randhawa P
FIR - Agarwal, S
IR  - Agarwal S
FIR - Almond, E
IR  - Almond E
FIR - Capstraw, E
IR  - Capstraw E
FIR - Geraldo-Abache, A
IR  - Geraldo-Abache A
FIR - Kuchipudi, S
IR  - Kuchipudi S
FIR - Pasupuleti, L
IR  - Pasupuleti L
FIR - Sangiovanni, C
IR  - Sangiovanni C
FIR - Sheena, H
IR  - Sheena H
FIR - Vargas, B
IR  - Vargas B
FIR - Hendrix, E
IR  - Hendrix E
FIR - Crews, C
IR  - Crews C
FIR - McNeese, J
IR  - McNeese J
FIR - Traboulssi, M
IR  - Traboulssi M
FIR - Bohn, A
IR  - Bohn A
FIR - Humphrey, K
IR  - Humphrey K
FIR - Walton, A
IR  - Walton A
FIR - Lupovitch, S
IR  - Lupovitch S
FIR - Bellini, S
IR  - Bellini S
FIR - Clemens, L
IR  - Clemens L
FIR - Galindo, M
IR  - Galindo M
FIR - Piszkiewicz, V
IR  - Piszkiewicz V
FIR - Soni, A
IR  - Soni A
FIR - Lash, J
IR  - Lash J
FIR - Abell, T
IR  - Abell T
FIR - Flanery, V
IR  - Flanery V
FIR - Hanrahan, J
IR  - Hanrahan J
FIR - Mudd, D
IR  - Mudd D
FIR - Pasquini, J
IR  - Pasquini J
FIR - Morton, V
IR  - Morton V
FIR - Nikitin, J
IR  - Nikitin J
FIR - Richards, P
IR  - Richards P
FIR - Sander, C
IR  - Sander C
FIR - Voelkers, M
IR  - Voelkers M
FIR - Hamroff, G
IR  - Hamroff G
FIR - Bentivenga, L
IR  - Bentivenga L
FIR - Fuerst-Carter, K
IR  - Fuerst-Carter K
FIR - Hametz, C
IR  - Hametz C
FIR - Hollenweger, L
IR  - Hollenweger L
FIR - Pankovic, C
IR  - Pankovic C
FIR - Solomon, A
IR  - Solomon A
FIR - Prashad, R
IR  - Prashad R
FIR - Colacone, T
IR  - Colacone T
FIR - Green, M
IR  - Green M
FIR - Lightcap, P
IR  - Lightcap P
FIR - McDonough, C
IR  - McDonough C
FIR - Metivier, E
IR  - Metivier E
FIR - Miller, D
IR  - Miller D
FIR - Alton, M
IR  - Alton M
FIR - Grimwood-Fidler, D
IR  - Grimwood-Fidler D
FIR - Heins, G
IR  - Heins G
FIR - Looney, A
IR  - Looney A
FIR - Orr, L
IR  - Orr L
FIR - Clark, W
IR  - Clark W
FIR - Dolan, M
IR  - Dolan M
FIR - Dugan, B
IR  - Dugan B
FIR - Feest, K
IR  - Feest K
FIR - Foley, J
IR  - Foley J
FIR - Perlmutter, N
IR  - Perlmutter N
FIR - Aviles, R
IR  - Aviles R
FIR - Doucette, W
IR  - Doucette W
FIR - Fortney, T
IR  - Fortney T
FIR - Garceau, J
IR  - Garceau J
FIR - Heywood, J
IR  - Heywood J
FIR - Kanegae, K
IR  - Kanegae K
FIR - Kozlowski, C
IR  - Kozlowski C
FIR - LeDoux, D
IR  - LeDoux D
FIR - Leggett, J
IR  - Leggett J
FIR - Mahan, A
IR  - Mahan A
FIR - McKinney, E
IR  - McKinney E
FIR - Ostergard, S
IR  - Ostergard S
FIR - Wagoner, S
IR  - Wagoner S
FIR - Yedinak, S
IR  - Yedinak S
FIR - Zilz, N
IR  - Zilz N
FIR - Kahn, B
IR  - Kahn B
FIR - Coombs, V
IR  - Coombs V
FIR - Phelps, J
IR  - Phelps J
FIR - Sheridan, E
IR  - Sheridan E
FIR - Steinberg, M
IR  - Steinberg M
FIR - Littlefield, R
IR  - Littlefield R
FIR - Baty, J
IR  - Baty J
FIR - Clark, A
IR  - Clark A
FIR - Cooper, J
IR  - Cooper J
FIR - Hames, E
IR  - Hames E
FIR - Collis, W
IR  - Collis W
FIR - Needham, J
IR  - Needham J
FIR - Srivastava, S
IR  - Srivastava S
FIR - Bilazarian, S
IR  - Bilazarian S
FIR - Ketis, C
IR  - Ketis C
FIR - Roach, K
IR  - Roach K
FIR - Boccalandro, F
IR  - Boccalandro F
FIR - Bryan, A
IR  - Bryan A
FIR - Krantzler, J
IR  - Krantzler J
FIR - McClelland, N
IR  - McClelland N
FIR - Muhlenberg, T
IR  - Muhlenberg T
FIR - Pickett, S
IR  - Pickett S
FIR - Rink, L
IR  - Rink L
FIR - Brooks-Wolfe, A
IR  - Brooks-Wolfe A
FIR - Litz, B
IR  - Litz B
FIR - Mobley, D
IR  - Mobley D
FIR - Knutson, T
IR  - Knutson T
FIR - Belanger, B
IR  - Belanger B
FIR - Hermans, P
IR  - Hermans P
FIR - Quinnell, C
IR  - Quinnell C
FIR - Hack, T
IR  - Hack T
FIR - Fisher, E
IR  - Fisher E
FIR - Morelli, L
IR  - Morelli L
FIR - Sullivan, S
IR  - Sullivan S
FIR - Landau, C
IR  - Landau C
FIR - Hilts, T
IR  - Hilts T
FIR - Eisenberg, D
IR  - Eisenberg D
FIR - Babar, G
IR  - Babar G
FIR - Fam, M
IR  - Fam M
FIR - Fernando, D
IR  - Fernando D
FIR - Gallegos, D
IR  - Gallegos D
FIR - Kenegos, G
IR  - Kenegos G
FIR - Reed, K
IR  - Reed K
FIR - Danish Rizvi, M
IR  - Danish Rizvi M
FIR - Erie, G
IR  - Erie G
FIR - Eubanks, C
IR  - Eubanks C
FIR - Foster, B
IR  - Foster B
FIR - Kline, J
IR  - Kline J
FIR - Nelson, W
IR  - Nelson W
FIR - Tami, L
IR  - Tami L
FIR - Abdur Rahman, M
IR  - Abdur Rahman M
FIR - Viera Moreno, J
IR  - Viera Moreno J
FIR - Krichmar, P
IR  - Krichmar P
FIR - Ferreira, J
IR  - Ferreira J
FIR - Marquez, D
IR  - Marquez D
FIR - Sanchez-Lacayo, H
IR  - Sanchez-Lacayo H
FIR - Yunes, R
IR  - Yunes R
FIR - Hunter, J
IR  - Hunter J
FIR - Battistelli, E
IR  - Battistelli E
FIR - Cook, T
IR  - Cook T
FIR - Iverson, R
IR  - Iverson R
FIR - Suarez, M
IR  - Suarez M
FIR - Kandath, D
IR  - Kandath D
FIR - Frank, S
IR  - Frank S
FIR - Kostedt, G
IR  - Kostedt G
FIR - Nelson, J
IR  - Nelson J
FIR - Hamburg, C
IR  - Hamburg C
FIR - Diaz, L
IR  - Diaz L
FIR - Hernandez, E
IR  - Hernandez E
FIR - Roberts, J
IR  - Roberts J
FIR - Shatsky, K
IR  - Shatsky K
FIR - Torres, E
IR  - Torres E
FIR - Tahirkheli, N
IR  - Tahirkheli N
FIR - Adams, T
IR  - Adams T
FIR - Springer, K
IR  - Springer K
FIR - Springer, W
IR  - Springer W
FIR - Talano, J
IR  - Talano J
FIR - Ficarra, R
IR  - Ficarra R
FIR - Leo, L
IR  - Leo L
FIR - Nolen, J
IR  - Nolen J
FIR - Perez, M
IR  - Perez M
FIR - Rappley, G
IR  - Rappley G
FIR - Szalanski, N
IR  - Szalanski N
FIR - Peart, B
IR  - Peart B
FIR - Ford-Tarlton, M
IR  - Ford-Tarlton M
FIR - Peart, K
IR  - Peart K
FIR - Stephens, J
IR  - Stephens J
FIR - Schlager, D
IR  - Schlager D
FIR - Schramm, E
IR  - Schramm E
FIR - Rabalais, M
IR  - Rabalais M
FIR - Williamson, C
IR  - Williamson C
FIR - DeSantis, J
IR  - DeSantis J
FIR - Benedetto, K
IR  - Benedetto K
FIR - Bursey, E
IR  - Bursey E
FIR - Harting, T
IR  - Harting T
FIR - Muller, R
IR  - Muller R
FIR - Phang, R
IR  - Phang R
FIR - Roccario, E
IR  - Roccario E
FIR - Schaummann-Boyle, P
IR  - Schaummann-Boyle P
FIR - Zuchelkowski, A
IR  - Zuchelkowski A
FIR - Katopodis, J
IR  - Katopodis J
FIR - Gearld, K
IR  - Gearld K
FIR - Knap, P
IR  - Knap P
FIR - Liebrich, S
IR  - Liebrich S
FIR - Lieber, I
IR  - Lieber I
FIR - Ferree, L
IR  - Ferree L
FIR - Stowe, F
IR  - Stowe F
FIR - Sutton, M
IR  - Sutton M
FIR - Wiseman, D
IR  - Wiseman D
FIR - Vogel, C
IR  - Vogel C
FIR - Aggarwal, R
IR  - Aggarwal R
FIR - Baroni, C
IR  - Baroni C
FIR - Beck, P
IR  - Beck P
FIR - Blake, J
IR  - Blake J
FIR - Dagher, E
IR  - Dagher E
FIR - Gryl, A
IR  - Gryl A
FIR - Johnson, M
IR  - Johnson M
FIR - Smith, M
IR  - Smith M
FIR - Kereiakes, D
IR  - Kereiakes D
FIR - DeFosse, C
IR  - DeFosse C
FIR - Schwartz, J
IR  - Schwartz J
FIR - Ervin, J
IR  - Ervin J
FIR - Edwards, S
IR  - Edwards S
FIR - Gorman, C
IR  - Gorman C
FIR - Gorsuch, A
IR  - Gorsuch A
FIR - Pomeroy, S
IR  - Pomeroy S
FIR - Huehnergarth, K
IR  - Huehnergarth K
FIR - Davis, K
IR  - Davis K
FIR - Harder, M
IR  - Harder M
FIR - Lim, M
IR  - Lim M
FIR - Schrenker, M
IR  - Schrenker M
FIR - Robinson, J
IR  - Robinson J
FIR - Cayler, J
IR  - Cayler J
FIR - Cherrico, M
IR  - Cherrico M
FIR - Chun-Furlong, D
IR  - Chun-Furlong D
FIR - De La Garza, J
IR  - De La Garza J
FIR - Pothula, A
IR  - Pothula A
FIR - Antonio-Drabek, C
IR  - Antonio-Drabek C
FIR - Bradley, A
IR  - Bradley A
FIR - Buresh, R
IR  - Buresh R
FIR - Hass, T
IR  - Hass T
FIR - Lopez, C
IR  - Lopez C
FIR - Strader, J Jr
IR  - Strader J Jr
FIR - Donlin, A
IR  - Donlin A
FIR - Ensminger, E
IR  - Ensminger E
FIR - Garcia, H
IR  - Garcia H
FIR - Gneiting, A
IR  - Gneiting A
FIR - Graf, E
IR  - Graf E
FIR - Greenberg, D
IR  - Greenberg D
FIR - Rogers, W
IR  - Rogers W
FIR - Arora, P
IR  - Arora P
FIR - Morgan, T
IR  - Morgan T
FIR - Saag, L
IR  - Saag L
FIR - Thorington, S
IR  - Thorington S
FIR - Jerome, S
IR  - Jerome S
FIR - Black, L
IR  - Black L
FIR - Gupta, A
IR  - Gupta A
FIR - Aggarwal, K
IR  - Aggarwal K
FIR - Belew, K
IR  - Belew K
FIR - Burkhardt, V
IR  - Burkhardt V
FIR - Holland Clasby, S
IR  - Holland Clasby S
FIR - Lau-Sieckman, A
IR  - Lau-Sieckman A
FIR - Cebe, J
IR  - Cebe J
FIR - Calhoun, E
IR  - Calhoun E
FIR - Kissam, C
IR  - Kissam C
FIR - Major, L
IR  - Major L
FIR - Butman, S
IR  - Butman S
FIR - Bescak, K
IR  - Bescak K
FIR - Bescak, D
IR  - Bescak D
FIR - Bigelow, A
IR  - Bigelow A
FIR - Brown, T
IR  - Brown T
FIR - Davidson, S
IR  - Davidson S
FIR - Haddad, T
IR  - Haddad T
FIR - Alexander, T
IR  - Alexander T
FIR - Jain, J
IR  - Jain J
FIR - McClain, S
IR  - McClain S
FIR - Myhera, T
IR  - Myhera T
FIR - Overbeck, D
IR  - Overbeck D
FIR - Torre, B
IR  - Torre B
FIR - Wotorson, L
IR  - Wotorson L
FIR - Canto, J
IR  - Canto J
FIR - Corneal, C
IR  - Corneal C
FIR - Donley, B
IR  - Donley B
FIR - McGowan, N
IR  - McGowan N
FIR - Prisoc, K
IR  - Prisoc K
FIR - Sharrett, M
IR  - Sharrett M
FIR - Kaster, S
IR  - Kaster S
FIR - Akers, J
IR  - Akers J
FIR - Darlington, H
IR  - Darlington H
FIR - Gault, J
IR  - Gault J
FIR - Horner, J
IR  - Horner J
FIR - Roozen, C
IR  - Roozen C
FIR - Loh, I
IR  - Loh I
FIR - Anderson, R
IR  - Anderson R
FIR - Call, T
IR  - Call T
FIR - Esaki, J
IR  - Esaki J
FIR - Patel, P
IR  - Patel P
FIR - Plocky, J
IR  - Plocky J
FIR - Raymond, J
IR  - Raymond J
FIR - Rideaux, C
IR  - Rideaux C
FIR - Sprafka, L
IR  - Sprafka L
FIR - Stich, M
IR  - Stich M
FIR - Andres, C
IR  - Andres C
FIR - Brown, C
IR  - Brown C
FIR - Buda, M
IR  - Buda M
FIR - Ciuica, S
IR  - Ciuica S
FIR - Minker, B
IR  - Minker B
FIR - Perry, S
IR  - Perry S
FIR - McCullum, K
IR  - McCullum K
FIR - Doty, B
IR  - Doty B
FIR - Gates, S
IR  - Gates S
FIR - Hutcheson, K
IR  - Hutcheson K
EDAT- 2017/08/30 06:00
MHDA- 2017/10/05 06:00
CRDT- 2017/08/30 06:00
PHST- 2017/08/30 06:00 [pubmed]
PHST- 2017/10/05 06:00 [medline]
PHST- 2017/08/30 06:00 [entrez]
AID - 10.1056/NEJMoa1706444 [doi]
PST - ppublish
SO  - N Engl J Med. 2017 Sep 28;377(13):1217-1227. doi: 10.1056/NEJMoa1706444. Epub 
      2017 Aug 28.

PMID- 38127052
OWN - NLM
STAT- MEDLINE
DCOM- 20240108
LR  - 20240112
IS  - 1945-4589 (Electronic)
IS  - 1945-4589 (Linking)
VI  - 15
IP  - 24
DP  - 2023 Dec 19
TI  - Causal effects of lipid-lowering therapies on aging-related outcomes and risk of 
      cancers: a drug-target Mendelian randomization study.
PG  - 15228-15242
LID - 10.18632/aging.205347 [doi]
AB  - BACKGROUND: Despite the widespread use of statins, newer lipid-lowering drugs 
      have been emerging. It remains unclear how the long-term use of novel 
      lipid-lowering drugs affects the occurrence of cancers and age-related diseases. 
      METHODS: A drug-target Mendelian randomization study was performed. Genetic 
      variants of nine lipid-lowering drug-target genes (HMGCR, PCKS9, NPC1L1, LDLR, 
      APOB, CETP, LPL, APOC3, and ANGPTL3) were extracted as exposures from the summary 
      data of Global Lipids Genetics Consortium Genome-Wide Association Studies (GWAS). 
      GWAS summary data of cancers and noncancerous diseases were used as outcomes. The 
      inverse-variance weighted method was applied as the main statistical approach. 
      Sensitivity tests were conducted to evaluate the robustness, pleiotropy, and 
      heterogeneity of the results. RESULTS: In addition to marked effects on decreased 
      risks of atherosclerotic cardiovascular diseases, genetically proxied 
      lipid-lowering variants of PCKS9, CETP, LPL, LDLR, and APOC3 were associated with 
      longer human lifespans (q<0.05). Lipid-lowering variants of ANGPTL3 and LDLR were 
      associated with reduced risks of colorectal cancer, and ANGPTL3 was also 
      associated with lower risks of gastric cancer (q<0.05). Lipid-lowering LPL 
      variants were associated with decreased risks of hypertension, type 2 diabetes, 
      nonalcoholic fatty liver disease, and bladder cancer (q<0.05). Lipid-lowering 
      variants of PCKS9 and HMGCR were associated with decreased risks of osteoporosis 
      (q<0.05). Lipid-lowering APOB variants were associated with a decreased risk of 
      thyroid cancer (q<0.05). CONCLUSIONS: Our study provides genetic evidence that 
      newer nonstatin lipid-lowering agents have causal effects on decreased risks of 
      several common cancers and cardiometabolic diseases. These data provide genetic 
      insights into the potential benefits of newer nonstatin therapies.
FAU - Chen, Han
AU  - Chen H
AD  - Department of Gastroenterology, The First Affiliated Hospital of Nanjing Medical 
      University, Nanjing, Jiangsu, China.
FAU - Tang, Xinyu
AU  - Tang X
AD  - Department of Radiation Oncology, The First Affiliated Hospital of Nanjing 
      Medical University, Nanjing, Jiangsu, China.
FAU - Su, Wei
AU  - Su W
AD  - Department of Gastroenterology, The First Affiliated Hospital of Nanjing Medical 
      University, Nanjing, Jiangsu, China.
FAU - Li, Shuo
AU  - Li S
AD  - Department of Gastroenterology, The First Affiliated Hospital of Nanjing Medical 
      University, Nanjing, Jiangsu, China.
FAU - Yang, Ruoyun
AU  - Yang R
AD  - Department of Gastroenterology, The First Affiliated Hospital of Nanjing Medical 
      University, Nanjing, Jiangsu, China.
FAU - Cheng, Hong
AU  - Cheng H
AD  - Department of Neurology, The First Affiliated Hospital of Nanjing Medical 
      University, Nanjing, Jiangsu, China.
FAU - Zhang, Guoxin
AU  - Zhang G
AD  - Department of Gastroenterology, The First Affiliated Hospital of Nanjing Medical 
      University, Nanjing, Jiangsu, China.
FAU - Zhou, Xiaoying
AU  - Zhou X
AD  - Department of Gastroenterology, The First Affiliated Hospital of Nanjing Medical 
      University, Nanjing, Jiangsu, China.
LA  - eng
PT  - Journal Article
DEP - 20231219
PL  - United States
TA  - Aging (Albany NY)
JT  - Aging
JID - 101508617
RN  - 0 (Cholesterol, LDL)
RN  - 0 (Hypolipidemic Agents)
RN  - 0 (Apolipoproteins B)
RN  - 0 (ANGPTL3 protein, human)
RN  - 0 (Angiopoietin-Like Protein 3)
SB  - IM
MH  - Humans
MH  - *Diabetes Mellitus, Type 2/genetics
MH  - Genome-Wide Association Study
MH  - Mendelian Randomization Analysis
MH  - Cholesterol, LDL/genetics
MH  - Hypolipidemic Agents/therapeutic use
MH  - *Neoplasms/genetics
MH  - Aging
MH  - Apolipoproteins B
MH  - Polymorphism, Single Nucleotide
MH  - Angiopoietin-Like Protein 3
PMC - PMC10781452
OTO - NOTNLM
OT  - Mendelian randomization
OT  - aging
OT  - lipid-lowering drugs
COIS- CONFLICTS OF INTEREST: The authors declare that the research was conducted 
      without any conflicts of interest.
EDAT- 2023/12/21 12:41
MHDA- 2024/01/08 06:42
PMCR- 2023/12/31
CRDT- 2023/12/21 10:43
PHST- 2023/08/30 00:00 [received]
PHST- 2023/11/13 00:00 [accepted]
PHST- 2024/01/08 06:42 [medline]
PHST- 2023/12/21 12:41 [pubmed]
PHST- 2023/12/21 10:43 [entrez]
PHST- 2023/12/31 00:00 [pmc-release]
AID - 205347 [pii]
AID - 10.18632/aging.205347 [doi]
PST - ppublish
SO  - Aging (Albany NY). 2023 Dec 19;15(24):15228-15242. doi: 10.18632/aging.205347. 
      Epub 2023 Dec 19.

PMID- 24204732
OWN - NLM
STAT- MEDLINE
DCOM- 20140826
LR  - 20211203
IS  - 1932-6203 (Electronic)
IS  - 1932-6203 (Linking)
VI  - 8
IP  - 10
DP  - 2013
TI  - Cholesteryl ester transfer protein inhibitors in the treatment of dyslipidemia: a 
      systematic review and meta-analysis.
PG  - e77049
LID - 10.1371/journal.pone.0077049 [doi]
LID - e77049
AB  - Cholesteryl ester transfer protein (CETP) inhibitors are gaining substantial 
      research interest for raising high density lipoprotein cholesterol levels. The 
      aim of the research was to estimate the efficacy and safety of cholesteryl ester 
      transfer protein inhibitors as novel lipid modifying drugs. Systematic searches 
      of English literature for randomized controlled trials (RCT) were collected from 
      MEDLINE, EBASE, CENTRAL and references listed in eligible studies. Two 
      independent authors assessed the search results and only included the 
      double-blind RCTs by using cholesteryl ester transfer protein inhibitors as 
      exclusively or co-administrated with statin therapy irrespective of gender in 
      enrolled adult subjects. Two independent authors extracted the data by using 
      predefined data fields. Of 503 studies identified, 14 studies met the inclusion 
      criteria, and 12 studies were included into the final meta-analysis. Our 
      meta-analysis revealed that CETP inhibitors increased the HDL-c levels (n = 2826, 
      p<0.00001, mean difference (MD) = 20.47, 95% CI [19.80 to 21.15]) and total 
      cholesterol (n = 3423, p = 0.0002, MD = 3.57, 95%CI [1.69 to 5.44] to some extent 
      combined with a reduction in triglyceride (n = 3739, p<0.00001, MD = -10.47, 95% 
      CI [-11.91 to -9.03]) and LDL-c (n = 3159, p<0.00001, MD = -17.12, 95% CI [-18.87 
      to -15.36]) irrespective of mono-therapy or co-administration with statins. 
      Subgroup analysis suggested that the lipid modifying effects varied according to 
      the four currently available CETP inhibitors. CETP inhibitor therapy did not 
      increase the adverse events when compared with control. However, we observed a 
      slight increase in blood pressure (SBP, n = 2384, p<0.00001, MD = 2.73, 95% CI 
      [2.14 to 3.31], DBP, n = 2384, p<0.00001, MD = 1.16, 95% CI [0.73 to 1.60]) after 
      CETP inhibitor treatment, which were mainly ascribed to the torcetrapib treatment 
      subgroup. CETP inhibitors therapy is associated with significant increase in 
      HDL-c and decrease in triglyceride and LDL-c with satisfactory safety and 
      tolerability in patients with dyslipidemia. However, the side-effect on blood 
      pressure deserves more consideration in future studies.
FAU - Li, Chuanwei
AU  - Li C
AD  - Department of Cardiology, Daping Hospital, The Third Military Medical University, 
      Chongqing, PR China ; Chongqing Institute of Cardiology, Chongqing, PR China.
FAU - Zhang, Wen
AU  - Zhang W
FAU - Zhou, Faying
AU  - Zhou F
FAU - Chen, Caiyu
AU  - Chen C
FAU - Zhou, Liang
AU  - Zhou L
FAU - Li, Yafei
AU  - Li Y
FAU - Liu, Ling
AU  - Liu L
FAU - Pei, Fang
AU  - Pei F
FAU - Luo, Hao
AU  - Luo H
FAU - Hu, Zhangxue
AU  - Hu Z
FAU - Cai, Jing
AU  - Cai J
FAU - Zeng, Chunyu
AU  - Zeng C
LA  - eng
PT  - Journal Article
PT  - Meta-Analysis
PT  - Research Support, Non-U.S. Gov't
PT  - Review
PT  - Systematic Review
DEP - 20131028
PL  - United States
TA  - PLoS One
JT  - PloS one
JID - 101285081
RN  - 0 (Amides)
RN  - 0 (Anticholesteremic Agents)
RN  - 0 (CETP protein, human)
RN  - 0 (Cholesterol Ester Transfer Proteins)
RN  - 0 (Cholesterol, HDL)
RN  - 0 (Cholesterol, LDL)
RN  - 0 (Esters)
RN  - 0 (Hydroxymethylglutaryl-CoA Reductase Inhibitors)
RN  - 0 (Oxazolidinones)
RN  - 0 (Quinolines)
RN  - 0 (Sulfhydryl Compounds)
RN  - 0 (Triglycerides)
RN  - 12794-10-4 (Benzodiazepines)
RN  - 3D050LIQ3H (dalcetrapib)
RN  - 4N4457MV2U (torcetrapib)
RN  - 51XWV9K850 (evacetrapib)
RN  - 97C5T2UQ7J (Cholesterol)
RN  - P7T269PR6S (anacetrapib)
SB  - IM
MH  - Adult
MH  - Amides
MH  - Anticholesteremic Agents/adverse effects/*therapeutic use
MH  - Benzodiazepines/adverse effects/therapeutic use
MH  - Blood Pressure/drug effects
MH  - Cholesterol/blood
MH  - Cholesterol Ester Transfer Proteins/*antagonists & inhibitors
MH  - Cholesterol, HDL/blood
MH  - Cholesterol, LDL/blood
MH  - Drug Therapy, Combination
MH  - Dyslipidemias/blood/*drug therapy
MH  - Esters
MH  - Humans
MH  - Hydroxymethylglutaryl-CoA Reductase Inhibitors/*therapeutic use
MH  - Oxazolidinones/adverse effects/therapeutic use
MH  - Quinolines/adverse effects/therapeutic use
MH  - Randomized Controlled Trials as Topic
MH  - Sulfhydryl Compounds/adverse effects/therapeutic use
MH  - Treatment Outcome
MH  - Triglycerides/blood
PMC - PMC3810261
COIS- Competing Interests: The authors have declared that no competing interests exist.
EDAT- 2013/11/10 06:00
MHDA- 2014/08/27 06:00
PMCR- 2013/10/28
CRDT- 2013/11/09 06:00
PHST- 2013/04/22 00:00 [received]
PHST- 2013/08/29 00:00 [accepted]
PHST- 2013/11/09 06:00 [entrez]
PHST- 2013/11/10 06:00 [pubmed]
PHST- 2014/08/27 06:00 [medline]
PHST- 2013/10/28 00:00 [pmc-release]
AID - PONE-D-13-16324 [pii]
AID - 10.1371/journal.pone.0077049 [doi]
PST - epublish
SO  - PLoS One. 2013 Oct 28;8(10):e77049. doi: 10.1371/journal.pone.0077049. 
      eCollection 2013.

PMID- 20423271
OWN - NLM
STAT- MEDLINE
DCOM- 20101124
LR  - 20211020
IS  - 1744-7623 (Electronic)
IS  - 1472-8214 (Linking)
VI  - 15
IP  - 3
DP  - 2010 Sep
TI  - Emerging drugs for hyperlipidemia.
PG  - 433-51
LID - 10.1517/14728214.2010.481282 [doi]
AB  - IMPORTANCE OF THE FIELD: Elevated concentrations of low-density lipoprotein (LDL) 
      cholesterol are associated with increased risk of coronary atherosclerosis, and 
      morbidity and mortality from coronary heart disease (CHD). Lowering of LDL 
      cholesterol leads to a reduction in cardiovascular morbidity and all-cause 
      mortality in individuals at risk for cardiovascular events and patients with 
      established CHD. The mainstays of lipid lowering therapy today are the HMG-CoA 
      reductase inhibitors (statins); however, the residual risk of cardiovascular 
      events amongst individuals treated with statins remains a major healthcare 
      concern. AREAS COVERED IN THIS REVIEW: Emerging targets for lipid lowering 
      therapy target pathways that regulate lipoprotein assembly, lipoprotein clearance 
      and pro-atherogenic lipoprotein modification. These emerging drugs have novel 
      mechanisms that include inhibition of lipoprotein assembly (antisense mRNA 
      inhibitors of apolipoprotein B and microsomal transfer protein inhibitors), 
      enhanced lipoprotein clearance (proprotein convertase subtilisin kexin type 9, 
      thyroid hormone analogues), inhibition of pro-atherogenic lipoprotein remodeling 
      (cholesterol ester transfer protein inhibitors (dalcetrapib, anacetrapib) and 
      peroxisome proliferator activator agents (GFT-505, aleglitazar)) and inhibition 
      of lipoprotein modification (heme oxygenase-1 inhibitor (succinobucol), 
      phospholipase A(2) inhibitors (varespladib, darapladib)). WHAT THE READER WILL 
      GAIN: A review of the most recent data on emerging drugs in the treatment of 
      hyperlipidemia. TAKE HOME MESSAGE: With these medications, we will achieve more 
      effective reductions in cardiovascular morbidity and mortality than achieved with 
      current lipid lowering therapies.
FAU - Paras, Christos
AU  - Paras C
AD  - SUNY Downstate Medical Center, Brooklyn, NY, USA.
FAU - Hussain, M Mahmood
AU  - Hussain MM
FAU - Rosenson, Robert S
AU  - Rosenson RS
LA  - eng
GR  - R01 DK046900/DK/NIDDK NIH HHS/United States
PT  - Journal Article
PT  - Review
PL  - England
TA  - Expert Opin Emerg Drugs
JT  - Expert opinion on emerging drugs
JID - 101135662
RN  - 0 (Hydroxymethylglutaryl-CoA Reductase Inhibitors)
RN  - 0 (Hypolipidemic Agents)
SB  - IM
MH  - Animals
MH  - Cardiovascular Diseases/etiology/mortality/prevention & control
MH  - *Drug Delivery Systems
MH  - Drug Design
MH  - Humans
MH  - Hydroxymethylglutaryl-CoA Reductase Inhibitors/adverse 
      effects/pharmacology/therapeutic use
MH  - Hyperlipidemias/complications/*drug therapy/physiopathology
MH  - Hypolipidemic Agents/pharmacology/*therapeutic use
MH  - Risk Factors
EDAT- 2010/04/29 06:00
MHDA- 2010/12/14 06:00
CRDT- 2010/04/29 06:00
PHST- 2010/04/29 06:00 [entrez]
PHST- 2010/04/29 06:00 [pubmed]
PHST- 2010/12/14 06:00 [medline]
AID - 10.1517/14728214.2010.481282 [doi]
PST - ppublish
SO  - Expert Opin Emerg Drugs. 2010 Sep;15(3):433-51. doi: 
      10.1517/14728214.2010.481282.

PMID- 28716185
OWN - NLM
STAT- MEDLINE
DCOM- 20180424
LR  - 20220311
IS  - 1878-5050 (Electronic)
IS  - 1567-5688 (Linking)
VI  - 27
DP  - 2017 Jul
TI  - Pitavastatin and HDL: Effects on plasma levels and function(s).
PG  - e1-e9
LID - S1567-5688(17)30043-0 [pii]
LID - 10.1016/j.atherosclerosissup.2017.05.001 [doi]
AB  - Low high density lipoprotein cholesterol (HDL-C) levels represent an independent 
      risk factor for cardiovascular disease; in addition to the reduced HDL-C levels 
      commonly observed in patients at cardiovascular risk, the presence of 
      dysfunctional HDL, i.e. HDL with reduced atheroprotective properties, has been 
      reported. Despite the established inverse correlation between HDL-C levels and 
      cardiovascular risk, several clinical trials with HDL-C-increasing drugs (such as 
      niacin, CETP inhibitors or fibrate) failed to demonstrate that a significant rise 
      in HDL-C levels translate into a cardiovascular benefit. Statins, that are the 
      most used lipid-lowering drugs, can also increase HDL-C levels, although this 
      effect is highly variable among studies and statins; the most recent developed 
      statin, pitavastatin, beside its role as LDL-C-lowering agent, increases HDL-C 
      levels at a significantly higher extent and progressively upon treatment; such 
      increase was observed also when patients where shifted from another statin to 
      pitavastatin. The stratification by baseline HDL-C levels revealed that only 
      pitavastatin significantly increased HDL-C levels in patients with baseline HDL-C 
      ≤45 mg/dl, while no changes were observed in patients with higher baseline HDL-C 
      levels. In the last years the hypothesis that functional properties of HDL may be 
      more relevant than HDL-C levels has risen from several observations. The 
      treatment with pitavastatin not only increased HDL-C levels, but also increased 
      the phospholipid content of HDL, increased the HDL efflux capacity and their 
      anti-oxidant properties. These observations suggest that, besides its high 
      LDL-C-lowering effect, pitavastatin also exhibits a significantly higher ability 
      to increase HDL-C levels and may also positively affect the quality and 
      functionality of HDL particles.
CI  - Copyright © 2017 Elsevier B.V. All rights reserved.
FAU - Pirillo, Angela
AU  - Pirillo A
AD  - Center for the Study of Atherosclerosis, Ospedale Bassini, Cinisello Balsamo, 
      Italy; IRCCS Multimedica, Milan, Italy.
FAU - Catapano, Alberico L
AU  - Catapano AL
AD  - IRCCS Multimedica, Milan, Italy; Department of Pharmacological and Biomolecular 
      Sciences, Università degli Studi di Milano, Milan, Italy. Electronic address: 
      alberico.catapano@unimi.it.
LA  - eng
PT  - Journal Article
PT  - Review
DEP - 20170519
PL  - Netherlands
TA  - Atheroscler Suppl
JT  - Atherosclerosis. Supplements
JID - 100973461
RN  - 0 (Biomarkers)
RN  - 0 (Cholesterol, HDL)
RN  - 0 (Hydroxymethylglutaryl-CoA Reductase Inhibitors)
RN  - 0 (Quinolines)
RN  - M5681Q5F9P (pitavastatin)
SB  - IM
MH  - Animals
MH  - Biomarkers/blood
MH  - Cardiovascular Diseases/diagnosis/etiology/*prevention & control
MH  - Cholesterol, HDL/*blood
MH  - Dyslipidemias/blood/complications/diagnosis/*drug therapy
MH  - Humans
MH  - Hydroxymethylglutaryl-CoA Reductase Inhibitors/adverse effects/*therapeutic use
MH  - Quinolines/adverse effects/*therapeutic use
MH  - Risk Factors
MH  - Treatment Outcome
MH  - Up-Regulation
OTO - NOTNLM
OT  - Cholesterol
OT  - High density lipoproteins
OT  - Statins
EDAT- 2017/07/19 06:00
MHDA- 2018/04/25 06:00
CRDT- 2017/07/19 06:00
PHST- 2017/07/19 06:00 [entrez]
PHST- 2017/07/19 06:00 [pubmed]
PHST- 2018/04/25 06:00 [medline]
AID - S1567-5688(17)30043-0 [pii]
AID - 10.1016/j.atherosclerosissup.2017.05.001 [doi]
PST - ppublish
SO  - Atheroscler Suppl. 2017 Jul;27:e1-e9. doi: 
      10.1016/j.atherosclerosissup.2017.05.001. Epub 2017 May 19.

PMID- 26822080
OWN - NLM
STAT- MEDLINE
DCOM- 20161027
LR  - 20191210
IS  - 1744-7682 (Electronic)
IS  - 1471-2598 (Linking)
VI  - 16
IP  - 5
DP  - 2016
TI  - Promising new therapies for the treatment of hypercholesterolemia.
PG  - 609-18
LID - 10.1517/14712598.2016.1148136 [doi]
AB  - INTRODUCTION: Statins are currently the most commonly used agents for treatment 
      of hypercholesterolemia in patients with atherosclerotic cardiovascular disease. 
      However, some patients on statins do not achieve their treatment goals or are 
      intolerant to statins. Therefore, new therapies for treatment of 
      hypercholesterolemia are under investigation. AREAS COVERED: This article reviews 
      the new emerging medications for the treatment of hypercholesterolemia and 
      discusses their efficacy and safety profile based on literature searches that 
      included human studies published on PubMed and reported clinical trials. EXPERT 
      OPINION: Inhibition of the PCSK9 protein by monoclonal antibodies results in a 
      dramatic 40%-60% lowering of serum low-density lipoprotein cholesterol (LDL-C). 
      This is in addition to LDL-C lowering achieved by statins. Multiple clinical 
      studies have demonstrated the high selectivity of these antibodies for the PCSK9 
      pathway and their long-term safety and efficacy. Alirocumab and evolocumab have 
      been approved by the FDA for the treatment of patients with heterozygous familial 
      hypercholesterolemia and patients with clinical atherosclerotic cardiovascular 
      disease) who do not achieve their LDL-C target on maximal tolerated statin 
      treatment and dietary modification. In addition, evolocumab has been approved by 
      the FDA for homozygous familial hypercholesterolemia. However, the long-term 
      efficacy and safety of PCSK9 inhibitors are unknown.
FAU - Valerio, Marcos G
AU  - Valerio MG
AD  - a Department of Medicine, Division of Cardiology , Westchester Medical Center/ 
      New York Medical College , Valhalla , NY , USA.
FAU - Velayati, Arash
AU  - Velayati A
AD  - a Department of Medicine, Division of Cardiology , Westchester Medical Center/ 
      New York Medical College , Valhalla , NY , USA.
FAU - Jain, Diwakar
AU  - Jain D
AD  - a Department of Medicine, Division of Cardiology , Westchester Medical Center/ 
      New York Medical College , Valhalla , NY , USA.
FAU - Aronow, Wilbert S
AU  - Aronow WS
AD  - a Department of Medicine, Division of Cardiology , Westchester Medical Center/ 
      New York Medical College , Valhalla , NY , USA.
LA  - eng
PT  - Journal Article
PT  - Review
DEP - 20160215
PL  - England
TA  - Expert Opin Biol Ther
JT  - Expert opinion on biological therapy
JID - 101125414
RN  - 0 (Antibodies, Monoclonal)
RN  - 0 (Antibodies, Monoclonal, Humanized)
RN  - 0 (Anticholesteremic Agents)
RN  - 0 (Cholesterol, LDL)
RN  - 0 (Hydroxymethylglutaryl-CoA Reductase Inhibitors)
RN  - EC 3.4.21.- (PCSK9 protein, human)
RN  - EC 3.4.21.- (Proprotein Convertase 9)
RN  - EC 3.4.21.- (Proprotein Convertases)
RN  - EC 3.4.21.- (Serine Endopeptidases)
RN  - LKC0U3A8NJ (evolocumab)
RN  - PP0SHH6V16 (alirocumab)
SB  - IM
MH  - Acute Coronary Syndrome/prevention & control
MH  - Antibodies, Monoclonal/*therapeutic use
MH  - Antibodies, Monoclonal, Humanized
MH  - Anticholesteremic Agents/*therapeutic use
MH  - Cholesterol, LDL/blood
MH  - Humans
MH  - Hydroxymethylglutaryl-CoA Reductase Inhibitors/therapeutic use
MH  - Hypercholesterolemia/*drug therapy
MH  - Proprotein Convertase 9
MH  - Proprotein Convertases/antagonists & inhibitors
MH  - Serine Endopeptidases
OTO - NOTNLM
OT  - Alirocumab
OT  - CETP
OT  - HDL-C
OT  - LDL-C
OT  - MTP
OT  - PCSK9
OT  - VLDL
OT  - anacetrapib
OT  - apo A1
OT  - apo B100
OT  - bococizumab
OT  - cholesterylester transfer protein
OT  - dalcetrapib
OT  - evacetrapib
OT  - evolocumab
OT  - high density lipoprotein
OT  - hypercholesterolemia
OT  - hyperlipidemia
OT  - lomintapide
OT  - low density lipoprotein
OT  - microsomal triglyceride transfer protein
OT  - mipomerson
OT  - monoclonal antibodies
OT  - proprotein converase subtilisin/kexin type 9
OT  - torcetrapib
OT  - very low density lipoprotein
EDAT- 2016/01/30 06:00
MHDA- 2016/11/01 06:00
CRDT- 2016/01/30 06:00
PHST- 2016/01/30 06:00 [entrez]
PHST- 2016/01/30 06:00 [pubmed]
PHST- 2016/11/01 06:00 [medline]
AID - 10.1517/14712598.2016.1148136 [doi]
PST - ppublish
SO  - Expert Opin Biol Ther. 2016;16(5):609-18. doi: 10.1517/14712598.2016.1148136. 
      Epub 2016 Feb 15.

PMID- 24857672
OWN - NLM
STAT- MEDLINE
DCOM- 20150407
LR  - 20140911
IS  - 1744-7658 (Electronic)
IS  - 1354-3784 (Linking)
VI  - 23
IP  - 10
DP  - 2014 Oct
TI  - Investigational therapies for the treatment of atherosclerosis.
PG  - 1411-21
LID - 10.1517/13543784.2014.922950 [doi]
AB  - INTRODUCTION: There is great need for new drugs to reduce cholesterol in those 
      patients who have not achieved target levels on statins as well as those who are 
      statin intolerant. AREAS COVERED: In this review, the authors discuss the new 
      antisense oligotide inhibitor of apo B synthesis, mipomersen; pro-protein 
      convertase subtilisin/kexin type 9 (PCSK9) inhibitors and cholesterol ester 
      transport protein (CETP) inhibitors. Furthermore, the authors discuss cholesterol 
      absorption and chylomicron synthesis with an emphasis on microsomal triglyceride 
      transfer protein (MTP) inhibitors, which inhibit very-low-density lipoprotein 
      production in the liver and chylomicron inhibition in the intestine. Finally, the 
      authors also discuss Apo A1- and adenosine triphosphate-binding cassette 
      transporter A1 (ABCA1)-promoting drugs. A literature review was performed through 
      PubMed using the terms atherosclerosis, hypercholesterolemia, Apo B inhibition, 
      PSCK9, CETP inhibitors, MTP inhibitors, apo A1 mimetics and ABCA1. EXPERT 
      OPINION: So far, research suggests that PCSK9 inhibitors will be successful with 
      mipomersen being used for those patients who do not respond well or who are still 
      not at target. However, it is difficult to see where CETP inhibitors will fit in 
      except with patients who have very low high-density lipoprotein. The MTP 
      inhibitor lomitapide is currently only licensed for familial homozygous 
      hypercholesterolemia but the intestinal inhibitors may have a future, 
      particularly in familial combined hyperlipidemia. The future will be most 
      exciting.
FAU - Tomkin, Gerald H
AU  - Tomkin GH
AD  - Diabetes Institute of Ireland, Beacon Hospital , Clontra, Quinns Road, Shankill, 
      Dublin 18 , Ireland +00 353 1 2390658 ; +00 353 1 2721395 ; gerald.tomkin@tcd.ie.
FAU - Owens, Daphne
AU  - Owens D
LA  - eng
PT  - Journal Article
PT  - Review
DEP - 20140526
PL  - England
TA  - Expert Opin Investig Drugs
JT  - Expert opinion on investigational drugs
JID - 9434197
RN  - 0 (Anticholesteremic Agents)
RN  - 0 (Drugs, Investigational)
RN  - 0 (Hydroxymethylglutaryl-CoA Reductase Inhibitors)
RN  - 97C5T2UQ7J (Cholesterol)
SB  - IM
MH  - Animals
MH  - Anticholesteremic Agents/pharmacology/*therapeutic use
MH  - Atherosclerosis/*drug therapy/pathology
MH  - Cholesterol/blood
MH  - *Drug Design
MH  - Drugs, Investigational/pharmacology/therapeutic use
MH  - Humans
MH  - Hydroxymethylglutaryl-CoA Reductase Inhibitors/adverse effects/therapeutic use
MH  - Hypercholesterolemia/drug therapy/pathology
OTO - NOTNLM
OT  - ABCA1
OT  - Apo A1 mimetics
OT  - apo B synthesis
OT  - atherosclerosis
OT  - cholesterol ester transfer protein
OT  - high-density lipoprotein
OT  - microsomal triglyceride transfer protein
OT  - mipomersen
OT  - pro-protein convertase subtilisin/kexin type 9 inhibitors
EDAT- 2014/05/27 06:00
MHDA- 2015/04/08 06:00
CRDT- 2014/05/27 06:00
PHST- 2014/05/27 06:00 [entrez]
PHST- 2014/05/27 06:00 [pubmed]
PHST- 2015/04/08 06:00 [medline]
AID - 10.1517/13543784.2014.922950 [doi]
PST - ppublish
SO  - Expert Opin Investig Drugs. 2014 Oct;23(10):1411-21. doi: 
      10.1517/13543784.2014.922950. Epub 2014 May 26.

PMID- 20509773
OWN - NLM
STAT- MEDLINE
DCOM- 20100802
LR  - 20151119
IS  - 1744-7666 (Electronic)
IS  - 1465-6566 (Linking)
VI  - 11
IP  - 10
DP  - 2010 Jul
TI  - Advancing therapy for hypercholesterolemia.
PG  - 1659-72
LID - 10.1517/14656561003774080 [doi]
AB  - IMPORTANCE OF THE FIELD: Hypercholesterolemia holds a key role in the development 
      and progression of atherosclerosis and is a causative factor of coronary artery 
      disease. Current guidelines for cholesterol treatment target low-density 
      cholesterol (LDL-C) as the primary goal of therapy. Despite advances in the 
      pharmacotherapy of atherosclerosis, the most successful agents used to treat this 
      disease--HMG CoA reductase inhibitors--remain ineffective for the primary or 
      secondary prevention of myocardial infarction in 50-60% of patients. Advancing 
      therapy for hypercholesterolemia with new-emerging drugs either as monotherapy or 
      in combination will hopefully improve cardiovascular outcomes. AREAS COVERED IN 
      THIS REVIEW: The two major sources of cholesterol in the human body are: i) 
      biosynthesis of cholesterol by the liver; and ii) absorption by the intestines. 
      Both play a pivotal role in the overall balance of cholesterol. A recent and more 
      effective therapeutic strategy is to treat both sources of cholesterol 
      simultaneously with a complementary mechanism of action. The present article 
      presents cholesterol metabolism and reviews new emerging lipid-lowering drugs and 
      therapies that: i) lower LDL-C; ii) lower triglycerides; and iii) increase 
      high-density lipoprotein cholesterol. WHAT THE READER WILL GAIN: This review 
      summarizes the pivotal role of both the liver and intestine in the overall 
      balance of cholesterol in the body and describe the clinical impact and relevance 
      of using new emerging lipid-lowering drugs either alone or co-administered with 
      statins in controlling cholesterol levels. TAKE-HOME MESSAGE: An elevated 
      concentration of LDL-C plays a causal role in the development of cardiovascular 
      disease. The new aggressive cholesterol treatment goals call for a more advanced 
      therapeutic approach to maximize the cardiovascular benefits associated with 
      lower LDL-C levels.
FAU - Toutouzas, Konstantinos
AU  - Toutouzas K
AD  - Medical School of Athens University, Hippokration Hospital, First Department of 
      Cardiology, Athens, Greece.
FAU - Drakopoulou, Maria
AU  - Drakopoulou M
FAU - Skoumas, Ioannis
AU  - Skoumas I
FAU - Stefanadis, Christodoulos
AU  - Stefanadis C
LA  - eng
PT  - Journal Article
PT  - Review
PL  - England
TA  - Expert Opin Pharmacother
JT  - Expert opinion on pharmacotherapy
JID - 100897346
RN  - 0 (Azetidines)
RN  - 0 (Bile Acids and Salts)
RN  - 0 (Carrier Proteins)
RN  - 0 (Cholesterol Ester Transfer Proteins)
RN  - 0 (Cholesterol, LDL)
RN  - 0 (Fatty Acids, Omega-3)
RN  - 0 (Hydroxymethylglutaryl-CoA Reductase Inhibitors)
RN  - 0 (microsomal triglyceride transfer protein)
RN  - 2679MF687A (Niacin)
RN  - 97C5T2UQ7J (Cholesterol)
RN  - EC 2.5.1.21 (Farnesyl-Diphosphate Farnesyltransferase)
RN  - EOR26LQQ24 (Ezetimibe)
RN  - U202363UOS (Fenofibrate)
SB  - IM
MH  - Azetidines/therapeutic use
MH  - Bile Acids and Salts/metabolism
MH  - Carrier Proteins/antagonists & inhibitors
MH  - Cholesterol/biosynthesis
MH  - Cholesterol Ester Transfer Proteins/antagonists & inhibitors
MH  - Cholesterol, LDL/blood
MH  - Ezetimibe
MH  - Farnesyl-Diphosphate Farnesyltransferase/antagonists & inhibitors
MH  - Fatty Acids, Omega-3/therapeutic use
MH  - Fenofibrate/therapeutic use
MH  - Humans
MH  - Hydroxymethylglutaryl-CoA Reductase Inhibitors/therapeutic use
MH  - Hypercholesterolemia/*drug therapy
MH  - Intestinal Absorption
MH  - Niacin/therapeutic use
RF  - 109
EDAT- 2010/06/01 06:00
MHDA- 2010/08/03 06:00
CRDT- 2010/06/01 06:00
PHST- 2010/06/01 06:00 [entrez]
PHST- 2010/06/01 06:00 [pubmed]
PHST- 2010/08/03 06:00 [medline]
AID - 10.1517/14656561003774080 [doi]
PST - ppublish
SO  - Expert Opin Pharmacother. 2010 Jul;11(10):1659-72. doi: 
      10.1517/14656561003774080.

PMID- 16337220
OWN - NLM
STAT- MEDLINE
DCOM- 20060425
LR  - 20071115
IS  - 1537-1891 (Print)
IS  - 1537-1891 (Linking)
VI  - 44
IP  - 2
DP  - 2006 Feb
TI  - Pharmacogenomics of cholesterol-lowering therapy.
PG  - 75-89
AB  - The prevention of cardiovascular disease is critically dependent on 
      lipid-lowering therapy, including 3-hydroxymethyl-3-methylglutaryl coenzyme A 
      (HMG-CoA) reductase inhibitors (statins), cholesterol absorption inhibitors, bile 
      acid resins, fibrates, and nicotinic acid. Although these drugs are generally 
      well tolerated, severe adverse effects can occur in a minority of patients. 
      Furthermore, a subset of patients does not respond to cholesterol-lowering 
      therapy with a reduction in coronary heart disease progression. Significant 
      progress has been made in the identification of common DNA sequence variations in 
      genes influencing the pharmacokinetics and pharmacodynamics of statins and in 
      disease-modifying genes relevant for coronary heart disease (CHD). Among the most 
      promising candidate genes for pharmacogenomic analysis of statin therapy are 
      HMG-CoA reductase as a direct target gene and other genes modulating lipid and 
      lipoprotein homeostasis. Based on data from pharmacogenetic trials, a combined 
      analysis of multiple genetic variants in several genes is more likely to give 
      significant results than single gene studies in small cohorts. In the future, 
      pharmacogenomic testing may allow risk stratification of patients to avoid 
      serious side effects and enable clinicians to select lipid-lowering drugs with 
      the highest efficacy resulting in the best response to therapy.
FAU - Schmitz, Gerd
AU  - Schmitz G
AD  - Institute of Clinical Chemistry and Laboratory Medicine, University of 
      Regensburg, Franz-Josef-Straub-Allee 11, 93042 Regensburg, Germany. 
      gerd.schmitz@klinik.uni-regensburg.de
FAU - Langmann, Thomas
AU  - Langmann T
LA  - eng
PT  - Journal Article
PT  - Review
DEP - 20051205
PL  - United States
TA  - Vascul Pharmacol
JT  - Vascular pharmacology
JID - 101130615
RN  - 0 (Apolipoproteins E)
RN  - 0 (CETP protein, human)
RN  - 0 (Carrier Proteins)
RN  - 0 (Cholesterol Ester Transfer Proteins)
RN  - 0 (Glycoproteins)
RN  - 0 (Hydroxymethylglutaryl-CoA Reductase Inhibitors)
RN  - EC 1.1.1.- (Hydroxymethylglutaryl CoA Reductases)
SB  - IM
MH  - Apolipoproteins E/genetics
MH  - Cardiovascular Diseases/enzymology/*genetics/prevention & control
MH  - Carrier Proteins/genetics
MH  - Cholesterol Ester Transfer Proteins
MH  - Clinical Trials as Topic
MH  - Genetic Predisposition to Disease
MH  - Glycoproteins/genetics
MH  - Humans
MH  - Hydroxymethylglutaryl CoA Reductases/genetics
MH  - Hydroxymethylglutaryl-CoA Reductase Inhibitors/adverse 
      effects/pharmacokinetics/*therapeutic use
MH  - Hypercholesterolemia/drug therapy/enzymology/*genetics
MH  - Muscular Diseases/genetics/physiopathology
MH  - Pharmacogenetics
MH  - Polymorphism, Genetic
RF  - 154
EDAT- 2005/12/13 09:00
MHDA- 2006/04/28 09:00
CRDT- 2005/12/13 09:00
PHST- 2005/04/01 00:00 [received]
PHST- 2005/07/01 00:00 [accepted]
PHST- 2005/12/13 09:00 [pubmed]
PHST- 2006/04/28 09:00 [medline]
PHST- 2005/12/13 09:00 [entrez]
AID - S1537-1891(05)00213-2 [pii]
AID - 10.1016/j.vph.2005.07.012 [doi]
PST - ppublish
SO  - Vascul Pharmacol. 2006 Feb;44(2):75-89. doi: 10.1016/j.vph.2005.07.012. Epub 2005 
      Dec 5.

PMID- 31860674
OWN - NLM
STAT- MEDLINE
DCOM- 20200316
LR  - 20210924
IS  - 1545-7885 (Electronic)
IS  - 1544-9173 (Print)
IS  - 1544-9173 (Linking)
VI  - 17
IP  - 12
DP  - 2019 Dec
TI  - Lipoprotein signatures of cholesteryl ester transfer protein and HMG-CoA 
      reductase inhibition.
PG  - e3000572
LID - 10.1371/journal.pbio.3000572 [doi]
LID - e3000572
AB  - Cholesteryl ester transfer protein (CETP) inhibition reduces vascular event risk, 
      but confusion surrounds its effects on low-density lipoprotein (LDL) cholesterol. 
      Here, we clarify associations of genetic inhibition of CETP on detailed 
      lipoprotein measures and compare those to genetic inhibition of 
      3-hydroxy-3-methylglutaryl-coenzyme A reductase (HMGCR). We used an allele 
      associated with lower CETP expression (rs247617) to mimic CETP inhibition and an 
      allele associated with lower HMGCR expression (rs12916) to mimic the well-known 
      effects of statins for comparison. The study consists of 65,427 participants of 
      European ancestries with detailed lipoprotein subclass profiling from nuclear 
      magnetic resonance spectroscopy. Genetic associations were scaled to 10% 
      reduction in relative risk of coronary heart disease (CHD). We also examined 
      observational associations of the lipoprotein subclass measures with risk of 
      incident CHD in 3 population-based cohorts totalling 616 incident cases and 
      13,564 controls during 8-year follow-up. Genetic inhibition of CETP and HMGCR 
      resulted in near-identical associations with LDL cholesterol concentration 
      estimated by the Friedewald equation. Inhibition of HMGCR had relatively 
      consistent associations on lower cholesterol concentrations across all 
      apolipoprotein B-containing lipoproteins. In contrast, the associations of the 
      inhibition of CETP were stronger on lower remnant and very-low-density 
      lipoprotein (VLDL) cholesterol, but there were no associations on cholesterol 
      concentrations in LDL defined by particle size (diameter 18-26 nm) (-0.02 SD LDL 
      defined by particle size; 95% CI: -0.10 to 0.05 for CETP versus -0.24 SD, 95% CI 
      -0.30 to -0.18 for HMGCR). Inhibition of CETP was strongly associated with lower 
      proportion of triglycerides in all high-density lipoprotein (HDL) particles. In 
      observational analyses, a higher triglyceride composition within HDL subclasses 
      was associated with higher risk of CHD, independently of total cholesterol and 
      triglycerides (strongest hazard ratio per 1 SD higher triglyceride composition in 
      very large HDL 1.35; 95% CI: 1.18-1.54). In conclusion, CETP inhibition does not 
      appear to affect size-specific LDL cholesterol but is likely to lower CHD risk by 
      lowering concentrations of other atherogenic, apolipoprotein B-containing 
      lipoproteins (such as remnant and VLDLs). Inhibition of CETP also lowers 
      triglyceride composition in HDL particles, a phenomenon reflecting combined 
      effects of circulating HDL, triglycerides, and apolipoprotein B-containing 
      particles and is associated with a lower CHD risk in observational analyses. Our 
      results reveal that conventional composite lipid assays may mask heterogeneous 
      effects of emerging lipid-altering therapies.
FAU - Kettunen, Johannes
AU  - Kettunen J
AD  - Computational Medicine, Faculty of Medicine, University of Oulu and Biocenter 
      Oulu, Oulu, Finland.
AD  - National Institute for Health and Welfare, Helsinki, Finland.
FAU - Holmes, Michael V
AU  - Holmes MV
AUID- ORCID: 0000-0001-6617-0879
AD  - Medical Research Council Population Health Research Unit, University of Oxford, 
      Oxford, United Kingdom.
AD  - Clinical Trial Service Unit and Epidemiological Studies Unit, Nuffield Department 
      of Population Health, University of Oxford, Oxford, United Kingdom.
AD  - National Institute for Health Research, Oxford Biomedical Research Centre, Oxford 
      University Hospital, Oxford, United Kingdom.
AD  - Medical Research Council Integrative Epidemiology Unit at the University of 
      Bristol, Bristol, United Kingdom.
FAU - Allara, Elias
AU  - Allara E
AUID- ORCID: 0000-0002-1634-8330
AD  - British Heart Foundation Cardiovascular Epidemiology Unit, Department of Public 
      Health and Primary Care, University of Cambridge, Cambridge, United Kingdom.
AD  - National Institute for Health Research Blood and Transplant Research Unit in 
      Donor Health and Genomics, University of Cambridge, Cambridge, United Kingdom.
FAU - Anufrieva, Olga
AU  - Anufrieva O
AD  - Computational Medicine, Faculty of Medicine, University of Oulu and Biocenter 
      Oulu, Oulu, Finland.
FAU - Ohukainen, Pauli
AU  - Ohukainen P
AUID- ORCID: 0000-0002-0919-7204
AD  - Computational Medicine, Faculty of Medicine, University of Oulu and Biocenter 
      Oulu, Oulu, Finland.
FAU - Oliver-Williams, Clare
AU  - Oliver-Williams C
AUID- ORCID: 0000-0002-3573-2426
AD  - British Heart Foundation Cardiovascular Epidemiology Unit, Department of Public 
      Health and Primary Care, University of Cambridge, Cambridge, United Kingdom.
AD  - Homerton College, University of Cambridge, Cambridge, United Kingdom.
FAU - Wang, Qin
AU  - Wang Q
AD  - Computational Medicine, Faculty of Medicine, University of Oulu and Biocenter 
      Oulu, Oulu, Finland.
FAU - Tillin, Therese
AU  - Tillin T
AD  - Institute of Cardiovascular Science, University College London, London, United 
      Kingdom.
FAU - Hughes, Alun D
AU  - Hughes AD
AUID- ORCID: 0000-0001-5432-5271
AD  - Institute of Cardiovascular Science, University College London, London, United 
      Kingdom.
FAU - Kähönen, Mika
AU  - Kähönen M
AD  - Department of Clinical Physiology, University of Tampere and Tampere University 
      Hospital, Tampere, Finland.
FAU - Lehtimäki, Terho
AU  - Lehtimäki T
AD  - Department of Clinical Chemistry, Fimlab Laboratories, Finnish Cardiovascular 
      Research Center Tampere, Faculty of Medicine and Health Technologies, University 
      of Tampere, Tampere, Finland.
FAU - Viikari, Jorma
AU  - Viikari J
AD  - Department of Medicine, University of Turku, Turku, Finland.
AD  - Division of Medicine, Turku University Hospital, Turku, Finland.
FAU - Raitakari, Olli T
AU  - Raitakari OT
AD  - Research Centre of Applied and Preventive Cardiovascular Medicine, University of 
      Turku, Turku, Finland.
AD  - Department of Clinical Physiology and Nuclear Medicine, Turku University 
      Hospital, Turku, Finland.
FAU - Salomaa, Veikko
AU  - Salomaa V
AUID- ORCID: 0000-0001-7563-5324
AD  - National Institute for Health and Welfare, Helsinki, Finland.
FAU - Järvelin, Marjo-Riitta
AU  - Järvelin MR
AUID- ORCID: 0000-0002-2149-0630
AD  - Center for Life Course Health Research, Faculty of Medicine, University of Oulu, 
      Oulu, Finland.
AD  - Biocenter Oulu, University of Oulu, Oulu, Finland.
AD  - Unit of Primary Health Care, Oulu University Hospital, OYS, Oulu, Finland.
AD  - Department of Epidemiology and Biostatistics, MRC-PHE Centre for Environment and 
      Health, School of Public Health, Imperial College London, London, United Kingdom.
AD  - Department of Life Sciences, College of Health and Life Sciences, Brunel 
      University London, United Kingdom.
FAU - Perola, Markus
AU  - Perola M
AD  - National Institute for Health and Welfare, Helsinki, Finland.
AD  - Diabetes and Obesity Research Program, University of Helsinki, Helsinki, Finland.
AD  - Estonian Genome Center, University of Tartu, Tartu, Estonia.
FAU - Davey Smith, George
AU  - Davey Smith G
AUID- ORCID: 0000-0002-1407-8314
AD  - Medical Research Council Integrative Epidemiology Unit at the University of 
      Bristol, Bristol, United Kingdom.
AD  - Population Health Science, Bristol Medical School, University of Bristol, 
      Bristol, United Kingdom.
FAU - Chaturvedi, Nish
AU  - Chaturvedi N
AD  - Institute of Cardiovascular Science, University College London, London, United 
      Kingdom.
FAU - Danesh, John
AU  - Danesh J
AD  - British Heart Foundation Cardiovascular Epidemiology Unit, Department of Public 
      Health and Primary Care, University of Cambridge, Cambridge, United Kingdom.
AD  - National Institute for Health Research Blood and Transplant Research Unit in 
      Donor Health and Genomics, University of Cambridge, Cambridge, United Kingdom.
AD  - Wellcome Trust Sanger Institute, Hinxton, United Kingdom.
AD  - British Heart Foundation Cambridge Centre of Excellence, Department of Medicine, 
      University of Cambridge, Cambridge, United Kingdom.
FAU - Di Angelantonio, Emanuele
AU  - Di Angelantonio E
AD  - British Heart Foundation Cardiovascular Epidemiology Unit, Department of Public 
      Health and Primary Care, University of Cambridge, Cambridge, United Kingdom.
AD  - National Institute for Health Research Blood and Transplant Research Unit in 
      Donor Health and Genomics, University of Cambridge, Cambridge, United Kingdom.
FAU - Butterworth, Adam S
AU  - Butterworth AS
AUID- ORCID: 0000-0002-6915-9015
AD  - British Heart Foundation Cardiovascular Epidemiology Unit, Department of Public 
      Health and Primary Care, University of Cambridge, Cambridge, United Kingdom.
AD  - National Institute for Health Research Blood and Transplant Research Unit in 
      Donor Health and Genomics, University of Cambridge, Cambridge, United Kingdom.
FAU - Ala-Korpela, Mika
AU  - Ala-Korpela M
AUID- ORCID: 0000-0001-5905-1206
AD  - Computational Medicine, Faculty of Medicine, University of Oulu and Biocenter 
      Oulu, Oulu, Finland.
AD  - Medical Research Council Integrative Epidemiology Unit at the University of 
      Bristol, Bristol, United Kingdom.
AD  - Population Health Science, Bristol Medical School, University of Bristol, 
      Bristol, United Kingdom.
AD  - NMR Metabolomics Laboratory, School of Pharmacy, University of Eastern Finland, 
      Kuopio, Finland.
AD  - Systems Epidemiology, Baker Heart and Diabetes Institute, Melbourne, Victoria, 
      Australia.
AD  - Department of Epidemiology and Preventive Medicine, School of Public Health and 
      Preventive Medicine, Faculty of Medicine, Nursing and Health Sciences, The Alfred 
      Hospital, Monash University, Melbourne, Victoria, Australia.
LA  - eng
GR  - G0800270/MRC_/Medical Research Council/United Kingdom
GR  - RG/18/13/33946/BHF_/British Heart Foundation/United Kingdom
GR  - CS/13/1/30327/BHF_/British Heart Foundation/United Kingdom
GR  - MC_UU_00011/1/MRC_/Medical Research Council/United Kingdom
GR  - NIHR-RP-PG-0310-1004/DH_/Department of Health/United Kingdom
GR  - MC_UU_12013/1/MRC_/Medical Research Council/United Kingdom
GR  - RL1 MH083268/MH/NIMH NIH HHS/United States
GR  - SP/09/002/BHF_/British Heart Foundation/United Kingdom
GR  - MR/M013138/1/MRC_/Medical Research Council/United Kingdom
GR  - MR/M013138/2/MRC_/Medical Research Council/United Kingdom
GR  - R01 HL087679/HL/NHLBI NIH HHS/United States
GR  - BTRU-2014-10024/DH_/Department of Health/United Kingdom
GR  - FS/18/23/33512/BHF_/British Heart Foundation/United Kingdom
PT  - Comparative Study
PT  - Journal Article
PT  - Research Support, N.I.H., Extramural
PT  - Research Support, Non-U.S. Gov't
DEP - 20191220
PL  - United States
TA  - PLoS Biol
JT  - PLoS biology
JID - 101183755
RN  - 0 (Apolipoproteins B)
RN  - 0 (CETP protein, human)
RN  - 0 (Cholesterol Ester Transfer Proteins)
RN  - 0 (Cholesterol, LDL)
RN  - 0 (Hydroxymethylglutaryl-CoA Reductase Inhibitors)
RN  - 0 (Lipoproteins)
RN  - 0 (Triglycerides)
RN  - EC 1.1.1.- (HMGCR protein, human)
RN  - EC 1.1.1.- (Hydroxymethylglutaryl CoA Reductases)
SB  - IM
EIN - PLoS Biol. 2020 Mar 6;18(3):e3000694. PMID: 32142508
MH  - Adolescent
MH  - Adult
MH  - Alleles
MH  - Apolipoproteins B/blood
MH  - Cholesterol Ester Transfer Proteins/*antagonists & inhibitors/blood/genetics
MH  - Cholesterol, LDL/blood
MH  - Cohort Studies
MH  - Coronary Disease/*blood/drug therapy/etiology/genetics
MH  - Female
MH  - Follow-Up Studies
MH  - Genetic Variation
MH  - Humans
MH  - Hydroxymethylglutaryl CoA Reductases/*blood/genetics/metabolism
MH  - Hydroxymethylglutaryl-CoA Reductase Inhibitors/therapeutic use
MH  - Lipoproteins/*blood/classification
MH  - Male
MH  - Middle Aged
MH  - Triglycerides/blood
MH  - Young Adult
PMC - PMC6944381
COIS- The authors have declared that no competing interests exist.
EDAT- 2019/12/21 06:00
MHDA- 2020/03/17 06:00
PMCR- 2019/12/20
CRDT- 2019/12/21 06:00
PHST- 2019/03/28 00:00 [received]
PHST- 2019/11/29 00:00 [accepted]
PHST- 2020/01/06 00:00 [revised]
PHST- 2019/12/21 06:00 [pubmed]
PHST- 2020/03/17 06:00 [medline]
PHST- 2019/12/21 06:00 [entrez]
PHST- 2019/12/20 00:00 [pmc-release]
AID - PBIOLOGY-D-19-00874 [pii]
AID - 10.1371/journal.pbio.3000572 [doi]
PST - epublish
SO  - PLoS Biol. 2019 Dec 20;17(12):e3000572. doi: 10.1371/journal.pbio.3000572. 
      eCollection 2019 Dec.

PMID- 22435449
OWN - NLM
STAT- MEDLINE
DCOM- 20121213
LR  - 20191112
VI  - 7
IP  - 2
DP  - 2012 Aug
TI  - HDL-C levels and cardiovascular disease: more is not always better!
PG  - 121-33
AB  - HMG-CoA reductase inhibitors have consistently demonstrated a relative risk 
      reduction of death and myocardial infarction ranging between 29 and 35%. 
      Nevertheless, in spite of significant improvement in prevention, cardiovascular 
      disease remains the main cause of morbidity and mortality in industrialized 
      countries. This significant residual risk observed in approximately 70% of 
      patients under optimal anti-atherosclerotic therapies, warrants the exploration 
      and development of alternative cardiovascular drugs. Specifically, HDL-C levels 
      have been inversely correlated with the incidence of cardiovascular disease and 
      an estimated 1 mg/dl higher HDL-C is associated with a 2% lower risk for men and 
      a 3% lower risk for women. However, HDL-C-C pharmacological induced increases 
      presented contradicting results regarding atherosclerotic development and in some 
      cases increased cardiovascular mortality. In this review, we will focus on the 
      structure and metabolism of HDL-C and patents related to HDL-C levels and 
      cardiovascular disease along with the possible role of HDL-C increasing therapies 
      in the future primary and secondary prevention of cardiovascular disease.
FAU - Mc Loughlin, Santiago
AU  - Mc Loughlin S
AD  - Instituto de Investigaciones Cardiológicas Alberto C. Taquini (UBA-CONICET), 
      Buenos Aires, Argentina. santimcl@gmail.com
FAU - Rodríguez-Granillo, Gastón A
AU  - Rodríguez-Granillo GA
LA  - eng
PT  - Journal Article
PT  - Review
PL  - United Arab Emirates
TA  - Recent Pat Cardiovasc Drug Discov
JT  - Recent patents on cardiovascular drug discovery
JID - 101263805
RN  - 0 (ATP Binding Cassette Transporter 1)
RN  - 0 (ATP-Binding Cassette Transporters)
RN  - 0 (Anticholesteremic Agents)
RN  - 0 (Apolipoprotein A-I)
RN  - 0 (CETP protein, human)
RN  - 0 (Cholesterol Ester Transfer Proteins)
RN  - 0 (Cholesterol, HDL)
RN  - 0 (Peroxisome Proliferator-Activated Receptors)
RN  - 0 (Recombinant Proteins)
SB  - IM
MH  - ATP Binding Cassette Transporter 1
MH  - ATP-Binding Cassette Transporters/biosynthesis/drug effects
MH  - Animals
MH  - Anticholesteremic Agents/*pharmacology/*therapeutic use
MH  - Apolipoprotein A-I/therapeutic use
MH  - Cardiovascular Diseases/*drug therapy/*metabolism
MH  - Cholesterol Ester Transfer Proteins/antagonists & inhibitors
MH  - Cholesterol, HDL/*drug effects/*metabolism/therapeutic use
MH  - Health Behavior
MH  - Humans
MH  - Models, Biological
MH  - Peroxisome Proliferator-Activated Receptors/agonists
MH  - Recombinant Proteins/therapeutic use
MH  - Risk Reduction Behavior
EDAT- 2012/03/23 06:00
MHDA- 2012/12/14 06:00
CRDT- 2012/03/23 06:00
PHST- 2012/01/10 00:00 [received]
PHST- 2012/02/21 00:00 [revised]
PHST- 2012/02/23 00:00 [accepted]
PHST- 2012/03/23 06:00 [entrez]
PHST- 2012/03/23 06:00 [pubmed]
PHST- 2012/12/14 06:00 [medline]
AID - PRC-EPUB-20120322-002 [pii]
AID - 10.2174/157489012801227283 [doi]
PST - ppublish
SO  - Recent Pat Cardiovasc Drug Discov. 2012 Aug;7(2):121-33. doi: 
      10.2174/157489012801227283.

PMID- 38133847
OWN - NLM
STAT- MEDLINE
DCOM- 20240205
LR  - 20240206
IS  - 1534-6242 (Electronic)
IS  - 1523-3804 (Print)
IS  - 1523-3804 (Linking)
VI  - 26
IP  - 2
DP  - 2024 Feb
TI  - Obicetrapib: Reversing the Tide of CETP Inhibitor Disappointments.
PG  - 35-44
LID - 10.1007/s11883-023-01184-1 [doi]
AB  - PURPOSE OF REVIEW: To discuss the history of cardiovascular outcomes trials of 
      cholesteryl ester transfer protein (CETP) inhibitors and to describe obicetrapib, 
      a next-generation, oral, once-daily, low-dose CETP inhibitor in late-stage 
      development for dyslipidemia and atherosclerotic cardiovascular disease (ASCVD). 
      RECENT FINDINGS: Phase 1 and 2 trials have evaluated the safety and 
      lipid/lipoprotein effects of obicetrapib as monotherapy, in conjunction with 
      statins, on top of high-intensity statins (HIS), and with ezetimibe on top of 
      HIS. In ROSE2, 10 mg obicetrapib monotherapy and combined with 10 mg ezetimibe, 
      each on top of HIS, significantly reduced low-density lipoprotein cholesterol 
      (LDL-C), non-high-density lipoprotein cholesterol (non-HDL-C), apolipoprotein B, 
      total LDL particles, small LDL particles, small, dense LDL-C, and lipoprotein 
      (a), and increased HDL-C. Phase 3 pivotal registration trials including a 
      cardiovascular outcomes trial are underway. Obicetrapib has an excellent safety 
      and tolerability profile and robustly lowers atherogenic lipoproteins and raises 
      HDL-C. As such, obicetrapib may be a promising agent for the treatment of ASCVD.
CI  - © 2023. The Author(s).
FAU - Kastelein, John J P
AU  - Kastelein JJP
AD  - NewAmsterdam Pharma B.V., Naarden, Netherlands.
FAU - Hsieh, Andrew
AU  - Hsieh A
AD  - NewAmsterdam Pharma B.V., Naarden, Netherlands. 
      Andrew.Hsieh@NewAmsterdamPharma.com.
FAU - Dicklin, Mary R
AU  - Dicklin MR
AD  - Midwest Biomedical Research, Addison, IL, USA.
FAU - Ditmarsch, Marc
AU  - Ditmarsch M
AD  - NewAmsterdam Pharma B.V., Naarden, Netherlands.
FAU - Davidson, Michael H
AU  - Davidson MH
AD  - NewAmsterdam Pharma B.V., Naarden, Netherlands.
LA  - eng
PT  - Journal Article
PT  - Review
DEP - 20231222
PL  - United States
TA  - Curr Atheroscler Rep
JT  - Current atherosclerosis reports
JID - 100897685
RN  - 0 (Cholesterol Ester Transfer Proteins)
RN  - 0 (Hydroxymethylglutaryl-CoA Reductase Inhibitors)
RN  - 0 (Cholesterol, LDL)
RN  - 0 (Cholesterol, HDL)
RN  - 0 (Lipoproteins)
RN  - EOR26LQQ24 (Ezetimibe)
RN  - 0 (CETP protein, human)
SB  - IM
MH  - Humans
MH  - Cholesterol Ester Transfer Proteins
MH  - *Hydroxymethylglutaryl-CoA Reductase Inhibitors/therapeutic use
MH  - Cholesterol, LDL
MH  - Cholesterol, HDL
MH  - *Atherosclerosis/drug therapy
MH  - Lipoproteins
MH  - Ezetimibe
PMC - PMC10838241
OTO - NOTNLM
OT  - Atherosclerotic cardiovascular disease (ASCVD)
OT  - Cardiovascular outcomes trial
OT  - Cholesteryl ester transfer protein (CETP) inhibitor
OT  - High-density lipoprotein cholesterol (HDL-C)
OT  - Low-density lipoprotein cholesterol (LDL-C)
OT  - Obicetrapib
COIS- J.J.P.K, A.H., M.D., and M.H.D. are employees of NewAmsterdam Pharma and they 
      also report that they receive stock or stock options. J.J.P.K is the Chief 
      Scientific Officer of NewAmsterdam Pharma. A.H. is the Executive Director, R&D, 
      NewAmsterdam Pharma. M.D. is the Chief Development Officer of NewAmsterdam 
      Pharma. M.H.D. is the Chief Executive Officer of NewAmsterdam Pharma. M.R.D., as 
      an employee of Midwest Biomedical Research, is a consultant for NewAmsterdam 
      Pharma. In addition, M.R.D., as an employee of Midwest Biomedical Research, 
      reports the following companies contracted consulting and/or research with their 
      institution and it received the consulting fees and grant funding from Acasti 
      Pharma, Beren Therapeutics, Eli Lilly and Company, Indiana University and 
      Foundation, Matinas BioPharma, NewAmsterdam Pharma, and 89Bio.
EDAT- 2023/12/22 12:43
MHDA- 2024/02/05 06:42
PMCR- 2023/12/22
CRDT- 2023/12/22 11:28
PHST- 2023/12/05 00:00 [accepted]
PHST- 2024/02/05 06:42 [medline]
PHST- 2023/12/22 12:43 [pubmed]
PHST- 2023/12/22 11:28 [entrez]
PHST- 2023/12/22 00:00 [pmc-release]
AID - 10.1007/s11883-023-01184-1 [pii]
AID - 1184 [pii]
AID - 10.1007/s11883-023-01184-1 [doi]
PST - ppublish
SO  - Curr Atheroscler Rep. 2024 Feb;26(2):35-44. doi: 10.1007/s11883-023-01184-1. Epub 
      2023 Dec 22.

PMID- 26830201
OWN - NLM
STAT- MEDLINE
DCOM- 20170105
LR  - 20170106
IS  - 1880-3873 (Electronic)
IS  - 1340-3478 (Linking)
VI  - 23
IP  - 4
DP  - 2016
TI  - High-Density Lipoprotein Mimetics: a Therapeutic Tool for Atherosclerotic 
      Diseases.
PG  - 385-94
LID - 10.5551/jat.33720 [doi]
AB  - Clinical trials and epidemiological studies have revealed a negative correlation 
      between serum high-density lipoprotein (HDL) cholesterol levels and the risk of 
      cardiovascular events. Currently, statin treatment is the standard therapy for 
      cardiovascular diseases, reducing plasma low-density lipoprotein (LDL) 
      cholesterol levels. However, more than half of the patients have not been able to 
      receive the beneficial effects of this treatment.The reverse cholesterol 
      transport pathway has several potential anti-atherogenic properties. An important 
      approach to HDL-targeted therapy is the optimization of HDL cholesterol levels 
      and function in the blood to enhance the removal of circulating cholesterol and 
      to prevent or mitigate inflammation that causes atherosclerosis. Cholesteryl 
      ester transfer protein inhibitors increase HDL cholesterol levels in humans, but 
      whether they reduce the risk of atherosclerotic diseases is unknown. HDL 
      therapies using HDL mimetics, including reconstituted HDL, apolipoprotein (Apo) 
      A-IMilano, ApoA-I mimetic peptides, or full-length ApoA-I, are highly effective 
      in animal models. In particular, the Fukuoka University ApoA-I-mimetic peptide 
      (FAMP) effectively removes cholesterol via the ABCA1 transporter and acts as an 
      anti-atherosclerotic agent by enhancing the biological functions of HDL without 
      elevating HDL cholesterol levels.Our literature review suggests that HDL mimetics 
      have significant atheroprotective potential and are a therapeutic tool for 
      atherosclerotic diseases.
FAU - Ikenaga, Masahiro
AU  - Ikenaga M
AD  - Faculty of Sports and Health Science, Fukuoka University.
FAU - Higaki, Yasuki
AU  - Higaki Y
FAU - Saku, Keijiro
AU  - Saku K
FAU - Uehara, Yoshinari
AU  - Uehara Y
LA  - eng
PT  - Journal Article
PT  - Research Support, Non-U.S. Gov't
PT  - Review
DEP - 20160201
PL  - Japan
TA  - J Atheroscler Thromb
JT  - Journal of atherosclerosis and thrombosis
JID - 9506298
RN  - 0 (ABCA1 protein, human)
RN  - 0 (APOA1 protein, human)
RN  - 0 (ATP Binding Cassette Transporter 1)
RN  - 0 (Apolipoprotein A-I)
RN  - 0 (CER-001)
RN  - 0 (Cholesterol, HDL)
RN  - 0 (Hydroxymethylglutaryl-CoA Reductase Inhibitors)
RN  - 0 (Lipoproteins, HDL)
RN  - 0 (Peptides)
RN  - 0 (Phospholipids)
RN  - 0 (Recombinant Proteins)
RN  - 97C5T2UQ7J (Cholesterol)
SB  - IM
MH  - ATP Binding Cassette Transporter 1/metabolism
MH  - Animals
MH  - Apolipoprotein A-I/pharmacology
MH  - Atherosclerosis/blood/*therapy
MH  - Cholesterol/metabolism
MH  - Cholesterol, HDL/*blood/chemistry
MH  - Humans
MH  - Hydroxymethylglutaryl-CoA Reductase Inhibitors/therapeutic use
MH  - Lipoproteins, HDL/*pharmacology
MH  - Mice
MH  - Peptides/pharmacology
MH  - Phospholipids/pharmacology
MH  - Recombinant Proteins/pharmacology
EDAT- 2016/02/03 06:00
MHDA- 2017/01/06 06:00
CRDT- 2016/02/03 06:00
PHST- 2016/02/03 06:00 [entrez]
PHST- 2016/02/03 06:00 [pubmed]
PHST- 2017/01/06 06:00 [medline]
AID - 10.5551/jat.33720 [doi]
PST - ppublish
SO  - J Atheroscler Thromb. 2016;23(4):385-94. doi: 10.5551/jat.33720. Epub 2016 Feb 1.

PMID- 25476544
OWN - NLM
STAT- MEDLINE
DCOM- 20150518
LR  - 20181202
IS  - 1744-7666 (Electronic)
IS  - 1465-6566 (Linking)
VI  - 16
IP  - 3
DP  - 2015 Feb
TI  - Ongoing challenges for pharmacotherapy for dyslipidemia.
PG  - 347-56
LID - 10.1517/14656566.2014.986094 [doi]
AB  - INTRODUCTION: While increasing evidence has led to lipid-modifying therapy 
      achieving an important role in the treatment guidelines for the prevention of 
      cardiovascular disease, these agents are suboptimally used and there remains a 
      considerable risk of clinical events. Accordingly, there is a need to develop 
      more effective lipid-modifying approaches in many patients. AREAS COVERED: A 
      literature search was performed of topical manuscripts focusing on factors 
      influencing use of established therapies and new agents in development that 
      target a range of lipid factors. EXPERT OPINION: More intensive efforts are 
      required to ensure that statin use is maximized in higher risk patients. A range 
      of novel therapies, including proprotein convertase subtilisin kexin-type 9 and 
      cholesteryl ester transfer protein inhibitors, may provide additional protection, 
      although this remains to be established by clinical trials.
FAU - Pisaniello, Anthony D
AU  - Pisaniello AD
AD  - University of Adelaide, South Australian Health and Medical Research Institute , 
      PO Box 11060, Adelaide, SA, 5001 , Australia +61 8 8128 4510 ; 
      stephen.nicholls@sahmri.com.
FAU - Scherer, Daniel J
AU  - Scherer DJ
FAU - Kataoka, Yu
AU  - Kataoka Y
FAU - Nicholls, Stephen J
AU  - Nicholls SJ
LA  - eng
PT  - Journal Article
PT  - Research Support, Non-U.S. Gov't
PT  - Review
DEP - 20141205
PL  - England
TA  - Expert Opin Pharmacother
JT  - Expert opinion on pharmacotherapy
JID - 100897346
RN  - 0 (Cholesterol Ester Transfer Proteins)
RN  - 0 (Fatty Acids, Omega-3)
RN  - 0 (Fibric Acids)
RN  - 0 (Hydroxymethylglutaryl-CoA Reductase Inhibitors)
RN  - 0 (Hypolipidemic Agents)
RN  - 2679MF687A (Niacin)
RN  - EC 3.4.21.- (PCSK9 protein, human)
RN  - EC 3.4.21.- (Proprotein Convertase 9)
RN  - EC 3.4.21.- (Proprotein Convertases)
RN  - EC 3.4.21.- (Serine Endopeptidases)
SB  - IM
CIN - Expert Opin Pharmacother. 2015 May;16(7):1117-8. PMID: 25845932
MH  - Cardiovascular Diseases/prevention & control
MH  - Cholesterol Ester Transfer Proteins/antagonists & inhibitors
MH  - Clinical Trials as Topic
MH  - Dyslipidemias/*drug therapy
MH  - Fatty Acids, Omega-3/administration & dosage
MH  - Fibric Acids/therapeutic use
MH  - Humans
MH  - Hydroxymethylglutaryl-CoA Reductase Inhibitors/therapeutic use
MH  - Hypolipidemic Agents/*therapeutic use
MH  - Lipid Metabolism/drug effects
MH  - Niacin/therapeutic use
MH  - Proprotein Convertase 9
MH  - Proprotein Convertases/antagonists & inhibitors
MH  - Risk Factors
MH  - Serine Endopeptidases
OTO - NOTNLM
OT  - atherosclerosis
OT  - cardiovascular risk
OT  - lipid-modifying therapy
OT  - lipids
EDAT- 2014/12/06 06:00
MHDA- 2015/05/20 06:00
CRDT- 2014/12/06 06:00
PHST- 2014/12/06 06:00 [entrez]
PHST- 2014/12/06 06:00 [pubmed]
PHST- 2015/05/20 06:00 [medline]
AID - 10.1517/14656566.2014.986094 [doi]
PST - ppublish
SO  - Expert Opin Pharmacother. 2015 Feb;16(3):347-56. doi: 
      10.1517/14656566.2014.986094. Epub 2014 Dec 5.

PMID- 14661995
OWN - NLM
STAT- MEDLINE
DCOM- 20041115
LR  - 20191108
IS  - 1472-8214 (Print)
IS  - 1472-8214 (Linking)
VI  - 8
IP  - 2
DP  - 2003 Nov
TI  - New lipid-lowering agents.
PG  - 365-76
AB  - Lipid-lowering is established as a proven intervention to reduce atherosclerosis 
      and its complications. This article summarises imminent developments in 
      lipid-lowering therapy, including new statins and cholesterol absorption 
      inhibitors currently undergoing investigation for licensing. It also discusses 
      other therapeutic targets such as squalene synthase, microsomal transfer protein 
      (MTP), acyl-cholesterol acyl transferase (ACAT), cholesterol ester transfer 
      protein (CETP), peroxosimal proliferator activating receptors (PPARs) and 
      lipoprotein (a) (LP(a)), for which compounds have been developed and have at 
      least reached trials in animal models. Lipid-lowering drugs are likely to prove a 
      fast-developing area for novel treatments, as possible synergies exist between 
      new and established compounds for the treatment of atherosclerosis.
FAU - Wierzbicki, Anthony S
AU  - Wierzbicki AS
AD  - Department of Chemical Pathology, St. Thomas' Hospital Campus, Lambeth Palace 
      Road, London, SE1 7EH, UK. Anthony.Wierzbicki@kcl.ac.uk
LA  - eng
PT  - Journal Article
PT  - Review
PL  - England
TA  - Expert Opin Emerg Drugs
JT  - Expert opinion on emerging drugs
JID - 101135662
RN  - 0 (Anticholesteremic Agents)
RN  - 0 (Bile Acids and Salts)
RN  - 0 (Cholesterol, HDL)
RN  - 0 (Cholesterol, LDL)
RN  - 0 (Hydroxymethylglutaryl-CoA Reductase Inhibitors)
RN  - 2679MF687A (Niacin)
SB  - IM
MH  - Animals
MH  - Anticholesteremic Agents/*therapeutic use
MH  - Arteriosclerosis/*drug therapy/enzymology
MH  - Bile Acids and Salts/antagonists & inhibitors
MH  - Cholesterol, HDL/metabolism
MH  - Cholesterol, LDL/metabolism
MH  - Clinical Trials as Topic
MH  - Humans
MH  - Hydroxymethylglutaryl-CoA Reductase Inhibitors/therapeutic use
MH  - Niacin/therapeutic use
RF  - 88
EDAT- 2003/12/10 05:00
MHDA- 2004/11/16 09:00
CRDT- 2003/12/10 05:00
PHST- 2003/12/10 05:00 [pubmed]
PHST- 2004/11/16 09:00 [medline]
PHST- 2003/12/10 05:00 [entrez]
AID - 10.1517/14728214.8.2.365 [doi]
PST - ppublish
SO  - Expert Opin Emerg Drugs. 2003 Nov;8(2):365-76. doi: 10.1517/14728214.8.2.365.

PMID- 16181026
OWN - NLM
STAT- MEDLINE
DCOM- 20060809
LR  - 20181201
IS  - 1744-8344 (Electronic)
IS  - 1477-9072 (Linking)
VI  - 3
IP  - 5
DP  - 2005 Sep
TI  - Torcetrapib/atorvastatin combination therapy.
PG  - 789-820
AB  - Elevated blood levels of low-density lipoprotein cholesterol (LDL-C) are 
      associated with an increased risk for atherosclerotic coronary heart disease 
      (CHD). Atorvastatin is a statin drug that inhibits 3-hydroxy-3-methyl-glutaryl 
      coenzyme A reductase (the rate-limiting step of cholesterol production) and 
      primarily lowers LDL-C levels. Atorvastatin has also been shown to significantly 
      reduce CHD events. However, as with all statins (and all other monotherapy 
      lipid-altering drugs), atorvastatin alone reduces the risk of CHD in only a 
      minority of patients relative to placebo. Conversely, it is low levels of 
      high-density lipoprotein cholesterol that are associated with increased CHD risk. 
      Torcetrapib is a cholesteryl ester transfer protein inhibitor that primarily 
      raises high-density lipoprotein cholesterol levels, and cholesteryl ester 
      transfer protein inhibition has generally been shown to reduce atherosclerosis in 
      rabbits. Taken together, atorvastatin and torcetrapib provide striking 
      improvements in lipid levels, and complementary actions upon important lipid 
      parameters. This review examines the chemistry, mechanism of action, 
      pharmacokinetics, metabolism, safety/tolerability and efficacy of the combination 
      torcetrapib/atorvastatin agent that is currently in development and that provides 
      complementary lipid benefits towards the goal of reducing CHD risk beyond that of 
      atorvastatin alone.
FAU - Bays, Harold
AU  - Bays H
AD  - L-MARC Research Center, 3288 Illinois Avenue, Louisville, KY 40213, USA. 
      HBays@aol.com
FAU - McKenney, James
AU  - McKenney J
FAU - Davidson, Michael
AU  - Davidson M
LA  - eng
PT  - Journal Article
PT  - Review
PL  - England
TA  - Expert Rev Cardiovasc Ther
JT  - Expert review of cardiovascular therapy
JID - 101182328
RN  - 0 (Heptanoic Acids)
RN  - 0 (Hydroxymethylglutaryl-CoA Reductase Inhibitors)
RN  - 0 (Pyrroles)
RN  - 0 (Quinolines)
RN  - 4N4457MV2U (torcetrapib)
RN  - A0JWA85V8F (Atorvastatin)
SB  - IM
MH  - Animals
MH  - Atorvastatin
MH  - Clinical Trials as Topic
MH  - Coronary Disease/*prevention & control
MH  - Drug Therapy, Combination
MH  - Heptanoic Acids/pharmacology/*therapeutic use
MH  - Humans
MH  - Hydroxymethylglutaryl-CoA Reductase Inhibitors/pharmacology/*therapeutic use
MH  - Pyrroles/pharmacology/*therapeutic use
MH  - Quinolines/pharmacology/*therapeutic use
RF  - 213
EDAT- 2005/09/27 09:00
MHDA- 2006/08/10 09:00
CRDT- 2005/09/27 09:00
PHST- 2005/09/27 09:00 [pubmed]
PHST- 2006/08/10 09:00 [medline]
PHST- 2005/09/27 09:00 [entrez]
AID - 10.1586/14779072.3.5.789 [doi]
PST - ppublish
SO  - Expert Rev Cardiovasc Ther. 2005 Sep;3(5):789-820. doi: 10.1586/14779072.3.5.789.

PMID- 28884604
OWN - NLM
STAT- MEDLINE
DCOM- 20171213
LR  - 20211204
IS  - 1751-2441 (Electronic)
IS  - 1751-2433 (Linking)
VI  - 10
IP  - 12
DP  - 2017 Dec
TI  - Novel treatment options for the management of heterozygous familial 
      hypercholesterolemia.
PG  - 1375-1381
LID - 10.1080/17512433.2017.1378096 [doi]
AB  - Even though statins represent the mainstay of treatment of heterozygous familial 
      hypercholesterolemia (FH), their low-density lipoprotein cholesterol (LDL-C) 
      lowering efficacy is finite and most patients with FH will not achieve LDL-C 
      targets with statin monotherapy. Addition of ezetimibe with or without bile acid 
      sequestrants will also not lead to treatment goals in many of these patients, 
      particularly in those with established cardiovascular disease. In this selected 
      subgroup of the FH population, proprotein convertase subtilisin-kexin type 9 
      (PCSK9) inhibitors provide substantial reductions in LDL-C levels, reduce 
      cardiovascular morbidity and appear to be safe. Mipomersen, an antisense 
      single-strand oligonucleotide that inhibits the production of apoB by binding to 
      the mRNA that encodes the synthesis of apoB, and lomitapide, an inhibitor of 
      microsomal triglyceride transfer protein, also reduce LDL-C levels but are 
      currently indicated only for the management of homozygous FH. Areas covered: In 
      the present review, the role of PCSK9 inhibitors, mipomersen and lomitapide in 
      the management of FH is briefly discussed. Other LDL-C-lowering agents under 
      evaluation include inclisiran, a small interference RNA molecule that induces 
      long-term inhibition of PSCK9 synthesis, anacetrapib, a cholesterol 
      ester-transfer protein inhibitor, ETC-1002 (bempedoic acid), an inhibitor of 
      adenosine triphosphate citrate lyase, and gemcabene, which reduces hepatic 
      apolipoprotein C-III mRNA. The safety and efficacy of these agents are also 
      reviewed. Expert Commentary: Even though several novel treatment options for 
      heterozygous FH are under development, it remains to be shown whether these 
      treatments will also reduce cardiovascular morbidity in these high-risk patients.
FAU - Polychronopoulos, Georgios
AU  - Polychronopoulos G
AD  - a First Propedeutic Department of Internal Medicine, Medical School , Aristotle 
      University of Thessaloniki, AHEPA Hospital , Thessaloniki , Greece.
FAU - Tziomalos, Konstantinos
AU  - Tziomalos K
AD  - a First Propedeutic Department of Internal Medicine, Medical School , Aristotle 
      University of Thessaloniki, AHEPA Hospital , Thessaloniki , Greece.
LA  - eng
PT  - Journal Article
PT  - Review
DEP - 20170914
PL  - England
TA  - Expert Rev Clin Pharmacol
JT  - Expert review of clinical pharmacology
JID - 101278296
RN  - 0 (Anticholesteremic Agents)
RN  - 0 (BMS201038)
RN  - 0 (Benzimidazoles)
RN  - 0 (Cholesterol, LDL)
RN  - 0 (Hydroxymethylglutaryl-CoA Reductase Inhibitors)
RN  - 0 (Oligonucleotides)
RN  - 0 (PCSK9 Inhibitors)
RN  - 9GJ8S4GU0M (mipomersen)
RN  - EC 3.4.21.- (PCSK9 protein, human)
SB  - IM
MH  - Animals
MH  - Anticholesteremic Agents/administration & dosage/pharmacology/*therapeutic use
MH  - Benzimidazoles/pharmacology/therapeutic use
MH  - Cholesterol, LDL/blood
MH  - *Drug Design
MH  - Drug Therapy, Combination
MH  - Humans
MH  - Hydroxymethylglutaryl-CoA Reductase Inhibitors/administration & 
      dosage/therapeutic use
MH  - Hyperlipoproteinemia Type II/*drug therapy/physiopathology
MH  - Oligonucleotides/pharmacology/therapeutic use
MH  - PCSK9 Inhibitors
OTO - NOTNLM
OT  - Heterozygous familial hypercholesterolemia
OT  - alirocumab
OT  - anacetrapib
OT  - bococizumab
OT  - cholesterol ester transfer inhibitors
OT  - evolocumab
OT  - inclisiran
OT  - mipomersen
OT  - proprotein convertase subtilisin-kexin type 9 inhibitors
EDAT- 2017/09/09 06:00
MHDA- 2017/12/14 06:00
CRDT- 2017/09/09 06:00
PHST- 2017/09/09 06:00 [pubmed]
PHST- 2017/12/14 06:00 [medline]
PHST- 2017/09/09 06:00 [entrez]
AID - 10.1080/17512433.2017.1378096 [doi]
PST - ppublish
SO  - Expert Rev Clin Pharmacol. 2017 Dec;10(12):1375-1381. doi: 
      10.1080/17512433.2017.1378096. Epub 2017 Sep 14.

PMID- 29800275
OWN - NLM
STAT- MEDLINE
DCOM- 20190730
LR  - 20240214
IS  - 1755-3245 (Electronic)
IS  - 0008-6363 (Linking)
VI  - 114
IP  - 9
DP  - 2018 Jul 15
TI  - From lipid locus to drug target through human genomics.
PG  - 1258-1270
LID - 10.1093/cvr/cvy120 [doi]
AB  - In the last decade, over 175 genetic loci have robustly been associated to levels 
      of major circulating blood lipids. Most loci are specific to one or two lipids, 
      whereas some (SUGP1, ZPR1, TRIB1, HERPUD1, and FADS1) are associated to all. 
      While exposing the polygenic architecture of circulating lipids and the 
      underpinnings of dyslipidaemia, these genome-wide association studies (GWAS) have 
      provided further evidence of the critical role that lipids play in coronary heart 
      disease (CHD) risk, as indicated by the 2.7-fold enrichment for macrophage gene 
      expression in atherosclerotic plaques and the association of 25 loci (such as 
      PCSK9, APOB, ABCG5-G8, KCNK5, LPL, HMGCR, NPC1L1, CETP, TRIB1, ABO, PMAIP1-MC4R, 
      and LDLR) with CHD. These GWAS also confirmed known and commonly used therapeutic 
      targets, including HMGCR (statins), PCSK9 (antibodies), and NPC1L1 (ezetimibe). 
      As we head into the post-GWAS era, we offer suggestions for how to move forward 
      beyond genetic risk loci, towards refining the biology behind the associations 
      and identifying causal genes and therapeutic targets. Deep phenotyping through 
      lipidomics and metabolomics will refine and increase the resolution to find 
      causal and druggable targets, and studies aimed at demonstrating gene 
      transcriptional and regulatory effects of lipid associated loci will further aid 
      in identifying these targets. Thus, we argue the need for deeply phenotyped, 
      large genetic association studies to reduce costs and failures and increase the 
      efficiency of the drug discovery pipeline. We conjecture that in the next decade 
      a paradigm shift will tip the balance towards a data-driven approach to 
      therapeutic target development and the application of precision medicine where 
      human genomics takes centre stage.
FAU - van der Laan, Sander W
AU  - van der Laan SW
AD  - Laboratory of Experimental Cardiology, University Medical Center Utrecht, 
      University of Utrecht, Utrecht, the Netherlands.
FAU - Harshfield, Eric L
AU  - Harshfield EL
AD  - Department of Public Health and Primary Care, University of Cambridge, 2 Worts 
      Causeway, Cambridge CB1 8RN, UK.
AD  - Department of Clinical Neurosciences, University of Cambridge, R3, Box 83, 
      Cambridge Biomedical Campus, Cambridge CB2 0QQ, UK.
FAU - Hemerich, Daiane
AU  - Hemerich D
AD  - Department of Cardiology, University Medical Center Utrecht, University of 
      Utrecht, Heidelberglaan 100, 3584 CX Utrecht, the Netherlands.
AD  - CAPES Foundation, Ministry of Education of Brazil, Brasília, Brazil.
FAU - Stacey, David
AU  - Stacey D
AD  - Department of Public Health and Primary Care, University of Cambridge, 2 Worts 
      Causeway, Cambridge CB1 8RN, UK.
FAU - Wood, Angela M
AU  - Wood AM
AD  - Department of Public Health and Primary Care, University of Cambridge, 2 Worts 
      Causeway, Cambridge CB1 8RN, UK.
FAU - Asselbergs, Folkert W
AU  - Asselbergs FW
AD  - Department of Cardiology, University Medical Center Utrecht, University of 
      Utrecht, Heidelberglaan 100, 3584 CX Utrecht, the Netherlands.
AD  - Durrer Center for Cardiovascular Research, Netherlands Heart Institute, Utrecht, 
      the Netherlands.
AD  - Faculty of Population Health Sciences, Institute of Cardiovascular Science, 
      University College London, London, UK.
AD  - Farr Institute of Health Informatics Research, Institute of Health Informatics, 
      University College London, London, UK.
LA  - eng
GR  - MR/L003120/1/MRC_/Medical Research Council/United Kingdom
GR  - RG/13/13/30194/BHF_/British Heart Foundation/United Kingdom
GR  - DH_/Department of Health/United Kingdom
GR  - MR/S003746/1/MRC_/Medical Research Council/United Kingdom
GR  - 105602/Z/14/Z/WT_/Wellcome Trust/United Kingdom
GR  - SP/09/002/BHF_/British Heart Foundation/United Kingdom
GR  - G0800270/MRC_/Medical Research Council/United Kingdom
PT  - Journal Article
PT  - Research Support, Non-U.S. Gov't
PT  - Review
PL  - England
TA  - Cardiovasc Res
JT  - Cardiovascular research
JID - 0077427
RN  - 0 (Delta-5 Fatty Acid Desaturase)
RN  - 0 (Genetic Markers)
RN  - 0 (Hypolipidemic Agents)
RN  - 0 (Lipids)
RN  - EC 1.14.19.3 (FADS1 protein, human)
MH  - Cardiovascular Diseases/blood/diagnosis/*genetics/prevention & control
MH  - Delta-5 Fatty Acid Desaturase
MH  - Drug Discovery/*methods
MH  - Dyslipidemias/blood/diagnosis/drug therapy/*genetics
MH  - *Genetic Markers
MH  - Genetic Predisposition to Disease
MH  - *Genetic Variation
MH  - *Genome-Wide Association Study
MH  - Humans
MH  - Hypolipidemic Agents/therapeutic use
MH  - Lipid Metabolism/drug effects/*genetics
MH  - Lipids/blood
MH  - Metabolomics
MH  - Molecular Targeted Therapy
MH  - Phenotype
EDAT- 2018/05/26 06:00
MHDA- 2019/07/31 06:00
CRDT- 2018/05/26 06:00
PHST- 2017/10/18 00:00 [received]
PHST- 2018/05/16 00:00 [accepted]
PHST- 2018/05/26 06:00 [pubmed]
PHST- 2019/07/31 06:00 [medline]
PHST- 2018/05/26 06:00 [entrez]
AID - 5001808 [pii]
AID - 10.1093/cvr/cvy120 [doi]
PST - ppublish
SO  - Cardiovasc Res. 2018 Jul 15;114(9):1258-1270. doi: 10.1093/cvr/cvy120.

PMID- 23959229
OWN - NLM
STAT- MEDLINE
DCOM- 20140519
LR  - 20211021
IS  - 1759-5010 (Electronic)
IS  - 1759-5002 (Linking)
VI  - 10
IP  - 10
DP  - 2013 Oct
TI  - Pharmacotherapies for lipid modification: beyond the statins.
PG  - 560-70
LID - 10.1038/nrcardio.2013.117 [doi]
AB  - The widespread clinical use of statins has contributed to significant reductions 
      in the rate of cardiovascular morbidity and mortality over the past 3 decades, 
      and statins are considered first-line therapy for the prevention and treatment of 
      atherosclerotic vascular disease. Nevertheless, various other lipid-lowering 
      agents can provide clinical benefit by supplementing or augmenting statin therapy 
      in patients with severe hypercholesterolaemia or mixed dyslipidaemia, or by 
      providing an alternative for patients who are intolerant to statins. Bile acid 
      resins and niacin were prescribed for lipid modification for years before the 
      introduction of the statins, and new data continue to emerge regarding their use 
      in different patient groups and for specific conditions. Ezetimibe can be 
      appropriate for patients whose primary lipid abnormality is an elevated 
      LDL-cholesterol level, whereas the fibrates seem to be most beneficial in 
      patients with low levels of HDL cholesterol and elevated triglycerides. At the 
      end of 2012 and the beginning of 2013, the first microsomal triglyceride transfer 
      protein inhibitor, lomitapide, and the first antisense therapy to target 
      apolipoprotein B, mipomersen, were approved for the treatment of individuals with 
      extremely elevated LDL-cholesterol levels caused by homozygous familial 
      hypercholesterolaemia. Although two agents in the experimental class of 
      cholesteryl ester transfer protein inhibitors have failed to show a benefit in 
      clinical trials, newer drugs in this class could provide an additional strategy 
      to address residual cardiovascular risk in patients treated with statins.
FAU - Gotto, Antonio M Jr
AU  - Gotto AM Jr
AD  - Weill Cornell Medical College, 1305 York Avenue, Y-805, New York, NY 10021, USA.
FAU - Moon, Jennifer E
AU  - Moon JE
LA  - eng
PT  - Journal Article
PT  - Review
DEP - 20130820
PL  - England
TA  - Nat Rev Cardiol
JT  - Nature reviews. Cardiology
JID - 101500075
RN  - 0 (Biomarkers)
RN  - 0 (Hydroxymethylglutaryl-CoA Reductase Inhibitors)
RN  - 0 (Hypolipidemic Agents)
RN  - 0 (Lipids)
SB  - IM
MH  - Animals
MH  - Biomarkers/blood
MH  - Cardiovascular Diseases/etiology/*prevention & control
MH  - Dyslipidemias/blood/complications/diagnosis/*drug therapy
MH  - Humans
MH  - Hydroxymethylglutaryl-CoA Reductase Inhibitors/adverse effects/*therapeutic use
MH  - Hypolipidemic Agents/adverse effects/*therapeutic use
MH  - Lipid Metabolism/drug effects
MH  - Lipids/*blood
MH  - Risk Factors
MH  - Treatment Outcome
EDAT- 2013/08/21 06:00
MHDA- 2014/05/20 06:00
CRDT- 2013/08/21 06:00
PHST- 2013/08/21 06:00 [entrez]
PHST- 2013/08/21 06:00 [pubmed]
PHST- 2014/05/20 06:00 [medline]
AID - nrcardio.2013.117 [pii]
AID - 10.1038/nrcardio.2013.117 [doi]
PST - ppublish
SO  - Nat Rev Cardiol. 2013 Oct;10(10):560-70. doi: 10.1038/nrcardio.2013.117. Epub 
      2013 Aug 20.

PMID- 21205945
OWN - NLM
STAT- MEDLINE
DCOM- 20110519
LR  - 20211203
IS  - 1542-6270 (Electronic)
IS  - 1060-0280 (Linking)
VI  - 45
IP  - 1
DP  - 2011 Jan
TI  - Anacetrapib and dalcetrapib: two novel cholesteryl ester transfer protein 
      inhibitors.
PG  - 84-94
LID - 10.1345/aph.1P446 [doi]
AB  - OBJECTIVE: To evaluate the role of cholesteryl ester transfer protein (CETP) in 
      the cholesterol transport system and review the pharmacology, pharmacokinetic 
      properties, efficacy, and adverse effects of the CETP inhibitors, anacetrapib and 
      dalcetrapib, for the treatment of dyslipidemia. DATA SOURCES: A literature search 
      was conducted in Ovid/MEDLINE (1950 to week 4 December 2010), PubMed/MEDLINE (up 
      to December 2010), EMBASE (2000 to December 2010), and International 
      Pharmaceutical Abstracts (1970 to December 2010) using the MeSH terms and key 
      words anacetrapib, MK 0859, dalcetrapib, and JTT 705. The search was limited to 
      publications in English. STUDY SELECTION AND DATA EXTRACTION: Studies evaluating 
      the pharmacology, pharmacokinetics, safety, and efficacy of anacetrapib and 
      dalcetrapib for the treatment of dyslipidemia were included. Clinical reviews 
      evaluating the characterization of CETP and its inhibition as a mechanism for 
      reducing cardiovascular risk were also included. DATA SYNTHESIS: Anacetrapib and 
      dalcetrapib represent a novel treatment option for patients who have dyslipidemia 
      and low levels of high-density lipoprotein cholesterol (HDL-C). Anacetrapib and 
      dalcetrapib increase HDL-C by inhibiting CETP-mediated transfer of cholesteryl 
      ester and triglyceride. Studies evaluating the safety and efficacy of anacetrapib 
      and dalcetrapib concluded that both agents safely and effectively augment HDL-C. 
      Their mechanism of action, potential for significant raising of HDL-C, once-daily 
      dosing regimen, and favorable lipid-altering effects when added to 
      hydroxymethylglutaryl-CoA reductase inhibitors are key elements. Anacetrapib and 
      dalcetrapib are well tolerated, with mild gastrointestinal complaints reported 
      more than with placebo. Although another CETP inhibitor, torcetrapib, was 
      withdrawn from clinical development secondary to increased morbidity and 
      mortality, neither anacetrapib nor dalcetrapib has demonstrated the adverse 
      off-target effects portrayed with torcetrapib. CONCLUSIONS: Inhibition of CETP by 
      anacetrapib and dalcetrapib represents an encouraging development in the 
      management of dyslipidemia, particularly in patients with low HDL-C levels. 
      Results of future trials are much anticipated, as these will clarify the role of 
      anacetrapib and dalcetrapib in reduction of cardiovascular disease.
FAU - Miyares, Marta A
AU  - Miyares MA
AD  - Pharmacy Department, Jackson Memorial Hospital, Miami, FL, USA. 
      mmiyares@jhsmiami.org
LA  - eng
PT  - Journal Article
PT  - Review
DEP - 20110104
PL  - United States
TA  - Ann Pharmacother
JT  - The Annals of pharmacotherapy
JID - 9203131
RN  - 0 (Amides)
RN  - 0 (Cholesterol Ester Transfer Proteins)
RN  - 0 (Esters)
RN  - 0 (Lipid Regulating Agents)
RN  - 0 (Oxazolidinones)
RN  - 0 (Sulfhydryl Compounds)
RN  - 3D050LIQ3H (dalcetrapib)
RN  - P7T269PR6S (anacetrapib)
SB  - IM
MH  - Amides
MH  - Animals
MH  - Cardiovascular Diseases/prevention & control
MH  - Cholesterol Ester Transfer Proteins/*antagonists & inhibitors
MH  - Drug Interactions
MH  - Dyslipidemias/*drug therapy/metabolism
MH  - Esters
MH  - Humans
MH  - Lipid Regulating Agents/adverse effects/pharmacokinetics/pharmacology/therapeutic 
      use
MH  - Oxazolidinones/adverse effects/pharmacokinetics/*pharmacology/*therapeutic use
MH  - Sulfhydryl Compounds/adverse effects/pharmacokinetics/*pharmacology/*therapeutic 
      use
EDAT- 2011/01/06 06:00
MHDA- 2011/05/20 06:00
CRDT- 2011/01/06 06:00
PHST- 2011/01/06 06:00 [entrez]
PHST- 2011/01/06 06:00 [pubmed]
PHST- 2011/05/20 06:00 [medline]
AID - aph.1P446 [pii]
AID - 10.1345/aph.1P446 [doi]
PST - ppublish
SO  - Ann Pharmacother. 2011 Jan;45(1):84-94. doi: 10.1345/aph.1P446. Epub 2011 Jan 4.

PMID- 11060824
OWN - NLM
STAT- MEDLINE
DCOM- 20010322
LR  - 20190915
IS  - 1354-3784 (Print)
IS  - 1354-3784 (Linking)
VI  - 9
IP  - 11
DP  - 2000 Nov
TI  - Novel lipid-regulating drugs.
PG  - 2619-28
AB  - This review describes the major developments in lipid-regulating drugs during the 
      past two years. Most of the novel compounds that have been launched or were in 
      their final stages of development during this period are aimed primarily at 
      lowering low-density lipoprotein (LDL)-cholesterol. These include bile acid 
      sequestrants, HMG-CoA reductase inhibitors and a cholesterol absorption 
      inhibitor. In addition, there have been preclinical reports suggesting the 
      potential usefulness of orally bioavailable inhibitors of cholesterol ester 
      transfer protein in plasma and of acylcoA:cholesterol acyltransferase in 
      monocyte-macrophages. The recent discovery of the roles of the scavenger receptor 
      class B Type 1 and ATP-binding cassette transporter 1 in high-density lipoprotein 
      (HDL)-cholesterol transport may shift the trend of future developments away from 
      compounds that lower LDL to those aimed at promoting HDL turnover.
FAU - Thompson, G R
AU  - Thompson GR
AD  - Division of Investigative Science, Imperial College School of Medicine and MRC 
      Molecular Medicine Group, MRC Clinical Sciences Centre, Hammersmith Hospital, 
      London, UK. g.thompson@ic.ac.uk
FAU - Naoumova, R P
AU  - Naoumova RP
LA  - eng
PT  - Journal Article
PT  - Review
PL  - England
TA  - Expert Opin Investig Drugs
JT  - Expert opinion on investigational drugs
JID - 9434197
RN  - 0 (Anticholesteremic Agents)
RN  - 0 (Bile Acids and Salts)
RN  - 0 (CETP protein, human)
RN  - 0 (Carrier Proteins)
RN  - 0 (Cholesterol Ester Transfer Proteins)
RN  - 0 (Cholesterol Esters)
RN  - 0 (Glycoproteins)
RN  - 0 (Hydroxymethylglutaryl-CoA Reductase Inhibitors)
RN  - 0 (Hypolipidemic Agents)
RN  - 2679MF687A (Niacin)
SB  - IM
MH  - Animals
MH  - Anticholesteremic Agents/pharmacology/therapeutic use
MH  - Bile Acids and Salts/metabolism
MH  - Carrier Proteins/antagonists & inhibitors
MH  - Cholesterol Ester Transfer Proteins
MH  - Cholesterol Esters/metabolism
MH  - *Glycoproteins
MH  - Humans
MH  - Hydroxymethylglutaryl-CoA Reductase Inhibitors/pharmacology/therapeutic use
MH  - Hyperlipidemias/drug therapy
MH  - Hypolipidemic Agents/*pharmacology/therapeutic use
MH  - Niacin/pharmacology/therapeutic use
RF  - 35
EDAT- 2000/11/04 11:00
MHDA- 2001/03/27 10:01
CRDT- 2000/11/04 11:00
PHST- 2000/11/04 11:00 [pubmed]
PHST- 2001/03/27 10:01 [medline]
PHST- 2000/11/04 11:00 [entrez]
AID - 10.1517/13543784.9.11.2619 [doi]
PST - ppublish
SO  - Expert Opin Investig Drugs. 2000 Nov;9(11):2619-28. doi: 
      10.1517/13543784.9.11.2619.

PMID- 25079474
OWN - NLM
STAT- MEDLINE
DCOM- 20150817
LR  - 20141209
IS  - 1940-4034 (Electronic)
IS  - 1074-2484 (Linking)
VI  - 20
IP  - 1
DP  - 2015 Jan
TI  - Looking into the crystal ball-upcoming drugs for dyslipidemia.
PG  - 11-20
LID - 10.1177/1074248414545127 [doi]
AB  - Dyslipidaemia is a critical risk factor for the development of cardiovascular 
      complications such as ischemic heart disease and stroke. Although statins are 
      effective anti-dyslipidemic drugs, their usage is fraught with issues such as 
      failure of adequate lipid control in 30% of cases and intolerance in select 
      patients. The limited potential of other alternatives such as fibrates, bile acid 
      sequestrants and niacin has spurred the search for novel drug molecules with 
      better efficacy and safety. CETP inhibitors such as evacetrapib and anacetrapib 
      have shown promise in raising HDL besides LDL lowering property. Microsomal 
      triglyceride transfer protein (MTP) inhibitors such as lomitapide and Apo CIII 
      inhibitors such as mipomersen have recently been approved in Familial 
      Hypercholesterolemia but experience in the non-familial setting is pretty much 
      limited. One of the novel anti-dyslipidemic drugs which is greatly anticipated to 
      make a mark in LDL-C control is the PCSK9 inhibitors. Some of the 
      anti-dyslipidemic drugs which work by PCSK9 inhibition include evolocumab, 
      alirocumab and ALN-PCS. Other approaches that are being given due consideration 
      include farnesoid X receptor modulation and Lp-PLA2 inhibition. While it may not 
      be an easy proposition to dismantle statins from their current position as a 
      cholesterol reducing agent and as a drug to reduce coronary and cerebro-vascular 
      atherosclerosis, our improved understanding of the disease and appropriate 
      harnessing of resources using sound and robust technology could make rapid 
      in-roads in our pursuit of the ideal anti-dyslipidemic drug.
CI  - © The Author(s) 2014.
FAU - George, Melvin
AU  - George M
AD  - Department of Cardiology, SRM Medical College Hospital & Research Centre, 
      Kattankulathur, Kancheepuram, Chennai, India melvingeorge2003@gmail.com.
FAU - Selvarajan, Sandhiya
AU  - Selvarajan S
AD  - Department of Clinical Pharmacology, Jawaharlal Institute of Postgraduate Medical 
      Education & Research, Puducherry, India.
FAU - Muthukumar, Rajaram
AU  - Muthukumar R
AD  - Department of Cardiology, SRM Medical College Hospital & Research Centre, 
      Kattankulathur, Kancheepuram, Chennai, India.
FAU - Elangovan, Shanmugam
AU  - Elangovan S
AD  - Department of Cardiology, SRM Medical College Hospital & Research Centre, 
      Kattankulathur, Kancheepuram, Chennai, India.
LA  - eng
PT  - Journal Article
PT  - Review
DEP - 20140730
PL  - United States
TA  - J Cardiovasc Pharmacol Ther
JT  - Journal of cardiovascular pharmacology and therapeutics
JID - 9602617
RN  - 0 (Anticholesteremic Agents)
RN  - 0 (Cholesterol Ester Transfer Proteins)
RN  - 0 (Cholesterol, LDL)
RN  - 0 (Hydroxymethylglutaryl-CoA Reductase Inhibitors)
RN  - 0 (Hypolipidemic Agents)
SB  - IM
MH  - Animals
MH  - Anticholesteremic Agents/pharmacology/therapeutic use
MH  - Cholesterol Ester Transfer Proteins/antagonists & inhibitors
MH  - Cholesterol, LDL/blood
MH  - Dyslipidemias/*blood/diagnosis/*drug therapy
MH  - Humans
MH  - Hydroxymethylglutaryl-CoA Reductase Inhibitors/pharmacology/therapeutic use
MH  - Hypolipidemic Agents/pharmacology/*therapeutic use
OTO - NOTNLM
OT  - CETP inhibitors
OT  - PCSK9 inhibitors
OT  - drugs
OT  - dyslipidemia
OT  - hypercholesterolemia
OT  - novel
EDAT- 2014/08/01 06:00
MHDA- 2015/08/19 06:00
CRDT- 2014/08/01 06:00
PHST- 2014/08/01 06:00 [entrez]
PHST- 2014/08/01 06:00 [pubmed]
PHST- 2015/08/19 06:00 [medline]
AID - 1074248414545127 [pii]
AID - 10.1177/1074248414545127 [doi]
PST - ppublish
SO  - J Cardiovasc Pharmacol Ther. 2015 Jan;20(1):11-20. doi: 10.1177/1074248414545127. 
      Epub 2014 Jul 30.

PMID- 38284116
OWN - NLM
STAT- PubMed-not-MEDLINE
LR  - 20240131
IS  - 2455-4626 (Electronic)
IS  - 2394-8108 (Print)
IS  - 2394-8108 (Linking)
VI  - 9
IP  - 4
DP  - 2023 Oct-Dec
TI  - Probucol will become a new model for treating cerebral infarction with a high 
      risk of hemorrhage: A narrative review.
PG  - 222-227
LID - 10.4103/bc.bc_44_23 [doi]
AB  - Lipid-lowering agents are relevant in stroke prevention. Probucol (PU) is an 
      antioxidative and lipid-lowering drug that has been used to treat atherosclerotic 
      cardiovascular diseases and xanthomas. The drug penetrates the core of 
      low-density lipoprotein cholesterol (LDL-C) particles, enhancing the activity of 
      plasma cholesterol l ester transfer protein (CETP) and strengthening the liver 
      scavenger receptor type I, resulting in reducing LDL-C; by increasing the 
      activity of paraoxonase 1, upregulating the antioxidant function of high-density 
      lipoprotein (HDL), and it decreases the serum HDL-cholesterol (HDL-C) level. This 
      drug has been retired from the Western markets for lowering HDL-C levels and 
      Q-interval prolongation. The latter side effect has been rarely reported and may 
      be transient. Recent clinical evidence supports the effectiveness of PU in 
      preventing cardiovascular events and in reducing mortality, irrespective of the 
      reduction of HDL-C. Based on basic research and clinical studies, it appears that 
      PU might be a valuable alternative when statins are ineffective or 
      contraindicated, in patients at high risk of recurrence of cerebral ischemia and 
      hemorrhage.
CI  - Copyright: © 2023 Brain Circulation.
FAU - Lang, Liguo
AU  - Lang L
AD  - Department of Neurology, The Affiliated Hospital of Qingdao Binhai University, 
      Qingdao, China.
AD  - Department of Cardiology, The People's Hospital of Ningxia Hui Autonomous Region, 
      Yinchuan, China.
FAU - Zhang, Jianying
AU  - Zhang J
AD  - Department of Neurology, The Affiliated Hospital of Qingdao Binhai University, 
      Qingdao, China.
FAU - Zheng, Dongju
AU  - Zheng D
AD  - Department of Oncology Radiotherapy, The People's Hospital of Ningxia Hui 
      Autonomous Region, Yinchuan, China.
FAU - Gao, Huanmin
AU  - Gao H
AD  - Department of Neurology, The Affiliated Hospital of Qingdao Binhai University, 
      Qingdao, China.
LA  - eng
PT  - Journal Article
PT  - Review
DEP - 20231130
PL  - India
TA  - Brain Circ
JT  - Brain circulation
JID - 101669876
PMC - PMC10821687
OTO - NOTNLM
OT  - Bioavailability
OT  - cardiovascular
OT  - hemorrhage
OT  - probucol
OT  - risk
OT  - secondary prevention
COIS- There are no conflicts of interest.
EDAT- 2024/01/29 06:44
MHDA- 2024/01/29 06:45
PMCR- 2023/11/30
CRDT- 2024/01/29 04:53
PHST- 2023/05/26 00:00 [received]
PHST- 2023/09/07 00:00 [revised]
PHST- 2023/09/13 00:00 [accepted]
PHST- 2024/01/29 06:45 [medline]
PHST- 2024/01/29 06:44 [pubmed]
PHST- 2024/01/29 04:53 [entrez]
PHST- 2023/11/30 00:00 [pmc-release]
AID - BC-9-222 [pii]
AID - 10.4103/bc.bc_44_23 [doi]
PST - epublish
SO  - Brain Circ. 2023 Nov 30;9(4):222-227. doi: 10.4103/bc.bc_44_23. eCollection 2023 
      Oct-Dec.

PMID- 38576462
OWN - NLM
STAT- PubMed-not-MEDLINE
LR  - 20240406
IS  - 2666-6677 (Electronic)
IS  - 2666-6677 (Linking)
VI  - 18
DP  - 2024 Jun
TI  - The importance of LDL-C lowering in atherosclerotic cardiovascular disease 
      prevention: Lower for longer is better.
PG  - 100649
LID - 10.1016/j.ajpc.2024.100649 [doi]
LID - 100649
AB  - Cumulative exposure to low-density lipoprotein cholesterol (LDL-C) is a key 
      driver of atherosclerotic cardiovascular disease (ASCVD) risk. An armamentarium 
      of therapies to achieve robust and sustained reduction in LDL-C can reduce ASCVD 
      risk. The gold standard for LDL-C assessment is ultracentrifugation but in 
      routine clinical practice LDL-C is usually calculated and the most accurate 
      calculation is the Martin/Hopkins equation. For primary prevention, consideration 
      of estimated ASCVD risk frames decision making regarding use of statins and other 
      therapies, and tools such as risk enhancing factors and coronary artery calcium 
      enable tailoring of risk assessment and decision making. In patients with 
      diabetes, lipid lowering therapy is recommended in most patients to reduce ASCVD 
      risk with an opportunity to tailor therapy based on other risk factors. Patients 
      with primary hypercholesterolemia and familial hypercholesterolemia (FH) with 
      baseline LDL-C greater than or equal to 190 mg/dL are at elevated risk, and LDL-C 
      lowering with high-intensity statin therapy is often combined with non-statin 
      therapies to prevent ASCVD. Secondary prevention of ASCVD, including in patients 
      with prior myocardial infarction or stroke, requires intensive lipid lowering 
      therapy and lifestyle modification approaches. There is no established LDL-C 
      level below which benefit ceases or safety concerns arise. When further LDL-C 
      lowering is required beyond lifestyle modifications and statin therapy, 
      additional medications include oral ezetimibe and bempedoic acid, or injectables 
      such as PCSK9 monoclonal antibodies or siRNA therapy. A novel agent that acts 
      independently of hepatic LDL receptors is evinacumab, which is approved for 
      patients with homozygous FH. Other emerging agents are targeted at Lp(a) and 
      CETP. In light of the expanding lipid treatment landscape, this manuscript 
      reviews the importance of early, intensive, and sustained LDL-C-lowering for 
      primary and secondary prevention of ASCVD.
CI  - © 2024 The Author(s).
FAU - Mhaimeed, Omar
AU  - Mhaimeed O
AD  - Department of Medicine, Johns Hopkins Hospital, Baltimore, MD, United States.
FAU - Burney, Zain A
AU  - Burney ZA
AD  - Department of Medicine, Cleveland Clinic, Cleveland, OH, United States.
FAU - Schott, Stacey L
AU  - Schott SL
AD  - Department of Medicine, Johns Hopkins Hospital, Baltimore, MD, United States.
AD  - Ciccarone Center for the Prevention of Cardiovascular Disease, Division of 
      Cardiology, Johns Hopkins University School of Medicine, Baltimore, MD, United 
      States.
FAU - Kohli, Payal
AU  - Kohli P
AD  - Department of Cardiology, University of Colorado Anschutz, Aurora, CO, United 
      States.
AD  - Department of Cardiology, Veterans Affairs Hospital, Aurora, CO, United States.
AD  - Cherry Creek Heart, Aurora, CO, United States.
AD  - Tegna Broadcasting, MD, United States.
FAU - Marvel, Francoise A
AU  - Marvel FA
AD  - Department of Medicine, Johns Hopkins Hospital, Baltimore, MD, United States.
AD  - Ciccarone Center for the Prevention of Cardiovascular Disease, Division of 
      Cardiology, Johns Hopkins University School of Medicine, Baltimore, MD, United 
      States.
FAU - Martin, Seth S
AU  - Martin SS
AD  - Department of Medicine, Johns Hopkins Hospital, Baltimore, MD, United States.
AD  - Ciccarone Center for the Prevention of Cardiovascular Disease, Division of 
      Cardiology, Johns Hopkins University School of Medicine, Baltimore, MD, United 
      States.
LA  - eng
PT  - Journal Article
DEP - 20240318
PL  - Netherlands
TA  - Am J Prev Cardiol
JT  - American journal of preventive cardiology
JID - 101769122
PMC - PMC10992711
OTO - NOTNLM
OT  - Atherosclerotic cardiovascular disease
OT  - LDL cholesterol
OT  - Lipid lowering
OT  - Non-statin
OT  - Primary prevention
OT  - Secondary prevention
OT  - Statins
COIS- The authors declare the following financial interests/personal relationships 
      which may be considered as potential competing interests: OM, ZAB, and SLS have 
      no disclosures to report. PK: Speaker's Bureau: Boston Scientific, Amarin, 
      Esperion, AstraZeneca, Merck, Advisory Board: Amgen, Boston Scientific, Novartis, 
      Esperion, Doximity, DocWire/MashUP MD, Honoraria: ACC/ABIM Question Writing, 
      Current Atherosclerosis Reports Section Editor, Amgen, Consultant: Grand Rounds, 
      American College of Cardiology, Grand Rounds, 2nd MD, Writing/Editorial Board: 
      Healthline, GE/SkyWord, American College of Cardiology. Under a license agreement 
      between Corrie Health and Johns Hopkins University, the university owns equity in 
      Corrie Health. The university, FAM and SSM are entitled to royalty distributions 
      related to Corrie Health. In addition, FAM and SSM are co-founders of and hold 
      equity in Corrie Health. This arrangement has been reviewed and approved by Johns 
      Hopkins University in accordance with its conflict of interest policies. FAM and 
      SSM have also received research and material support from Apple and iHealth. 
      Furthermore, SSM is on the Advisory Board for Care Access and reports personal 
      consulting fees from Amgen, AstraZeneca, BMS, Chroma, Kaneka, NewAmsterdam, 
      Novartis, Novo Nordisk, Premier, Sanofi, and 89bio. Outside this work, SSM 
      reports research support from the American Heart Association (20SFRN35380046, 
      20SFRN35490003, #878,924, #882,415, #946,222), the Patient-Centered Outcomes 
      Research Institute (ME-2019C1–15 328, IHS-2021C3–24,147), the National Institutes 
      of Health (NIH) (P01 HL108800 and R01AG071032), the David and June Trone Family 
      Foundation, the Pollen Digital Innovation Fund, Sandra and Larry Small, Google, 
      and Merck.
EDAT- 2024/04/05 06:44
MHDA- 2024/04/05 06:45
PMCR- 2024/03/18
CRDT- 2024/04/05 03:54
PHST- 2023/11/15 00:00 [received]
PHST- 2024/02/25 00:00 [revised]
PHST- 2024/03/09 00:00 [accepted]
PHST- 2024/04/05 06:45 [medline]
PHST- 2024/04/05 06:44 [pubmed]
PHST- 2024/04/05 03:54 [entrez]
PHST- 2024/03/18 00:00 [pmc-release]
AID - S2666-6677(24)00017-5 [pii]
AID - 100649 [pii]
AID - 10.1016/j.ajpc.2024.100649 [doi]
PST - epublish
SO  - Am J Prev Cardiol. 2024 Mar 18;18:100649. doi: 10.1016/j.ajpc.2024.100649. 
      eCollection 2024 Jun.

PMID- 23568333
OWN - NLM
STAT- MEDLINE
DCOM- 20131126
LR  - 20211203
IS  - 1179-2027 (Electronic)
IS  - 1170-7690 (Linking)
VI  - 31
IP  - 5
DP  - 2013 May
TI  - Review of the cost effectiveness of pharmacogenetic-guided treatment of 
      hypercholesterolaemia.
PG  - 377-91
LID - 10.1007/s40273-013-0045-6 [doi]
AB  - Hypercholesterolaemia is a highly prevalent condition that has major health and 
      cost implications for society. Pharmacotherapy is an important and effective 
      treatment modality for hypercholesterolaemia, with 3-hydroxy-3-methylglutaryl 
      coenzyme A reductase inhibitors ('statins') the most commonly used class of 
      drugs. Over the past decade, there has been intensive research to identify 
      pharmacogenetic markers to guide treatment of hypercholesterolaemia. This study 
      aimed to review the evidence of incremental cost, effect and cost effectiveness 
      of pharmacogenetic-guided treatment of hypercholesterolaemia. Three 
      cost-effectiveness analyses (CEAs) were identified that studied the value of 
      screening for genotypes of angiotensin I converting enzyme (ACE), cholesteryl 
      ester transfer protein (CETP), and kinesin family member 6 (KIF6) prior to 
      initiating statin therapy. For all three CEAs, a major limitation identified was 
      the reproducibility of the evidence supporting the clinical effect of screening 
      for the pharmacogenetic marker. Associated issues included the uncertain value of 
      pharmacogenetic markers over or in addition to existing approaches for monitoring 
      lipid levels, and the lack of evidence to assess the effectiveness of alternative 
      therapeutic options for individuals identified as poor responders to statin 
      therapy. Finally, the economic context of the market for diagnostic tests (is it 
      competitive or is there market power?) and the practicality of large-scale 
      screening programmes to inform prescribing in a complex and varied market may 
      limit the generalizability of the results of the specific CEAs to policy 
      outcomes. The genotype of solute carrier organic anion transporter family member 
      1B1 (SLCO1B1) has recently been associated with increased risk of muscle toxicity 
      with statin therapy and the review identified that exploration of cost 
      effectiveness of this pharmacogenetic marker is likely warranted.
FAU - Sorich, Michael J
AU  - Sorich MJ
AD  - School of Pharmacy and Medical Sciences and Sansom Institute for Health Research, 
      University of South Australia, GPO Box 2471, Adelaide, SA, 5001, Australia. 
      michael.sorich@unisa.edu.au
FAU - Wiese, Michael D
AU  - Wiese MD
FAU - O'Shea, Rebekah L
AU  - O'Shea RL
FAU - Pekarsky, Brita
AU  - Pekarsky B
LA  - eng
PT  - Journal Article
PT  - Research Support, Non-U.S. Gov't
PT  - Review
PL  - New Zealand
TA  - Pharmacoeconomics
JT  - PharmacoEconomics
JID - 9212404
RN  - 0 (Anticholesteremic Agents)
RN  - 0 (Cholesterol Ester Transfer Proteins)
RN  - 0 (Hydroxymethylglutaryl-CoA Reductase Inhibitors)
RN  - 0 (Liver-Specific Organic Anion Transporter 1)
RN  - 0 (Organic Anion Transporters)
RN  - 0 (SLCO1B1 protein, human)
RN  - EC 3.4.15.1 (Peptidyl-Dipeptidase A)
RN  - EC 3.6.1.- (KIF6 protein, human)
RN  - EC 3.6.4.4 (Kinesins)
MH  - Anticholesteremic Agents/economics/*therapeutic use
MH  - Cholesterol Ester Transfer Proteins/genetics
MH  - Cost-Benefit Analysis
MH  - Genotype
MH  - Humans
MH  - Hydroxymethylglutaryl-CoA Reductase Inhibitors/economics/therapeutic use
MH  - Hypercholesterolemia/*drug therapy/economics/genetics
MH  - Kinesins/genetics
MH  - Liver-Specific Organic Anion Transporter 1
MH  - Organic Anion Transporters/genetics
MH  - Peptidyl-Dipeptidase A/genetics
MH  - *Pharmacogenetics
MH  - Reproducibility of Results
EDAT- 2013/04/10 06:00
MHDA- 2013/12/16 06:00
CRDT- 2013/04/10 06:00
PHST- 2013/04/10 06:00 [entrez]
PHST- 2013/04/10 06:00 [pubmed]
PHST- 2013/12/16 06:00 [medline]
AID - 10.1007/s40273-013-0045-6 [doi]
PST - ppublish
SO  - Pharmacoeconomics. 2013 May;31(5):377-91. doi: 10.1007/s40273-013-0045-6.

PMID- 26385394
OWN - NLM
STAT- MEDLINE
DCOM- 20160603
LR  - 20181113
IS  - 1534-3170 (Electronic)
IS  - 1523-3782 (Linking)
VI  - 17
IP  - 11
DP  - 2015 Nov
TI  - Lipid-Lowering Drug Therapy for CVD Prevention: Looking into the Future.
PG  - 104
LID - 10.1007/s11886-015-0659-8 [doi]
AB  - Over the past three decades, statins have become first-line treatment for 
      reducing LDL cholesterol (LDL-C) and cardiovascular disease (CVD). They have 
      provided a clear, robust, and reproducible relationship between the absolute 
      LDL-C reduction and the decrease in CVD; every 1 mmol/L (~40 mg/dL) in LDL-C 
      reduction results in a 22 % decrease in CVD events. This relationship has 
      recently been extended to reduction in LDL-C with a non-statin, ezetimibe, on top 
      of statin therapy, further consolidating LDL-C as the cornerstone in CVD risk 
      reduction. Despite these two effective and safe LDL-C-lowering drugs, there 
      remains a need for additional drugs to reduce LDL-C, the focus of this review 
      which covers agents which produce sufficient LDL-C reduction to potentially help 
      address this unmet need and are either recently approved or currently in clinical 
      trials.
FAU - Stein, Evan A
AU  - Stein EA
AD  - Metabolic and Atherosclerosis Research Center, 5355 Medpace Way, Cincinnati, OH, 
      45227, USA. esteinmrl@aol.com.
FAU - Raal, Frederick J
AU  - Raal FJ
AD  - Department of Medicine, Faculty of Health Sciences, University of the 
      Witwatersrand, 7 York Rd, Parktown, 2193, Johannesburg, South Africa. 
      frederick.raal@wits.ac.za.
LA  - eng
PT  - Journal Article
PT  - Review
PL  - United States
TA  - Curr Cardiol Rep
JT  - Current cardiology reports
JID - 100888969
RN  - 0 (Antibodies, Monoclonal)
RN  - 0 (Anticholesteremic Agents)
RN  - 0 (Carrier Proteins)
RN  - 0 (Cholesterol Ester Transfer Proteins)
RN  - 0 (Cholesterol, LDL)
RN  - 0 (Dicarboxylic Acids)
RN  - 0 (Fatty Acids)
RN  - 0 (Oligonucleotides)
RN  - 0 (PPAR delta)
RN  - 0 (microsomal triglyceride transfer protein)
RN  - 1EJ6Z6Q368 (8-hydroxy-2,2,14,14-tetramethylpentadecanedioic acid)
RN  - 9GJ8S4GU0M (mipomersen)
RN  - EC 3.4.21.- (PCSK9 protein, human)
RN  - EC 3.4.21.- (Proprotein Convertase 9)
RN  - EC 3.4.21.- (Proprotein Convertases)
RN  - EC 3.4.21.- (Serine Endopeptidases)
RN  - EC 6.4.1.2 (Acetyl-CoA Carboxylase)
SB  - IM
MH  - Acetyl-CoA Carboxylase/antagonists & inhibitors
MH  - Antibodies, Monoclonal/administration & dosage/therapeutic use
MH  - Anticholesteremic Agents/administration & dosage/*therapeutic use
MH  - Cardiovascular Diseases/blood/*prevention & control
MH  - Carrier Proteins/antagonists & inhibitors
MH  - Cholesterol Ester Transfer Proteins/antagonists & inhibitors
MH  - Cholesterol, LDL/blood
MH  - Dicarboxylic Acids/therapeutic use
MH  - Dose-Response Relationship, Drug
MH  - Drug Administration Schedule
MH  - Drug Discovery/trends
MH  - Fatty Acids/therapeutic use
MH  - Humans
MH  - Oligonucleotides/therapeutic use
MH  - PPAR delta/agonists
MH  - Proprotein Convertase 9
MH  - Proprotein Convertases/antagonists & inhibitors
MH  - Serine Endopeptidases
OTO - NOTNLM
OT  - Apo B antisense
OT  - LDL cholesterol
OT  - MTP inhibitors
OT  - PCSK9 inhibitors
EDAT- 2015/09/20 06:00
MHDA- 2016/06/04 06:00
CRDT- 2015/09/20 06:00
PHST- 2015/09/20 06:00 [entrez]
PHST- 2015/09/20 06:00 [pubmed]
PHST- 2016/06/04 06:00 [medline]
AID - 10.1007/s11886-015-0659-8 [pii]
AID - 10.1007/s11886-015-0659-8 [doi]
PST - ppublish
SO  - Curr Cardiol Rep. 2015 Nov;17(11):104. doi: 10.1007/s11886-015-0659-8.

PMID- 25486520
OWN - NLM
STAT- MEDLINE
DCOM- 20160208
LR  - 20171116
IS  - 1536-3686 (Electronic)
IS  - 1075-2765 (Linking)
VI  - 22
IP  - 3
DP  - 2015 May-Jun
TI  - New and Emerging LDL Cholesterol-Lowering Drugs.
PG  - 234-41
LID - 10.1097/MJT.0000000000000063 [doi]
AB  - The role of low-density lipoprotein cholesterol (LDL-C) in the pathophysiology of 
      atherosclerosis is well recognized, and the use of LDL-C lowering medications has 
      led to a significant reduction of cardiovascular risk in both primary and 
      secondary prevention. Statins are the standard of care and their use is supported 
      by extensive evidence demonstrating their effectiveness in lowering LDL-C and in 
      reducing the risk for cardiovascular disease. However, many individuals at risk 
      for cardiovascular disease fail to achieve LDL-C goals. In addition, several 
      patients are intolerant to statins due to side effects, mostly myalgia and 
      weakness, especially at high statin doses. However, until recently, the efficacy 
      of other non-statin LDL-C-lowering drugs was modest, not exceeding a LDL-C 
      reduction of 20%. In view of the above, extensive research is being carried out 
      to identify new LDL-C-lowering agents with an acceptable side effect profile, 
      which, used alone or in combination with statins, would improve our ability to 
      achieve LDL-C goals and reduce cardiovascular risk. This review aims to provide 
      the current evidence regarding the newly approved LDL-C-lowering agents, as well 
      as the clinical and scientific data pertaining to promising new and emerging 
      LDL-C-lowering drugs on the horizon.
FAU - Kosmas, Constantine E
AU  - Kosmas CE
AD  - 1Zena and Michael A. Wiener Cardiovascular Institute, Icahn School of Medicine at 
      Mount Sinai, New York, NY; and 2Department of Internal Medicine, Division of 
      Cardiology, New York Medical College/Westchester Medical Center, Valhalla, NY.
FAU - Frishman, William H
AU  - Frishman WH
LA  - eng
PT  - Journal Article
PT  - Review
PL  - United States
TA  - Am J Ther
JT  - American journal of therapeutics
JID - 9441347
RN  - 0 
      (2-(2-chloro-4-fluorobenzyl)-3-(4-fluorophenyl)-7-(trifluoromethyl)-2H-indazole)
RN  - 0 (Anticholesteremic Agents)
RN  - 0 (Cholesterol Ester Transfer Proteins)
RN  - 0 (Cholesterol, LDL)
RN  - 0 (Dicarboxylic Acids)
RN  - 0 (Fatty Acids)
RN  - 0 (Indazoles)
RN  - 0 (Oligonucleotides)
RN  - 1EJ6Z6Q368 (8-hydroxy-2,2,14,14-tetramethylpentadecanedioic acid)
RN  - 9GJ8S4GU0M (mipomersen)
RN  - EC 3.4.21.- (PCSK9 protein, human)
RN  - EC 3.4.21.- (Proprotein Convertase 9)
RN  - EC 3.4.21.- (Proprotein Convertases)
RN  - EC 3.4.21.- (Serine Endopeptidases)
SB  - IM
MH  - Anticholesteremic Agents/*pharmacology
MH  - Cholesterol Ester Transfer Proteins/antagonists & inhibitors
MH  - Cholesterol, LDL/*blood
MH  - Dicarboxylic Acids/pharmacology
MH  - Double-Blind Method
MH  - Fatty Acids/pharmacology
MH  - Humans
MH  - Indazoles/pharmacology
MH  - Oligonucleotides/pharmacology
MH  - Proprotein Convertase 9
MH  - Proprotein Convertases/antagonists & inhibitors
MH  - Randomized Controlled Trials as Topic
MH  - Serine Endopeptidases
EDAT- 2014/12/09 06:00
MHDA- 2016/02/09 06:00
CRDT- 2014/12/09 06:00
PHST- 2014/12/09 06:00 [entrez]
PHST- 2014/12/09 06:00 [pubmed]
PHST- 2016/02/09 06:00 [medline]
AID - 10.1097/MJT.0000000000000063 [doi]
PST - ppublish
SO  - Am J Ther. 2015 May-Jun;22(3):234-41. doi: 10.1097/MJT.0000000000000063.

PMID- 24777633
OWN - NLM
STAT- MEDLINE
DCOM- 20141128
LR  - 20211021
IS  - 1534-6242 (Electronic)
IS  - 1523-3804 (Linking)
VI  - 16
IP  - 6
DP  - 2014 Jun
TI  - Beyond statins: new lipid lowering strategies to reduce cardiovascular risk.
PG  - 414
LID - 10.1007/s11883-014-0414-4 [doi]
AB  - Statins are the first-line therapy in LDL-Cholesterol (LDL-C) reduction and its 
      clinical use has contributed to significant prevention and treatment of 
      atherosclerotic vascular disease. Yet, a significant proportion of patients 
      remain at high risk. Recently, a number of new therapies have been developed to 
      further lower LDL-C. These agents may provide clinical benefit on top of statin 
      therapy in patients with high residual risk, severe hypercholesterolemia or as an 
      alternative for patients who are intolerant to statins. We review four novel 
      approaches based on the inhibition of proprotein convertase subtilisin/kexin type 
      9 (PCSK9), apolipoprotein-B100 (apoB), Cholesteryl ester transport protein (CETP) 
      and microsomal triglyceride transfer protein (MTP). ApoB and MTP inhibitors 
      (Mipomersen and Lomitapide) are indicated only for homozygous familial 
      hypercholesterolemia patients. The results of ongoing trials with CETP and PCSK9 
      inhibitors may warrant a wider employment in different categories of patients at 
      high risk for cardiovascular disease.
FAU - Noto, Davide
AU  - Noto D
AD  - Dipartimento Biomedico di Medicina Interna e Specialistica, Università degli 
      Studi di Palermo, Palermo, Italy, notoddd@alice.it.
FAU - Cefalù, Angelo B
AU  - Cefalù AB
FAU - Averna, Maurizio R
AU  - Averna MR
LA  - eng
PT  - Journal Article
PT  - Review
PL  - United States
TA  - Curr Atheroscler Rep
JT  - Current atherosclerosis reports
JID - 100897685
RN  - 0 (Anticholesteremic Agents)
RN  - 0 (Hydroxymethylglutaryl-CoA Reductase Inhibitors)
SB  - IM
MH  - Anticholesteremic Agents/*therapeutic use
MH  - Cardiovascular Diseases/*drug therapy/prevention & control
MH  - Humans
MH  - Hydroxymethylglutaryl-CoA Reductase Inhibitors/*therapeutic use
MH  - Hypercholesterolemia/*drug therapy
MH  - Lipid Metabolism/*drug effects
MH  - Risk Factors
EDAT- 2014/04/30 06:00
MHDA- 2014/12/15 06:00
CRDT- 2014/04/30 06:00
PHST- 2014/04/30 06:00 [entrez]
PHST- 2014/04/30 06:00 [pubmed]
PHST- 2014/12/15 06:00 [medline]
AID - 10.1007/s11883-014-0414-4 [doi]
PST - ppublish
SO  - Curr Atheroscler Rep. 2014 Jun;16(6):414. doi: 10.1007/s11883-014-0414-4.

PMID- 26892970
OWN - NLM
STAT- MEDLINE
DCOM- 20160629
LR  - 20220330
IS  - 1524-4571 (Electronic)
IS  - 0009-7330 (Linking)
VI  - 118
IP  - 4
DP  - 2016 Feb 19
TI  - From Lipids to Inflammation: New Approaches to Reducing Atherosclerotic Risk.
PG  - 732-49
LID - 10.1161/CIRCRESAHA.115.306471 [doi]
AB  - The introduction of statins ≈ 30 years ago ushered in the era of lipid lowering 
      as the most effective way to reduce risk of atherosclerotic cardiovascular 
      disease. Nonetheless, residual risk remains high, and statin intolerance is 
      frequently encountered in clinical practice. After a long dry period, the field 
      of therapeutics targeted to lipids and atherosclerosis has entered a renaissance. 
      Moreover, the demonstration of clinical benefits from the addition of ezetimibe 
      to statin therapy in subjects with acute coronary syndromes has renewed the 
      enthusiasm for the cholesterol hypothesis and the hope that additional agents 
      that lower low-density lipoprotein will decrease risk of atherosclerotic 
      cardiovascular disease. Drugs in the orphan disease category are now available 
      for patients with the most extreme hypercholesterolemia. Furthermore, discovery 
      and rapid translation of a novel biological pathway has given rise to a new class 
      of cholesterol-lowering drugs, the proprotein convertase subtilisin kexin-9 
      inhibitors. Trials of niacin added to statin have failed to demonstrate cardiac 
      benefits, and 3 cholesterol ester transfer protein inhibitors have also failed to 
      reduce atherosclerotic cardiovascular disease risk, despite producing substantial 
      increases in HDL levels. Although the utility of triglyceride-lowering therapies 
      remains uncertain, 2 large clinical trials are testing the influence of omega-3 
      polyunsaturated fatty acids on atherosclerotic events in hypertriglyceridemia. 
      Novel antisense therapies targeting apolipoprotein C-III (for triglyceride 
      reduction) and apo(a) (for lipoprotein(a) reduction) are showing a promising 
      trajectory. Finally, 2 large clinical trials are formally putting the 
      inflammatory hypothesis of atherosclerosis to the test and may open a new avenue 
      for cardiovascular disease risk reduction.
CI  - © 2016 American Heart Association, Inc.
FAU - Shapiro, Michael D
AU  - Shapiro MD
AD  - From the Knight Cardiovascular Institute, Center for Preventive Cardiology, 
      Oregon Health & Science University, Portland, OR.
FAU - Fazio, Sergio
AU  - Fazio S
AD  - From the Knight Cardiovascular Institute, Center for Preventive Cardiology, 
      Oregon Health & Science University, Portland, OR. fazio@ohsu.edu.
LA  - eng
GR  - HL057986/HL/NHLBI NIH HHS/United States
GR  - R01 HL106845/HL/NHLBI NIH HHS/United States
PT  - Journal Article
PT  - Research Support, N.I.H., Extramural
PT  - Review
PL  - United States
TA  - Circ Res
JT  - Circulation research
JID - 0047103
RN  - 0 (Anti-Inflammatory Agents)
RN  - 0 (Biomarkers)
RN  - 0 (Drugs, Investigational)
RN  - 0 (Hypolipidemic Agents)
RN  - 0 (Inflammation Mediators)
RN  - 0 (Lipids)
SB  - IM
MH  - Animals
MH  - Anti-Inflammatory Agents/adverse effects/*therapeutic use
MH  - Atherosclerosis/blood/diagnosis/*prevention & control
MH  - Biomarkers/blood
MH  - Drugs, Investigational/adverse effects/*therapeutic use
MH  - Dyslipidemias/blood/diagnosis/*drug therapy
MH  - Humans
MH  - Hypolipidemic Agents/adverse effects/*therapeutic use
MH  - Inflammation/blood/diagnosis/*drug therapy
MH  - Inflammation Mediators/*blood
MH  - Lipids/*blood
MH  - Risk Assessment
MH  - Risk Factors
MH  - Treatment Outcome
OTO - NOTNLM
OT  - cardiovascular diseases
OT  - cholesterol
OT  - high density lipoprotein cholesterol
OT  - low density lipoprotein cholesterol
OT  - triglycerides
EDAT- 2016/02/20 06:00
MHDA- 2016/06/30 06:00
CRDT- 2016/02/20 06:00
PHST- 2016/02/20 06:00 [entrez]
PHST- 2016/02/20 06:00 [pubmed]
PHST- 2016/06/30 06:00 [medline]
AID - CIRCRESAHA.115.306471 [pii]
AID - 10.1161/CIRCRESAHA.115.306471 [doi]
PST - ppublish
SO  - Circ Res. 2016 Feb 19;118(4):732-49. doi: 10.1161/CIRCRESAHA.115.306471.

PMID- 35953719
OWN - NLM
STAT- MEDLINE
DCOM- 20220822
LR  - 20220921
IS  - 1546-170X (Electronic)
IS  - 1078-8956 (Linking)
VI  - 28
IP  - 8
DP  - 2022 Aug
TI  - Lipid lowering effects of the CETP inhibitor obicetrapib in combination with 
      high-intensity statins: a randomized phase 2 trial.
PG  - 1672-1678
LID - 10.1038/s41591-022-01936-7 [doi]
AB  - Global guidelines for the management of high-cardiovascular-risk patients include 
      aggressive goals for low-density lipoprotein cholesterol (LDL-C). Statin therapy 
      alone is often insufficient to reach goals and nonstatin options have 
      limitations. Here, we tested the lipid-lowering effects of the cholesteryl ester 
      transfer protein (CETP) inhibitor drug obicetrapib in a randomized, double-blind, 
      placebo-controlled trial in dyslipidaemic patients (n = 120, median LDL-C 
      88 mg dl(-1)) with background high-intensity statin treatment (NCT04753606). Over 
      the course of 8 weeks, treatment with 5 mg or 10 mg obicetrapib resulted in a 
      significant decrease as compared with placebo in median LDL-C concentration (by 
      up to 51%; P < 0.0001), the primary trial outcome. As compared with placebo, 
      obicetrapib treatment also significantly (P < 0.0001) decreased apolipoprotein B 
      (by up to 30%) and non-high-density lipoprotein cholesterol (non-HDL-C) 
      concentration (by up to 44%), and significantly (P < 0.0001) increased HDL-C 
      concentration (by up to 165%; the secondary trial outcomes) and had an acceptable 
      safety profile. These results support the potential of obicetrapib to address an 
      unmet medical need for high-cardiovascular-risk patients.
CI  - © 2022. The Author(s), under exclusive licence to Springer Nature America, Inc.
FAU - Nicholls, Stephen J
AU  - Nicholls SJ
AD  - Victorian Heart Institute, Monash University, Clayton, Victoria, Australia. 
      Stephen.Nicholls@monash.edu.
FAU - Ditmarsch, Marc
AU  - Ditmarsch M
AD  - NewAmsterdam Pharma B.V., Naarden, Netherlands.
FAU - Kastelein, John J
AU  - Kastelein JJ
AUID- ORCID: 0000-0003-2018-4532
AD  - Academic Medical Center, Amsterdam, Netherlands.
FAU - Rigby, Scott P
AU  - Rigby SP
AD  - Summit Research Group, Stow, Ohio, USA.
FAU - Kling, Douglas
AU  - Kling D
AD  - NewAmsterdam Pharma B.V., Naarden, Netherlands.
FAU - Curcio, Danielle L
AU  - Curcio DL
AD  - NewAmsterdam Pharma B.V., Naarden, Netherlands.
FAU - Alp, Nicholas John
AU  - Alp NJ
AD  - Medpace, Cincinnati, Ohio, USA.
FAU - Davidson, Michael H
AU  - Davidson MH
AD  - NewAmsterdam Pharma B.V., Naarden, Netherlands.
LA  - eng
SI  - ClinicalTrials.gov/NCT04753606
PT  - Clinical Trial, Phase II
PT  - Journal Article
PT  - Randomized Controlled Trial
PT  - Research Support, Non-U.S. Gov't
DEP - 20220811
PL  - United States
TA  - Nat Med
JT  - Nature medicine
JID - 9502015
RN  - 0 (CETP protein, human)
RN  - 0 (Cholesterol Ester Transfer Proteins)
RN  - 0 (Cholesterol, LDL)
RN  - 0 (Hydroxymethylglutaryl-CoA Reductase Inhibitors)
RN  - 97C5T2UQ7J (Cholesterol)
SB  - IM
MH  - Cholesterol
MH  - Cholesterol Ester Transfer Proteins/therapeutic use
MH  - Cholesterol, LDL
MH  - Double-Blind Method
MH  - Drug Therapy, Combination
MH  - *Dyslipidemias/drug therapy
MH  - Humans
MH  - *Hydroxymethylglutaryl-CoA Reductase Inhibitors/adverse effects
MH  - Treatment Outcome
EDAT- 2022/08/12 06:00
MHDA- 2022/08/23 06:00
CRDT- 2022/08/11 23:32
PHST- 2021/12/19 00:00 [received]
PHST- 2022/07/06 00:00 [accepted]
PHST- 2022/08/12 06:00 [pubmed]
PHST- 2022/08/23 06:00 [medline]
PHST- 2022/08/11 23:32 [entrez]
AID - 10.1038/s41591-022-01936-7 [pii]
AID - 10.1038/s41591-022-01936-7 [doi]
PST - ppublish
SO  - Nat Med. 2022 Aug;28(8):1672-1678. doi: 10.1038/s41591-022-01936-7. Epub 2022 Aug 
      11.

PMID- 24460800
OWN - NLM
STAT- MEDLINE
DCOM- 20140826
LR  - 20240506
IS  - 1475-2840 (Electronic)
IS  - 1475-2840 (Linking)
VI  - 13
DP  - 2014 Jan 24
TI  - Residual macrovascular risk in 2013: what have we learned?
PG  - 26
LID - 10.1186/1475-2840-13-26 [doi]
AB  - Cardiovascular disease poses a major challenge for the 21st century, exacerbated 
      by the pandemics of obesity, metabolic syndrome and type 2 diabetes. While best 
      standards of care, including high-dose statins, can ameliorate the risk of 
      vascular complications, patients remain at high risk of cardiovascular events. 
      The Residual Risk Reduction Initiative (R3i) has previously highlighted 
      atherogenic dyslipidaemia, defined as the imbalance between proatherogenic 
      triglyceride-rich apolipoprotein B-containing-lipoproteins and antiatherogenic 
      apolipoprotein A-I-lipoproteins (as in high-density lipoprotein, HDL), as an 
      important modifiable contributor to lipid-related residual cardiovascular risk, 
      especially in insulin-resistant conditions. As part of its mission to improve 
      awareness and clinical management of atherogenic dyslipidaemia, the R3i has 
      identified three key priorities for action: i) to improve recognition of 
      atherogenic dyslipidaemia in patients at high cardiometabolic risk with or 
      without diabetes; ii) to improve implementation and adherence to guideline-based 
      therapies; and iii) to improve therapeutic strategies for managing atherogenic 
      dyslipidaemia. The R3i believes that monitoring of non-HDL cholesterol provides a 
      simple, practical tool for treatment decisions regarding the management of 
      lipid-related residual cardiovascular risk. Addition of a fibrate, niacin (North 
      and South America), omega-3 fatty acids or ezetimibe are all options for 
      combination with a statin to further reduce non-HDL cholesterol, although lacking 
      in hard evidence for cardiovascular outcome benefits. Several emerging treatments 
      may offer promise. These include the next generation peroxisome 
      proliferator-activated receptorα agonists, cholesteryl ester transfer protein 
      inhibitors and monoclonal antibody therapy targeting proprotein convertase 
      subtilisin/kexin type 9. However, long-term outcomes and safety data are clearly 
      needed. In conclusion, the R3i believes that ongoing trials with these novel 
      treatments may help to define the optimal management of atherogenic dyslipidaemia 
      to reduce the clinical and socioeconomic burden of residual cardiovascular risk.
FAU - Fruchart, Jean-Charles
AU  - Fruchart JC
AD  - R3i Foundation, St, Alban-Anlage 46, Basel, CH 4010, Switzerland. 
      jean-charles.fruchart@r3i.org.
FAU - Davignon, Jean
AU  - Davignon J
FAU - Hermans, Michel P
AU  - Hermans MP
FAU - Al-Rubeaan, Khalid
AU  - Al-Rubeaan K
FAU - Amarenco, Pierre
AU  - Amarenco P
FAU - Assmann, Gerd
AU  - Assmann G
FAU - Barter, Philip
AU  - Barter P
FAU - Betteridge, John
AU  - Betteridge J
FAU - Bruckert, Eric
AU  - Bruckert E
FAU - Cuevas, Ada
AU  - Cuevas A
FAU - Farnier, Michel
AU  - Farnier M
FAU - Ferrannini, Ele
AU  - Ferrannini E
FAU - Fioretto, Paola
AU  - Fioretto P
FAU - Genest, Jacques
AU  - Genest J
FAU - Ginsberg, Henry N
AU  - Ginsberg HN
FAU - Gotto, Antonio M Jr
AU  - Gotto AM Jr
FAU - Hu, Dayi
AU  - Hu D
FAU - Kadowaki, Takashi
AU  - Kadowaki T
FAU - Kodama, Tatsuhiko
AU  - Kodama T
FAU - Krempf, Michel
AU  - Krempf M
FAU - Matsuzawa, Yuji
AU  - Matsuzawa Y
FAU - Núñez-Cortés, Jesús Millán
AU  - Núñez-Cortés JM
FAU - Monfil, Carlos Calvo
AU  - Monfil CC
FAU - Ogawa, Hisao
AU  - Ogawa H
FAU - Plutzky, Jorge
AU  - Plutzky J
FAU - Rader, Daniel J
AU  - Rader DJ
FAU - Sadikot, Shaukat
AU  - Sadikot S
FAU - Santos, Raul D
AU  - Santos RD
FAU - Shlyakhto, Evgeny
AU  - Shlyakhto E
FAU - Sritara, Piyamitr
AU  - Sritara P
FAU - Sy, Rody
AU  - Sy R
FAU - Tall, Alan
AU  - Tall A
FAU - Tan, Chee Eng
AU  - Tan CE
FAU - Tokgözoğlu, Lale
AU  - Tokgözoğlu L
FAU - Toth, Peter P
AU  - Toth PP
FAU - Valensi, Paul
AU  - Valensi P
FAU - Wanner, Christoph
AU  - Wanner C
FAU - Zambon, Alberto
AU  - Zambon A
FAU - Zhu, Junren
AU  - Zhu J
FAU - Zimmet, Paul
AU  - Zimmet P
CN  - Residual Risk Reduction Initiative (R3i)
LA  - eng
PT  - Journal Article
PT  - Research Support, Non-U.S. Gov't
PT  - Review
DEP - 20140124
PL  - England
TA  - Cardiovasc Diabetol
JT  - Cardiovascular diabetology
JID - 101147637
SB  - IM
MH  - Animals
MH  - Cardiovascular Diseases/*diagnosis/*epidemiology/therapy
MH  - Diabetes Mellitus, Type 2/*diagnosis/epidemiology/therapy
MH  - Dyslipidemias/diagnosis/epidemiology/therapy
MH  - Humans
MH  - *Learning
MH  - Risk Factors
PMC - PMC3922777
EDAT- 2014/01/28 06:00
MHDA- 2014/08/27 06:00
PMCR- 2014/01/24
CRDT- 2014/01/28 06:00
PHST- 2013/11/07 00:00 [received]
PHST- 2013/12/07 00:00 [accepted]
PHST- 2014/01/28 06:00 [entrez]
PHST- 2014/01/28 06:00 [pubmed]
PHST- 2014/08/27 06:00 [medline]
PHST- 2014/01/24 00:00 [pmc-release]
AID - 1475-2840-13-26 [pii]
AID - 10.1186/1475-2840-13-26 [doi]
PST - epublish
SO  - Cardiovasc Diabetol. 2014 Jan 24;13:26. doi: 10.1186/1475-2840-13-26.

PMID- 37833739
OWN - NLM
STAT- MEDLINE
DCOM- 20231024
LR  - 20231121
IS  - 1479-5876 (Electronic)
IS  - 1479-5876 (Linking)
VI  - 21
IP  - 1
DP  - 2023 Oct 13
TI  - Association between HMGCR, CRP, and CETP gene polymorphisms and 
      metabolic/inflammatory serum profile in healthy adolescents.
PG  - 718
LID - 10.1186/s12967-023-04571-z [doi]
LID - 718
AB  - BACKGROUND: The complex interplay between health, lifestyle and genetics 
      represents a critical area of research for understanding and promoting human 
      well-being. Importantly, genetics plays a key role in determining individual 
      susceptibility to disease and response to lifestyle. The aim of the present study 
      was to identify genetic factors related to the metabolic/inflammatory profile of 
      adolescents providing new insights into the individual predisposition to the 
      different effects of the substances from the environment. METHODS: Association 
      analysis of genetic variants and biochemical parameters was performed in a total 
      of 77 healthy adolescents recruited in the context of the DIMENU study. RESULTS: 
      Polymorphisms of 3-hydroxy-3-methylglutaril coenzyme A reductase (HMGCR; 
      rs142563098), C-reactive protein gene (CRP; rs1417938, rs1130864), cholesteryl 
      ester transfer protein (CETP; rs5030708), interleukin (IL)-10 (IL-10; rs3024509) 
      genes were significantly associated (p < 0.05) with various serum metabolic 
      parameters. Of particular interest were also the correlations between the 
      HMGCRpolymorphism (rs3846663) and tumor necrosis factor (TNF)-α levels, as well 
      Fatty-acid desaturase (FADS) polymorphism (rs7481842) and IL-10 level opening a 
      new link between lipidic metabolism genes and inflammation. CONCLUSION: In this 
      study, we highlighted associations between single nucleotide polymorphisms (SNPs) 
      and serum levels of metabolic and inflammatory parameters in healthy young 
      individuals, suggesting the importance of genetic profiling in the prevention and 
      management of chronic disease.
CI  - © 2023. BioMed Central Ltd., part of Springer Nature.
FAU - Perrone, Benedetta
AU  - Perrone B
AD  - Department of Pharmacy and Health and Nutritional Sciences, University of 
      Calabria, Rende, CS, Italy.
FAU - Ruffo, Paola
AU  - Ruffo P
AD  - Department of Pharmacy and Health and Nutritional Sciences, University of 
      Calabria, Rende, CS, Italy.
FAU - Augimeri, Giuseppina
AU  - Augimeri G
AD  - Department of Pharmacy and Health and Nutritional Sciences, University of 
      Calabria, Rende, CS, Italy.
FAU - Sisci, Diego
AU  - Sisci D
AD  - Department of Pharmacy and Health and Nutritional Sciences, University of 
      Calabria, Rende, CS, Italy.
AD  - Centro Sanitario, University of Calabria, Via P Bucci, Rende, CS, Italy.
FAU - Sinicropi, Maria Stefania
AU  - Sinicropi MS
AD  - Department of Pharmacy and Health and Nutritional Sciences, University of 
      Calabria, Rende, CS, Italy.
FAU - Tripepi, Giovanni
AU  - Tripepi G
AD  - Institute of Clinical Physiology of Reggio Calabria, IFC-CNR, Reggio Calabria, 
      Italy.
FAU - Mammì, Corrado
AU  - Mammì C
AD  - Great Metropolitan Hospital BMM, Reggio Calabria, Italy. corradomammi@tiscali.it.
FAU - Bonofiglio, Daniela
AU  - Bonofiglio D
AD  - Department of Pharmacy and Health and Nutritional Sciences, University of 
      Calabria, Rende, CS, Italy.
AD  - Centro Sanitario, University of Calabria, Via P Bucci, Rende, CS, Italy.
FAU - Conforti, Francesca Luisa
AU  - Conforti FL
AUID- ORCID: 0000-0001-8364-1783
AD  - Department of Pharmacy and Health and Nutritional Sciences, University of 
      Calabria, Rende, CS, Italy. francescaluisa.conforti@unical.it.
AD  - Centro Sanitario, University of Calabria, Via P Bucci, Rende, CS, Italy. 
      francescaluisa.conforti@unical.it.
LA  - eng
PT  - Journal Article
PT  - Research Support, Non-U.S. Gov't
DEP - 20231013
PL  - England
TA  - J Transl Med
JT  - Journal of translational medicine
JID - 101190741
RN  - 0 (CETP protein, human)
[truncated: 1,673,769 more chars]
