# Supplementary material for: Lipid-lowering effect of combined therapy with high-intensity statins and CETP inhibitors: a Systematic Review and meta-analysis
Source: Front Endocrinol (Lausanne). 2025 May 1;16:1512670. doi: 10.3389/fendo.2025.1512670 (PMC12078159; doi:10.3389/fendo.2025.1512670)
Supplement: Supplementary file 1 [file DataSheet1.zip › Raw Data/Raw Data/retrieve/1001-1440.ris]

TY  - JOUR
M3  - Review
Y1  - 2008
VL  - 126
IS  - 1
SP  - 3
EP  - 12
SN  - 0167-5273
JF  - International Journal of Cardiology
JO  - Int. J. Cardiol.
UR  - http://www-embase-com.gx.booktsg.com/search/results?subaction=viewrecord&id=L351509637&from=export
U2  - L351509637
C5  - 17689745
DB  - Embase
DB  - Medline
U4  - 2008-05-13
L2  - http://dx.doi.org/10.1016/j.ijcard.2007.04.172
DO  - 10.1016/j.ijcard.2007.04.172
A1  - Pastromas, S.
A1  - Terzi, A.-B.
A1  - Tousoulis, D.
A1  - Koulouris, S.
M1  - (Pastromas S., spastromas@yahoo.gr; Koulouris S.) First Department of Cardiology, Evagelismos General Hospital of Athens, Greece
M1  - (Terzi A.-B.) ICU, Evagelismos General Hospital of Athens, Greece
M1  - (Tousoulis D.) Athens University Medical School, First Department of Cardiology, Hipokkration Hospital, Greece
AD  - S. Pastromas, First Department of Cardiology, Evagelismos General Hospital of Athens, Greece
T1  - Postprandial lipemia: An under-recognized atherogenic factor in patients with diabetes mellitus
LA  - English
KW  - antidiabetic agent
KW  - apolipoprotein A1
KW  - apolipoprotein A2
KW  - atorvastatin
KW  - bezafibrate
KW  - cerivastatin
KW  - cholesterol ester transfer protein
KW  - etofibrate
KW  - ezetimibe
KW  - fenofibrate
KW  - fibric acid derivative
KW  - gemfibrozil
KW  - glitazone derivative
KW  - high density lipoprotein
KW  - high density lipoprotein cholesterol
KW  - hydroxymethylglutaryl coenzyme A reductase inhibitor
KW  - insulin
KW  - lipoprotein
KW  - liver enzyme
KW  - low density lipoprotein
KW  - low density lipoprotein cholesterol
KW  - metformin
KW  - nicotinic acid
KW  - pioglitazone
KW  - rosiglitazone
KW  - simvastatin
KW  - statine derivative
KW  - triacylglycerol
KW  - very low density lipoprotein
KW  - atherogenesis
KW  - atherosclerosis
KW  - cardiovascular disease
KW  - diabetes mellitus
KW  - diet therapy
KW  - disease marker
KW  - dyslipidemia
KW  - endothelial dysfunction
KW  - exercise
KW  - fatty acid metabolism
KW  - high risk patient
KW  - human
KW  - hyperglycemia
KW  - hyperinsulinemia
KW  - hyperlipidemia
KW  - insulin resistance
KW  - liver toxicity
KW  - monotherapy
KW  - morbidity
KW  - mortality
KW  - myopathy
KW  - non insulin dependent diabetes mellitus
KW  - oxidative stress
KW  - postprandial state
KW  - priority journal
KW  - qualitative analysis
KW  - quantitative analysis
KW  - review
KW  - rhabdomyolysis
KW  - risk factor
KW  - side effect
KW  - smoking cessation
N2  - Atherosclerotic disease is the leading cause of both morbidity and mortality in patients with type 2 diabetes. In these patients, postprandial dyslipidemia include not only quantitative but also qualitative abnormalities of lipoproteins which are potentially atherogenic and seems to be a significant risk factor for cardiovascular disease since there is evidence that it results in endothelial dysfunction and enhanced oxidative stress. The most common pattern of postprandial dyslipidemia in diabetes consists of high concentrations of triglycerides, higher VLDLs production by the liver and a decrease in their clearance, a predominance of small dense LDL particles, and reduced levels of HDL. The cause of this postprandial dyslipidemia in diabetes is complex and involves a variety of factors including hyperinsulinemia, insulin resistance, hyperglycemia and disturbed fatty acid metabolism. Numerous clinical studies have shown that postprandial dyslipidemia is associated with endothelial dysfunction in type 2 diabetes and with alterations in other surrogate markers in the cascade of atherosclerosis. Current published guidelines indicate that in diabetics the primary lipid target is LDL < 100 mg/dL (70 mg/dL in very high-risk patients) and the most appropriate class of drugs are statins although the issue of postprandial dyslipidemia has not been specifically addressed so far. Moreover, several other classes of medications (fibrates, niacin and antidiabetic drugs) as well as non-pharmacological interventions (i.e. diet, smoking cessation and exercise) can be used to treat lipid and lipoprotein abnormalities associated with insulin resistance and type 2 diabetes. These type of interventions may be more appropriate to ameliorate postprandial dyslipidemia. However, this remains to be confirmed on clinical grounds. © 2007 Elsevier Ireland Ltd. All rights reserved.
ER  - 

TY  - JOUR
M3  - Review
Y1  - 2008
VL  - 7
IS  - 5
SP  - 365
EP  - 375
SN  - 1550-4131
JF  - Cell Metabolism
JO  - Cell Metab.
UR  - http://www-embase-com.gx.booktsg.com/search/results?subaction=viewrecord&id=L351598023&from=export
U2  - L351598023
C5  - 18460328
DB  - Embase
DB  - Medline
U4  - 2008-05-15
L2  - http://dx.doi.org/10.1016/j.cmet.2008.03.001
DO  - 10.1016/j.cmet.2008.03.001
A1  - Tall, A.R.
A1  - Yvan-Charvet, L.
A1  - Terasaka, N.
A1  - Pagler, T.
A1  - Wang, N.
M1  - (Tall A.R.; Yvan-Charvet L.; Terasaka N.; Pagler T.; Wang N., nw30@columbia.edu) Division of Molecular Medicine, Department of Medicine, Columbia University, New York, NY 10032, United States
AD  - N. Wang, Division of Molecular Medicine, Department of Medicine, Columbia University, New York, NY 10032, United States
T1  - HDL, ABC Transporters, and Cholesterol Efflux: Implications for the Treatment of Atherosclerosis
LA  - English
KW  - ABC transporter
KW  - ABC transporter A1
KW  - ABC transporter G1
KW  - atorvastatin
KW  - cholesterol
KW  - cholesterol ester transfer protein
KW  - cholesterol ester transfer protein inhibitor
KW  - high density lipoprotein
KW  - hydroxymethylglutaryl coenzyme A reductase inhibitor
KW  - torcetrapib
KW  - apoptosis
KW  - atherosclerosis
KW  - atherosclerotic plaque
KW  - cardiotoxicity
KW  - cholesterol transport
KW  - clinical trial
KW  - combination chemotherapy
KW  - drug efficacy
KW  - drug fatality
KW  - drug mechanism
KW  - lack of drug effect
KW  - heart failure
KW  - heart infarction
KW  - human
KW  - imaging system
KW  - infection
KW  - inflammation
KW  - macrophage
KW  - monotherapy
KW  - morbidity
KW  - mortality
KW  - neoplasm
KW  - nonhuman
KW  - pathogenesis
KW  - priority journal
KW  - protein function
KW  - remission
KW  - review
N2  - High-density lipoprotein (HDL) has been identified as a potential target in the treatment of atherosclerotic vascular disease. The failure of torcetrapib, an inhibitor of cholesteryl ester transfer protein (CETP) that markedly increased HDL levels in a clinical trial, has called into doubt the efficacy of HDL elevation. Recent analysis suggests that failure may have been caused by off-target toxicity and that HDL is functional and promotes regression of atherosclerosis. New studies highlight the central importance of the ATP-binding cassette (ABC) transporters ABCA1 and ABCG1 in reducing macrophage foam cell formation, inflammation, and atherosclerosis. A variety of approaches to increasing HDL may eventually be successful in treating atherosclerosis. © 2008 Elsevier Inc. All rights reserved.
ER  - 

TY  - JOUR
M3  - Review
Y1  - 2008
VL  - 16
IS  - 3
SP  - 154
EP  - 162
SN  - 1061-5377
JF  - Cardiology in Review
JO  - Cardiol. Rev.
UR  - http://www-embase-com.gx.booktsg.com/search/results?subaction=viewrecord&id=L351549677&from=export
U2  - L351549677
C5  - 18414186
DB  - Embase
DB  - Medline
U4  - 2008-05-15
L2  - http://dx.doi.org/10.1097/CRD.0b013e31816a3b60
DO  - 10.1097/CRD.0b013e31816a3b60
A1  - Barkowski, R.S.
A1  - Frishman, W.H.
M1  - (Barkowski R.S.) Department of Medicine, David Geffen School of Medicine, UCLA Medical Center, Los Angeles, CA, United States
M1  - (Frishman W.H., William_Frishman@nymc.edu) Department of Medicine, New York Medical College, Westchester Medical Center, Valhalla, NY, United States
M1  - (Frishman W.H., William_Frishman@nymc.edu) Department of Medicine, Munger Pavilion 263, New York Medical College, Valhalla, NY 10595, United States
AD  - W. H. Frishman, Department of Medicine, Munger Pavilion 263, New York Medical College, Valhalla, NY 10595, United States
T1  - HDL metabolism and CETP inhibition
LA  - English
KW  - dalcetrapib
KW  - anacetrapib
KW  - atorvastatin
KW  - cholesterol ester transfer protein
KW  - cholesterol ester transfer protein inhibitor
KW  - fibric acid derivative
KW  - high density lipoprotein
KW  - hydroxymethylglutaryl coenzyme A reductase inhibitor
KW  - low density lipoprotein cholesterol
KW  - anacetrapib
KW  - nicotinic acid
KW  - placebo
KW  - pravastatin
KW  - torcetrapib
KW  - unclassified drug
KW  - atherosclerosis
KW  - cholesterol transport
KW  - coronary risk
KW  - drug effect
KW  - dyslipidemia
KW  - gene mutation
KW  - human
KW  - Japanese (people)
KW  - knockout mouse
KW  - lipoprotein metabolism
KW  - mortality
KW  - mouse
KW  - nonhuman
KW  - Leporidae
KW  - reverse cholesterol transport
KW  - review
KW  - transgenic mouse
KW  - jtt 705
KW  - mk 0859
C1  - jtt 705
C1  - mk 0859
N2  - High density lipoprotein-cholesterol (HDL-C) concentration in the blood is independently and inversely associated with an increased risk of coronary heart disease. Some of the cholesterol-lowering drugs (niacin, fibrates, and statins) incidentally raise HDL-C. These drugs are not effective in causing major changes in HDL-C. Since the discovery of human genetic cholesteryl ester transfer protein (CETP) deficiency in a Japanese population with high levels of HDL-C and apolipoprotein A-I, CETP inhibition has become a novel strategy for raising HDL-C in humans. Mice, a species naturally lacking CETP, were transduced with the human CETP gene, which resulted in dose-related reductions in HDL-C. Rabbits, a species with naturally high levels of CETP, were fed a synthetic CETP inhibitor, JTT-705, leading to both a 90% increase in HDL-C and a 70% reduction in aortic atherosclerotic lesion area. Human intervention trials with a new potent and selective CETP inhibitor, torcetrapib, have taken place. In a phase I multidose trial, HDL-C increased by 91% with torcetrapib 120 mg twice daily. A phase II trial conducted with multiple combinations of torcetrapib and atorvastatin showed that the combination was well tolerated and doses 30 mg and higher of torcetrapib caused 8.3-40.2% changes from baseline HDL-C across the dose range of atorvastatin at 12 weeks. Recently the phase III clinical trial ILLUMINATE (Investigation of Lipid Level Management to Understand its Impact in Atherosclerotic Events) was prematurely terminated because of an increase in mortality in the torcetrapib/atorvastatin treatment arm compared with atorvastatin used alone. In companion studies no improvement in carotid or coronary atherosclerosis could be detected in patients treated with the torcetrapib/atorvastatin combination despite favorable changes in both low density lipoprotein (LDL)- and HDL-cholesterol levels. The future for CETP inhibition with drug therapy is now unclear, and must include a closer look at CETP inhibitor's effects on blood pressure and HDL itself. Accordingly, it was recently shown in 2 double-blind, placebo-controlled, randomized, phase I studies with the CETP inhibitor anacetrapib in healthy individuals and in patients with dyslipidemias that the drug increased HDL and reduced LDL, while having no effect on blood pressure. © 2008 Lippincott Williams & Wilkins, Inc.
ER  - 

TY  - JOUR
M3  - Article
Y1  - 2008
VL  - 117
IS  - 19
SP  - 2515
EP  - 2522
SN  - 0009-7322
JF  - Circulation
JO  - Circulation
UR  - http://www-embase-com.gx.booktsg.com/search/results?subaction=viewrecord&id=L351670459&from=export
U2  - L351670459
C5  - 18458167
DB  - Embase
DB  - Medline
U4  - 2008-07-02
L2  - http://dx.doi.org/10.1161/CIRCULATIONAHA.107.761965
DO  - 10.1161/CIRCULATIONAHA.107.761965
A1  - De Haan, W.
A1  - De Vries-Van Der Weij, J.
A1  - Van Der Hoorn, J.W.A.
A1  - Gautier, T.
A1  - Van Der Hoogt, C.C.
A1  - Westerterp, M.
A1  - Romijn, J.A.
A1  - Jukema, J.W.
A1  - Havekes, L.M.
A1  - Princen, H.M.G.
A1  - Rensen, P.C.N.
M1  - (De Haan W.; Van Der Hoogt C.C.; Westerterp M.; Romijn J.A.; Havekes L.M.; Rensen P.C.N., P.C.N.Rensen@lumc.nl) Department of General Internal Medicine, Endocrinology, and Metabolic Diseases, Leiden University Medical Center, Leiden, Netherlands
M1  - (De Vries-Van Der Weij J.) Department of Human Genetics, Leiden University Medical Center, Leiden, Netherlands
M1  - (Van Der Hoorn J.W.A.; Jukema J.W.; Havekes L.M.) Department of Cardiology, Leiden University Medical Center, Leiden, Netherlands
M1  - (De Vries-Van Der Weij J.; Van Der Hoorn J.W.A.; Havekes L.M.; Princen H.M.G.) Netherlands Organization for Applied Scientific Research-Biosciences, Gaubius Laboratory, Leiden, Netherlands
M1  - (Gautier T.) Center for Liver, Digestive, and Metabolic Diseases, Department of Pediatrics, University Medical Center Groningen, Groningen, Netherlands
M1  - (Rensen P.C.N., P.C.N.Rensen@lumc.nl) Leiden University Medical Center, Department of Endocrinology and Metabolic Diseases, PO Box 9600, 2300 RC Leiden, Netherlands
AD  - P. C. N. Rensen, Leiden University Medical Center, Department of Endocrinology and Metabolic Diseases, PO Box 9600, 2300 RC Leiden, Netherlands
T1  - Torcetrapib does not reduce atherosclerosis beyond atorvastatin and induces more proinflammatory lesions than atorvastatin
LA  - English
KW  - apolipoprotein E
KW  - atorvastatin
KW  - cholesterol
KW  - cholesterol ester transfer protein
KW  - collagen
KW  - high density lipoprotein cholesterol
KW  - monocyte chemotactic protein 1
KW  - torcetrapib
KW  - add on therapy
KW  - animal experiment
KW  - animal model
KW  - article
KW  - atherosclerosis
KW  - cholesterol blood level
KW  - controlled study
KW  - drug activity
KW  - evaluation study
KW  - female
KW  - inflammation
KW  - macrophage
KW  - monocyte
KW  - mouse
KW  - nonhuman
KW  - phenotype
KW  - priority journal
KW  - sham feeding
KW  - statistical significance
KW  - lipitor
C1  - lipitor(Pfizer,Netherlands)
C2  - Hoffmann La Roche(Switzerland)
C2  - Pfizer(Netherlands)
N2  - BACKGROUND - Although cholesteryl ester transfer protein (CETP) inhibition is regarded as a promising strategy to reduce atherosclerosis by increasing high-density lipoprotein cholesterol, the CETP inhibitor torcetrapib given in addition to atorvastatin had no effect on atherosclerosis and even increased cardiovascular death in the recent Investigation of Lipid Level Management to Understand its Impact in Atherosclerotic Events trial. Therefore, we evaluated the antiatherogenic potential and adverse effects of torcetrapib in humanized APOE*3-Leiden.CETP (E3L.CETP) mice. METHODS AND RESULTS - E3L.CETP mice were fed a cholesterol-rich diet without drugs or with torcetrapib (12 mg·kg·d), atorvastatin (2.8 mg·kg·d), or both for 14 weeks. Torcetrapib decreased CETP activity in both the absence and presence of atorvastatin (-74% and -73%, respectively; P<0.001). Torcetrapib decreased plasma cholesterol (-20%; P<0.01), albeit to a lesser extent than atorvastatin (-42%; P<0.001) or the combination of torcetrapib and atorvastatin (-40%; P<0.001). Torcetrapib increased high-density lipoprotein cholesterol in the absence (30%) and presence (34%) of atorvastatin. Torcetrapib and atorvastatin alone reduced atherosclerotic lesion size (-43% and -46%; P<0.05), but combination therapy did not reduce atherosclerosis compared with atorvastatin alone. Remarkably, compared with atorvastatin, torcetrapib enhanced monocyte recruitment and expression of monocyte chemoattractant protein-1 and resulted in lesions of a more inflammatory phenotype, as reflected by an increased macrophage content and reduced collagen content. CONCLUSIONS - CETP inhibition by torcetrapib per se reduces atherosclerotic lesion size but does not enhance the antiatherogenic potential of atorvastatin. However, compared with atorvastatin, torcetrapib introduces lesions of a less stable phenotype. © 2008 American Heart Association, Inc.
ER  - 

TY  - JOUR
M3  - Review
Y1  - 2008
VL  - 54
IS  - 5
SP  - 788
EP  - 800
SN  - 0009-9147
JF  - Clinical Chemistry
JO  - Clin. Chem.
UR  - http://www-embase-com.gx.booktsg.com/search/results?subaction=viewrecord&id=L351671595&from=export
U2  - L351671595
C5  - 18375481
DB  - Embase
DB  - Medline
U4  - 2008-06-20
L2  - http://dx.doi.org/10.1373/clinchem.2007.101923
DO  - 10.1373/clinchem.2007.101923
A1  - Movva, R.
A1  - Rader, D.J.
M1  - (Movva R.; Rader D.J., rader@mail.med.upenn.gx.booktsg.com) Institute for Translational Medicine and Therapeutics, Cardiovascular Institute, University of Pennsylvania School of Medicine, Philadelphia, PA, United States
M1  - (Rader D.J., rader@mail.med.upenn.gx.booktsg.com) Institute for Translational Medicine and Therapeutics, University of Pennsylvania Medical Center, 654 BRBII/III Labs., 421 Curie Blvd, Philadelphia, PA 19104-6160, United States
AD  - D. J. Rader, Institute for Translational Medicine and Therapeutics, University of Pennsylvania Medical Center, 654 BRBII/III Labs., 421 Curie Blvd, Philadelphia, PA 19104-6160, United States
T1  - Laboratory assessment of HDL heterogeneity and function
LA  - English
KW  - anacetrapib
KW  - aryldialkylphosphatase
KW  - bezafibrate
KW  - cholesterol ester transfer protein
KW  - cholesterol ester transfer protein inhibitor
KW  - fenofibrate
KW  - fibric acid derivative
KW  - high density lipoprotein cholesterol
KW  - hydroxymethylglutaryl coenzyme A reductase inhibitor
KW  - low density lipoprotein cholesterol
KW  - nicotinic acid
KW  - peroxisome proliferator activated receptor alpha agonist
KW  - phosphatidylcholine sterol acyltransferase
KW  - torcetrapib
KW  - atherosclerosis
KW  - cardiovascular disease
KW  - cardiovascular risk
KW  - cholesterol esterification
KW  - cholesterol transport
KW  - clinical trial
KW  - diabetes mellitus
KW  - drug mechanism
KW  - enzyme activity
KW  - heart protection
KW  - human
KW  - laboratory test
KW  - protein analysis
KW  - review
N2  - BACKGROUND: Plasma concentrations of HDL cholesterol (HDL-C) and its major protein component apolipoprotein (apo) A-I are strongly inversely associated with cardiovascular risk, leading to the concept that therapy to increase HDL-C and apoA-I concentrations would be antiatherosclerotic and protective against cardiovascular events. The recent failure of the drug torcetrapib, a cholesteryl ester transfer protein inhibitor that substantially increased HDL-C concentrations, has brought focus on the issues of HDL heterogeneity and function as distinct from HDL-C concentrations. CONTENT: This review addresses the current state of knowledge regarding assays of HDL heterogeneity and function and their relationship to cardiovascular disease. HDL is highly heterogeneous, with subfractions that can be identified on the basis of density, size, charge, and protein composition, and the concept that certain subfractions of HDL may be better predictors of cardiovascular risk is attractive. In addition, HDL has been shown to have a variety of functions that may contribute to its cardiovascular protective effects, including promotion of macrophage cholesterol efflux and reverse cholesterol transport and antiinflammatory and nitric oxide-promoting effects. SUMMARY: Robust laboratory assays of HDL subfractions and functions and validation of the usefulness of these assays for predicting cardiovascular risk and assessing response to therapeutic interventions are critically important and of great interest to cardiovascular clinicians and investigators and clinical chemists. © 2008 American Association for Clinical Chemistry.
ER  - 

TY  - JOUR
M3  - Review
Y1  - 2008
VL  - 9
IS  - 7
SP  - 1109
EP  - 1119
SN  - 1465-6566
JF  - Expert Opinion on Pharmacotherapy
JO  - Expert Opin. Pharmacother.
UR  - http://www-embase-com.gx.booktsg.com/search/results?subaction=viewrecord&id=L351721749&from=export
U2  - L351721749
C5  - 18422469
DB  - Embase
DB  - Medline
U4  - 2008-06-03
L2  - http://dx.doi.org/10.1517/14656566.9.7.1109
DO  - 10.1517/14656566.9.7.1109
A1  - Vella, A.
A1  - Camilleri, M.
M1  - (Vella A., vella.adrian@mayo.edu) Mayo Clinic, Division of Endocrinology and Metabolism, Department of Medicine, 200 First ST SW, Rochester, MN 55905, United States
M1  - (Camilleri M.) Mayo Clinic, Division of Gastroenterology and Hepatology, Department of Medicine, Rochester, MN, United States
AD  - A. Vella, Mayo Clinic, Division of Endocrinology and Metabolism, Department of Medicine, 200 First ST SW, Rochester, MN 55905, United States
T1  - Pharmacogenetics: Potential role in the treatment of diabetes and obesity
LA  - English
KW  - atorvastatin
KW  - cholesterol ester transfer protein
KW  - dipeptidyl peptidase IV
KW  - dipeptidyl peptidase IV inhibitor
KW  - exendin 4
KW  - glitazone derivative
KW  - glucagon like peptide 1
KW  - glucose
KW  - HLA antigen class 2
KW  - hydroxymethylglutaryl coenzyme A reductase inhibitor
KW  - hydroxymethylglutaryl coenzyme A reductase kinase
KW  - insulin
KW  - leptin
KW  - meglitinide
KW  - metformin
KW  - nateglinide
KW  - organic cation transporter
KW  - peroxisome proliferator activated receptor
KW  - pioglitazone
KW  - placebo
KW  - recombinant leptin
KW  - repaglinide
KW  - rimonabant
KW  - rosiglitazone
KW  - sibutramine
KW  - sitagliptin
KW  - sulfonylurea
KW  - tetrahydrolipstatin
KW  - troglitazone
KW  - unindexed drug
KW  - caloric restriction
KW  - clinical trial
KW  - depression
KW  - diabetes mellitus
KW  - disease predisposition
KW  - drug absorption
KW  - drug binding
KW  - drug efficacy
KW  - drug half life
KW  - drug mechanism
KW  - drug metabolism
KW  - drug response
KW  - drug uptake
KW  - gastrointestinal symptom
KW  - genetic association
KW  - genetic predisposition
KW  - genetic variability
KW  - homozygosity
KW  - human
KW  - hyperlipidemia
KW  - impaired glucose tolerance
KW  - insulin dependent diabetes mellitus
KW  - insulin release
KW  - lifestyle modification
KW  - lipoatrophy
KW  - lipodystrophy
KW  - non insulin dependent diabetes mellitus
KW  - metabolic disorder
KW  - monogenic disorder
KW  - monotherapy
KW  - myalgia
KW  - myositis
KW  - non insulin dependent diabetes mellitus
KW  - nonhuman
KW  - obesity
KW  - pharmacogenetics
KW  - review
KW  - rhabdomyolysis
KW  - single nucleotide polymorphism
KW  - body weight loss
N2  - Background: Common genetic variation is associated with increased risk of common metabolic diseases such as type 1 and type 2 diabetes, and obesity. Increasing experience with genetic association studies has led to an understanding of the large sample sizes required to detect a weak to moderate genetic predisposition to disease, the need to reproduce such associations in independent cohorts, and the statistical criteria required to detect a true association. This approach has been used successfully to identify disease-associated gene variation usually in representative populations of large numbers. Objective: To review the current understanding of how common genetic variation influences predisposition to, and treatment of, metabolic disease. Methodology: Review of scientific literature. Results: While there has been progress in understanding how genetic variation predisposes to diabetes and obesity, and how candidate genes may alter drug response, several caveats limit the interpretation and significance of pharmacogenetic studies published to date: those caveats typically include relatively small numbers of participants and choice of endpoints in determining gene-associated differences in response, which may not be clinically significant or relevant as a biomarker or predictor of a desired clinical effect. The genetic variants studied at a given locus are often limited in number and may not represent a comprehensive map of the region under study. Conclusions: The pharmacogenetic associations in diabetes and obesity that have been reported to date have had limited impact on the choice of individual treatments. We perceive, however, that this field is in its infancy in these multifactorial metabolic diseases, and with further advances and future drug intervention trials designed in a way that allows a more clear interpretation of the impact of genetic variation on differences in drug response in obesity and diabetes, it is anticipated that pharmacogenetics will have a significant impact on individualizing medical care. © 2008 Informa UK Ltd.
ER  - 

TY  - JOUR
M3  - Review
Y1  - 2008
VL  - 9
IS  - 5
SP  - 561
EP  - 584
SN  - 1462-2416
SN  - 1744-8042
JF  - Pharmacogenomics
JO  - Pharmacogenomics
UR  - http://www-embase-com.gx.booktsg.com/search/results?subaction=viewrecord&id=L351803917&from=export
U2  - L351803917
C5  - 18466103
DB  - Embase
DB  - Medline
U4  - 2008-06-23
L2  - http://dx.doi.org/10.2217/14622416.9.5.561
DO  - 10.2217/14622416.9.5.561
A1  - Meletiadis, J.
A1  - Chanock, S.
A1  - Walsh, T.J.
M1  - (Meletiadis J., jmeletiadis@med.uoa.gr; Chanock S.; Walsh T.J.) National Cancer Institute, National Institutes of Health, Pediatric Oncology Branch, Bethesda, MD 20814, United States
M1  - (Meletiadis J., jmeletiadis@med.uoa.gr) Attikon University General Hospital, Laboratory for Clinical Microbiology, 1 Rimini Street, Athens 124 62, Greece
AD  - J. Meletiadis, National Cancer Institute, National Institutes of Health, Pediatric Oncology Branch, Bethesda, MD 20814, United States
T1  - Defining targets for investigating the pharmacogenomics adverse drug reactions to antifungal agents
LA  - English
KW  - amphotericin B
KW  - amphotericin B deoxycholate
KW  - amphotericin B lipid complex
KW  - anidulafungin
KW  - anticonvulsive agent
KW  - antifungal agent
KW  - benzodiazepine derivative
KW  - caspofungin
KW  - clotrimazole
KW  - cytochrome P450 2C19
KW  - drug metabolizing enzyme
KW  - echinocandin
KW  - flucytosine
KW  - ABC transporter subfamily B
KW  - histamine H1 receptor antagonist
KW  - imidazole
KW  - immunosuppressive agent
KW  - itraconazole
KW  - ketoconazole
KW  - low density lipoprotein
KW  - mevinolin
KW  - miconazole
KW  - ABC transporter subfamily B
KW  - nystatin
KW  - posaconazole
KW  - pyrrole derivative
KW  - terbinafine
KW  - toll like receptor
KW  - unindexed drug
KW  - voriconazole
KW  - abnormal laboratory result
KW  - albumin blood level
KW  - alkaline phosphatase blood level
KW  - alopecia
KW  - aminotransferase blood level
KW  - anorexia
KW  - application site reaction
KW  - arthralgia
KW  - blurred vision
KW  - bone marrow suppression
KW  - chill
KW  - cholestasis
KW  - color vision
KW  - concentration loss
KW  - congestive heart failure
KW  - cytokine production
KW  - diarrhea
KW  - disease predisposition
KW  - dizziness
KW  - dose kidney function relation
KW  - drug cross reactivity
KW  - drug distribution
KW  - drug DNA interaction
KW  - drug dosage form comparison
KW  - drug excretion
KW  - drug fever
KW  - drug induced headache
KW  - drug metabolism
KW  - drug protein binding
KW  - drug response
KW  - drug structure
KW  - drug targeting
KW  - dysgeusia
KW  - dyspepsia
KW  - endocrine disease
KW  - epigastric fullness
KW  - ethnic difference
KW  - fatigue
KW  - fever
KW  - foot edema
KW  - gastritis
KW  - gastrointestinal irritation
KW  - gastrointestinal toxicity
KW  - genetic association
KW  - genetic polymorphism
KW  - genetic susceptibility
KW  - genetic variability
KW  - gynecomastia
KW  - hallucination
KW  - hepatobiliary disease
KW  - histamine release
KW  - human
KW  - hypertriglyceridemia
KW  - hypoalbuminemia
KW  - hypoglycemia
KW  - hypokalemia
KW  - induced hypotension
KW  - libido disorder
KW  - liver cell damage
KW  - liver function
KW  - liver toxicity
KW  - mast cell
KW  - metabolic acidosis
KW  - monotherapy
KW  - muscle cramp
KW  - myalgia
KW  - mycosis
KW  - nausea
KW  - nephrotoxicity
KW  - neurotoxicity
KW  - neutropenia
KW  - nonhuman
KW  - oligospermia
KW  - pancreatitis
KW  - pharmacogenomics
KW  - phlebitis
KW  - photophobia
KW  - potassium blood level
KW  - pruritus
KW  - rash
KW  - review
KW  - rigor
KW  - side effect
KW  - skin manifestation
KW  - taste disorder
KW  - thrombocytopenia
KW  - toxicogenetics
KW  - visual disorder
KW  - vomiting
N2  - Adverse drug reactions (ADRs) associated with antifungal therapy are major problems in patients with invasive fungal infections. Whether by clinical history or patterns of genetic variation, the identification of patients at risk for ADRs should result in improved outcomes while minimizing deleterious side effects. A major contributing factor to ADRs with antifungal agents relates to drug distribution, metabolism and excretion. Genetic variation in key genes can alter the structure and expression of genes and gene products (e.g., proteins). Thus far, the effort has focused on identifying polymorphisms with either empirical or predicted in silico functional consequences; the best candidate genes encode phase I and II drug-metabolizing enzymes (e.g., CYP2C19 and N-acetyltransferase), plasma proteins (albumin and lipoproteins) and drug transporters (P-glycoprotein and multidrug resistance proteins), which can affect the disposition of antifungal agents, eventually leading to dose-dependent (type A) toxicity. Less is known regarding the key genes that interact with antifungal agents, resulting in idiosyncratic (type B) ADRs. The possible role of certain gene products and genetic polymorphisms in the toxicities of antifungal agents are discussed in this review. The preliminary data address the following: low-density lipoproteins and cholesteryl ester transfer protein in amphotericin B renal toxicity; toll-like receptor 1 and 2 in amphotericin B infusion-related ADRs; phosphodliesterase 6 in voriconazole visual adverse events; flavin-containing monooxygenase, glutathione transferases and multidrug resistance proteins 1 and 2 in ketoconazole and terbinafine hepatotoxicity; CYP enzymes and P-glycoprotein in drug interactions between azoles and coadministered medications; multidrug resistance proteins 8 and 9 on 5-flucytosine bone marrow toxicity; and mast cell activation in caspofungin histamine release. This will focus on high-priority candidate genes, which could provide a starting point for molecular studies to elucidate the potential mechanisms for understanding toxicity associated with antifungal drugs as well as identifying candidate genes for large population prospective genetic association studies. © 2008 Future Medicine Ltd.
ER  - 

TY  - JOUR
M3  - Editorial
Y1  - 2008
VL  - 17
IS  - 5
SP  - 615
EP  - 618
SN  - 1354-3784
JF  - Expert Opinion on Investigational Drugs
JO  - Expert Opin. Invest. Drugs
UR  - http://www-embase-com.gx.booktsg.com/search/results?subaction=viewrecord&id=L351843608&from=export
U2  - L351843608
C5  - 18447589
DB  - Embase
DB  - Medline
U4  - 2008-06-27
L2  - http://dx.doi.org/10.1517/13543784.17.5.615
DO  - 10.1517/13543784.17.5.615
A1  - Suckling, K.
M1  - (Suckling K., keith@suckling291.freeserve.co.uk) 291 Knightsfield, Welwyn Garden City, Hertfordshire AL8 7NH, United Kingdom
AD  - K. Suckling, 291 Knightsfield, Welwyn Garden City, Hertfordshire AL8 7NH, United Kingdom
T1  - Selective thyromimetics for atherosclerosis and dyslipidaemia: Another old target making progress
LA  - English
KW  - 1 alkyl 2 acetylglycerophosphocholine esterase
KW  - 3,5 dibromo 3' (2,3 dihydro 3 oxo 6 pyridazinylmethyl)thyronine
KW  - ABC transporter A1
KW  - angiopoietin like 3
KW  - apolipoprotein A1
KW  - apolipoprotein B
KW  - cgs 23425
KW  - cholesterol ester transfer protein
KW  - colestyramine
KW  - eprotirome
KW  - esterase inhibitor
KW  - sobetirome
KW  - hormone receptor stimulating agent
KW  - hydroxymethylglutaryl coenzyme A reductase inhibitor
KW  - kb 141
KW  - eprotirome
KW  - liver triacylglycerol lipase
KW  - liver X receptor
KW  - low density lipoprotein receptor
KW  - peroxisome proliferator activated receptor
KW  - retinoid X receptor
KW  - thyroid hormone
KW  - thyroid hormone receptor
KW  - thyroid hormone receptor beta
KW  - thyromimetic agent
KW  - binding affinity
KW  - bone disease
KW  - cardiovascular symptom
KW  - clinical trial
KW  - coronary atherosclerosis
KW  - drug efficacy
KW  - drug mechanism
KW  - drug selectivity
KW  - drug structure
KW  - dyslipidemia
KW  - editorial
KW  - enzyme activity
KW  - gene expression regulation
KW  - heart disease
KW  - human
KW  - hypercholesterolemia
KW  - hypothyroidism
KW  - inotropism
KW  - ischemic heart disease
KW  - lipid oxidation
KW  - lipoprotein metabolism
KW  - liver disease
KW  - myopathy
KW  - nonhuman
KW  - protein binding
KW  - receptor affinity
KW  - cgs 23425
KW  - gc 1
KW  - kb 141
KW  - kb 2115
KW  - l 94901
C1  - cgs 23425
C1  - gc 1
C1  - kb 141
C1  - kb 2115
C1  - l 94901(Smith Kline and French)
C2  - Smith Kline and French
N2  - Background: Whereas many new targets for drug discovery have been identified from new biology, such as that from the Human Genome Project, some targets have been known for decades but have not been exploited. Objective: One such target, selective thyromimetics, is reviewed from a historical perspective and in the light of recent developments. Methods: The history of thyromimetics in atherosclerosis and dyslipidaemia is reviewed as the background to the recent publication of the first human data on a new selective thyromimetic, KB-2115 (eprotirome). Conclusion: The published data provide proof of concept/mechanism, opening the way to larger studies in a wider range of subjects and in combination with statins. © 2008 Informa UK Ltd.
ER  - 

TY  - JOUR
M3  - Letter
Y1  - 2008
VL  - 358
IS  - 17
SP  - 1863
EP  - 1864
SN  - 0028-4793
SN  - 1533-4406
JF  - New England Journal of Medicine
JO  - New Engl. J. Med.
UR  - http://www-embase-com.gx.booktsg.com/search/results?subaction=viewrecord&id=L351581209&from=export
U2  - L351581209
DB  - Embase
U4  - 2008-05-21
A1  - Barter, P.
A1  - Shear, C.L.
A1  - Revkin, J.H.
M1  - (Barter P., barterp@hri.org.au) Heart Research Institute, Sydney, NSW 2050, Australia
M1  - (Shear C.L.; Revkin J.H.) Pfizer, New London, CT 06320, United States
AD  - P. Barter, Heart Research Institute, Sydney, NSW 2050, Australia
T1  - The authors reply
LA  - English
KW  - aldosterone
KW  - atorvastatin
KW  - cholesterol ester transfer protein
KW  - high density lipoprotein cholesterol
KW  - torcetrapib
KW  - atherosclerosis
KW  - blood pressure
KW  - cardiovascular disease
KW  - clinical trial
KW  - cohort analysis
KW  - correlation analysis
KW  - drug marketing
KW  - drug mechanism
KW  - heterozygosity
KW  - human
KW  - letter
KW  - nonhuman
KW  - prevalence
KW  - priority journal
KW  - prophylaxis
KW  - treatment outcome
ER  - 

TY  - JOUR
M3  - Article
Y1  - 2008
VL  - 101
IS  - 8 SUPPL. 1
SP  - S36
EP  - S43
SN  - 0002-9149
JF  - American Journal of Cardiology
JO  - Am. J. Cardiol.
UR  - http://www-embase-com.gx.booktsg.com/search/results?subaction=viewrecord&id=L50077390&from=export
U2  - L50077390
C5  - 18375240
DB  - Embase
DB  - Medline
U4  - 2008-04-18
L2  - http://dx.doi.org/10.1016/j.amjcard.2008.02.030
DO  - 10.1016/j.amjcard.2008.02.030
A1  - Taylor, A.J.
M1  - (Taylor A.J., allen.taylor@na.amedd.army.mil) Cardiology Service, Department of Medicine, Walter Reed Army Medical Center, Washington, DC, United States
AD  - A.J. Taylor, Cardiology Service, Department of Medicine, Walter Reed Army Medical Center, Washington, DC, United States
T1  - Evidence to Support Aggressive Management of High-Density Lipoprotein Cholesterol: Implications of Recent Imaging Trials
LA  - English
KW  - ABC transporter
KW  - ABC transporter A1
KW  - apolipoprotein B
KW  - colestipol
KW  - colestyramine
KW  - gemfibrozil
KW  - high density lipoprotein cholesterol
KW  - hydroxymethylglutaryl coenzyme A reductase inhibitor
KW  - low density lipoprotein cholesterol
KW  - nicotinic acid
KW  - placebo
KW  - simvastatin
KW  - article
KW  - atherosclerosis
KW  - clinical trial
KW  - combination chemotherapy
KW  - coronary artery disease
KW  - coronary risk
KW  - dyslipidemia
KW  - human
KW  - monotherapy
KW  - priority journal
KW  - risk assessment
KW  - risk factor
KW  - niaspan
C1  - niaspan(Abbott,United States)
C2  - Abbott(United States)
N2  - High-density lipoprotein (HDL) is a "regression particle" based on its unique lipid particle biology. This unique property predicts that, in theory, therapies that raise HDL cholesterol should be able to induce regression of atherosclerosis. Presently, the principle pharmacotherapy for increasing HDL cholesterol is niacin. Niacin has been shown to regress atherosclerosis when used as monotherapy, in combination with a statin, and in combination with nonstatin therapies (including cholesterol-binding resins) and fibrates. Insights into the atherosclerosis benefits of combination lipid-lowering therapy with niacin have come from imaging studies utilizing quantitative coronary angiography, carotid ultrasound, and intravascular ultrasound showing modest inverse correlations between the extent of HDL increase and atherosclerosis regression. Recent adverse atherosclerosis and clinical effects seen with cholesterol ester transfer protein inhibition indicate that HDL-raising effects alone are insufficient to predict clinical benefit of new HDL therapies. Thus, although clinical trial evidence is necessary to understand the full scope of the safety and efficacy profile of novel HDL therapeutics, atherosclerosis imaging will be an important component of preclinical testing of these agents as they emerge and in head-to-head testing of treatment strategies. © 2008 Elsevier Inc. All rights reserved.
ER  - 

TY  - JOUR
M3  - Article
Y1  - 2008
VL  - 101
IS  - 8 SUPPL. 1
SP  - S48
EP  - S57
SN  - 0002-9149
JF  - American Journal of Cardiology
JO  - Am. J. Cardiol.
UR  - http://www-embase-com.gx.booktsg.com/search/results?subaction=viewrecord&id=L50078873&from=export
U2  - L50078873
C5  - 18375242
DB  - Embase
DB  - Medline
U4  - 2008-04-18
L2  - http://dx.doi.org/10.1016/j.amjcard.2008.02.038
DO  - 10.1016/j.amjcard.2008.02.038
A1  - Knopp, R.H.
A1  - Paramsothy, P.
A1  - Atkinson, B.
A1  - Dowdy, A.
M1  - (Knopp R.H., rhknopp@u.washington.edu; Atkinson B.; Dowdy A.) Division of Metabolism, Endocrinology and Nutrition, Northwest Lipid Research Clinic, Seattle, WA, United States
M1  - (Paramsothy P.) Division of Cardiology, University of Washington School of Medicine, Seattle, WA, United States
AD  - R.H. Knopp, Division of Metabolism, Endocrinology and Nutrition, Northwest Lipid Research Clinic, Seattle, WA, United States
T1  - Comprehensive Lipid Management Versus Aggressive Low-Density Lipoprotein Lowering to Reduce Cardiovascular Risk
LA  - English
KW  - antioxidant
KW  - apolipoprotein A1
KW  - apolipoprotein B
KW  - bezafibrate
KW  - cholesterol ester transfer protein
KW  - clofibrate
KW  - colestyramine
KW  - estrogen
KW  - fibric acid derivative
KW  - gemfibrozil
KW  - high density lipoprotein
KW  - high density lipoprotein cholesterol
KW  - hydroxymethylglutaryl coenzyme A reductase inhibitor
KW  - low density lipoprotein
KW  - low density lipoprotein cholesterol
KW  - mevinolin
KW  - niceritrol
KW  - nicotinic acid
KW  - placebo
KW  - resin
KW  - simvastatin
KW  - nicotinic acid
KW  - thyroxine
KW  - torcetrapib
KW  - triacylglycerol
KW  - unclassified drug
KW  - article
KW  - cardiovascular risk
KW  - diabetes mellitus
KW  - diet restriction
KW  - dyslipidemia
KW  - atrial fibrillation
KW  - human
KW  - hyperlipidemia
KW  - hypertriglyceridemia
KW  - lipid diet
KW  - lipoprotein blood level
KW  - lipoprotein metabolism
KW  - liver cirrhosis
KW  - liver toxicity
KW  - metabolic syndrome X
KW  - obesity
KW  - priority journal
KW  - risk factor
KW  - risk management
KW  - niaspan
KW  - perycit
KW  - slo niacin
C1  - niaspan(Abbott,United States)
C1  - perycit(Cambrex,United States)
C1  - slo niacin(Upsher Smith,United States)
C2  - Abbott(United States)
C2  - Cambrex(United States)
C2  - Upsher Smith(United States)
N2  - Five lines of evidence justify comprehensive lipoprotein management over aggressive low-density lipoprotein (LDL) lowering alone in most cases of cardiovascular disease (CVD) prevention. First, lipoprotein lipid transport consists of a single, recycling system involving very-low-density lipoprotein, LDL, and high-density lipoprotein (HDL). Single lipid interventions affect all lipoprotein classes to varying degrees. These effects can be expanded by using different drug classes in combination. Second, observational studies support the unitary nature of lipoprotein risk. A family of curves describes increasing CVD risk from increasing LDL as other risk factors are present. Conversely, a family of curves describes increasing CVD risk from decreasing levels of HDL in mirror image to LDL. The LDL and HDL risks are additive. Third, clinical trials that raise HDL and lower triglyceride ameliorate CVD, as does lowering LDL. Lowering LDL prevents heart disease, but by only 22%-36% with 3-hydroxy-3-methylglutaryl coenzyme A reductase inhibitor therapy. Studies indicate that better CVD prevention is obtained when drugs for triglyceride and HDL reduction are combined with LDL reduction. Fourth, HDL and its apolipoprotein (apo), apo A-I, as well as apo A-I analogues, decrease atherosclerosis. Each modality decreases atherosclerosis in animal models, and apo A-I Milano acutely decreases human coronary luminal stenosis. Apo A-I analogues have similar promise. Fifth, combined hyperlipidemia is the most common lipid disorder, has the strongest risk for CVD, and combines elevated LDL, hypertriglyceridemia, and low HDL. This condition requires the comprehensive treatment approach described above. In conclusion, 5 lines of evidence justify comprehensive diet and drug treatment for combined hyperlipidemia and, at lesser LDL elevations, the atherogenic dyslipidemias of obesity, diabetes mellitus, and the metabolic syndrome. © 2008 Elsevier Inc. All rights reserved.
ER  - 

TY  - JOUR
M3  - Article
Y1  - 2008
VL  - 197
IS  - 2
SP  - 732
EP  - 739
SN  - 0021-9150
JF  - Atherosclerosis
JO  - Atherosclerosis
UR  - http://www-embase-com.gx.booktsg.com/search/results?subaction=viewrecord&id=L351417870&from=export
U2  - L351417870
C5  - 17709109
DB  - Embase
DB  - Medline
U4  - 2008-04-18
L2  - http://dx.doi.org/10.1016/j.atherosclerosis.2007.07.007
DO  - 10.1016/j.atherosclerosis.2007.07.007
A1  - Sviridov, D.
A1  - Hoang, A.
A1  - Ooi, E.
A1  - Watts, G.
A1  - Barrett, P.H.R.
A1  - Nestel, P.
M1  - (Sviridov D.; Hoang A.; Nestel P., paul.nestel@baker.edu.au) Baker Heart Research Institute, Melbourne, Australia
M1  - (Ooi E.; Watts G.; Barrett P.H.R.) Metabolic Research Centre, School of Medicine and Pharmacology, University of Western Australia, Perth, Australia
AD  - P. Nestel, Baker Heart Research Institute, Melbourne, Australia
T1  - Indices of reverse cholesterol transport in subjects with metabolic syndrome after treatment with rosuvastatin
LA  - English
KW  - apolipoprotein B
KW  - cholesterol
KW  - high density lipoprotein cholesterol
KW  - lipoprotein A
KW  - low density lipoprotein cholesterol
KW  - phosphatidylcholine sterol acyltransferase
KW  - placebo
KW  - rosuvastatin
KW  - triacylglycerol
KW  - adult
KW  - aged
KW  - article
KW  - cholesterol blood level
KW  - cholesterol transport
KW  - clinical article
KW  - clinical trial
KW  - controlled clinical trial
KW  - controlled study
KW  - crossover procedure
KW  - human
KW  - lipoprotein blood level
KW  - male
KW  - metabolic syndrome X
KW  - obesity
KW  - priority journal
KW  - randomized controlled trial
KW  - treatment duration
KW  - triacylglycerol blood level
N2  - Objective: The effects of the statin, rosuvastatin on indices of reverse cholesterol transport were studied in a randomized, placebo-controlled, cross-over trial in 25 overweight subjects with defined metabolic syndrome. Result: Four weeks' treatment with 40 mg/day rosuvastatin significantly reduced levels of plasma cholesterol (44%), LDL cholesterol (60%) and triglyceride (38%). HDL cholesterol (mean [S.D.]) rose (0.97[0.17] to 1.05[0.17] mmol/L; P < 0.05) and the LpA-I component of HDL from 39[7] to 45[9] mg/dL (P < 0.05). LCAT activity fell (0.55[0.13] to 0.35[0.07] nmol/mL/h; P < 0.05); CETP activity and mass fell from 89[13] to 80[11] nmol//L/h and from 1.66[0.57] to 1.28[0.41] μg/mL respectively, (P < 0.05). Cholesterol efflux in vitro (to plasmas from THP-1 activated cells) fell from 7.1[1.8]% (placebo) to 6.2[1.7]% (rosuvastatin); P < 0.05, but when plasmas depleted of apoB lipoproteins were studied, the difference in efflux was no longer statistically significant. During placebo efflux was paradoxically inversely correlated with HDL-C (P = 0.016) and LpA-I (P = 0.035) concentrations but these correlations were absent after rosuvastatin. Conclusions: The data suggest possible HDL dysfunctionality in subjects with metabolic syndrome. The reduced capacity of plasmas following statin treatment to stimulate cholesterol efflux in vitro occurred in association with reduction in apoB lipoproteins and reduced activities of CETP and LCAT, and despite increased levels of HDL cholesterol. © 2007 Elsevier Ireland Ltd. All rights reserved.
ER  - 

TY  - JOUR
M3  - Note
Y1  - 2008
VL  - 19
IS  - 2
SP  - 218
EP  - 220
SN  - 0957-9672
JF  - Current Opinion in Lipidology
JO  - Curr. Opin. Lipidology
UR  - http://www-embase-com.gx.booktsg.com/search/results?subaction=viewrecord&id=L351483307&from=export
U2  - L351483307
C5  - 18388702
DB  - Embase
DB  - Medline
U4  - 2008-05-02
L2  - http://dx.doi.org/10.1097/MOL.0b013e3282f8afd1
DO  - 10.1097/MOL.0b013e3282f8afd1
A1  - Grasso, A.W.
A1  - Krasuski, R.A.
M1  - (Grasso A.W.; Krasuski R.A., krasusr@ccf.org) Department of Cardiovascular Medicine, Cleveland Clinic, Cleveland, OH, United States
M1  - (Krasuski R.A., krasusr@ccf.org) Department of Cardiovascular Medicine, Cleveland Clinic, 9500 Euclid Avenue, Cleveland, OH 44195, United States
AD  - R. A. Krasuski, Department of Cardiovascular Medicine, Cleveland Clinic, 9500 Euclid Avenue, Cleveland, OH 44195, United States
T1  - Therapy and clinical trials
LA  - English
KW  - aldosterone
KW  - atorvastatin
KW  - bicarbonate
KW  - cholesterol ester transfer protein
KW  - high density lipoprotein cholesterol
KW  - low density lipoprotein cholesterol
KW  - placebo
KW  - potassium
KW  - rosuvastatin
KW  - sodium
KW  - torcetrapib
KW  - adverse outcome
KW  - aldosterone blood level
KW  - bicarbonate blood level
KW  - cardiovascular disease
KW  - carotid artery
KW  - cause of death
KW  - clinical trial
KW  - hazard ratio
KW  - human
KW  - intravascular ultrasound
KW  - non insulin dependent diabetes mellitus
KW  - note
KW  - potassium blood level
KW  - priority journal
KW  - side effect
KW  - sodium blood level
KW  - systolic blood pressure
KW  - systolic heart failure
KW  - unspecified side effect
ER  - 

TY  - JOUR
M3  - Note
Y1  - 2008
VL  - 10
IS  - 2
SP  - 97
EP  - 99
SN  - 1523-3804
JF  - Current Atherosclerosis Reports
JO  - Curr. Atheroscler. Rep.
UR  - http://www-embase-com.gx.booktsg.com/search/results?subaction=viewrecord&id=L351486143&from=export
U2  - L351486143
C5  - 18417061
DB  - Embase
DB  - Medline
U4  - 2008-04-21
L2  - http://dx.doi.org/10.1007/s11883-008-0014-2
DO  - 10.1007/s11883-008-0014-2
A1  - Olsson, A.G.
M1  - (Olsson A.G., andol@imv.liu.se) Faculty of Health Sciences, Linköping University, Linköping, Sweden
M1  - (Olsson A.G., andol@imv.liu.se) Stockholm Heart Center, Bergviksvägen 48, SE-167 63 Bromma, Sweden
AD  - A.G. Olsson, Faculty of Health Sciences, Linköping University, Linköping, Sweden
T1  - Will CETP inhibition survive the demise of torcetrapib?
LA  - English
KW  - apolipoprotein
KW  - apolipoprotein A1
KW  - atorvastatin
KW  - cholesterol ester transfer protein
KW  - high density lipoprotein cholesterol
KW  - low density lipoprotein
KW  - nicotinic acid
KW  - placebo
KW  - torcetrapib
KW  - very low density lipoprotein
KW  - aldosterone blood level
KW  - bicarbonate blood level
KW  - blood pressure
KW  - cardiovascular disease
KW  - cardiovascular risk
KW  - clinical trial
KW  - coronary atherosclerosis
KW  - enzyme inhibition
KW  - human
KW  - hypokalemia
KW  - ischemic heart disease
KW  - note
KW  - protein function
KW  - risk benefit analysis
KW  - side effect
KW  - sodium blood level
KW  - systolic blood pressure
ER  - 

TY  - JOUR
M3  - Review
Y1  - 2008
VL  - 15
IS  - 8
SP  - 792
EP  - 802
SN  - 0929-8673
JF  - Current Medicinal Chemistry
JO  - Curr. Med. Chem.
UR  - http://www-embase-com.gx.booktsg.com/search/results?subaction=viewrecord&id=L351516796&from=export
U2  - L351516796
C5  - 18393849
DB  - Embase
DB  - Medline
U4  - 2008-05-06
L2  - http://dx.doi.org/10.2174/092986708783955482
DO  - 10.2174/092986708783955482
A1  - Tavridou, A.
A1  - Manolopoulos, V.G.
M1  - (Tavridou A., atavrid@med.duth.gr; Manolopoulos V.G.) Laboratory of Pharmacology, Medical School, Democritus University of Thrace, Alexandroupolis 68100, Greece
AD  - A. Tavridou, Laboratory of Pharmacology, Medical School, Democritus University of Thrace, Alexandroupolis 68100, Greece
T1  - Novel molecules targeting Dyslipidemia and Atherosclerosis
LA  - English
KW  - dalcetrapib
KW  - antilipemic agent
KW  - antisense oligonucleotide
KW  - apolipoprotein A1
KW  - apolipoprotein A1 derivative
KW  - atorvastatin
KW  - bile acid transporter inhibitor
KW  - chemokine receptor antagonist
KW  - chemokine receptor CCR2
KW  - chemokine receptor CCR2 antagonist
KW  - cholesterol acyltransferase inhibitor
KW  - cholesterol ester transfer protein inhibitor
KW  - clofibric acid derivative
KW  - d 4 f
KW  - etc 216
KW  - high density lipoprotein modifying agent
KW  - hydroxymethylglutaryl coenzyme A reductase inhibitor
KW  - hypocholesterolemic agent
KW  - mipomersen
KW  - lipoxygenase inhibitor
KW  - microsomal triglyceride transfer protein inhibitor
KW  - nicotinic acid
KW  - phospholipase A2 inhibitor
KW  - phosphotransferase inhibitor
KW  - succinobucol
KW  - squalene synthase inhibitor
KW  - sterol regulatory element binding protein cleavage activating protein ligand
KW  - lapaquistat
KW  - torcetrapib
KW  - unclassified drug
KW  - unindexed drug
KW  - antiinflammatory activity
KW  - antioxidant activity
KW  - atherosclerosis
KW  - blood pressure
KW  - cardiotoxicity
KW  - clinical trial
KW  - coronary atherosclerosis
KW  - drug efficacy
KW  - drug indication
KW  - drug mechanism
KW  - drug safety
KW  - drug targeting
KW  - drug withdrawal
KW  - dyslipidemia
KW  - enzyme inhibition
KW  - fatty liver
KW  - flushing
KW  - gastrointestinal symptom
KW  - human
KW  - hypercholesterolemia
KW  - lipid metabolism
KW  - lipid transport
KW  - liver toxicity
KW  - monotherapy
KW  - myopathy
KW  - nonhuman
KW  - review
KW  - side effect
KW  - agi 1067
KW  - d 4 f
KW  - etc 216
KW  - isis 301012
KW  - jtt 705
KW  - tak 475
C1  - agi 1067(Astra Zeneca)
C1  - d 4 f(Bruin Pharma)
C1  - etc 216(Pfizer)
C1  - isis 301012(Isis)
C1  - jtt 705(Japan Tobacco)
C1  - tak 475(Takeda)
C2  - Astra Zeneca
C2  - Bruin Pharma
C2  - Isis
C2  - Japan Tobacco
C2  - Pfizer
C2  - Takeda
N2  - Atherosclerotic cardiovascular disease (CVD) is the leading cause of morbidity and mortality worldwide. Dyslipidemia is one of the main risk factors leading to atherosclerosis. Moreover, there is evidence for a role of oxidation in linking lipids and inflammation to development and progression of atherosclerosis. Current therapeutic approaches with lipid-lowering agents, such as statins, fail to protect more than half of patients from cardiovascular events. Therefore, there is a need for additional and alternative treatment options. There are several novel molecules undergoing preclinical or clinical development for the treatment of dyslipidemia or against distinct pathways which contribute to the development of atherosclerosis. Novel squalene synthase inhibitors with significant cholesterol-lowering and antiatherosclerotic properties are under development. Targeting the production of apolipoprotein B-100 with an antisense oligonucleotide is another interesting approach for lowering low density lipoprotein(LDL)-cholesterol levels. Raising high density lipo-protein(HDL)- cholesterol levels or improving its antiatherosclerotic properties constitute additional attractive targets for protection against CVD. Such compounds include the cholesteryl ester transfer protein inhibitors, HDL-derived proteins, and mimetic peptides/ lipids. Direct targeting of atherosclerosis remains a challenge. Molecules against oxidation and/or inflammation could be beneficial in reducing atherosclerosis. Other targets involved in distinct pathways of atherosclerosis include the lipoprotein-associated phospholipase A2, 5-lipoxygenase-activating protein, acyl-CoA:cholesterol acyltransferase, chemokine receptors, and protein kinases. In conclusion, there are several promising novel therapeutic approaches for dyslipidemia and atherosclerosis under development which are expected to be of great benefit for patients at risk of CVD. © 2008 Bentham Science Publishers Ltd.
ER  - 

TY  - JOUR
M3  - Editorial
Y1  - 2008
VL  - 17
IS  - 4
SP  - 445
EP  - 449
SN  - 1354-3784
JF  - Expert Opinion on Investigational Drugs
JO  - Expert Opin. Invest. Drugs
UR  - http://www-embase-com.gx.booktsg.com/search/results?subaction=viewrecord&id=L351578164&from=export
U2  - L351578164
C5  - 18363511
DB  - Embase
DB  - Medline
U4  - 2008-05-09
L2  - http://dx.doi.org/10.1517/13543784.17.4.445
DO  - 10.1517/13543784.17.4.445
A1  - Athyros, V.G.
A1  - Kakafika, A.
A1  - Tziomalos, K.
A1  - Karagiannis, A.
A1  - Mikhailidis, D.P.
M1  - (Athyros V.G.; Kakafika A.; Tziomalos K.; Karagiannis A.; Mikhailidis D.P., MIKHAILIDIS@aol.com) University College London, Department of Clinical Biochemistry, Vascular Prevention Clinic, Royal Free Hospital Campus, London, United Kingdom
M1  - (Athyros V.G.; Kakafika A.; Tziomalos K.; Karagiannis A.) University of Thessaloniki, Second Propedeutic Department of Internal Medicine, Medical School, Thessaloniki, Greece
M1  - (Tziomalos K.; Mikhailidis D.P., MIKHAILIDIS@aol.com) Royal Free and University College School of Medicine, Department of Clinical Biochemistry, Royal Free Hospital, Pond Street, London NW3 2QG, United Kingdom
AD  - D.P. Mikhailidis, Royal Free and University College School of Medicine, Department of Clinical Biochemistry, Royal Free Hospital, Pond Street, London NW3 2QG, United Kingdom
T1  - Cholesteryl ester transfer protein inhibition and HDL increase: Has the dream ended?
LA  - English
KW  - dalcetrapib
KW  - anacetrapib
KW  - atorvastatin
KW  - C reactive protein
KW  - cholesterol ester transfer protein
KW  - cholesterol ester transfer protein inhibitor
KW  - high density lipoprotein
KW  - high density lipoprotein cholesterol
KW  - hydroxymethylglutaryl coenzyme A reductase inhibitor
KW  - hypocholesterolemic agent
KW  - low density lipoprotein cholesterol
KW  - anacetrapib
KW  - placebo
KW  - pravastatin
KW  - torcetrapib
KW  - triacylglycerol
KW  - unclassified drug
KW  - aldosterone blood level
KW  - atherosclerosis
KW  - bicarbonate blood level
KW  - cardiovascular disease
KW  - cholesterol blood level
KW  - clinical trial
KW  - combination chemotherapy
KW  - drug fatality
KW  - drug withdrawal
KW  - dyslipidemia
KW  - editorial
KW  - familial hypercholesterolemia
KW  - gastrointestinal symptom
KW  - human
KW  - hyperlipidemia
KW  - hypertriglyceridemia
KW  - monotherapy
KW  - potassium blood level
KW  - risk factor
KW  - risk reduction
KW  - side effect
KW  - sodium blood level
KW  - systolic blood pressure
KW  - treatment duration
KW  - treatment outcome
KW  - vascular disease
KW  - jtt 705
KW  - mk 0859
C1  - jtt 705
C1  - mk 0859
N2  - Statins effectively lower plasma low-density lipoprotein cholesterol (LDL-C) levels and reduce the risk of vascular events. However, this benefit might be improved by dealing with other vascular risk factors such as high-density lipoprotein cholesterol (HDL-C). It follows that there has been an interest in drugs that raise plasma HDL-C levels. Among these drugs are the cholesteryl ester transfer protein (CETP) inhibitors. The first CETP inhibitor to be evaluated in an event-based trial was torcetrapib. This drug can considerably elevate serum HDL-C levels (e.g., by 72%). However, a recently published trial (ILLUMINATE) showed that torcetrapib used in combination with atorvastatin was associated with significantly more vascular events and deaths than atorvastatin alone. This finding resulted in the discontinuation of the torcetrapib development programme. The cause(s) of the adverse outcome remain speculative. It has been suggested that a significant rise in systolic blood pressure and possibly the quality of the HDL produced may be relevant. Despite this disappointing outcome it seems to be too early to close the book on CETP inhibitors because two other members of this class are being evaluated. These drugs (JTT-705 and anacetrapib) may be devoid of the adverse effect on systolic blood pressure. Eventually-only appropriately designed, event-based trials, will settle the issue of whether CETP inhibitors are clinically useful. © 2008 Informa UK Ltd.
ER  - 

TY  - JOUR
M3  - Editorial
Y1  - 2008
VL  - 9
IS  - 6
SP  - 875
EP  - 878
SN  - 1465-6566
JF  - Expert Opinion on Pharmacotherapy
JO  - Expert Opin. Pharmacother.
UR  - http://www-embase-com.gx.booktsg.com/search/results?subaction=viewrecord&id=L351593735&from=export
U2  - L351593735
C5  - 18377331
DB  - Embase
DB  - Medline
U4  - 2008-05-08
L2  - http://dx.doi.org/10.1517/14656566.9.6.875
DO  - 10.1517/14656566.9.6.875
A1  - Doggrell, S.A.
M1  - (Doggrell S.A., sheila.doggrell@bigpond.com) RMIT University, Department of Pharmaceutical Sciences, School of Medical Sciences, PO Box 71, Bundoora, VIC 3083, Australia
AD  - S.A. Doggrell, RMIT University, Department of Pharmaceutical Sciences, School of Medical Sciences, PO Box 71, Bundoora, VIC 3083, Australia
T1  - The failure of torcetrapib: Is there a case for independent preclinical and clinical testing?
LA  - English
KW  - NCT00452842
KW  - aldosterone
KW  - amlodipine
KW  - anacetrapib
KW  - antihypertensive agent
KW  - atorvastatin
KW  - cholesterol ester transfer protein
KW  - cholesterol ester transfer protein inhibitor
KW  - high density lipoprotein cholesterol
KW  - low density lipoprotein cholesterol
KW  - torcetrapib
KW  - aldosterone blood level
KW  - blood pressure
KW  - blood pressure monitoring
KW  - cardiovascular disease
KW  - clinical study
KW  - clinical trial
KW  - combination chemotherapy
KW  - dose response
KW  - drug efficacy
KW  - drug mechanism
KW  - drug response
KW  - drug safety
KW  - drug screening
KW  - dyslipidemia
KW  - editorial
KW  - headache
KW  - human
KW  - hypercholesterolemia
KW  - hypertension
KW  - monotherapy
KW  - mortality
KW  - nonhuman
KW  - outcome assessment
KW  - potassium blood level
KW  - public opinion
KW  - QT prolongation
KW  - side effect
KW  - sodium blood level
KW  - systolic blood pressure
C2  - Pfizer
N2  - Background: Torcetrapib was spectacularly withdrawn in December 2006, when a Phase III clinical trial showed increased cardiovascular adverse events. Objective: To consider possible reasons why the development of torcetrapib proceeded so far before adverse events became apparent. Method: Published preclinical and clinical data for torcetrapib are reviewed. Results/conclusions: It seems likely that independent preclinical testing would have shown that torcetrapib increased blood pressure. Such a finding might have halted the development of torcetrapib prior to clinical trial. Although the early clinical testing of torcetrapib showed favourable effects on the surrogate endpoints, an ability to increase blood pressure started to become apparent. When clinical outcome studies were undertaken with torcetrapib, it was shown not to have any benefit on atherosclerosis and to increase cardiovascular events. These finding might have come to light earlier if clinical outcomes studies had had a higher priority than repeated trials, in different populations, of torcetrapib on surrogate outcomes. © 2008 Informa UK Ltd.
ER  - 

TY  - JOUR
M3  - Review
Y1  - 2008
VL  - 15
IS  - 2
SP  - 175
EP  - 181
SN  - 1752-296X
JF  - Current Opinion in Endocrinology, Diabetes and Obesity
JO  - Curr. Opin. Endocrinol. Diabetes Obes.
UR  - http://www-embase-com.gx.booktsg.com/search/results?subaction=viewrecord&id=L351651731&from=export
U2  - L351651731
C5  - 18316954
DB  - Embase
DB  - Medline
U4  - 2008-06-03
L2  - http://dx.doi.org/10.1097/MED.0b013e3282f79b0b
DO  - 10.1097/MED.0b013e3282f79b0b
A1  - Majeed, F.
A1  - Miller, M.
M1  - (Majeed F.; Miller M., mmiller@heart.umaryland.edu) Department of Medicine, University of Maryland Medical Center, Baltimore, MD, United States
M1  - (Miller M., mmiller@heart.umaryland.edu) Department of Medicine, University of Maryland Medical Center, 22 South Greene Street, Baltimore, MD 21201, United States
AD  - M. Miller, Department of Medicine, University of Maryland Medical Center, 22 South Greene Street, Baltimore, MD 21201, United States
T1  - Low high-density lipoprotein cholesterol: An important consideration in coronary heart disease risk assessment
LA  - English
KW  - gemfibrozil
KW  - high density lipoprotein cholesterol
KW  - hydroxymethylglutaryl coenzyme A reductase inhibitor
KW  - low density lipoprotein cholesterol
KW  - nicotinic acid
KW  - torcetrapib
KW  - triacylglycerol
KW  - aerobic exercise
KW  - alcohol consumption
KW  - antiinflammatory activity
KW  - antioxidant activity
KW  - cholesterol blood level
KW  - dyslipidemia
KW  - dyspepsia
KW  - fibrinolysis
KW  - flushing
KW  - heart protection
KW  - human
KW  - hyperglycemia
KW  - hyperuricemia
KW  - ischemic heart disease
KW  - lifestyle modification
KW  - liver toxicity
KW  - mortality
KW  - predictor variable
KW  - prevalence
KW  - review
KW  - risk assessment
KW  - side effect
KW  - smoking cessation
KW  - triacylglycerol blood level
KW  - body weight loss
N2  - PURPOSE OF REVIEW: One aim is to summarize evidence from observational studies and clinical trials evaluating the inverse relationship between high-density lipoprotein and coronary heart disease. Other aims are to explore the mechanisms underlying the reported cardioprotective effects of high-density lipoprotein and to evaluate therapeutic modalities to increase high-density lipoprotein levels and functionality. RECENT FINDINGS: In addition to reverse cholesterol transport, recent data suggest that high-density lipoprotein possesses antioxidant, anti-inflammatory and fibrinolytic properties and the inverse relationship between high-density lipoprotein cholesterol and coronary heart disease is most evident with associated elevations in low-density lipoprotein cholesterol and triglyceride. Recent data suggest, however, that even after low-density lipoprotein cholesterol is sufficiently reduced, residual coronary heart disease risk persists with low high-density lipoprotein cholesterol. The excess death rate reported with the high-density lipoprotein cholesterol raising drug torcetrapib appears to have been the result of an off-target effect of the drug, rather than an effect attributable to cholesteryl ester transfer protein inhibition. SUMMARY: Low high-density lipoprotein cholesterol remains an important consideration in coronary heart disease risk assessment, however several issues remain unresolved. They include the extent to which low high-density lipoprotein cholesterol in the absence of other risk factors augments risk, the relationship between high-density lipoprotein functionality and levels of high-density lipoprotein cholesterol and whether and to what extent improving these parameters independently offsets coronary heart disease risk. © 2008 Lippincott Williams & Wilkins, Inc.
ER  - 

TY  - JOUR
M3  - Article
Y1  - 2008
VL  - 17
IS  - 4
SP  - 66
EP  - 70
SN  - 1556-8571
JF  - ACC Cardiosource Review Journal
JO  - ACC Cardiosource Rev. J.
UR  - http://www-embase-com.gx.booktsg.com/search/results?subaction=viewrecord&id=L351659284&from=export
U2  - L351659284
DB  - Embase
U4  - 2008-05-21
A1  - van der Steeg, A.
A1  - Cannon, C.P.
M1  - (van der Steeg A.; Cannon C.P.)
T1  - HDL cholesterol, HDL particle size, and apolipoprotein A-I: Significance for cardiovascular risk - The IDEAL and EPIC-norfolk studies
LA  - English
KW  - apolipoprotein A1
KW  - apolipoprotein B
KW  - atorvastatin
KW  - cholesterol ester transfer protein
KW  - high density lipoprotein cholesterol
KW  - hydroxymethylglutaryl coenzyme A reductase inhibitor
KW  - low density lipoprotein cholesterol
KW  - simvastatin
KW  - torcetrapib
KW  - triacylglycerol
KW  - article
KW  - cardiovascular risk
KW  - cholesterol blood level
KW  - clinical trial
KW  - coronary atherosclerosis
KW  - coronary artery disease
KW  - diabetes mellitus
KW  - dietary intake
KW  - drug efficacy
KW  - drug mechanism
KW  - drug megadose
KW  - follow up
KW  - health survey
KW  - heart arrest
KW  - heart infarction
KW  - high risk population
KW  - human
KW  - hypercholesterolemia
KW  - lifestyle
KW  - lipid analysis
KW  - particle size
KW  - population research
KW  - primary prevention
KW  - prospective study
KW  - protein determination
KW  - resuscitation
KW  - risk assessment
KW  - risk factor
KW  - secondary prevention
N2  - The European Prospective Investigation Into Cancer and Nutrition (EPIC)-Norfolk study is part of the largest prospective evaluation of diet and health ever undertaken. The entire EPIC study involves more than half a million people in 10 countries. The EPIC-Norfolk portion of this effort is a prospective population study of 25,663 men and women ages 45-79 years residing in Norfolk, United Kingdom, who completed a baseline questionnaire survey and attended a clinic visit. EPIC should produce much more specific information about the effect of diet and lifestyle on long-term health than previous studies. Moreover, the database includes the potential for many other studies given the detailed information collected on height, weight, waist and hip measurements, and blood samples stored in liquid nitrogen. To date, some 100 papers have been published using the EPIC-Norfolk cohort. For example, the data have been used in a series of studies to determine the value of lipid subfractions in clinical risk assessment. In early 2007, Harchaoui and colleagues reported in Journal of the American College of Cardiology (JACC) the results of a nested case-control study of EPIC-Norfolk participants. Several lines of evidence had suggested that small, dense low-density lipoprotein (LDL) particles are more highly atherogenic than larger-sized particles, yet the traditional lipid profile cannot discern whether elevated levels of LDL reflect small or large particles. EPIC-Norfolk participants were used to find individuals who developed coronary artery disease (CAD) during 6-year follow-up (cases, n = 1,003) and for control subjects (n = 1,885), who were matched for age, gender, and enrollment time. A table is presented. The investigators compared the ability of LDL particle number (LDL-P), LDL particle size (LDL-S), and several established cardiovascular risk factors to predict the first cardiac event in these subjects. LDL-S correlated inversely with risk for CAD, and LDL-P was more predictive than LDL alone (Slide 1); however, after adjusting for high-density lipoprotein cholesterol (HDL-C) and triglycerides, neither test was superior. The study confirmed that LDL-P and LDL-S add additional information to cardiovascular risk, but little additional information compared to non-HDL-C. They concluded that their findings do not support routine use of LDL-P in CAD risk assessment strategies for primary prevention. However, the added recognition that patients with low HDL-C and/or high triglycerides often have elevated numbers of LDL particles without having elevated LDL-C may enable their LDL-related CAD risk to be managed more effectively.
ER  - 

TY  - JOUR
M3  - Editorial
Y1  - 2008
VL  - 3
IS  - 2
SP  - 127
EP  - 128
SN  - 1746-0875
JF  - Future Lipidology
JO  - Future Lipidology
UR  - http://www-embase-com.gx.booktsg.com/search/results?subaction=viewrecord&id=L351984051&from=export
U2  - L351984051
DB  - Embase
U4  - 2008-07-24
L2  - http://dx.doi.org/10.2217/17460875.3.2.127
DO  - 10.2217/17460875.3.2.127
A1  - Sun, Y.
A1  - Yang, Y.
M1  - (Sun Y., sunyh0903@yahoo.com; Yang Y., yangyjfw@yahoo.com.gx.booktsg.com) Cardiovascular Institute, Fu Wai Heart Hospital, Chinese Academy of Medical Sciences, Beilishilu 167, Beijing 100037, China
AD  - Y. Sun, Cardiovascular Institute, Fu Wai Heart Hospital, Chinese Academy of Medical Sciences, Beilishilu 167, Beijing 100037, China
T1  - Focus on the unprotective role of elevated HDL-C in unstable angina
LA  - English
KW  - ABC transporter A1
KW  - aryldialkylphosphatase
KW  - atorvastatin
KW  - cholesterol ester transfer protein
KW  - gemfibrozil
KW  - high density lipoprotein
KW  - high density lipoprotein cholesterol
KW  - low density lipoprotein cholesterol
KW  - mevinolin
KW  - torcetrapib
KW  - cardiovascular risk
KW  - cholesterol blood level
KW  - combination chemotherapy
KW  - coronary occlusion
KW  - death
KW  - diet
KW  - dyslipidemia
KW  - editorial
KW  - enzyme activity
KW  - familial hypercholesterolemia
KW  - familial hypoalphalipoproteinemia
KW  - gene frequency
KW  - gene mutation
KW  - heart infarction
KW  - heart protection
KW  - human
KW  - hypertension
KW  - inflammation
KW  - ischemic heart disease
KW  - monotherapy
KW  - nonhuman
KW  - physical activity
KW  - primary prevention
KW  - priority journal
KW  - risk factor
KW  - unstable angina pectoris
ER  - 

TY  - JOUR
M3  - Review
Y1  - 2008
VL  - 93
IS  - 3
SP  - 282
EP  - 294
SN  - 1096-7192
SN  - 1096-7206
JF  - Molecular Genetics and Metabolism
JO  - Mol. Genet. Metab.
UR  - http://www-embase-com.gx.booktsg.com/search/results?subaction=viewrecord&id=L351193130&from=export
U2  - L351193130
C5  - 18023224
DB  - Embase
DB  - Medline
U4  - 2008-02-19
L2  - http://dx.doi.org/10.1016/j.ymgme.2007.10.007
DO  - 10.1016/j.ymgme.2007.10.007
A1  - Rahalkar, A.R.
A1  - Hegele, R.A.
M1  - (Rahalkar A.R.) Schulich School of Medicine and Dentistry, University of Western Ontario, London, Ont., Canada
M1  - (Hegele R.A., hegele@robarts.ca) Robarts Research Institute, University of Western Ontario, 406-100 Perth Drive, London, Ont. N6A 5K8, Canada
AD  - R.A. Hegele, Robarts Research Institute, University of Western Ontario, 406-100 Perth Drive, London, Ont. N6A 5K8, Canada
T1  - Monogenic pediatric dyslipidemias: Classification, genetics and clinical spectrum
LA  - English
KW  - ABC transporter A1
KW  - ABC transporter G5
KW  - ABC transporter G8
KW  - apolipoprotein B
KW  - apolipoprotein C2
KW  - ARH adaptor protein
KW  - bile acid sequestrant
KW  - campesterol
KW  - ezetimibe
KW  - fibric acid derivative
KW  - high density lipoprotein cholesterol
KW  - hydroxymethylglutaryl coenzyme A reductase inhibitor
KW  - kexin 9
KW  - lipoprotein lipase
KW  - low density lipoprotein
KW  - low density lipoprotein cholesterol
KW  - low density lipoprotein receptor
KW  - lysosomal acid lipase
KW  - microsomal triglyceride transfer protein
KW  - nicotinic acid
KW  - protein
KW  - serine proteinase
KW  - sitosterol
KW  - SLC10A2 protein
KW  - subtilisin
KW  - triacylglycerol
KW  - triacylglycerol lipase
KW  - unclassified drug
KW  - very low density lipoprotein
KW  - abetalipoproteinemia
KW  - adolescence
KW  - anemia
KW  - arthritis
KW  - atherosclerosis
KW  - autosomal dominant inheritance
KW  - autosomal recessive hypercholesterolemia
KW  - autosomal recessive inheritance
KW  - bone marrow transplantation
KW  - cardiovascular disease
KW  - cardiovascular risk
KW  - childhood
KW  - cholesterol blood level
KW  - cholesterol ester storage disease
KW  - cholesterol intake
KW  - clinical feature
KW  - cornea disease
KW  - coronary artery disease
KW  - disease classification
KW  - drug megadose
KW  - dyslipidemia
KW  - failure to thrive
KW  - familial hypercholesterolemia
KW  - familial hypobetalipoproteinemia
KW  - family history
KW  - gene mutation
KW  - gene therapy
KW  - genetic risk
KW  - hepatosplenomegaly
KW  - heterozygosity
KW  - homozygosity
KW  - human
KW  - hyperlipoproteinemia type 1
KW  - hypertriglyceridemia
KW  - hypoalphalipoproteinemia
KW  - infancy
KW  - jaundice
KW  - kexin 9 deficiency
KW  - knee arthritis
KW  - lipid blood level
KW  - low calorie diet
KW  - low fat diet
KW  - musculoskeletal disease
KW  - plasmapheresis
KW  - primary bile acid malabsorption
KW  - priority journal
KW  - review
KW  - sitosterolemia
KW  - skin manifestation
KW  - steatorrhea
KW  - Tangier disease
KW  - triacylglycerol blood level
KW  - tuberous xanthomata
KW  - vitamin deficiency
KW  - Wolman disease
N2  - Monogenic disorders that cause abnormal levels of plasma cholesterol and triglycerides have received much attention due to their role in metabolic dysfunction and cardiovascular disease. While these disorders often present clinically during adulthood, some present most commonly in the pediatric population and can have serious consequences if misdiagnosed or untreated. This review provides an overview of monogenic lipid disorders that present with unusually high or low levels of plasma cholesterol and/or triglycerides during infancy, childhood and adolescence. Biochemical and genetic findings, clinical presentation and treatment options are discussed with an emphasis upon recent advances in our understanding and management of these monogenic disorders. © 2007 Elsevier Inc. All rights reserved.
ER  - 

TY  - JOUR
M3  - Review
Y1  - 2008
VL  - 263
IS  - 3
SP  - 256
EP  - 273
SN  - 0954-6820
SN  - 1365-2796
JF  - Journal of Internal Medicine
JO  - J. Intern. Med. (GBR)
UR  - http://www-embase-com.gx.booktsg.com/search/results?subaction=viewrecord&id=L351207349&from=export
U2  - L351207349
C5  - 18271871
DB  - Embase
DB  - Medline
U4  - 2008-02-19
L2  - http://dx.doi.org/10.1111/j.1365-2796.2007.01898.x
DO  - 10.1111/j.1365-2796.2007.01898.x
A1  - Tall, A.R.
M1  - (Tall A.R., art1@columbia.edu) Division of Molecular Medicine, Department of Medicine, Columbia University, NY, United States
M1  - (Tall A.R., art1@columbia.edu) Division of Molecular Medicine, Department of Medicine, Columbia University, New York, NY 10032, United States
AD  - A.R. Tall, Division of Molecular Medicine, Department of Medicine, Columbia University, New York, NY 10032, United States
T1  - Cholesterol efflux pathways and other potential mechanisms involved in the athero-protective effect of high density lipoproteins
LA  - English
KW  - adenosine derivative
KW  - adenosine triphosphate binding cassetter transporter
KW  - apolipoprotein A1
KW  - apolipoprotein E
KW  - atorvastatin
KW  - cholesterol
KW  - cholesterol ester transfer protein inhibitor
KW  - dorsal protein 1 receptor antagonist
KW  - fenofibrate
KW  - fibric acid derivative
KW  - high density lipoprotein
KW  - hydroxymethylglutaryl coenzyme A reductase inhibitor
KW  - liver X receptor
KW  - liver X receptor agonist
KW  - nicotinic acid
KW  - oxysterol
KW  - peptide
KW  - phospholipid
KW  - receptor blocking agent
KW  - torcetrapib
KW  - unclassified drug
KW  - adenosine triphosphate binding cassetter transporter gene
KW  - antiinflammatory activity
KW  - antioxidant activity
KW  - artery wall
KW  - coronary atherosclerosis
KW  - blood clotting
KW  - blood pressure
KW  - blood vessel reactivity
KW  - cholesterol transport
KW  - combination chemotherapy
KW  - detoxification
KW  - drug fatality
KW  - endothelium cell
KW  - flushing
KW  - foam cell
KW  - gene
KW  - human
KW  - inflammation
KW  - lipoprotein blood level
KW  - macrophage
KW  - monotherapy
KW  - myocardial disease
KW  - nonhuman
KW  - priority journal
KW  - review
KW  - side effect
KW  - smooth muscle cell
KW  - vasodilatation
KW  - vasospasm
N2  - Plasma high density lipoprotein (HDL) levels bear a strong independent inverse relationship with atherosclerotic cardiovascular disease. Although HDL has anti-oxidant, anti-inflammatory, vasodilating and anti-thrombotic properties, the central anti-atherogenic activity of HDL is likely to be its ability to remove cholesterol and oxysterols from macrophage foam cells, smooth muscle cells and endothelial cells in the arterial wall. To some extent, the pleotropic athero-protective properties of HDL may be related to its ability to promote sterol and oxysterol efflux from arterial wall cells, as well as to detoxify oxidized phospholipids. In cholesterol-loaded macrophages, activation of liver X receptors (LXRs) leads to increased expression of adenosine triphosphate (ATP) binding cassetter transporter (ABCA1), ATP binding cassetter transporter gene (ABCG1) and apoE and promotes cholesterol efflux. ABCA1 stimulates cholesterol efflux to lipid-poor apolipoproteins, whilst ABCG1 promotes efflux of cholesterol and oxysterols to HDL. Despite some recent setbacks in the clinical arena, there is still intense interest in therapeutically targeting HDL and macrophage cholesterol efflux pathways, via treatments with niacin, cholesterol ester transfer protein inhibitors, LXR activators and infusions of apoA-1, phospholipids and peptides. © 2008 Blackwell Publishing Ltd.
ER  - 

TY  - JOUR
M3  - Article
Y1  - 2008
VL  - 197
IS  - 1
SP  - 57
EP  - 63
SN  - 0021-9150
JF  - Atherosclerosis
JO  - Atherosclerosis
UR  - http://www-embase-com.gx.booktsg.com/search/results?subaction=viewrecord&id=L351273273&from=export
U2  - L351273273
C5  - 17868678
DB  - Embase
DB  - Medline
U4  - 2008-03-14
L2  - http://dx.doi.org/10.1016/j.atherosclerosis.2007.08.001
DO  - 10.1016/j.atherosclerosis.2007.08.001
A1  - de Haan, W.
A1  - van der Hoogt, C.C.
A1  - Westerterp, M.
A1  - Hoekstra, M.
A1  - Dallinga-Thie, G.M.
A1  - Princen, H.M.G.
A1  - Romijn, J.A.
A1  - Jukema, J.W.
A1  - Havekes, L.M.
A1  - Rensen, P.C.N.
M1  - (de Haan W., W.de_Haan.ENDO@lumc.nl; van der Hoogt C.C.; Westerterp M.; Princen H.M.G.; Jukema J.W.; Havekes L.M.; Rensen P.C.N.) Netherlands Organization for Applied Scientific Research-Quality of Life, Gaubius Laboratory, P.O. Box 2215, 2301 CE Leiden, Netherlands
M1  - (de Haan W., W.de_Haan.ENDO@lumc.nl; van der Hoogt C.C.; Westerterp M.; Romijn J.A.; Havekes L.M.; Rensen P.C.N.) Department of General Internal Medicine, Endocrinology, Metabolic Diseases, P.O. Box 9600, 2300 RC Leiden, Netherlands
M1  - (Jukema J.W.; Havekes L.M.) Department of Cardiology, Leiden University Medical Center, P.O. Box 9600, 2300 RC Leiden, Netherlands
M1  - (Hoekstra M.) Leiden/Amsterdam Center for Drug Research, Div. Biopharmaceutics, P.O. Box 9502, 2300 RA Leiden, Netherlands
M1  - (Dallinga-Thie G.M.) Department of Internal Medicine, Erasmus University Rotterdam, P.O. Box 1738, 3000 DR Rotterdam, Netherlands
AD  - W. de Haan, Netherlands Organization for Applied Scientific Research-Quality of Life, Gaubius Laboratory, P.O. Box 2215, 2301 CE Leiden, Netherlands
T1  - Atorvastatin increases HDL cholesterol by reducing CETP expression in cholesterol-fed APOE*3-Leiden.CETP mice
LA  - English
KW  - ABC transporter A1
KW  - apolipoprotein A1
KW  - apolipoprotein E3
KW  - atorvastatin
KW  - cholesterol ester transfer protein
KW  - high density lipoprotein
KW  - high density lipoprotein cholesterol
KW  - messenger RNA
KW  - phospholipid transfer protein
KW  - scavenger receptor BI
KW  - very low density lipoprotein
KW  - very low density lipoprotein cholesterol
KW  - animal experiment
KW  - animal model
KW  - article
KW  - cholesterol blood level
KW  - cholesterol diet
KW  - controlled study
KW  - drug effect
KW  - gene expression
KW  - hypercholesterolemia
KW  - lipoprotein blood level
KW  - lipoprotein metabolism
KW  - male
KW  - mouse
KW  - nonhuman
KW  - priority journal
KW  - protein expression
KW  - transgenic mouse
N2  - Objective: In addition to lowering low-density lipoprotein (LDL)-cholesterol, statins modestly increase high-density lipoprotein (HDL)-cholesterol in humans and decrease cholesteryl ester transfer protein (CETP) mass and activity. Our aim was to determine whether the increase in HDL depends on CETP expression. Methods and results: APOE*3-Leiden (E3L) mice, with a human-like lipoprotein profile and a human-like responsiveness to statin treatment, were crossbred with mice expressing human CETP under control of its natural flanking regions resulting in E3L.CETP mice. E3L and E3L.CETP mice were fed a Western-type diet with or without atorvastatin. Atorvastatin (0.01% in the diet) reduced plasma cholesterol in both E3L and E3L.CETP mice (-26 and -33%, P < 0.05), mainly in VLDL, but increased HDL-cholesterol only in E3L.CETP mice (+52%). Hepatic mRNA expression levels of genes involved in HDL metabolism, such as phospholipid transfer protein (Pltp), ATP-binding cassette transporter A1 (Abca1), scavenger receptor class B type I (Sr-b1), and apolipoprotein AI (Apoa1), were not differently affected by atorvastatin in E3L.CETP mice as compared to E3L mice. However, in E3L.CETP mice, atorvastatin down-regulated the hepatic CETP mRNA expression (-57%; P < 0.01) as well as the total CETP level (-29%) and cholesteryl esters (CE) transfer activity (-36%; P < 0.05) in plasma. Conclusions: Atorvastatin increases HDL-cholesterol in E3L.CETP mice by reducing the CETP-dependent transfer of cholesterol from HDL to (V)LDL, as related to lower hepatic CETP expression and a reduced plasma (V)LDL pool. © 2007 Elsevier Ireland Ltd. All rights reserved.
ER  - 

TY  - JOUR
M3  - Editorial
Y1  - 2008
VL  - 77
IS  - 4
SP  - 614
EP  - 615
SN  - 0008-6363
SN  - 1755-3245
JF  - Cardiovascular Research
JO  - Cardiovasc. Res.
UR  - http://www-embase-com.gx.booktsg.com/search/results?subaction=viewrecord&id=L351301878&from=export
U2  - L351301878
C5  - 18187459
DB  - Embase
DB  - Medline
U4  - 2008-03-18
L2  - http://dx.doi.org/10.1093/cvr/cvn003
DO  - 10.1093/cvr/cvn003
A1  - Levy, Y.
M1  - (Levy Y., ys_levy@rambam.health.gov.il) Department Medicine D, Lipid Disorders Clinic, Rambam Health Care Campus, P.O. Box 31096, Haifa 35254, Israel
M1  - (Levy Y., ys_levy@rambam.health.gov.il) Ruth and Bruce Rappaport Faculty of Medicine Technion, Institute of Technology, Bat. Galim, Efron St., Haifa 31096, Israel
AD  - Y. Levy, Department Medicine D, Lipid Disorders Clinic, Rambam Health Care Campus, P.O. Box 31096, Haifa 35254, Israel
T1  - High-density lipoprotein mass, cholesteryl ester transport protein, and macrophage reverse cholesterol transport: From the bedside back to the bench
LA  - English
KW  - ABC transporter A1
KW  - ABC transporter G1
KW  - apolipoprotein B
KW  - atorvastatin
KW  - cholesterol ester
KW  - cholesterol ester transfer protein
KW  - cholesterol ester transfer protein inhibitor
KW  - high density lipoprotein
KW  - high density lipoprotein cholesterol
KW  - liver X receptor
KW  - low density lipoprotein cholesterol
KW  - low density lipoprotein receptor
KW  - oxysterol
KW  - placebo
KW  - scavenger receptor BI
KW  - torcetrapib
KW  - triacylglycerol
KW  - triacylglycerol lipase
KW  - very low density lipoprotein
KW  - artery
KW  - atherosclerosis
KW  - cardiovascular disease
KW  - cardiovascular risk
KW  - chemical composition
KW  - cholesterol metabolism
KW  - cholesterol transport
KW  - coronary artery disease
KW  - drug effect
KW  - drug mechanism
KW  - editorial
KW  - experimental model
KW  - human
KW  - human versus animal comparison
KW  - hyperalphalipoproteinemia
KW  - hyperlipoproteinemia
KW  - hypertriglyceridemia
KW  - inhibition kinetics
KW  - liver
KW  - macrophage
KW  - mortality
KW  - nonhuman
KW  - population risk
KW  - priority journal
KW  - protection
KW  - protein function
KW  - Leporidae
KW  - species comparison
KW  - transgenic animal
KW  - upregulation
ER  - 

TY  - JOUR
M3  - Article
Y1  - 2008
VL  - 4
IS  - 2
SP  - 125
EP  - 133
SN  - 1479-6678
SN  - 1744-8298
JF  - Future Cardiology
JO  - Future Cardiol.
UR  - http://www-embase-com.gx.booktsg.com/search/results?subaction=viewrecord&id=L351372595&from=export
U2  - L351372595
DB  - Embase
U4  - 2008-03-28
L2  - http://dx.doi.org/10.2217/14796678.4.2.125
DO  - 10.2217/14796678.4.2.125
A1  - van Puijvelde, G.H.M.
A1  - van Es, T.
A1  - Habets, K.L.L.
A1  - Hauer, A.D.
A1  - van Berkel, T.J.C.
A1  - Kuiper, J.
M1  - (van Puijvelde G.H.M., puijvelde@lacdr.leidenuniv.nl) Leiden University, LACDR, Division of Biopharmaceutics, Einsteinweg 55, 2300 RA Leiden, Netherlands
M1  - (van Es T., t.van.es@lacdr.leidenuniv.nl; Habets K.L.L., k.habets@lacdr.leidenuniv.nl; Hauer A.D., a.hauer@lacdr.leidenuniv.nl; van Berkel T.J.C., t.berkel@lacdr.leidenuniv.nl; Kuiper J., j.kuiper@lacdr.leidenuniv.nl) Leiden University, Division of Biopharmaceutics, Einsteinweg 55, 2300 RA Leiden, Netherlands
AD  - G.H.M. van Puijvelde, Leiden University, LACDR, Division of Biopharmaceutics, Einsteinweg 55, 2300 RA Leiden, Netherlands
T1  - A vaccine against atherosclerosis: Myth or reality?
LA  - English
KW  - acetylsalicylic acid
KW  - antithrombocytic agent
KW  - apolipoprotein B100
KW  - apolipoprotein E
KW  - beta2 glycoprotein 1
KW  - cd25 antibody
KW  - CD3 antibody
KW  - cholesterol
KW  - cholesterol ester transfer protein
KW  - DNA vaccine
KW  - chaperonin 60
KW  - heat shock protein 70
KW  - high density lipoprotein
KW  - hydroxymethylglutaryl coenzyme A reductase inhibitor
KW  - immunoglobulin G1 antibody
KW  - immunoglobulin M antibody
KW  - interleukin 10
KW  - interleukin 12
KW  - lipid
KW  - low density lipoprotein receptor
KW  - malonaldehyde
KW  - myelin basic protein
KW  - oxidized low density lipoprotein
KW  - phosphorylcholine antibody
KW  - protein antibody
KW  - protein vaccine
KW  - tumor necrosis factor
KW  - unclassified drug
KW  - unindexed drug
KW  - vaccine
KW  - vasculotropin receptor 2
KW  - autoimmune encephalomyelitis
KW  - angiogenesis
KW  - article
KW  - atherosclerosis
KW  - cholesterol blood level
KW  - human
KW  - immunogenicity
KW  - immunological tolerance
KW  - immunomodulation
KW  - incidence
KW  - lipid blood level
KW  - nonhuman
KW  - passive immunization
KW  - priority journal
KW  - regulatory T lymphocyte
KW  - vaccination
KW  - aspirin
C1  - aspirin
N2  - Atherosclerosis is a chronic inflammatory disease that develops in the context of enhanced serum lipid levels. Nowadays, many studies focus on the modulation of inflammatory responses to reduce atherosclerosis. The most powerful strategy to achieve this is vaccination. In several immune diseases vaccination is shown to be very effective, resulting in a drastic decline in the incidence of the disease. But is vaccination also realistic in atherosclerosis? In this article, several approaches to vaccinate against atherosclerosis are described. Vaccination (based on protein or DNA) against bioactive molecules and disease-related proteins successfully reduces experimental atherosclerosis. In addition, passive immunization with antibodies against atherosclerosis-specific antigens and tolerance induction, in which antigen-specific regulatory T cells are elicited, are described. In the near future, we expect an increased interest in vaccination against atherosclerosis and, maybe, the myth may become reality when the first clinical trials are performed. © 2008 Future Medicine Ltd.
ER  - 

TY  - JOUR
M3  - Review
Y1  - 2008
VL  - 5
IS  - 1
SP  - 9
EP  - 14
SN  - 1479-1641
JF  - Diabetes and Vascular Disease Research
JO  - Diabets Vasc. Dis. Res.
UR  - http://www-embase-com.gx.booktsg.com/search/results?subaction=viewrecord&id=L351507339&from=export
U2  - L351507339
C5  - 18398806
DB  - Embase
DB  - Medline
U4  - 2008-05-02
L2  - http://dx.doi.org/10.3132/dvdr.2008.002
DO  - 10.3132/dvdr.2008.002
A1  - Barnett, A.H.
M1  - (Barnett A.H., anthony.barnett@heartofengland.nhs.uk) Undergraduate Centre, Heart of England NHS Foundation Trust, Birmingham Heartlands Hospital, Birmingham, B9 5SS, United Kingdom
AD  - A. H. Barnett, Undergraduate Centre, Heart of England NHS Foundation Trust, Birmingham Heartlands Hospital, Birmingham, B9 5SS, United Kingdom
T1  - The importance of treating cardiometabolic risk factors in patients with type 2 diabetes
LA  - English
KW  - adipocytokine
KW  - bezafibrate
KW  - cholesterol ester transfer protein
KW  - fenofibrate
KW  - hydroxymethylglutaryl coenzyme A reductase inhibitor
KW  - metformin
KW  - nicotinic acid
KW  - pioglitazone
KW  - placebo
KW  - rimonabant
KW  - rosiglitazone
KW  - sibutramine
KW  - sulfonylurea derivative
KW  - tetrahydrolipstatin
KW  - abdominal obesity
KW  - abdominal pain
KW  - abnormal feces
KW  - adipose tissue
KW  - anorexia
KW  - bloating
KW  - blood pressure
KW  - body mass
KW  - cardiovascular disease
KW  - cardiovascular risk
KW  - clinical trial
KW  - defecation urgency
KW  - diabetes mellitus
KW  - diarrhea
KW  - dyslipidemia
KW  - flatulence
KW  - flushing
KW  - gastrointestinal symptom
KW  - headache
KW  - heart failure
KW  - heart infarction
KW  - human
KW  - hyperglycemia
KW  - hypertension
KW  - inflammation
KW  - insulin release
KW  - insulin resistance
KW  - liver dysfunction
KW  - metabolic disorder
KW  - myalgia
KW  - nausea
KW  - nausea and vomiting
KW  - non insulin dependent diabetes mellitus
KW  - obesity
KW  - paresthesia
KW  - protein expression
KW  - protein function
KW  - pulse rate
KW  - review
KW  - rhabdomyolysis
KW  - risk factor
KW  - side effect
KW  - taste disorder
N2  - Cardiometabolic risk factors are the combined vascular and metabolic components of risk that may lead to a cardiovascular event. There are numerous such factors. Underlying the concept of cardiometabolic risk is an association with excess visceral fat, leading to the dysregulation of the adipokines, the signalling proteins derived from adipose tissue. Changes in the levels of the adipokines - tumour necrosis factor-α, cholesteryl ester transfer protein and adiponectin, for example - can lead to alterations in insulin sensitivity and high-density lipoprotein cholesterol metabolism. At present, specific cardiometabolic risk factors are commonly managed on an individual basis. We are now moving from the era of single risk factor intervention, however, to multiple risk factor intervention in people at high cardiovascular risk, with the additional possibility of using new drug classes to target the underlying cardiometabolic problems more effectively.
ER  - 

TY  - JOUR
M3  - Review
Y1  - 2008
VL  - 9
IS  - 3
SP  - 196
EP  - 203
SN  - 1389-4501
JF  - Current Drug Targets
JO  - Curr. Drug Targets
UR  - http://www-embase-com.gx.booktsg.com/search/results?subaction=viewrecord&id=L351843600&from=export
U2  - L351843600
C5  - 18336237
DB  - Embase
DB  - Medline
U4  - 2008-06-27
L2  - http://dx.doi.org/10.2174/138945008783755557
DO  - 10.2174/138945008783755557
A1  - Feig, J.E.
A1  - Shamir, R.
A1  - Fisher, E.A.
M1  - (Feig J.E.; Fisher E.A., edward.fisher@nyumc.org) Department of Medicine Cardiology, Department of Cell Biology, NYU School of Medicine, Smilow 8, 522 First Avenue, New York, NY 10016, United States
M1  - (Shamir R.) Department of Pediatrics (GI/Nutrition), Bruce Rappaport School of Medicine, Haifa, Israel
AD  - E.A. Fisher, NYU School of Medicine, Smilow 8, 522 First Avenue, New York, NY 10016, United States
T1  - Atheroprotective effects of HDL: Beyond reverse cholesterol transport
LA  - English
KW  - ABC transporter A1
KW  - amyloid A protein
KW  - apolipoprotein A1
KW  - aryldialkylphosphatase 1
KW  - atorvastatin
KW  - ceruloplasmin
KW  - cholesterol ester transfer protein
KW  - cyclooxygenase 2
KW  - enzyme inhibitor
KW  - etc 216
KW  - fibric acid derivative
KW  - high density lipoprotein cholesterol
KW  - hydroxymethylglutaryl coenzyme A reductase inhibitor
KW  - hypocholesterolemic agent
KW  - low density lipoprotein cholesterol
KW  - nicotinic acid
KW  - oxidized low density lipoprotein antibody
KW  - peptide D 4F
KW  - phospholipase A2
KW  - placebo
KW  - antiinflammatory activity
KW  - antioxidant activity
KW  - atherogenesis
KW  - atherosclerosis
KW  - cardiovascular risk
KW  - cholesterol blood level
KW  - cholesterol transport
KW  - clinical trial
KW  - combination chemotherapy
KW  - coronary artery disease
KW  - correlation analysis
KW  - cytokine production
KW  - disease course
KW  - disease exacerbation
KW  - drug megadose
KW  - drug withdrawal
KW  - endothelial dysfunction
KW  - heart protection
KW  - human
KW  - lipoprotein blood level
KW  - liver function test
KW  - molecular mechanics
KW  - monotherapy
KW  - nonhuman
KW  - protein expression
KW  - protein function
KW  - protein synthesis
KW  - remission
KW  - restenosis
KW  - review
KW  - side effect
N2  - The risk of atherosclerosis is inversely related to circulating levels of high density lipoprotein (HDL) cholesterol. Notably, in large-scale epidemiologic studies, this association is independent of plasma levels of low density lipoprotein cholesterol levels. Pharmacologic agents, such as fibrates and niacin that increase HDL cholesterol levels have been associated with decreased cardiovascular events and beneficial effects on the coronary and carotid arteries. Furthermore, there is evidence that the risk of restenosis following vascular interventions is inversely related to HDL levels. This review considers the available data from mainly murine models on potential mechanisms by which HDL may exert these anti-atherogenic effects, namely through its role in reverse cholesterol transport, its effects on endothelial cells, and its anti-inflammatory/anti-oxidant activities. In addition to discussing a role for HDL in retarding atherosclerosis progression, we will also review how HDL may play a role in promoting regression of atherosclerotic lesions. © 2008 Bentham Science Publishers Ltd.
ER  - 

TY  - JOUR
M3  - Article
Y1  - 2008
VL  - 49
IS  - 3
SP  - 543
EP  - 549
SN  - 1539-7262
SN  - 0022-2275
JF  - Journal of Lipid Research
JO  - J. Lipid Res.
UR  - http://www-embase-com.gx.booktsg.com/search/results?subaction=viewrecord&id=L354274157&from=export
U2  - L354274157
C5  - 18033754
DB  - Embase
DB  - Medline
U4  - 2009-03-23
L2  - http://dx.doi.org/10.1194/jlr.M700268-JLR200
DO  - 10.1194/jlr.M700268-JLR200
A1  - Millar, J.S.
A1  - Brousseau, M.E.
A1  - Diffenderfer, M.R.
A1  - Barrett, P.H.R.
A1  - Welty, F.K.
A1  - Cohn, J.S.
A1  - Wilson, A.
A1  - Wolfe, M.L.
A1  - Nartsupha, C.
A1  - Schaefer, P.M.
A1  - Digenio, A.G.
A1  - Mancuso, J.P.
A1  - Dolnikowski, G.G.
A1  - Schaefer, E.J.
A1  - Rader, D.J.
M1  - (Millar J.S., jsmillar@mail.med.upenn.gx.booktsg.com) Department of Pharmacology and Medicine, University of Pennsylvania School of Medicine, Philadelphia, PA, United States
M1  - (Wilson A.; Wolfe M.L.; Rader D.J.) Center for Translational Medicine, University of Pennsylvania School of Medicine, Philadelphia, PA, United States
M1  - (Brousseau M.E.; Diffenderfer M.R.; Welty F.K.; Nartsupha C.; Schaefer P.M.; Schaefer E.J.) Lipid Metabolism Laboratory, Jean Mayer USDA Human Nutrition Research Center on Aging, Tufts University, Boston, MA, United States
M1  - (Barrett P.H.R.) Schools of Medicine and Pharmacology, University of Western Australia, Perth, WA, Australia
M1  - (Welty F.K.) Division of Cardiology, Beth Israel Deaconess Medical Center, Boston, MA, United States
M1  - (Cohn J.S.) Nutrition and Metabolism Group, Heart Research Institute, Sydney, NSW, Australia
M1  - (Digenio A.G.; Mancuso J.P.) Clinical Research and Development, Pfizer, Inc., Groton, CT, United States
M1  - (Dolnikowski G.G.) Mass Spectrometry Laboratory, Jean Mayer USDA Human Nutrition Research Center on Aging, Tufts University, Boston, MA, United States
AD  - J. S. Millar, Department of Pharmacology and Medicine, University of Pennsylvania School of Medicine, Philadelphia, PA, United States
T1  - Effects of the cholesteryl ester transfer protein inhibitor torcetrapib on VLDL apolipoprotein E metabolism
LA  - English
KW  - apolipoprotein E
KW  - atorvastatin
KW  - cholesterol ester transfer protein inhibitor
KW  - leucine
KW  - placebo
KW  - torcetrapib
KW  - very low density lipoprotein
KW  - adult
KW  - aged
KW  - article
KW  - circulation
KW  - clinical article
KW  - controlled study
KW  - drug effect
KW  - drug mechanism
KW  - female
KW  - human
KW  - lipoprotein metabolism
KW  - lipoprotein synthesis
KW  - male
KW  - priority journal
KW  - protein degradation
N2  - Cholesteryl ester transfer protein (CETP) inhibition leads to changes in lipoprotein metabolism. We studied the effect of the CETP inhibitor torcetrapib on VLDL apolipoprotein E (apoE) metabolism. Subjects, pretreated with atorvastatin (n = 9) or untreated (n = 10), received placebo followed by torcetrapib (4 weeks each). After each treatment, subjects underwent a primed-constant infusion of D3-leucine to determine the VLDL apoE production rate (PR) and fractional catabolic rate (FCR). Torcetrapib alone reduced the VLDL apoE pool size (PS) (-28%) by increasing the VLDL apoE FCR (77%) and leaving the VLDL apoE PR unchanged. In subjects pretreated with atorvastatin, torcetrapib increased the VLDL apoE FCR (25%) and PR (21%). This left the VLDL apoE PS unchanged but increased the VLDL apoE content, likely enhancing VLDL clearance and reducing LDL production in this group. Used alone, torcetrapib reduces the VLDL apoE PS by increasing the apoE FCR while leaving the VLDL apoE content unchanged. In contrast, torcetrapib added to atorvastatin treatment increases both the VLDL apoE FCR and PR, leaving the VLDL apoE PS unchanged. Adding torcetrapib to atorvastatin treatment increases the VLDL apoE content, likely leading to decreased conversion of VLDL to LDL, reduced LDL production, and lower levels of circulating VLDL and LDL. Copyright © 2008 by the American Society for Biochemistry and Molecular Biology, Inc.
ER  - 

TY  - JOUR
M3  - Review
Y1  - 2008
VL  - 7
IS  - 2
SP  - 143
EP  - 155
SN  - 1474-1776
SN  - 1474-1784
JF  - Nature Reviews Drug Discovery
JO  - Nat. Rev. Drug Discov.
UR  - http://www-embase-com.gx.booktsg.com/search/results?subaction=viewrecord&id=L351194062&from=export
U2  - L351194062
C5  - 18239670
DB  - Embase
DB  - Medline
U4  - 2008-02-27
L2  - http://dx.doi.org/10.1038/nrd2489
DO  - 10.1038/nrd2489
A1  - Joy, T.
A1  - Hegele, R.A.
M1  - (Joy T.; Hegele R.A.) Robarts Research Institute and Schulich School of Medicine and Dentistry, University of Western Ontario, London, ON N6A 5K8, Canada
AD  - R.A. Hegele, Robarts Research Institute and Schulich School of Medicine and Dentistry, University of Western Ontario, London, ON N6A 5K8, Canada
T1  - Is raising HDL a futile strategy for atheroprotection?
LA  - English
KW  - dalcetrapib
KW  - ABC transporter A1
KW  - antioxidant
KW  - apolipoprotein A1
KW  - atorvastatin
KW  - cholesterol ester transfer protein
KW  - cholesterol ester transfer protein inhibitor
KW  - clofibrate
KW  - colestipol
KW  - fenofibrate
KW  - fibric acid derivative
KW  - gemfibrozil
KW  - high density lipoprotein
KW  - high density lipoprotein cholesterol
KW  - hydroxymethylglutaryl coenzyme A reductase inhibitor
KW  - laropiprant
KW  - liver X receptor
KW  - mevinolin
KW  - laropiprant
KW  - muraglitazar
KW  - nicotinic acid
KW  - peroxisome proliferator activated receptor alpha agonist
KW  - peroxisome proliferator activated receptor gamma agonist
KW  - phospholipid
KW  - placebo
KW  - prostaglandin receptor blocking agent
KW  - rimonabant
KW  - simvastatin
KW  - tesaglitazar
KW  - torcetrapib
KW  - unclassified drug
KW  - unindexed drug
KW  - anxiety
KW  - atherosclerosis
KW  - cardiovascular disease
KW  - central nervous system disease
KW  - cholesterol transport
KW  - clinical trial
KW  - combination chemotherapy
KW  - congestive heart failure
KW  - creatinine blood level
KW  - depression
KW  - diet therapy
KW  - disease model
KW  - dizziness
KW  - drug activity
KW  - drug efficacy
KW  - drug fatality
KW  - drug hypersensitivity
KW  - drug mechanism
KW  - drug megadose
KW  - drug protein binding
KW  - lack of drug effect
KW  - exercise
KW  - flushing
KW  - heart protection
KW  - human
KW  - insomnia
KW  - lipoprotein metabolism
KW  - monotherapy
KW  - nausea
KW  - nonhuman
KW  - priority journal
KW  - protein blood level
KW  - protein function
KW  - protein structure
KW  - remission
KW  - review
KW  - secondary prevention
KW  - side effect
KW  - suicide
KW  - vasodilatation
KW  - jtt 705
KW  - mk 0524
C1  - jtt 705
C1  - mk 0524
N2  - The dramatic failure of clinical trials evaluating the cholesterol ester transfer protein inhibitor torcetrapib has led to considerable doubt about the value of raising high-density lipoprotein cholesterol (HDL-C) as a treatment for cardiovascular disease. These results have underscored the intricacy of HDL metabolism, with functional quality perhaps being a more important consideration than the circulating quantity of HDL. As a result, HDL-based therapeutics that maintain or enhance HDL functionality warrant closer investigation. In this article, we review the complexity of HDL metabolism, discuss clinical-trial data for HDL-raising agents, including possible reasons for the failure of torcetrapib, and consider the potential for future HDL-based therapies.
ER  - 

TY  - JOUR
M3  - Article
Y1  - 2008
VL  - 15
IS  - 1
SP  - 41
EP  - 46
SN  - 1340-3478
JF  - Journal of atherosclerosis and thrombosis
JO  - J. Atheroscler. Thromb.
UR  - http://www-embase-com.gx.booktsg.com/search/results?subaction=viewrecord&id=L351823073&from=export
U2  - L351823073
C5  - 18270457
DB  - Medline
U4  - 2008-06-20
A1  - Kawano, M.
A1  - Nagasaka, S.
A1  - Yagyu, H.
A1  - Ishibashi, S.
M1  - (Kawano M.; Nagasaka S.; Yagyu H.; Ishibashi S.) Department of Comprehensive Medicine, Jichi Medical University, Omiya Medical Center, Saitama-shi, Saitama-ken, Japan.
AD  - M. Kawano, Department of Comprehensive Medicine, Jichi Medical University, Omiya Medical Center, Saitama-shi, Saitama-ken, Japan.
T1  - Pitavastatin decreases plasma prebeta1-HDL concentration and might promote its disappearance rate in hypercholesterolemic patients.
LA  - English
KW  - enzyme inhibitor
KW  - high density lipoprotein cholesterol
KW  - pitavastatin
KW  - pre beta high density lipoprotein
KW  - quinoline derivative
KW  - adult
KW  - aged
KW  - article
KW  - clinical trial
KW  - female
KW  - human
KW  - male
KW  - metabolism
KW  - middle aged
KW  - treatment outcome
N2  - AIM: Prebeta1-HDL is involved in the initial step of cholesterol efflux from peripheral cells and plays an important role in reverse cholesterol transport. We studied the effect of pitavastatin on the HDL subfraction profile, prebeta1-HDL concentration and its disappearance rate. METHODS: Twenty-nine hypercholesterolemic patients were treated with pitavastatin at 2 mg/day for 4 weeks, and plasma levels of total cholesterol (TC), triglyceride, HDL-cholesterol (C), HDL(2)-C, HDL(3)-C, prebeta1-HDL, LCAT activity, and CETP mass were assayed. The prebeta1-HDL disappearance rate was determined as the difference in prebeta1-HDL concentration before and after incubation at 37 degrees C for 90 min divided by the pre-incubation prebeta1-HDL concentration. RESULTS: Pitavastatin led to significant decreases in TC by 26.9% and LDL-C by 39.8%. HDL-C and HDL(2)-C increased significantly by 6.0% and 9.0%, respectively, but there was no significant change in HDL(3)-C. Prebeta1-HDL concentration significantly decreased (-8.7%; p<0.05); however, its disappearance rate significantly increased (13.0%; p<0.05). There were significant decreases in both LCAT activity and CETP mass. CONCLUSION: Although pitavastatin decreased plasma prebeta1-HDL concentration, it increased the prebeta1-HDL disappearance rate. These data suggest that pitavastatin might promote the early step of reverse cholesterol transport.
ER  - 

TY  - JOUR
M3  - Article
Y1  - 2008
VL  - 15
IS  - 1
SP  - 20
EP  - 25
SN  - 1340-3478
JF  - Journal of atherosclerosis and thrombosis
JO  - J. Atheroscler. Thromb.
UR  - http://www-embase-com.gx.booktsg.com/search/results?subaction=viewrecord&id=L351823075&from=export
U2  - L351823075
C5  - 18270459
DB  - Medline
U4  - 2008-06-20
A1  - Guan, J.Z.
A1  - Tamasawa, N.
A1  - Murakami, H.
A1  - Matsui, J.
A1  - Tanabe, J.
A1  - Matsuki, K.
A1  - Yamashita, M.
A1  - Suda, T.
M1  - (Guan J.Z.; Tamasawa N.; Murakami H.; Matsui J.; Tanabe J.; Matsuki K.; Yamashita M.; Suda T.) Department of Endocrinology and Metabolism, Hirosaki University Graduate School of Medicine.
AD  - J.Z. Guan, Department of Endocrinology and Metabolism, Hirosaki University Graduate School of Medicine.
T1  - HMG-CoA reductase inhibitor, simvastatin improves reverse cholesterol transport in type 2 diabetic patients with hyperlipidemia.
LA  - English
KW  - apolipoprotein A1
KW  - cholesterol
KW  - high density lipoprotein cholesterol
KW  - hydroxymethylglutaryl coenzyme A reductase inhibitor
KW  - simvastatin
KW  - aged
KW  - article
KW  - blood
KW  - female
KW  - gene expression
KW  - human
KW  - hyperlipidemia
KW  - male
KW  - middle aged
KW  - non insulin dependent diabetes mellitus
N2  - AIM: ApoA-I and HDL promote cellular cholesterol efflux in the early stages of the reverse cholesterol transport (RCT) pathway. A low plasma HDL-C level is characteristic of atherogenic dyslipidemia in patients with type 2 diabetes. We evaluated plasma lipid levels and the expression of factors related to RCT in type 2 diabetic patients, and the effects of an HMG-CoA reductase inhibitor, simvastatin, were studied. METHODS: Messenger RNA (mRNA) expression in circulating mononuclear cells was analyzed by reverse transcription-polymerase chain reaction (RT-PCR), focusing on the following factors: liver X receptor alpha (LXR alpha), ATP-binding cassette A1 (ABCA1), scavenger receptor class B type 1 (SR-B1), apolipoprotein E (ApoE), apolipoprotein A-1 (ApoA-1), caveolin, and cholesterol ester transfer protein (CETP). Type 2 diabetic subjects (n=29) were divided into three subgroups: patients with normolipidemia (DM group, n=11), patients with untreated hyperlipidemia (DMHL group, n=10), and those with hyperlipidemia treated with simvastatin 5-10mg/day (DMST group, n=8). The control group (CNT group) included seven healthy volunteers. RESULTS: Simvastatin treatment significantly increased plasma levels of ApoA-I compared to the other three groups. Simvastatin treatment improved the expression of mRNA for LXRalpha, ABCA1, and ApoA-I compared with DMHL or control groups. CONCLUSION: Our data suggest that RCT may be reduced in type 2 diabetic patients with hyperlipidemia, and simvastatin may be able to improve reverse cholesterol transport for this population of diabetic patients.
ER  - 

TY  - JOUR
M3  - Review
Y1  - 2008
VL  - 3
IS  - 2
SP  - 206
EP  - 221
SN  - 1860-7187
JF  - ChemMedChem
JO  - ChemMedChem
UR  - http://www-embase-com.gx.booktsg.com/search/results?subaction=viewrecord&id=L352011437&from=export
U2  - L352011437
C5  - 17963209
DB  - Medline
U4  - 2008-07-28
L2  - http://dx.doi.org/10.1002/cmdc.200700165
DO  - 10.1002/cmdc.200700165
A1  - Rau, O.
A1  - Zettl, H.
A1  - Popescu, L.
A1  - Steinhilber, D.
A1  - Schubert-Zsilavecz, M.
M1  - (Rau O.; Zettl H.; Popescu L.; Steinhilber D.; Schubert-Zsilavecz M.) Institute of Pharmaceutcial Chemistry/ZAFES, Johann Wolfgang Goethe University Frankfurt, Max-von-Laue-Strasse 9, 60438 Frankfurt, Germany.
AD  - O. Rau, Institute of Pharmaceutcial Chemistry/ZAFES, Johann Wolfgang Goethe University Frankfurt, Max-von-Laue-Strasse 9, 60438 Frankfurt, Germany.
T1  - The treatment of dyslipidemia--what's left in the pipeline?
LA  - English
KW  - antilipemic agent
KW  - sterol o acyltransferase
KW  - cholesterol ester transfer protein
KW  - clofibric acid
KW  - fatty acid
KW  - high density lipoprotein cholesterol
KW  - hydroxymethylglutaryl coenzyme A reductase inhibitor
KW  - low density lipoprotein cholesterol
KW  - peroxisome proliferator activated receptor
KW  - squalene synthase
KW  - triacylglycerol
KW  - blood
KW  - cardiovascular disease
KW  - clinical trial
KW  - drug antagonism
KW  - drug potentiation
KW  - dyslipidemia
KW  - human
KW  - review
KW  - risk factor
KW  - treatment outcome
N2  - Dyslipidemia is a pathological alteration of serum lipid levels. The most common forms are either elevations of triglycerides or low density lipoprotein cholesterol associated with a reduction of high density lipoprotein cholesterol. Most frequently both forms of lipid disorders are combined. Elevations of free fatty acid blood levels are commonly not subsumed under the term dyslipidemia. However, free fatty acids should also be considered, as they are frequently associated with dyslipidemia and represent a risk factor for cardiovascular diseases. Dyslipidemias are among the major etiologic factors for arterial occlusive diseases. Resulting in fatal implications such as stroke and coronary heart disease, dyslipidemias contribute to the most prevalent causes of death. Lowering of low density lipoprotein and raising of high density lipoprotein cholesterol levels have been shown in both epidemiologic and intervention studies to decrease mortality. Established treatments of dyslipidemias are statins and fibrates. However, recent research has established some new potential therapeutic targets which are currently investigated in clinical trials. New therapeutic approaches include subtype selective, dual, and pan-agonists of the peroxisome proliferator activated receptor, inhibitors of the cholesterol ester transfer protein, Acyl-CoA-cholesterol-acyltransferase, squalene synthase, microsomal triglycerid-transfer-protein, and cholesterol absorption. Clinical implications of new drugs under investigation are discussed in this review.
ER  - 

TY  - JOUR
M3  - Review
Y1  - 2008
VL  - 48
IS  - 2-3
SP  - 70
EP  - 75
SN  - 1537-1891
JF  - Vascular Pharmacology
JO  - Vasc. Pharmacol.
UR  - http://www-embase-com.gx.booktsg.com/search/results?subaction=viewrecord&id=L50043156&from=export
U2  - L50043156
C5  - 18221919
DB  - Embase
DB  - Medline
U4  - 2008-03-20
L2  - http://dx.doi.org/10.1016/j.vph.2007.12.001
DO  - 10.1016/j.vph.2007.12.001
A1  - Dergunov, A.D.
A1  - Visvikis-Siest, S.
A1  - Siest, G.
M1  - (Dergunov A.D., dergunov@img.ras.ru; Siest G.) National Research Centre for Preventive Medicine, 10, Petroverigsky street, 101990 Moscow, Russian Federation
M1  - (Visvikis-Siest S.) INSERM U525 - Equipe 4, EA 4003, Université Henri Poincaré - Faculte de Pharmacie, 30 rue Lionnois, 54000 Nancy, France
AD  - A.D. Dergunov, National Research Centre for Preventive Medicine, 10, Petroverigsky street, 101990 Moscow, Russian Federation
T1  - Statins as effectors of key activities involved in apoE-dependent VLDL metabolism: Review and hypothesis
LA  - English
KW  - apolipoprotein E
KW  - atorvastatin
KW  - cholesterol ester transfer protein
KW  - high density lipoprotein cholesterol
KW  - hydroxymethylglutaryl coenzyme A reductase inhibitor
KW  - lipoprotein lipase
KW  - liver triacylglycerol lipase
KW  - phosphatidylcholine sterol acyltransferase
KW  - pravastatin
KW  - simvastatin
KW  - triacylglycerol
KW  - very low density lipoprotein
KW  - catabolism
KW  - cholesterol metabolism
KW  - dose response
KW  - drug mechanism
KW  - enzyme activity
KW  - gene expression
KW  - human
KW  - hypothesis
KW  - lipogenesis
KW  - priority journal
KW  - review
N2  - Statins influence the major reactions of TG and HDL metabolism controlled, in part, by apoE level and its isoforms on the transcriptional, translational and post-translational levels. The existing unexplained maximal and minimal lipid responses (lowering TG and rising HDL-C) for e{open}2 and e{open}4 APOE alleles, respectively, following statin therapy may be completely described by the minimal set of the effects that follow: (i) the lowest and the highest efficiency of the binding of apoE2 and apoE4, respectively, to the LDL receptor; (ii) the increased competition of apoE4-containing VLDL with LDL for the LDL receptor; (iii) the isoform-independent induction by statin of the LDL receptor expression; (iv) the highest inhibition of hepatic lipase and the highest activation of lipoprotein lipase-directed lipolytic pathways for e{open}2-bearing patients by statins; and (v) the increased clearance of large apoE-containing HDL, specifically with apoE4, at highest statin doses. These effects may be modulated additionally by apoE-controlled TG secretion. The molecular targets demonstrating an isoform-dependent sensitivity to statin therapy are outlined. © 2007 Elsevier Inc. All rights reserved.
ER  - 

TY  - JOUR
M3  - Review
Y1  - 2008
VL  - 93
IS  - 1
SP  - 27
EP  - 42
SN  - 1469-445X
SN  - 0958-0670
JF  - Experimental Physiology
JO  - Exp. Physiol.
UR  - http://www-embase-com.gx.booktsg.com/search/results?subaction=viewrecord&id=L350293976&from=export
U2  - L350293976
C5  - 18165431
DB  - Embase
DB  - Medline
U4  - 2008-01-03
L2  - http://dx.doi.org/10.1113/expphysiol.2006.035147
DO  - 10.1113/expphysiol.2006.035147
A1  - Charlton-Menys, V.
A1  - Durrington, P.N.
M1  - (Charlton-Menys V.; Durrington P.N., pdurrington@manchester.ac.uk) Cardiovascular Research Group, School of Clinical and Laboratory Sciences, University of Manchester, 46 Grafton Street, Manchester M13 9NT, United Kingdom
M1  - (Durrington P.N., pdurrington@manchester.ac.uk) School of Clinical and Laboratory Sciences, Core Technology Facility, University of Manchester, 46 Grafton Street, Manchester M13 9NT, United Kingdom
AD  - P.N. Durrington, School of Clinical and Laboratory Sciences, Core Technology Facility, University of Manchester, 46 Grafton Street, Manchester M13 9NT, United Kingdom
T1  - Human cholesterol metabolism and therapeutic molecules
LA  - English
KW  - 3 hydroxy 3 methylglutaryl coenzyme A
KW  - antisense oligonucleotide
KW  - apolipoprotein B
KW  - atorvastatin
KW  - bile acid sequestrant
KW  - cholesterol ester transfer protein inhibitor
KW  - ezetimibe
KW  - fluvastatin
KW  - hydroxymethylglutaryl coenzyme A reductase inhibitor
KW  - low density lipoprotein
KW  - mevinolin
KW  - microsomal triglyceride transfer protein inhibitor
KW  - pravastatin
KW  - rosuvastatin
KW  - simvastatin
KW  - squalene synthase
KW  - biosynthesis
KW  - cardiovascular disease
KW  - cholesterol blood level
KW  - cholesterol liver level
KW  - cholesterol metabolism
KW  - drug effect
KW  - drug structure
KW  - drug synthesis
KW  - human
KW  - nonhuman
KW  - prevention and control
KW  - protein expression
KW  - review
N2  - There has been a fascinating interplay between the discovery of some of the key enzymes, receptors and transporters in cholesterol biosynthesis and transfer and the development of drugs for the regulation of cholesterol metabolism. The discovery of the low-density lipoprotein (LDL) receptor led to the realization that circulating LDL cholesterol could be decreased when hepatic LDL receptor expression was stimulated by decreasing intrahepatic cholesterol levels. The first class of drugs which operate in this way were the bile-acid sequestrating agents, which, by interrupting the enterohepatic circulation of bile acids, deplete the liver of cholesterol used to replenish the pool of bile salts. Ezetimibe, which was developed to block cholesterol absorption from the intestine, led to the discovery of the Nieman-Pick C1-Like 1 sterol transporter channel. The statins, which have proved enormously successful in preventing cardiovascular disease, were discovered amongst fungal metabolites which inhibit hydroxyl methyl CoA reductase, the rate-limiting enzyme for hepatic cholesterol biosynthesis. Drugs which block enzymes at other stages of the cholesterol biosynthetic pathway, particularly the squalene synthase inhibitors, are entering the clinical phase of their development. Drugs which interfere with hepatic very low-density lipoprotein assembly in the liver, such as microsomal triglyceride transfer protein inhibitors and apolipoprotein B mRNA antisense oligonucleotides, are currently undergoing evaluation. Cholesteryl ester transfer protein (CETP) inhibitors, which decrease cholesteryl ester heteroexchange within the circulation, have undergone development to the point of clinical evaluation, and this will eventually settle the controversy about whether CETP is pro- or antiatherogenic. © 2007 The Authors.
ER  - 

TY  - JOUR
M3  - Editorial
Y1  - 2008
VL  - 51
IS  - 1
SP  - 56
EP  - 58
SN  - 0735-1097
JF  - Journal of the American College of Cardiology
JO  - J. Am. Coll. Cardiol.
UR  - http://www-embase-com.gx.booktsg.com/search/results?subaction=viewrecord&id=L351004439&from=export
U2  - L351004439
C5  - 18174037
DB  - Embase
DB  - Medline
U4  - 2008-01-30
L2  - http://dx.doi.org/10.1016/j.jacc.2007.08.055
DO  - 10.1016/j.jacc.2007.08.055
A1  - Lavie, C.J.
A1  - Milani, R.V.
M1  - (Lavie C.J., clavie@ochsner.org; Milani R.V.) Ochsner Medical Center, New Orleans, LA, United States
AD  - C.J. Lavie, Ochsner Medical Center, New Orleans, LA, United States
T1  - Shedding Light on High-Density Lipoprotein Cholesterol. The Post-ILLUMINATE Era**Editorials published in the Journal of the American College of Cardiology reflect the views of the authors and do not necessarily represent the views of JACC or the American College of Cardiology.
LA  - English
KW  - alcohol
KW  - atorvastatin
KW  - cholesterol ester transfer protein
KW  - estrogen derivative
KW  - fibric acid derivative
KW  - high density lipoprotein cholesterol
KW  - hydroxymethylglutaryl coenzyme A reductase inhibitor
KW  - low density lipoprotein cholesterol
KW  - nicotinic acid
KW  - pravastatin
KW  - torcetrapib
KW  - acute coronary syndrome
KW  - alcohol abuse
KW  - alcoholism
KW  - antiinflammatory activity
KW  - antioxidant activity
KW  - atherosclerosis
KW  - atherosclerotic plaque
KW  - cardiovascular risk
KW  - cholesterol transport
KW  - coronary atherosclerosis
KW  - drug dose comparison
KW  - drug effect
KW  - drug megadose
KW  - editorial
KW  - endothelial dysfunction
KW  - epidemiological data
KW  - human
KW  - ischemic heart disease
KW  - kinesiotherapy
KW  - low drug dose
KW  - molecular dynamics
KW  - mortality
KW  - priority journal
KW  - body weight loss
ER  - 

TY  - JOUR
M3  - Article
Y1  - 2008
VL  - 28
IS  - 1
SP  - 148
EP  - 154
SN  - 1079-5642
JF  - Arteriosclerosis, Thrombosis, and Vascular Biology
JO  - Arterioscler. Thromb. Vasc. Biol.
UR  - http://www-embase-com.gx.booktsg.com/search/results?subaction=viewrecord&id=L351012270&from=export
U2  - L351012270
C5  - 17951324
DB  - Embase
DB  - Medline
U4  - 2008-01-24
L2  - http://dx.doi.org/10.1161/ATVBAHA.107.151688
DO  - 10.1161/ATVBAHA.107.151688
A1  - Guerin, M.
A1  - Le Goff, W.
A1  - Duchene, E.
A1  - Julia, Z.
A1  - Nguyen, T.
A1  - Thuren, T.
A1  - Shear, C.L.
A1  - Chapman, M.J.
M1  - (Guerin M., mguerin@chups.jussieu.fr; Le Goff W.; Duchene E.; Julia Z.; Chapman M.J.) INSERM U551, Paris, France
M1  - (Guerin M., mguerin@chups.jussieu.fr; Le Goff W.; Duchene E.; Julia Z.; Chapman M.J.) Université Pierre et Marie Curie-Paris6, UMR S551, Paris, France
M1  - (Nguyen T.; Thuren T.; Shear C.L.) Pfizer Global Research and Development, New London, CT, United States
M1  - (Guerin M., mguerin@chups.jussieu.fr) INSERM Unité 551, Hôpital de la Pitié, Pavillon Benjamin Delessert, 83, boulevard de l'Hôpital, 75651 Paris Cedex 13, France
AD  - M. Guerin, INSERM Unité 551, Hôpital de la Pitié, Pavillon Benjamin Delessert, 83, boulevard de l'Hôpital, 75651 Paris Cedex 13, France
T1  - Inhibition of CETP by torcetrapib attenuates the atherogenicity of postprandial TG-rich lipoproteins in type IIB hyperlipidemia
LA  - English
KW  - apolipoprotein E
KW  - atorvastatin
KW  - cholesterol ester transfer protein
KW  - chylomicron
KW  - high density lipoprotein
KW  - torcetrapib
KW  - very low density lipoprotein
KW  - adult
KW  - analytic method
KW  - area under the curve
KW  - article
KW  - atherogenesis
KW  - cholesterol diet
KW  - clinical article
KW  - controlled study
KW  - human
KW  - hyperlipidemia
KW  - male
KW  - postprandial state
KW  - priority journal
KW  - quantitative analysis
N2  - OBJECTIVE - The purpose of this study was to evaluate the impact of torcetrapib on atherogenic TG-rich lipoprotein subfractions in the postprandial phase in Type IIB hyperlipidemia. METHODS AND RESULTS - The quantitative and qualitative features of the postprandial profile of TG-rich lipoproteins were determined at baseline, after treatment for 6 weeks with 10 mg/d atorvastatin, and subsequently with an atorvastatin/torcetrapib combination (10/60 mg/d) in Type IIB patients (n=18). After ingestion of a standardized mixed meal, TG-rich lipoprotein subfractions were evaluated over 8 hours after each experimental period. On a background of atorvastatin, torcetrapib significantly attenuated the incremental postprandial area under the curve (iAUC 0 to 8 hours) for VLDL-1 (-40%), and the AUC 0 to 8 hours for VLDL-2 (-53%), with minor effect on chylomicron iAUC (-24%); concomitantly, the CE/TG ratio in both VLDL-1 and VLDL-2 was significantly reduced (-27% to -42%). Such reduction was attributable to torcetrapib-mediated attenuation of postprandial CE transfer to Chylomicrons (-17%) and VLDL-1 (-33%). Marked reduction in postprandial VLDL-1 levels was associated with apoE enrichment. CONCLUSIONS - On a background of atorvastatin, torcetrapib attenuated the quantitative and qualitative features of the atherogenic postprandial profile of chylomicrons, VLDL-1 and VLDL-2. Such changes reflect the sum of torcetrapib-mediated effects on TG-rich lipoprotein production, intravascular remodeling, and catabolism. © 2008 American Heart Association, Inc.
ER  - 

TY  - JOUR
M3  - Review
Y1  - 2008
VL  - 2008
IS  - 3
SP  - 45
EP  - 54
SN  - 1177-3928
JF  - Drug Target Insights
JO  - Drug Target Insights
UR  - http://www-embase-com.gx.booktsg.com/search/results?subaction=viewrecord&id=L351637974&from=export
U2  - L351637974
DB  - Embase
U4  - 2008-05-20
L2  - http://dx.doi.org/10.4137/dti.s447
DO  - 10.4137/dti.s447
A1  - Brown, W.M.
A1  - Chiacchia, F.S.
M1  - (Brown W.M., william@resverlogix.com; Chiacchia F.S.) Resverlogix Corp., 202, 279 Midpark Way SE, Calgary, AB T2X 1M2, Canada
AD  - W.M. Brown, Resverlogix Corp., 202, 279 Midpark Way SE, Calgary, AB T2X 1M2, Canada
T1  - Therapies to increase ApoA-I and HDL-cholesterol levels
LA  - English
KW  - 2 [4 [3 [4,5 dihydro 1 (4 methylbenzyl) 5 oxo 1h 1,2,4 triazol 3 yl]propyl]phenoxy] 2 methylpropionic acid
KW  - dalcetrapib
KW  - ag 1067
KW  - antilipemic agent
KW  - apolipoprotein A1
KW  - atorvastatin
KW  - cholesterol ester transfer protein
KW  - cholesterol ester transfer protein inhibitor
KW  - conjugated estrogen
KW  - csl 111
KW  - estrogen
KW  - etc 216
KW  - fibric acid derivative
KW  - gemfibrozil
KW  - high density lipoprotein
KW  - high density lipoprotein cholesterol
KW  - hydroxymethylglutaryl coenzyme A reductase inhibitor
KW  - liposome
KW  - low density lipoprotein cholesterol
KW  - mevinolin
KW  - nicotinic acid
KW  - peroxisome proliferator activated receptor agonist
KW  - phosphatidylinositol
KW  - placebo
KW  - polyphenol derivative
KW  - succinobucol
KW  - recombinant proapolipoprotein A1
KW  - resveratrol
KW  - rimonabant
KW  - torcetrapib
KW  - unindexed drug
KW  - artery wall
KW  - atherogenesis
KW  - atherosclerosis
KW  - cardiovascular disease
KW  - cardiovascular risk
KW  - cholesterol blood level
KW  - cholesterol transport
KW  - clinical trial
KW  - combination chemotherapy
KW  - diet therapy
KW  - disease association
KW  - disease course
KW  - drug mechanism
KW  - drug megadose
KW  - drug targeting
KW  - dyslipidemia
KW  - estrogen therapy
KW  - familial hypoalphalipoproteinemia
KW  - flushing
KW  - hormone substitution
KW  - human
KW  - incidence
KW  - lecithin cholesterol acyltransferase deficiency
KW  - lifestyle modification
KW  - lipid metabolism
KW  - low drug dose
KW  - monotherapy
KW  - nonhuman
KW  - protein deficiency
KW  - protein function
KW  - protein lipid interaction
KW  - protein synthesis
KW  - remission
KW  - review
KW  - side effect
KW  - single drug dose
KW  - sustained release formulation
KW  - Tangier disease
KW  - unspecified side effect
KW  - acomplia
KW  - ag 1067
KW  - csl 111
KW  - etc 216
KW  - jtt 705
KW  - ly 518674
KW  - niaspan
KW  - premarin
C1  - acomplia
C1  - ag 1067
C1  - csl 111
C1  - etc 216
C1  - jtt 705
C1  - ly 518674(Lilly)
C1  - niaspan(Kos)
C1  - premarin
C2  - Kos
C2  - Lilly
N2  - Cholesterol is transported around the body in the form of lipoprotein (lipid/protein) complexes, because it is almost insoluble in water. High-density lipoprotein (HDL) particles transport cholesterol from tissues back to the liver for excretion. Epidemiological studies have shown an inverse relationship between blood levels of HDL-cholesterol (HDL-c) and the incidence of clinically significant atherosclerosis. The beneficial effects of HDL in altering atherosclerotic disease are believed to involve elevated levels of HDL enhancing the efflux of cholesterol from arterial walls, increasing transport of cholesterol from arteries to the liver for excretion. This reverse cholesterol transport (RCT) pathway is used to explain both HDL's role in lipid metabolism and the inverse association between HDL-c plasma concentration and the risk of cardiovascular disease. Based on the RCT model, ApoA-I is an attractive target for therapeutic intervention. Experimental manipulations to increase production of ApoA-I have been associated with reduced atherogenicity. There is a continuing need for novel therapies that increase the biosynthesis of HDL, to inhibit the progression of and even bring about regression of atherosclerosis. Small molecule compounds that increase the production of endogenous ApoA-I would be attractive therapeutic agents for treating dyslipidemias.
ER  - 

TY  - JOUR
M3  - Editorial
Y1  - 2008
VL  - 9
IS  - 7
SP  - 1067
EP  - 1070
SN  - 1465-6566
JF  - Expert Opinion on Pharmacotherapy
JO  - Expert Opin. Pharmacother.
UR  - http://www-embase-com.gx.booktsg.com/search/results?subaction=viewrecord&id=L351721747&from=export
U2  - L351721747
DB  - Embase
U4  - 2008-06-03
L2  - http://dx.doi.org/10.1517/14656566.9.7.1067
DO  - 10.1517/14656566.9.7.1067
A1  - Suckling, K.
M1  - (Suckling K., keith@suckling291.freescrvc.co.uk) 291 Knightsfield, Welwyn Garden City, Hertfordshire AL8 9NH, United Kingdom
AD  - K. Suckling, 291 Knightsfield, Welwyn Garden City, Hertfordshire AL8 9NH, United Kingdom
T1  - The ENHANCE Study: An unusual publication of trial data raises questions beyond ezetimibe
LA  - English
KW  - cholesterol ester transfer protein inhibitor
KW  - ezetimibe
KW  - ezetimibe plus simvastatin
KW  - high density lipoprotein
KW  - hydroxymethylglutaryl coenzyme A reductase inhibitor
KW  - low density lipoprotein
KW  - low density lipoprotein cholesterol
KW  - simvastatin
KW  - torcetrapib
KW  - arterial wall thickness
KW  - atherosclerosis
KW  - cardiovascular disease
KW  - clinical research
KW  - clinical trial
KW  - combination chemotherapy
KW  - drug mechanism
KW  - drug monitoring
KW  - drug potentiation
KW  - drug research
KW  - dyslipidemia
KW  - editorial
KW  - familial hypercholesterolemia
KW  - human
KW  - lipoprotein blood level
KW  - monotherapy
KW  - nuclear magnetic resonance imaging
KW  - treatment response
C2  - Merck
C2  - Pfizer
C2  - Schering Plough
N2  - Background: Over the past 2 years two unsuccessful clinical trials of lipid-modifying agents, the ILLUMINATE Study for raising high-density lipoprotein and the ENHANCE Study for lowering low-density lipoprotein, have been reported. These results have surprised the field and led to a reassessment of the scientific and clinical basis for the overall mechanisms. Objective: This paper aimed to consider the impact of the two trials, particularly the ENHANCE Study, on drug discovery and developments in dyslipidaemia and atherosclerosis. Methods: The ILLUMINATE Study, which was a trial of the cholesteryl ester transfer protein inhibitor torcetrapib is briefly reviewed, followed by a more detailed discussion of the press release of the ENHANCE Study with ezetimibe, a cholesterol absorption inhibitor. The reaction of opinion leaders in the field with respect to low-density lipoprotein-lowering strategies and imaging methods is discussed. Conclusion: Even when accessible surrogate end-points such as plasma lipoprotein levels are available, the development of anti-atherosclerotic drugs acting by new mechanisms may be becoming more challenging. Imaging studies as an intermediate between early clinical studies and major outcome trials may be the way forward. © 2008 Informa UK Ltd.
ER  - 

TY  - JOUR
M3  - Review
Y1  - 2008
VL  - 101
IS  - 10
SP  - 767
EP  - 776
SN  - 1460-2393
SN  - 1460-2725
JF  - QJM: An International Journal of Medicine
JO  - QJM
UR  - http://www-embase-com.gx.booktsg.com/search/results?subaction=viewrecord&id=L352446261&from=export
U2  - L352446261
C5  - 18550581
DB  - Embase
DB  - Medline
U4  - 2008-10-23
L2  - http://dx.doi.org/10.1093/qjmed/hcn066
DO  - 10.1093/qjmed/hcn066
A1  - Bakhai, A.
M1  - (Bakhai A., Ameet.Bakhai@bcf.nhs.uk) Barnet General Hospital, Barnet and Chase Farm NHS Trust, Wellhouse Lane, Barnet EN5 3DJ, United Kingdom
AD  - A. Bakhai, Barnet General Hospital, Barnet and Chase Farm NHS Trust, Wellhouse Lane, Barnet EN5 3DJ, United Kingdom
T1  - Adipokines - Targeting a root cause of cardiometabolic risk
LA  - English
KW  - acetylsalicylic acid
KW  - adipocytokine
KW  - adiponectin
KW  - angiotensinogen
KW  - bezafibrate
KW  - C reactive protein
KW  - cholesterol ester transfer protein
KW  - dipeptidyl carboxypeptidase inhibitor
KW  - fatty acid
KW  - fenofibrate
KW  - high density lipoprotein
KW  - high density lipoprotein cholesterol
KW  - hydroxymethylglutaryl coenzyme A reductase inhibitor
KW  - interleukin 6
KW  - leptin
KW  - low density lipoprotein
KW  - low density lipoprotein cholesterol
KW  - nicotinamide
KW  - pioglitazone
KW  - placebo
KW  - plasminogen activator inhibitor 1
KW  - resistin
KW  - rimonabant
KW  - rosiglitazone
KW  - sibutramine
KW  - tetrahydrolipstatin
KW  - tumor necrosis factor
KW  - very low density lipoprotein
KW  - nicotinamide phosphoribosyltransferase
KW  - abnormal feces
KW  - adipose tissue
KW  - antiinflammatory activity
KW  - atherosclerosis
KW  - cardiovascular disease
KW  - cardiovascular risk
KW  - cholesterol blood level
KW  - clinical trial
KW  - cytokine production
KW  - defecation urgency
KW  - diabetes mellitus
KW  - diastolic blood pressure
KW  - diet therapy
KW  - drug efficacy
KW  - drug megadose
KW  - dyslipidemia
KW  - exercise
KW  - heart infarction
KW  - heart rate
KW  - human
KW  - hypertension
KW  - inflammation
KW  - insulin resistance
KW  - ischemic heart disease
KW  - lifestyle modification
KW  - low drug dose
KW  - metabolic disorder
KW  - non insulin dependent diabetes mellitus
KW  - nonalcoholic fatty liver
KW  - obesity
KW  - priority journal
KW  - protein expression
KW  - protein function
KW  - protein targeting
KW  - review
KW  - risk factor
KW  - side effect
KW  - body weight loss
N2  - Obesity often co-presents with other cardiometabolic risk factors such as dyslipidaemia, insulin resistance and hypertension. Less well appreciated is that dysregulation of adipokine production by excess adipose tissue also promotes a state of low-level systemic chronic inflammation and a prothrombotic state, implicated in the development of both atherosclerosis and subsequently cardiovascular events. Lifestyle modification and pharmacological therapy can reduce cardiometabolic risk, a benefit that may be partly due to their effects on adipokine levels. © The Author 2008. Published by Oxford University Press on behalf of the Association of Physicians. All rights reserved.
ER  - 

TY  - JOUR
M3  - Review
Y1  - 2008
VL  - 6
IS  - 1
SP  - 67
EP  - 77
SN  - 1570-1611
JF  - Current Vascular Pharmacology
JO  - Curr. Vasc. Pharmacol.
UR  - http://www-embase-com.gx.booktsg.com/search/results?subaction=viewrecord&id=L352569975&from=export
U2  - L352569975
C5  - 18220942
DB  - Embase
DB  - Medline
U4  - 2008-11-17
L2  - http://dx.doi.org/10.2174/157016108783331277
DO  - 10.2174/157016108783331277
A1  - Chan, D.C.
A1  - Watts, G.F.
M1  - (Chan D.C.; Watts G.F., gerald.watts@uwa.edu.au) Metabolic Research Centre, School of Medicine and Pharmacology, University of Western Australia, GPO Box X2213, Perth, WA 6847, Australia
AD  - G.F. Watts, School of Medicine and Pharmacology, University of Western Australia, GPO Box X2213, Perth, WA 6847, Australia
T1  - Pharmacological regulation of dyslipoproteinaemia in insulin resistant states
LA  - English
KW  - adiponectin
KW  - apolipoprotein A1
KW  - apolipoprotein B100
KW  - apolipoprotein C3
KW  - atorvastatin
KW  - cholesterol ester transfer protein
KW  - cholesterol ester transfer protein inhibitor
KW  - chylomicron
KW  - ezetimibe
KW  - fenofibrate
KW  - fibric acid derivative
KW  - fish oil
KW  - high density lipoprotein cholesterol
KW  - hydroxymethylglutaryl coenzyme A reductase inhibitor
KW  - low density lipoprotein
KW  - low density lipoprotein cholesterol
KW  - peroxisome proliferator activated receptor gamma agonist
KW  - pioglitazone
KW  - pravastatin
KW  - rimonabant
KW  - rosiglitazone
KW  - torcetrapib
KW  - triacylglycerol
KW  - very low density lipoprotein
KW  - cardiovascular risk
KW  - catabolism
KW  - cholesterol blood level
KW  - cholesterol transport
KW  - clinical trial
KW  - combination chemotherapy
KW  - diet therapy
KW  - drug choice
KW  - drug mechanism
KW  - drug megadose
KW  - drug targeting
KW  - dyslipidemia
KW  - dyslipoproteinemia
KW  - fatty acid transport
KW  - high risk population
KW  - human
KW  - hypertriglyceridemia
KW  - insulin resistance
KW  - intra-abdominal fat
KW  - ischemic heart disease
KW  - isotope labeling
KW  - lifestyle modification
KW  - lipolysis
KW  - lipoprotein metabolism
KW  - lipoprotein secretion
KW  - lipoprotein transport
KW  - metabolic syndrome X
KW  - monotherapy
KW  - non insulin dependent diabetes mellitus
KW  - obesity
KW  - protein transport
KW  - review
KW  - risk factor
KW  - triacylglycerol blood level
N2  - Dyslipidaemia is a common and consistent abnormality in insulin resistant subjects with obesity and type 2 diabetes mellitus associated with increased risk of cardiovascular disease. Lipoprotein metabolism is complex and abnormal plasma concentrations can result from alterations in the rates of production and/or catabolism of diverse lipoprotein particles. Our understandings of the dysregulation and therapeutic regulation of lipoprotein transport in insulin resistant states has relied on the application of advances in stable isotope and modelling methods. Dysregulation of lipoprotein metabolism in these circumstances may be caused by a combination of overproduction of VLDL apolipoprotein (apoB) B-100 and VLDL-apoC-III, decreased catabolism of apoB-containing particles, and increased catabolism of HDL apoA-I particles. These abnormalities may be consequent on a global metabolic effect of insulin resistance and accumulation of visceral fat. Several pharmacological treatments, such as statins, fibrates or fish oil can correct the dyslipidaemia by diverse kinetic mechanisms of action, including decreased secretion of apoB and apoC-III, and increased catabolism of apoB, as well as increased secretion and decreased catabolism of apoA-I. Newer agents, including insulin sensitizers, cholesterol absorption inhibitors, CETP inhibitors, peroxisome proliferator-activated receptor-delta agonists and endocannabinoid-1 receptor blockers, have also been shown to improve plasma lipid and lipoprotein abnormalities in insulin resistant states; their mechanisms of action are at present being investigated. Rimonabant is the endocannabinoid receptor blocker shown to decrease cardiometabolic risk in insulin resistant subjects. The complementary mechanisms of action of different agents support the use of combination regimens in treating dyslipoproteinaemia in subjects with central obesity and type 2 diabetes. © 2008 Bentham Science Publishers Ltd.
ER  - 

TY  - JOUR
M3  - Article
Y1  - 2008
VL  - 18
IS  - 12
SP  - 1051
EP  - 1057
SN  - 1744-6880
SN  - 1744-6872
JF  - Pharmacogenetics and Genomics
JO  - Pharmacogenet. Genomics
UR  - http://www-embase-com.gx.booktsg.com/search/results?subaction=viewrecord&id=L352780225&from=export
U2  - L352780225
C5  - 18787507
DB  - Embase
DB  - Medline
U4  - 2009-01-20
L2  - http://dx.doi.org/10.1097/FPC.0b013e32831270eb
DO  - 10.1097/FPC.0b013e32831270eb
A1  - Knouff, C.W.
A1  - Lim, N.
A1  - Song, K.
A1  - Yuan, X.
A1  - Walker, M.C.
A1  - Townsend, R.
A1  - Waeber, G.
A1  - Matthews, P.M.
A1  - Vollenweider, P.
A1  - Waterworth, D.M.
A1  - Mooser, V.
M1  - (Knouff C.W.; Lim N.; Song K.; Yuan X.; Waterworth D.M.; Mooser V., Vincent.2.mooser@gsk.com) Genetics Division,
M1  - (Walker M.C.) Metabolic Pathway Center of Excellence for Drug Discovery,
M1  - (Matthews P.M.) Clinical Imaging Center, GlaxoSmithKline, King of Prussia, PA, United States
M1  - (Matthews P.M.) Clinical Imaging Center, GlaxoSmithKline, London, United Kingdom
M1  - (Townsend R.) Department of Nephrology and Internal Medicine, University of Pennsylvania Medical School, Philadelphia, PA, United States
M1  - (Waeber G.; Vollenweider P.) Department of Medicine, CHUV University Hospital, Lausanne, Switzerland
M1  - (Mooser V., Vincent.2.mooser@gsk.com) Genetics Division, GlaxoSmithKline, 709 Swedeland Road, UW2111, King of Prussia, PA 19406, United States
AD  - V. Mooser, Genetics Division, GlaxoSmithKline, 709 Swedeland Road, UW2111, King of Prussia, PA 19406, United States
T1  - Pharmacological effects of lipid-lowering drugs recapitulate with a larger amplitude the phenotypic effects of common variants within their target genes
LA  - English
KW  - angiotensin 1 receptor
KW  - angiotensin receptor antagonist
KW  - antilipemic agent
KW  - cholesterol ester transfer protein
KW  - dipeptidyl carboxypeptidase
KW  - dipeptidyl carboxypeptidase inhibitor
KW  - fibric acid derivative
KW  - hydroxymethylglutaryl coenzyme A reductase
KW  - hydroxymethylglutaryl coenzyme A reductase inhibitor
KW  - low density lipoprotein cholesterol
KW  - nicotinic acid
KW  - peroxisome proliferator activated receptor alpha
KW  - proton pump inhibitor
KW  - torcetrapib
KW  - adult
KW  - aged
KW  - article
KW  - cholesterol blood level
KW  - controlled study
KW  - coronary artery disease
KW  - drug targeting
KW  - female
KW  - genetic association
KW  - genetic variability
KW  - genotype phenotype correlation
KW  - human
KW  - major clinical study
KW  - male
KW  - priority journal
KW  - single nucleotide polymorphism
N2  - Background A major expectation underlying the search for novel susceptibility genes for common diseases using genome-wide association studies (GWAS) is that these discoveries will lead to new drug targets. This claim has not been verified yet Here, we tested the hypothesis that common single nucleotide polymorphisms (SNPs) within drug target genes are associated with the corresponding phenotypes, using a population-based GWAS dataset and lipid-lowering drugs as a test case. Methods We examined the association between 36 genotyped and 193 imputed SNPs within four lipid-lowering drug target genes (HMGCR, PPARA, HM74A/ GPR109A and CETP) and four non-lipid drug target genes (ACE, AGTR1, P2RY12, and ATP4B) and lipid phenotypes, blood pressure, and coronary artery disease in 5635 adult participants of the Lausanne, Switzerland, CoLaus study, genotyped using the Affymetrix 500K SNP chip technology. Results The phenotypes associated with SNPs within drug target genes recapitulated to a certain extent the pharmacological effects of the drug. The amplitude of the SNP effect was about 10 times smaller than the pharmacological effect of the corresponding drug. In particular, several CETP SNPs were associated with an elevation in HDL-cholesterol levels, yet a lower diastolic blood pressure, providing evidence that the blood pressure elevation induced by the CETP inhibitor torcetrapib is more likely compound specific than class specific. Conclusion Pharmacological modulation of lipid-lowering drug targets recapitulates, and markedly amplifies, the phenotypic effects of common SNPs within these target genes. This data provides indirect evidence that, with certain limitations, large-scale GWAS represent a new tool for the discovery and the development of innovative drugs. © 2008 Wolters Kluwer Health|Lippincott Williams & Wilkins.
ER  - 

TY  - JOUR
M3  - Article
Y1  - 2008
VL  - 18
IS  - 8
SP  - 677
EP  - 682
SN  - 1744-6880
SN  - 1744-6872
JF  - Pharmacogenetics and Genomics
JO  - Pharmacogenet. Genomics
UR  - http://www-embase-com.gx.booktsg.com/search/results?subaction=viewrecord&id=L354807170&from=export
U2  - L354807170
C5  - 18622260
DB  - Embase
DB  - Medline
U4  - 2009-08-05
L2  - http://dx.doi.org/10.1097/FPC.0b013e3283033528
DO  - 10.1097/FPC.0b013e3283033528
A1  - Hindorff, L.A.
A1  - Lemaitre, R.N.
A1  - Smith, N.L.
A1  - Bis, J.C.
A1  - Marciante, K.D.
A1  - Rice, K.M.
A1  - Lumley, T.
A1  - Enquobahrie, D.A.
A1  - Li, G.
A1  - Heckbert, S.R.
A1  - Psaty, B.M.
M1  - (Hindorff L.A., hindorffl@mail.nih.gx.booktsg.com; Lemaitre R.N.; Smith N.L.; Bis J.C.; Marciante K.D.; Rice K.M.; Lumley T.; Enquobahrie D.A.; Li G.; Heckbert S.R.; Psaty B.M.) Cardiovascular Health Research Unit, Department of Medicine, University of Washington, Seattle, WA, United States
M1  - (Hindorff L.A., hindorffl@mail.nih.gx.booktsg.com; Smith N.L.; Heckbert S.R.; Psaty B.M.) Cardiovascular Health Research Unit, Department of Epidemiology, University of Washington, Seattle, WA, United States
M1  - (Rice K.M.; Lumley T.; Li G.) Cardiovascular Health Research Unit, Department of Biostatistics, University of Washington, Seattle, WA, United States
M1  - (Psaty B.M.) Cardiovascular Health Research Unit, Department of Health Services, University of Washington, Seattle, WA, United States
M1  - (Psaty B.M.) Center for Health Studies, Group Health, Seattle, WA, United States
M1  - (Smith N.L.) Seattle Epidemiologic Research and Information Center, Department of Veterans Affairs Office of Research and Development, Seattle, WA, United States
M1  - (Hindorff L.A., hindorffl@mail.nih.gx.booktsg.com) National Human Genome Research Institute, National Institutes of Health, 5635 Fishers Lane, Bethesda, MD 20892-9305, United States
AD  - L. A. Hindorff, National Human Genome Research Institute, National Institutes of Health, 5635 Fishers Lane, Bethesda, MD 20892-9305, United States
T1  - Common genetic variation in six lipid-related and statin-related genes, statin use and risk of incident nonfatal myocardial infarction and stroke
LA  - English
KW  - ABC transporter A1
KW  - antihypertensive agent
KW  - cholesterol ester transfer protein
KW  - endothelial nitric oxide synthase
KW  - hydroxymethylglutaryl coenzyme A reductase
KW  - hydroxymethylglutaryl coenzyme A reductase inhibitor
KW  - lipid
KW  - liver triacylglycerol lipase
KW  - low density lipoprotein receptor
KW  - mevinolin
KW  - multidrug resistance protein 1
KW  - pravastatin
KW  - simvastatin
KW  - statin (protein)
KW  - aged
KW  - article
KW  - cerebrovascular accident
KW  - controlled study
KW  - female
KW  - gene interaction
KW  - gene linkage disequilibrium
KW  - gene mutation
KW  - gene sequence
KW  - genetic analysis
KW  - genetic association
KW  - genetic variability
KW  - heart infarction
KW  - human
KW  - hyperlipidemia
KW  - hypertension
KW  - incidence
KW  - major clinical study
KW  - male
KW  - nonfatal myocardial infarction
KW  - nucleotide sequence
KW  - outcome assessment
KW  - population based case control study
KW  - priority journal
KW  - risk
KW  - single nucleotide polymorphism
KW  - cerebrovascular accident
N2  - OBJECTIVE: Genetic polymorphisms are associated with lipid-lowering response to statins, but generalizeability to disease endpoints is unclear. The association between 82 common single nucleotide polymorphisms (SNPs) in six lipid-related or statin-related genes (ABCB1, CETP, HMGCR, LDLR, LIPC, NOS3) and incident nonfatal myocardial infarction (MI) and ischemic stroke was analyzed according to current statin use and overall in a population-based case-control study (856 MI, 368 stroke, 2686 controls). METHODS: Common SNPs were chosen from resequencing data using pairwise linkage disequilibrium. Gene-level analyses (testing global association within a gene) and SNP-level analyses (comparing the number of observed vs. expected associations across all genes) were performed using logistic regression, setting nominal statistical significance at P value of less than 0.05. RESULTS: No gene-level interactions with statin use on MI or stroke were identified. Across all genes, two SNP-statin interactions on MI were observed (one ABCB1, one LIPC) and five interactions on stroke (one CETP, four LIPC). The strongest SNP-statin interaction was for synonymous CETP SNP rs5883 on stroke (P=0.008). Gene-level associations were present for LIPC and MI (P=0.026), but not other genes or outcomes. SNP-level associations included three SNPs with MI (one LDLR, two LIPC) and two SNPs with stroke (one CETP, one LDLR). The number of observed SNP associations was no greater than expected by chance. CONCLUSION: Several potential novel associations or interactions of SNPs in ABCB1, CETP, LDLR, and LIPC with MI and stroke were identified; however, our results should be regarded as hypothesis generating until corroborated by other studies. © 2008 Wolters Kluwer Health | Lippincott Williams & Wilkins.
ER  - 

TY  - JOUR
M3  - Article
Y1  - 2007
VL  - 100
IS  - 11 SUPPL. 1
SP  - S10
EP  - S14
SN  - 0002-9149
JF  - American Journal of Cardiology
JO  - Am. J. Cardiol.
UR  - http://www-embase-com.gx.booktsg.com/search/results?subaction=viewrecord&id=L350151379&from=export
U2  - L350151379
C5  - 18047846
DB  - Embase
DB  - Medline
U4  - 2007-12-18
L2  - http://dx.doi.org/10.1016/j.amjcard.2007.08.007
DO  - 10.1016/j.amjcard.2007.08.007
A1  - Orloff, D.G.
M1  - (Orloff D.G., d.orloff@medpace.com) Medpace, Inc., Cincinnati, OH, United States
AD  - D.G. Orloff, Medpace, Inc., Cincinnati, OH, United States
T1  - Regulatory Considerations in the Development of High-Density Lipoprotein Therapies
LA  - English
KW  - biological marker
KW  - cerivastatin
KW  - high density lipoprotein
KW  - rofecoxib
KW  - torcetrapib
KW  - troglitazone
KW  - article
KW  - atherosclerosis
KW  - cardiovascular disease
KW  - Food and Drug Administration
KW  - human
KW  - morbidity
KW  - mortality
KW  - nonhuman
KW  - priority journal
KW  - validation process
KW  - baycol
KW  - rezulin
KW  - vioxx
C1  - baycol(Bayer,United States)
C1  - rezulin(Warner Lambert,United States)
C1  - vioxx(Merck,United States)
C2  - Bayer(United States)
C2  - Merck(United States)
C2  - Warner Lambert(United States)
N2  - The development of high-density lipoprotein (HDL) therapies has experienced a recent setback with the notable termination of clinical development of torcetrapib, a cholesteryl ester transfer protein inhibitor. Potentially because of off-target actions of torcetrapib, surrogate biomarkers intended to elucidate the impact of the drug on atherosclerosis provided an uninterpretable picture of actual effects. This experience has regulatory implications for HDL-raising therapeutics. Future programs will likely be required to provide preapproval hard evidence of effects on the natural history of disease. © 2007 Elsevier Inc. All rights reserved.
ER  - 

TY  - JOUR
M3  - Article
Y1  - 2007
VL  - 100
IS  - 11 SUPPL. 1
SP  - S25
EP  - S31
SN  - 0002-9149
JF  - American Journal of Cardiology
JO  - Am. J. Cardiol.
UR  - http://www-embase-com.gx.booktsg.com/search/results?subaction=viewrecord&id=L350151381&from=export
U2  - L350151381
C5  - 18047849
DB  - Embase
DB  - Medline
U4  - 2007-12-18
L2  - http://dx.doi.org/10.1016/j.amjcard.2007.08.010
DO  - 10.1016/j.amjcard.2007.08.010
A1  - Schaefer, E.J.
A1  - Asztalos, B.F.
M1  - (Schaefer E.J., ernst.schaefer@tufts.edu; Asztalos B.F.) Cardiovascular Research and Lipid Metabolism Laboratories, Tufts University, Boston, MA, United States
AD  - E.J. Schaefer, Cardiovascular Research and Lipid Metabolism Laboratories, Tufts University, Boston, MA, United States
T1  - Increasing High-Density Lipoprotein Cholesterol, Inhibition of Cholesteryl Ester Transfer Protein, and Heart Disease Risk Reduction
LA  - English
KW  - atorvastatin
KW  - cholesterol
KW  - cholesterol ester transfer protein
KW  - high density lipoprotein
KW  - placebo
KW  - pravastatin
KW  - torcetrapib
KW  - article
KW  - blood pressure
KW  - carboxy terminal sequence
KW  - clinical trial
KW  - coronary artery disease
KW  - heart disease
KW  - human
KW  - mortality
KW  - nonhuman
KW  - priority journal
KW  - protein metabolism
KW  - risk reduction
N2  - Our purpose is to review recent research in the area of high-density lipoprotein (HDL) cholesterol raising and coronary artery disease (CAD) risk reduction. It is known that a decreased HDL cholesterol level is an important CAD risk factor and that raising HDL cholesterol has been associated with CAD risk reduction. A relative new strategy for raising HDL cholesterol, inhibition of cholesteryl ester transfer protein (CETP), is markedly effective. CETP inhibitors prevent the transfer of cholesteryl ester from HDL to triglyceride-rich lipoproteins in exchange for triglyceride. One inhibitor, torcetrapib, binds to CETP on HDL, markedly increases HDL cholesteryl ester, has no effect on fecal cholesterol excretion, but can raise blood pressure. A large clinical trial in patients with CAD who were taking atorvastatin was recently stopped prematurely because of excess mortality in those receiving torcetrapib versus placebo, and 2 other trials reported no benefit of torcetrapib on coronary atherosclerosis or carotid intima-media thickness as compared with subjects on atorvastatin alone. The adverse effects of torcetrapib may be compound specific, and because the crystal structure of CETP is now known, it should be possible to develop more optimal CETP inhibitors that do not form a nonproductive complex with CETP on the HDL particle, as has been reported for torcetrapib. Another alternative for increasing HDL levels is to develop more effective and better tolerated niacin preparations. © 2007 Elsevier Inc. All rights reserved.
ER  - 

TY  - JOUR
M3  - Article
Y1  - 2007
VL  - 100
IS  - 11 SUPPL. 1
SP  - S47
EP  - S52
SN  - 0002-9149
JF  - American Journal of Cardiology
JO  - Am. J. Cardiol.
UR  - http://www-embase-com.gx.booktsg.com/search/results?subaction=viewrecord&id=L350151384&from=export
U2  - L350151384
C5  - 18047853
DB  - Embase
DB  - Medline
U4  - 2007-12-18
L2  - http://dx.doi.org/10.1016/j.amjcard.2007.08.013
DO  - 10.1016/j.amjcard.2007.08.013
A1  - Kastelein, J.J.P.
M1  - (Kastelein J.J.P., j.j.kastelein@amc.uva.nl) Department of Vascular Medicine, Academic Medical Center, University of Amsterdam, Amsterdam, Netherlands
AD  - J.J.P. Kastelein, Department of Vascular Medicine, Academic Medical Center, University of Amsterdam, Amsterdam, Netherlands
T1  - Refocusing On Use of Cholesteryl Ester Transfer Protein Inhibitors
LA  - English
KW  - atorvastatin
KW  - cholesterol ester transfer protein inhibitor
KW  - high density lipoprotein
KW  - low density lipoprotein
KW  - torcetrapib
KW  - article
KW  - atherogenesis
KW  - blood pressure
KW  - cardiovascular risk
KW  - cholesterol metabolism
KW  - coronary atherosclerosis
KW  - human
KW  - hypertriglyceridemia
KW  - monotherapy
KW  - nonhuman
KW  - priority journal
KW  - upregulation
C2  - Pfizer(United States)
N2  - Cholesteryl ester transfer protein (CETP) plays an important role in cholesterol metabolism because it is responsible for the transfer of cholesteryl esters from high-density lipoprotein (HDL) to very-low-density lipoproteins and low-density lipoproteins (LDLs). The development of CETP inhibitors represented a novel approach for raising HDL cholesterol and reducing LDL cholesterol levels to alter atherogenesis. However, results from recent clinical trials question the therapeutic use of at least 1 CETP inhibitor, torcetrapib (Pfizer Inc, New York, NY), which was demonstrated to increase blood pressure and have no effect on decreasing the progression of coronary atherosclerosis. This article discusses the use of CETP inhibitors and their effects on lipoprotein metabolism and whether they can ultimately lead to reductions in cardiovascular events. © 2007 Elsevier Inc. All rights reserved.
ER  - 

TY  - JOUR
M3  - Article
Y1  - 2007
VL  - 8
IS  - SUPPL. 6
SP  - S14
EP  - S23
SN  - 1098-3597
JF  - Clinical Cornerstone
JO  - Clin. Cornerstone
UR  - http://www-embase-com.gx.booktsg.com/search/results?subaction=viewrecord&id=L351002707&from=export
U2  - L351002707
C5  - 17948363
DB  - Embase
DB  - Medline
U4  - 2008-01-29
L2  - http://dx.doi.org/10.1016/S1098-3597(07)80011-1
DO  - 10.1016/S1098-3597(07)80011-1
A1  - Cannon, C.P.
M1  - (Cannon C.P., cpcannon@partners.org) Harvard Medical School,
M1  - (Cannon C.P., cpcannon@partners.org) Senior Investigator, TIMI Study Group Cardiovascular Division Brigham, Women's Hospital Boston, MA, United States
AD  - C.P. Cannon, Harvard Medical School, United States
T1  - High-density lipoprotein cholesterol and residual cardiometabolic risk in metabolic syndrome
LA  - English
KW  - dalcetrapib
KW  - atorvastatin
KW  - cannabinoid receptor antagonist
KW  - cholesterol ester transfer protein inhibitor
KW  - clofibrate
KW  - ezetimibe
KW  - fibric acid derivative
KW  - high density lipoprotein
KW  - high density lipoprotein cholesterol
KW  - hydroxymethylglutaryl coenzyme A reductase inhibitor
KW  - low density lipoprotein cholesterol
KW  - nicotinic acid
KW  - placebo
KW  - pravastatin
KW  - rimonabant
KW  - torcetrapib
KW  - triacylglycerol
KW  - article
KW  - atheroma
KW  - atherosclerosis
KW  - biological activity
KW  - blood pressure
KW  - cardiovascular disease
KW  - cardiovascular risk
KW  - cholesterol transport
KW  - clinical trial
KW  - combination chemotherapy
KW  - drug efficacy
KW  - drug mechanism
KW  - drug targeting
KW  - dyslipidemia
KW  - endothelium
KW  - heart muscle metabolism
KW  - human
KW  - hyperlipidemia
KW  - incidence
KW  - metabolic syndrome X
KW  - monotherapy
KW  - mortality
KW  - risk assessment
KW  - side effect
KW  - body weight loss
KW  - jtt 705
C1  - jtt 705
N2  - It has long been recognized that elevated levels of low-density lipoprotein cholesterol (LDL-C) increase the risk of cardiovascular disease (CVD) and that pharmacologic therapy to decrease LDL-C significantly reduces cardiovascular events. Despite the effectiveness of statins for CVD risk reduction, even optimal LDL-lowering therapy alone fails to avert ∼60% to 70% of CVD cases, and the incidence of CVD mortality continues to grow. A low plasma concentration of high-density lipoprotein cholesterol (HDL-C) is also associated with increased risk of CVD and is 1 component of metabolic syndrome, a cluster of interrelated CVD risk factors. HDL stimulates reverse cholesterol transport from the peripheral tissues to the liver for removal from the body, prevents deleterious effects of LDL on endothelial function, acts as an antioxidant, and also possesses anti-inflammatory, antithrombotic, and antiapoptotic effects. Some of the treatments that increase HDL-C concentrations have been shown to reduce atheroma volume and may prevent the formation of new atherosclerotic lesions, thereby reducing the risk of CVD. For these reasons, increasing HDL-C concentrations has become a potentially attractive therapeutic target for individuals who are at increased risk of CVD, including those with metabolic syndrome. Traditional strategies to increase HDL-C include the use of niacin, statins, and fibric acid derivatives. Pharmacotherapies that have recently been developed and are currently being evaluated include inhibition of the enzyme cholesteryl ester transfer protein (CETP) and antagonism of the endocannabinoid CB1 receptor. Initial studies of CETP inhibitors suggest that these agents may markedly increase HDL-C concentrations. Clinical trials with rimonabant, a CB1 receptor antagonist, have demonstrated significant weight loss as well as increased HDL-C levels and reduced triglyceride levels. © 2007 Excerpta Medica.
ER  - 

TY  - JOUR
M3  - Article
Y1  - 2007
VL  - 8
IS  - 12
SP  - 1747
EP  - 1755
SN  - 1462-2416
SN  - 1744-8042
JF  - Pharmacogenomics
JO  - Pharmacogenomics
UR  - http://www-embase-com.gx.booktsg.com/search/results?subaction=viewrecord&id=L351021040&from=export
U2  - L351021040
C5  - 18086004
DB  - Embase
DB  - Medline
U4  - 2008-01-17
L2  - http://dx.doi.org/10.2217/14622416.8.12.1747
DO  - 10.2217/14622416.8.12.1747
A1  - Li, Y.
A1  - Grupe, A.
M1  - (Li Y., yonghong.li@celera.com; Grupe A., andrew.grupe@celera.com) Celera, 1401 Harbor Bay Parkway, Alameda, CA 94502, United States
AD  - Y. Li, Celera, 1401 Harbor Bay Parkway, Alameda, CA 94502, United States
T1  - Genetics of late-onset Alzheimer's disease: Progress and prospect
LA  - English
KW  - aldosterone synthase
KW  - amyloid beta protein
KW  - apolipoprotein E4
KW  - cholesterol ester transfer protein
KW  - cholinesterase inhibitor
KW  - death associated protein kinase
KW  - glyceraldehyde 3 phosphate dehydrogenase
KW  - hydralazine plus isosorbide dinitrate
KW  - placebo
KW  - pravastatin
KW  - presenilin 1
KW  - presenilin 2
KW  - rosiglitazone
KW  - simvastatin
KW  - Alzheimer disease
KW  - article
KW  - clinical trial
KW  - diagnostic procedure
KW  - disease association
KW  - drug targeting
KW  - gene deletion
KW  - gene insertion
KW  - genetic analysis
KW  - genetic association
KW  - genetic marker
KW  - genetic predisposition
KW  - genetic risk
KW  - genetic susceptibility
KW  - genotype
KW  - haplotype
KW  - heart failure
KW  - heart infarction
KW  - human
KW  - ischemic heart disease
KW  - medical decision making
KW  - pathogenesis
KW  - pharmacogenetics
KW  - phenotype
KW  - prognosis
KW  - risk assessment
KW  - risk factor
KW  - single nucleotide polymorphism
KW  - bidil
C1  - bidil
N2  - Genetic susceptibility factors for late-onset Alzheimer's disease remain largely elusive, with the exception of apolipoprotein E4 (APOE e4) as the only confirmed genetic risk factor. Numerous other putative risk markers have been proposed, although all suffer inconsistent replication. These results suggest that modest effect sizes are likely to be the norm for non-APOE-related factors. This unsettling situation has been similar to other complex diseases such as diabetes and cardiovascular diseases until very recently, when a spate of new, although weak, genetic markers has been convincingly linked to these conditions. If we assume that multiple weak factors together with APOE e4, account for the genetic contribution to late-onset Alzheimer's disease risk, it will require the concerted efforts of the greater Alzheimer's genetics community to pool existing genetic resources and/or data to identify novel genetic risk factors that are genuine. Increased confidence in the disease-associated factors will provide the foundation to develop better diagnostic and prognostic tests, select new drug targets and, perhaps, olucidate pharmacogenetic markers that assist in making the best treatment decisions. © 2007 Future Medicine Ltd.
ER  - 

TY  - JOUR
M3  - Note
Y1  - 2007
VL  - 9
IS  - 6
SP  - 425
EP  - 427
SN  - 1523-3804
JF  - Current Atherosclerosis Reports
JO  - Curr. Atheroscler. Rep.
UR  - http://www-embase-com.gx.booktsg.com/search/results?subaction=viewrecord&id=L351082925&from=export
U2  - L351082925
C5  - 18377780
DB  - Embase
DB  - Medline
U4  - 2008-02-06
L2  - http://dx.doi.org/10.1007/s11883-007-0055-y
DO  - 10.1007/s11883-007-0055-y
A1  - Oram, J.F.
A1  - Heinecke, J.W.
M1  - (Oram J.F., joram@u.washington.edu) Department of Medicine, University of Washington, 1959 NE Pacific Street, Seattle, WA 98195-6426, United States
M1  - (Heinecke J.W.)
AD  - J.F. Oram, Department of Medicine, University of Washington, 1959 NE Pacific Street, Seattle, WA 98195-6426, United States
T1  - When good cholesterol turns bad: The evolving saga of CETP inhibitors and clinical strategies to elevate high-density lipoprotein
LA  - English
KW  - dalcetrapib
KW  - ABC transporter A1
KW  - apolipoprotein A1
KW  - apolipoprotein A2
KW  - cholesterol
KW  - cholesterol ester transfer protein
KW  - cholesterol ester transfer protein inhibitor
KW  - gemfibrozil
KW  - high density lipoprotein cholesterol
KW  - hydroxymethylglutaryl coenzyme A reductase inhibitor
KW  - low density lipoprotein cholesterol
KW  - low density lipoprotein receptor
KW  - nicotinic acid
KW  - scavenger receptor BI
KW  - torcetrapib
KW  - triacylglycerol
KW  - angina pectoris
KW  - atherosclerosis
KW  - cardiovascular disease
KW  - cardiovascular risk
KW  - cholesterol transport
KW  - clinical trial
KW  - combination chemotherapy
KW  - disease model
KW  - disease severity
KW  - drug efficacy
KW  - drug fatality
KW  - drug mechanism
KW  - drug research
KW  - drug targeting
KW  - enzyme inhibition
KW  - evidence based medicine
KW  - gene mutation
KW  - genetic association
KW  - genetic polymorphism
KW  - heart failure
KW  - heart protection
KW  - human
KW  - hypercholesterolemia
KW  - hypertension
KW  - lipid metabolism
KW  - longevity
KW  - monotherapy
KW  - morbidity
KW  - mortality
KW  - nonhuman
KW  - note
KW  - receptor upregulation
KW  - risk reduction
KW  - side effect
KW  - systolic blood pressure
KW  - treatment outcome
KW  - jtt 705
C1  - jtt 705
ER  - 

TY  - JOUR
M3  - Review
Y1  - 2007
VL  - 129
IS  - 4
SP  - 267
EP  - 270
SN  - 0015-5691
SN  - 1347-8397
JF  - Folia Pharmacologica Japonica
JO  - Folia Pharmacol. Jpn.
UR  - http://www-embase-com.gx.booktsg.com/search/results?subaction=viewrecord&id=L351325820&from=export
U2  - L351325820
C5  - 17435338
DB  - Embase
DB  - Medline
U4  - 2008-04-22
L2  - http://dx.doi.org/10.1254/fpj.129.267
DO  - 10.1254/fpj.129.267
A1  - Tanimoto, T.
M1  - (Tanimoto T., tatsuo@sankyo.co.jp)
AD  - 
T1  - Research and developmental strategy of anti-dyslipidemic agents
LA  - Japanese
KW  - 1 alkyl 2 acetylglycerophosphocholine esterase
KW  - dalcetrapib
KW  - 3 hydroxy 3 methylglutaryl coenzyme A
KW  - antilipemic agent
KW  - apolipoprotein A1
KW  - apolipoprotein B
KW  - atorvastatin
KW  - avp 26452
KW  - bezafibrate
KW  - cholesterol ester transfer protein
KW  - colesevelam
KW  - darapladib
KW  - etc 216
KW  - ezetimibe
KW  - fenofibrate
KW  - high density lipoprotein
KW  - high density lipoprotein cholesterol
KW  - hypocholesterolemic agent
KW  - low density lipoprotein
KW  - low density lipoprotein cholesterol
KW  - microsomal triglyceride transfer protein
KW  - peroxisome proliferator activated receptor alpha
KW  - pravastatin
KW  - succinobucol
KW  - prostaglandin D2
KW  - 1,2,3,4 tetrahydro 6 (4' trifluoromethyl 6 methoxy 2 biphenylylcarboxamido) 2 isoquinolinecarboxylic acid phenyl ester
KW  - squalene derivative
KW  - sterol regulatory element binding protein
KW  - lapaquistat
KW  - torcetrapib
KW  - triacylglycerol
KW  - unclassified drug
KW  - unindexed drug
KW  - very low density lipoprotein
KW  - dyslipidemia
KW  - education program
KW  - hypercholesterolemia
KW  - hyperlipidemia
KW  - medical research
KW  - review
KW  - agi 1067
KW  - avp 26452
KW  - etc 216
KW  - jtt 705
KW  - sb 480848
KW  - slx 4090
KW  - tak 475
KW  - welchol
KW  - zetia
C1  - agi 1067(Atherogenics)
C1  - avp 26452(Avanir)
C1  - etc 216(Pfizer)
C1  - jtt 705(Hoffmann La Roche)
C1  - sb 480848(Glaxo SmithKline)
C1  - slx 4090(Surface Logix)
C1  - tak 475
C1  - welchol
C1  - zetia
C2  - Atherogenics
C2  - Avanir
C2  - Glaxo SmithKline
C2  - Hoffmann La Roche
C2  - Kos
C2  - Merck
C2  - Novartis
C2  - Pfizer
C2  - Surface Logix
ER  - 

TY  - JOUR
M3  - Conference Paper
Y1  - 2007
VL  - 9
IS  - 6
SP  - 458
EP  - 460
SN  - 1507-5540
JF  - Polski Przeglad Kardiologiczny
JO  - Pol. Prz. Kardiol.
UR  - http://www-embase-com.gx.booktsg.com/search/results?subaction=viewrecord&id=L351350999&from=export
U2  - L351350999
DB  - Embase
U4  - 2008-03-18
A1  - Kasprzak, J.D.
M1  - (Kasprzak J.D., kasprzak@ptkardio.pl) II Katedra i Klinika Kardiologii, Uniwersytetu Medycznego, Szpital im. dr. W. Biegańskiego, ul. Kniaziewicza 1/5, 91-347 Łódź, Poland
AD  - J.D. Kasprzak, II Katedra i Klinika Kardiologii, UM, Szpital im. dr. W. Biegańskiego, ul. Kniaziewicza 1/5, 91-347 Łódź, Poland
T1  - Recent clinical trials at Scientific Sessions of American Heart Association. Orlando, 4-7.11.2007
T2  - Nowe badania kliniczne: AHA 2007. Sprawozdanie z Sesji Naukowej American Heart Association. Orlando, 4-7.11.2007 r
LA  - Polish
KW  - abciximab
KW  - angiotensin II
KW  - atorvastatin
KW  - C reactive protein
KW  - cholesterol ester transfer protein
KW  - clopidogrel
KW  - eptifibatide
KW  - rosuvastatin
KW  - torcetrapib
KW  - clinical research
KW  - clinical trial
KW  - computer assisted tomography
KW  - conference paper
KW  - congestive heart failure
KW  - defibrillator
KW  - health care organization
KW  - atrial fibrillation
KW  - heart disease
KW  - heart failure
KW  - heart infarction
KW  - human
KW  - percutaneous coronary intervention
KW  - Poland
KW  - revascularization
KW  - ST segment elevation
KW  - transient ischemic attack
KW  - treatment outcome
KW  - workshop
ER  - 

TY  - JOUR
M3  - Review
Y1  - 2007
VL  - 8
IS  - 1
SP  - 1
EP  - 8
SN  - 1530-6550
JF  - Reviews in Cardiovascular Medicine
JO  - Rev. Cardiovasc. Med.
UR  - http://www-embase-com.gx.booktsg.com/search/results?subaction=viewrecord&id=L46493692&from=export
U2  - L46493692
C5  - 17401296
DB  - Embase
DB  - Medline
U4  - 2007-12-01
A1  - Watson, K.E.
A1  - Ansell, B.J.
A1  - Watson, A.D.
A1  - Fonarow, G.C.
M1  - (Watson K.E.; Ansell B.J.; Watson A.D.; Fonarow G.C.) Division of Cardiology, David Geffen School of Medicine, UCLA, Los Angeles, CA, United States
AD  - K.E. Watson, Division of Cardiology, David Geffen School of Medicine, UCLA, Los Angeles, CA, United States
T1  - HDL function as a target of lipid-modifying therapy
LA  - English
KW  - 1 alkyl 2 acetylglycerophosphocholine esterase
KW  - ABC transporter
KW  - antiinflammatory agent
KW  - antioxidant
KW  - apolipoprotein A1
KW  - aryldialkylphosphatase
KW  - cholesterol ester transfer protein
KW  - coconut oil
KW  - cytokine
KW  - fibric acid derivative
KW  - high density lipoprotein
KW  - high density lipoprotein cholesterol
KW  - hydroxymethylglutaryl coenzyme A reductase
KW  - hydroxymethylglutaryl coenzyme A reductase inhibitor
KW  - interleukin 1
KW  - lipid hydroperoxide
KW  - low density lipoprotein
KW  - monocyte chemotactic protein 1
KW  - myeloperoxidase
KW  - nicotinic acid derivative
KW  - nitric oxide
KW  - oxidized low density lipoprotein
KW  - phosphatidylcholine sterol acyltransferase
KW  - phospholipase A2
KW  - polyunsaturated fatty acid
KW  - safflower oil
KW  - simvastatin
KW  - triacylglycerol lipase
KW  - tumor necrosis factor
KW  - unindexed drug
KW  - acute disease
KW  - atherosclerosis
KW  - atherosclerotic plaque
KW  - chronic disease
KW  - dyslipidemia
KW  - human
KW  - inflammation
KW  - lipid oxidation
KW  - metabolic syndrome X
KW  - review
KW  - thrombosis
N2  - High-density lipoprotein (HDL) is conventionally believed to possess many features that protect against atherosclerosis. However, these lipoproteins may be modified in certain individuals and/or circumstances to become pro-inflammatory. The ability of HDL to inhibit or paradoxically to enhance vascular inflammation, lipid oxidation, plaque growth, and thrombosis reflects changes in specific enzyme and protein components. The anti-inflammatory and pro-inflammatory functional properties of HDL can now be assessed using cell-based and cell-free assays. Acute or chronic systemic inflammation and the metabolic syndrome appear to render HDL proinflammatory. In contrast, statins and experimental agents such as apolipoprotein A-1 mimetics render HDL more anti-inflammatory. The 2 main classes of existing drugs for HDL modification are fibric acid derivatives, also known as "fibrates," and niacin-containing compounds. In several controlled and prospective intervention studies, patients with low HDL-C and additional risk factors benefited from treatment with fibrates or niacin. However, an increase in HDL-C did not lead to a decrease in cardiovascular events in all trials. © 2007 MedReviews, LLC.
ER  - 

TY  - JOUR
M3  - Note
Y1  - 2007
VL  - 132
IS  - 48
SP  - 2550
SN  - 0012-0472
JF  - Deutsche Medizinische Wochenschrift
JO  - Dtsch. Med. Wochenschr.
UR  - http://www-embase-com.gx.booktsg.com/search/results?subaction=viewrecord&id=L350287704&from=export
U2  - L350287704
DB  - Embase
U4  - 2008-01-10
A1  - Er, F.
M1  - (Er F.)
AD  - F. Er, Köln
T1  - HDL cholesterol: Torcetrapib increases mortality
T2  - HDL-cholesterin - Torcetrapib steigert mortalität
LA  - German
KW  - atorvastatin
KW  - cholesterol ester transfer protein
KW  - high density lipoprotein cholesterol
KW  - placebo
KW  - torcetrapib
KW  - cardiovascular disease
KW  - glomerulus filtration rate
KW  - hazard ratio
KW  - human
KW  - mortality
KW  - note
ER  - 

TY  - JOUR
M3  - Article
Y1  - 2007
VL  - 357
IS  - 21
SP  - 2109
EP  - 2122
SN  - 0028-4793
SN  - 1533-4406
JF  - New England Journal of Medicine
JO  - New Engl. J. Med.
UR  - http://www-embase-com.gx.booktsg.com/search/results?subaction=viewrecord&id=L350146106&from=export
U2  - L350146106
C5  - 17984165
DB  - Embase
DB  - Medline
U4  - 2007-12-04
L2  - http://dx.doi.org/10.1056/NEJMoa0706628
DO  - 10.1056/NEJMoa0706628
A1  - Barter, P.J.
A1  - Caulfield, M.
A1  - Eriksson, M.
A1  - Grundy, S.M.
A1  - Kastelein, J.J.P.
A1  - Komajda, M.
A1  - Lopez-Sendon, J.
A1  - Mosca, L.
A1  - Tardif, J.-C.
A1  - Waters, D.D.
A1  - Shear, C.L.
A1  - Revkin, J.H.
A1  - Buhr, K.A.
A1  - Fisher, M.R.
A1  - Tall, A.R.
A1  - Brewer, B.
M1  - (Barter P.J., barterp@hri.org.au) Heart Research Institute, Sydney, NSW, Australia
M1  - (Caulfield M.) St. Bartholomew's Hospital, London, United Kingdom
M1  - (Eriksson M.) Karolinska University Hospital, Huddinge, Stockholm, Sweden
M1  - (Grundy S.M.) University of Texas Southwestern Medical Center, Dallas, TX, United States
M1  - (Kastelein J.J.P.) Academic Medical Center, University of Amsterdam, Amsterdam, Netherlands
M1  - (Komajda M.) University Pierre et Marie Curie, Hôpital Pitié - Salpêtrière, Paris, France
M1  - (Lopez-Sendon J.) Hospital Universitario La Paz, Madrid, Spain
M1  - (Mosca L.) Columbia University, New York, NY, United States
M1  - (Tardif J.-C.) Montreal Heart Institute, Montreal, Que., Canada
M1  - (Waters D.D.) San Francisco General Hospital, San Francisco, CA, United States
M1  - (Shear C.L.; Revkin J.H.) Pfizer, New London, CT, United States
M1  - (Buhr K.A.; Fisher M.R.) University of Wisconsin, Madison, WI, United States
M1  - (Tall A.R.) Columbia University Medical Center, New York, NY, United States
M1  - (Brewer B.) Medstar Institute, Washington, DC, United States
M1  - (Barter P.J., barterp@hri.org.au) Heart Research Institute, 145 Missenden Rd., Sydney, NSW 2050, Australia
AD  - P.J. Barter, Heart Research Institute, 145 Missenden Rd., Sydney, NSW 2050, Australia
T1  - Effects of torcetrapib in patients at high risk for coronary events
LA  - English
KW  - NCT00134264
KW  - aldosterone
KW  - atorvastatin
KW  - bicarbonate
KW  - cholesterol ester transfer protein
KW  - cholesterol ester transfer protein inhibitor
KW  - high density lipoprotein cholesterol
KW  - low density lipoprotein cholesterol
KW  - potassium
KW  - sodium
KW  - torcetrapib
KW  - adult
KW  - aged
KW  - aldosterone blood level
KW  - article
KW  - bicarbonate blood level
KW  - cardiovascular risk
KW  - clinical trial
KW  - combination chemotherapy
KW  - controlled clinical trial
KW  - controlled study
KW  - coronary risk
KW  - death
KW  - double blind procedure
KW  - drug effect
KW  - drug withdrawal
KW  - female
KW  - heart death
KW  - heart infarction
KW  - high risk patient
KW  - hospitalization
KW  - human
KW  - ischemic heart disease
KW  - major clinical study
KW  - male
KW  - monotherapy
KW  - morbidity
KW  - mortality
KW  - multicenter study
KW  - outcome assessment
KW  - potassium blood level
KW  - priority journal
KW  - prospective study
KW  - randomized controlled trial
KW  - side effect
KW  - sodium blood level
KW  - cerebrovascular accident
KW  - systolic blood pressure
KW  - treatment failure
KW  - treatment outcome
KW  - unstable angina pectoris
N2  - Background: Inhibition of cholesteryl ester transfer protein (CETP) has been shown to have a substantial effect on plasma lipoprotein levels. We investigated whether torcetrapib, a potent CETP inhibitor, might reduce major cardiovascular events. The trial was terminated prematurely because of an increased risk of death and cardiac events in patients receiving torcetrapib. Methods: We conducted a randomized, double-blind study involving 15,067 patients at high cardiovascular risk. The patients received either torcetrapib plus atorvastatin or atorvastatin alone. The primary outcome was the time to the first major cardiovascular event, which was defined as death from coronary heart disease, nonfatal myocardial infarction, stroke, or hospitalization for unstable angina. Results: At 12 months in patients who received torcetrapib, there was an increase of 72.1% in high-density lipoprotein cholesterol and a decrease of 24.9% in low-density lipoprotein cholesterol, as compared with baseline (P<0.001 for both comparisons), in addition to an increase of 5.4 mm Hg in systolic blood pressure, a decrease in serum potassium, and increases in serum sodium, bicarbonate, and aldosterone (P<0.001 for all comparisons). There was also an increased risk of cardiovascular events (hazard ratio, 1.25; 95% confidence interval [CI], 1.09 to 1.44; P = 0.001) and death from any cause (hazard ratio, 1.58; 95% CI, 1.14 to 2.19; P = 0.006). Post hoc analyses showed an increased risk of death in patients treated with torcetrapib whose reduction in potassium or increase in bicarbonate was greater than the median change. Conclusions: Torcetrapib therapy resulted in an increased risk of mortality and morbidity of unknown mechanism. Although there was evidence of an off-target effect of torcetrapib, we cannot rule out adverse effects related to CETP inhibition. (ClinicalTrials.gov number, NCT00134264.) Copyright © 2007 Massachusetts Medical Society.
ER  - 

TY  - JOUR
M3  - Editorial
Y1  - 2007
VL  - 357
IS  - 21
SP  - 2180
EP  - 2183
SN  - 0028-4793
SN  - 1533-4406
JF  - New England Journal of Medicine
JO  - New Engl. J. Med.
UR  - http://www-embase-com.gx.booktsg.com/search/results?subaction=viewrecord&id=L350146114&from=export
U2  - L350146114
C5  - 17984168
DB  - Embase
DB  - Medline
U4  - 2007-12-04
L2  - http://dx.doi.org/10.1056/NEJMe0707210
DO  - 10.1056/NEJMe0707210
A1  - Rader, D.J.
M1  - (Rader D.J.) University of Pennsylvania School of Medicine, Philadelphia, PA, United States
AD  - D.J. Rader, University of Pennsylvania School of Medicine, Philadelphia, PA, United States
T1  - Illuminating HDL - Is it still a viable therapeutic target?
LA  - English
KW  - atorvastatin
KW  - cholesterol ester transfer protein
KW  - cholesterol ester transfer protein inhibitor
KW  - high density lipoprotein
KW  - high density lipoprotein cholesterol
KW  - torcetrapib
KW  - aldosterone blood level
KW  - apparent mineralocorticoid excess syndrome
KW  - blood pressure
KW  - cardiovascular disease
KW  - cardiovascular risk
KW  - cholesterol blood level
KW  - clinical trial
KW  - death
KW  - drug effect
KW  - drug withdrawal
KW  - editorial
KW  - electrolyte blood level
KW  - human
KW  - lipoprotein blood level
KW  - mortality
KW  - priority journal
KW  - risk reduction
KW  - side effect
KW  - treatment failure
KW  - treatment planning
ER  - 

TY  - JOUR
M3  - Review
Y1  - 2007
VL  - 3
IS  - 4
SP  - 491
EP  - 502
SN  - 1176-6344
JF  - Vascular Health and Risk Management
JO  - Vasc. Health Risk Manage.
UR  - http://www-embase-com.gx.booktsg.com/search/results?subaction=viewrecord&id=L47542610&from=export
U2  - L47542610
C5  - 17969379
DB  - Embase
DB  - Medline
U4  - 2007-11-23
A1  - Olofsson, S.-O.
A1  - Wiklund, O.
A1  - Borén, J.
M1  - (Olofsson S.-O., Sven-Olof.Olofsson@wlab.gu.se; Wiklund O.; Borén J.) Sahlgrenska Center for Cardiovascular and Metabolic Research, The Wallenberg Laboratory, University of Göteborg, Göteborg, Sweden
M1  - (Olofsson S.-O., Sven-Olof.Olofsson@wlab.gu.se) The Wallenberg Laboratory, Sahlgrenska University Hospital/S, S-413 45 Göteborg, Sweden
AD  - S.-O. Olofsson, The Wallenberg Laboratory, Sahlgrenska University Hospital/S, S-413 45 Göteborg, Sweden
T1  - Apolipoproteins A-I and B: Biosynthesis, role in the development of atherosclerosis and targets for intervention against cardiovascular disease
LA  - English
KW  - ABC transporter A1
KW  - adipophilin
KW  - antilipemic agent
KW  - apolipoprotein A1
KW  - apolipoprotein B
KW  - apolipoprotein B100
KW  - apolipoprotein B48
KW  - cholesterol ester transfer protein
KW  - chylomicron
KW  - coat protein complex II
KW  - fat droplet
KW  - glycosaminoglycan
KW  - high density lipoprotein
KW  - hydroxymethylglutaryl coenzyme A reductase inhibitor
KW  - lipoprotein lipase
KW  - low density lipoprotein
KW  - microsomal triglyceride transfer protein
KW  - mitogen activated protein kinase 1
KW  - perilipin
KW  - phosphatidylcholine sterol acyltransferase
KW  - phospholipase D1
KW  - very low density lipoprotein
KW  - artery wall
KW  - atherosclerosis
KW  - beta sheet
KW  - binding site
KW  - biosynthesis
KW  - cardiovascular disease
KW  - cardiovascular risk
KW  - cholesterol transport
KW  - clinical trial
KW  - drug targeting
KW  - endoplasmic reticulum
KW  - extracellular matrix
KW  - gene targeting
KW  - human
KW  - lipoprotein blood level
KW  - lipoprotein metabolism
KW  - metabolic syndrome X
KW  - non insulin dependent diabetes mellitus
KW  - nonhuman
KW  - protein assembly
KW  - protein degradation
KW  - protein expression
KW  - protein function
KW  - protein interaction
KW  - protein secretion
KW  - protein structure
KW  - protein synthesis
KW  - protein targeting
KW  - review
KW  - translation regulation
N2  - Apolipoprotein (apo) AI and apoB are the major apolipoproteins of high-density lipoprotein (HDL) and low-density lipoprotein (LDL), respectively. ApoB assembles the precursor of LDL, very-low-density lipoprotein (VLDL), in the liver. The assembly starts with the formation of a primordial particle, which is converted to VLDL2. The VLDL2 particle is then transferred to the Golgi apparatus and can either be secreted or converted to triglyceriderich VLDL1. We have reviewed this assembly process, the process involved in the storage of triglycerides in cytosolic lipid droplets, and the relationship between these two processes. We also briefly discuss the formation of HDL. ApoB mediates the interaction between LDL and the arterial wall. Two regions in apoB are involved in this binding. This interaction and its role in the development of atherosclerosis are reviewed. ApoB can be used to measure the number of LDL or VLDL particles present in plasma, as there is one molecule of apoB on each particle. By contrast, the amount of cholesterol and other lipids on each particle varies under different conditions. We address the possibility of using apoAI and apoB levels to estimate the risk of development of cardiovascular diseases and to monitor intervention to treat these diseases. © 2007 Dove Medical Press Limited. All rights reserved.
ER  - 

TY  - JOUR
M3  - Editorial
Y1  - 2007
VL  - 50
IS  - 20
SP  - 1956
EP  - 1958
SN  - 0735-1097
JF  - Journal of the American College of Cardiology
JO  - J. Am. Coll. Cardiol.
UR  - http://www-embase-com.gx.booktsg.com/search/results?subaction=viewrecord&id=L350046333&from=export
U2  - L350046333
C5  - 17996560
DB  - Embase
DB  - Medline
U4  - 2007-11-23
L2  - http://dx.doi.org/10.1016/j.jacc.2007.07.059
DO  - 10.1016/j.jacc.2007.07.059
A1  - Cuchel, M.
A1  - Rader, D.J.
M1  - (Cuchel M.; Rader D.J., rader@mail.med.upenn.gx.booktsg.com) Institute of Translational Medicine, Therapeutics and Cardiovascular Institute, University of Pennsylvania School of Medicine, Philadelphia, PA, United States
AD  - D.J. Rader, Institute of Translational Medicine, Therapeutics and Cardiovascular Institute, University of Pennsylvania School of Medicine, Philadelphia, PA, United States
T1  - Is the Cholesteryl Ester Transfer Protein Proatherogenic or Antiatherogenic in Humans?**Editorials published in the Journal of the American College of Cardiology reflect the views of the authors and do not necessarily represent the views of JACC or the American College of Cardiology.
LA  - English
KW  - cholesterol ester transfer protein
KW  - cholesterol ester transfer protein inhibitor
KW  - hydroxymethylglutaryl coenzyme A reductase inhibitor
KW  - liver triacylglycerol lipase
KW  - torcetrapib
KW  - atherogenesis
KW  - atherosclerosis
KW  - cardiovascular disease
KW  - cholesterol blood level
KW  - cholesterol transport
KW  - editorial
KW  - human
KW  - ischemic heart disease
KW  - nonhuman
KW  - priority journal
KW  - protein function
KW  - risk factor
ER  - 

TY  - JOUR
M3  - Article
Y1  - 2007
VL  - 64
IS  - 21
SP  - 2257
EP  - 2266
SN  - 1079-2082
JF  - American Journal of Health-System Pharmacy
JO  - Am. J. Health-Syst. Pharm.
UR  - http://www-embase-com.gx.booktsg.com/search/results?subaction=viewrecord&id=L350086190&from=export
U2  - L350086190
C5  - 17959578
DB  - Embase
DB  - Medline
U4  - 2007-11-29
L2  - http://dx.doi.org/10.2146/ajhp070041
DO  - 10.2146/ajhp070041
A1  - Leonard, S.W.
A1  - Joss, J.D.
A1  - Mustacich, D.J.
A1  - Blatt, D.H.
A1  - Young, S.L.
A1  - Traber, M.G.
M1  - (Leonard S.W.) Linus Pauling Institute, Oregon State University (OSU), Corvallis, OR, United States
M1  - (Joss J.D.) Good Samaritan Regional Medical Center, Samaritan Health Services (SHS), Corvallis, OR, United States
M1  - (Mustacich D.J.; Blatt D.H.; Young S.L.; Traber M.G., maret.traber@oregonstate.edu) Linus Pauling Institute, OSU, United States
M1  - (Traber M.G., maret.traber@oregonstate.edu) Linus Pauling Institute, Oregon State University, 571 Weniger Hall, Corvallis, OR 97331, United States
AD  - M.G. Traber, Linus Pauling Institute, Oregon State University, 571 Weniger Hall, Corvallis, OR 97331, United States
T1  - Effects of vitamin E on cholesterol levels of hypercholesterolemic patients receiving statins
LA  - English
KW  - alpha tocopherol
KW  - cytochrome P450
KW  - drug metabolite
KW  - high density lipoprotein cholesterol
KW  - mevinolin
KW  - placebo
KW  - simvastatin
KW  - adult
KW  - aged
KW  - article
KW  - cholesterol blood level
KW  - clinical article
KW  - clinical trial
KW  - controlled clinical trial
KW  - controlled study
KW  - drug effect
KW  - female
KW  - follow up
KW  - human
KW  - hypercholesterolemia
KW  - male
KW  - priority journal
KW  - prospective study
KW  - randomization
KW  - randomized controlled trial
KW  - single blind procedure
KW  - treatment duration
KW  - vitamin blood level
KW  - vitamin supplementation
C2  - jr carlson laboratories(United States)
N2  - Purpose. The effects of vitamin E supplementation on the cholesterol levels of hypercholesterolemic patients receiving statin therapy were studied. Methods. In this prospective, single-blind, placebo-controlled, randomized trial, patients who were currently taking either lovastatin or simvastatin for a primary diagnosis of hypercholesterolemia were given placebo for two weeks and then randomized to receive a supplement of either 400 IU of vitamin E or matching placebo after dinner for eight weeks, followed by a two-week washout period. Results. Vitamin E supplementation increased plasma α-tocopherol concentrations approximately 1.6-fold and increased excretion of its urinary metabolite 4-fold significantly from week 2 to week 6 (p < 0.001 for both comparisons). During the eight-week supplementation period, no statistically significant differences in any lipoprotein cholesterol fraction were detected between groups; however, a 6% decrease in high-density-lipoprotein (HDL) cholesterol was detected within the vitamin E group from week 2 to week 6 (p < 0.05), but the decrease was not sufficient to change the cardiac risk ratio. Neither cytochrome P-450 isoenzyme (CYP) 3A (as measured by hydroxylation of urinary Cortisol) nor cholesteryl ester transfer protein (CETP) activity was significantly altered during the study. Conclusion. Vitamin E supplementation did not affect total or low-density-lipoprotein cholesterol levels in hypercho-lesterolemic patients receiving lovastatin or simvastatin. A small but significant decrease in HDL cholesterol levels was observed in the group that received vitamin E supplementation during the supplementation period, but this decrease was no longer significantly different from the placebo group's levels two weeks postsupplementation. The decrease in HDL cholesterol levels did not appear to be related to either CYP3A or CETP. Copyright © 2007, American Society of Health-System Pharmacists, Inc. All rights reserved.
ER  - 

TY  - JOUR
M3  - Article
Y1  - 2007
VL  - 2
IS  - 3
SP  - 214
EP  - 227
SN  - 1574-8901
JF  - Recent Patents on Cardiovascular Drug Discovery
JO  - Recent Pat. Cardiovasc. Drug Discov.
UR  - http://www-embase-com.gx.booktsg.com/search/results?subaction=viewrecord&id=L350200288&from=export
U2  - L350200288
C5  - 18221121
DB  - Embase
DB  - Medline
U4  - 2007-12-20
L2  - http://dx.doi.org/10.2174/157489007782418973
DO  - 10.2174/157489007782418973
A1  - Chhabria, M.T.
A1  - Suhagia, B.N.
A1  - Brahmkshatriya, P.S.
M1  - (Chhabria M.T., mahesh.chhabria@rediffmail.com; Suhagia B.N.; Brahmkshatriya P.S.) Department of Pharmaceutical Chemistry and Quality Assurance, L M College of Pharmacy, Ahmedabad - 380 009 Gujarat, India
AD  - M.T. Chhabria, Department of Pharmaceutical Chemistry and Quality Assurance, L M College of Pharmacy, Ahmedabad - 380 009 Gujarat, India
T1  - HDL elevation and lipid lowering therapy: Current scenario and future perspectives
LA  - English
KW  - dalcetrapib
KW  - 2,4 thiazolidinedione derivative
KW  - 3 [3 [[2 chloro 3 (trifluoromethyl)benzyl](2 diphenylethyl)amino]propoxy]phenylacetic acid
KW  - 4,5 dichloropivaloyl thioester derivative
KW  - ABC transporter A1
KW  - agents affecting lipid metabolism
KW  - antilipemic agent
KW  - apolipoprotein A
KW  - atorvastatin
KW  - cholesterol ester transfer protein inhibitor
KW  - fibric acid derivative
KW  - gemfibrozil
KW  - high density lipoprotein
KW  - indolyl derivative
KW  - liver X receptor
KW  - liver X receptor agonist
KW  - peroxisome proliferator activated receptor alpha
KW  - phospholipid transfer protein
KW  - pyrrole 2,5 dithione derivative
KW  - quinoline derivative
KW  - retinoid X receptor
KW  - retinoid X receptor agonist
KW  - retinoid X receptor alpha modulator
KW  - retinoid X receptor beta modulator
KW  - retinoid X receptor gamma modulator
KW  - scavenger receptor BI
KW  - n (2,2,2 trifluoroethyl) n [4 (2,2,2 trifluoro 1 hydroxy 1 trifluoromethylethyl)phenyl]benzenesulfonamide
KW  - torcetrapib
KW  - triacylglycerol lipase
KW  - unclassified drug
KW  - unindexed drug
KW  - article
KW  - atherosclerosis
KW  - blood pressure
KW  - clinical trial
KW  - diabetes mellitus
KW  - drug development
KW  - drug effect
KW  - drug efficacy
KW  - drug fatality
KW  - drug mechanism
KW  - drug potency
KW  - drug safety
KW  - drug structure
KW  - drug synthesis
KW  - drug withdrawal
KW  - dyslipidemia
KW  - enzyme activity
KW  - enzyme analysis
KW  - gene function
KW  - gene identification
KW  - gene mutation
KW  - gene overexpression
KW  - gene structure
KW  - gene targeting
KW  - human
KW  - hypertension
KW  - hypertriglyceridemia
KW  - lipogenesis
KW  - lipoprotein blood level
KW  - lipoprotein metabolism
KW  - mutational analysis
KW  - nonhuman
KW  - patent
KW  - priority journal
KW  - protein determination
KW  - protein function
KW  - protein targeting
KW  - side effect
KW  - Tangier disease
KW  - transcription initiation
KW  - gw 3965
KW  - jtt 705
KW  - lipitor
KW  - to 901317
C1  - gw 3965
C1  - jtt 705(Hoffmann La Roche,Japan)
C1  - lipitor
C1  - to 901317
C2  - Astra Zeneca
C2  - Hoffmann La Roche(Japan)
C2  - Johnson and Johnson
C2  - SmithKline Beecham
N2  - High density lipoprotein (HDL) has proven its role in reverse cholesterol transport and cellular cholesterol efflux thus acting as a protective factor against atherogenic cardiovascular diseases. The article focuses primarily on structure and function of genes influencing HDL metabolism. Various novel targets involve liver X receptor, retinoid X receptor, peroxisome proliferators activated receptor agonists and apoA-I mimetics. New molecules targeting these nuclear receptors are described. Phospholipid transfer protein and scavenger receptor B1 are also attractive targets in HDL metabolism. ATP-Binding Cassette transporter A1 and several lipases also play a crucial role in HDL metabolism and are very useful target for atherogenic dyslipidemia. Cholesteryl ester transfer protein inhibitors have shown great promise as possible drug candidates of future. Notably, JTT-705 (Japan Tobacco, Roche) is of great interest in spite of withdrawal of torcetrapib. Considering modest effect of currently available therapeutic options on HDL, these novel HDL elevating targets are doubtlessly the target for future atherosclerotic intervention. © 2007 Bentham Science Publishers Ltd.
ER  - 

TY  - JOUR
M3  - Review
Y1  - 2007
VL  - 2
IS  - 3
SP  - 228
EP  - 236
SN  - 1574-8901
JF  - Recent Patents on Cardiovascular Drug Discovery
JO  - Recent Pat. Cardiovasc. Drug Discov.
UR  - http://www-embase-com.gx.booktsg.com/search/results?subaction=viewrecord&id=L350213805&from=export
U2  - L350213805
C5  - 18221122
DB  - Embase
DB  - Medline
U4  - 2008-01-30
L2  - http://dx.doi.org/10.2174/157489007782418982
DO  - 10.2174/157489007782418982
A1  - Puccetti, L.
A1  - Acampa, M.
A1  - Auteri, A.
M1  - (Puccetti L., puccetti@unisi.it; Acampa M.; Auteri A.) Department of Clinical Medicine and Immunological Sciences, Section of Internal Medicine, University of Siena, Siena, Italy
AD  - L. Puccetti, Department of Internal Medicine and Immunology, Section of Internal Medicine, University of Siena, Siena, Italy
T1  - Pharmacogenetics of statins therapy
LA  - English
KW  - apolipoprotein A1
KW  - apolipoprotein E
KW  - atorvastatin
KW  - calcium channel blocking agent
KW  - cerivastatin
KW  - cholesterol ester transfer protein
KW  - creatine kinase
KW  - dipeptidyl carboxypeptidase inhibitor
KW  - fluvastatin
KW  - gemfibrozil
KW  - hydroxymethylglutaryl coenzyme A reductase
KW  - hydroxymethylglutaryl coenzyme A reductase inhibitor
KW  - mevinolin
KW  - pitavastatin
KW  - placebo
KW  - pravastatin
KW  - rosuvastatin
KW  - simvastatin
KW  - atherosclerosis
KW  - cardiovascular disease
KW  - cardiovascular risk
KW  - cause of death
KW  - central nervous system disease
KW  - clinical trial
KW  - creatine kinase blood level
KW  - DNA polymorphism
KW  - drug blood level
KW  - drug choice
KW  - drug efficacy
KW  - drug induced headache
KW  - drug mechanism
KW  - drug metabolism
KW  - drug potentiation
KW  - drug response
KW  - drug safety
KW  - drug tolerability
KW  - drug transformation
KW  - drug transport
KW  - drug withdrawal
KW  - dyspepsia
KW  - familial hypercholesterolemia
KW  - gastrointestinal symptom
KW  - gene frequency
KW  - gene function
KW  - gene mutation
KW  - genetic polymorphism
KW  - genetic variability
KW  - genotype
KW  - heterozygote
KW  - human
KW  - hyperlipidemia
KW  - hypertension
KW  - ischemic heart disease
KW  - lipid metabolism
KW  - lipoprotein metabolism
KW  - lipoprotein secretion
KW  - liver toxicity
KW  - morbidity
KW  - mortality
KW  - muscle cramp
KW  - muscle weakness
KW  - mutational analysis
KW  - myalgia
KW  - myopathy
KW  - myositis
KW  - nonhuman
KW  - pharmacogenetics
KW  - phenotype
KW  - pleiotropy
KW  - priority journal
KW  - review
KW  - rhabdomyolysis
KW  - risk reduction
KW  - side effect
KW  - single nucleotide polymorphism
KW  - sleep disorder
N2  - Cardiovascular disease has become the global leading cause of death worldwide, representing the most frequent cause of morbidity and mortality in the developed world. Statins, the most widely prescribed cholesterol-lowering drugs, are considered to be first-line therapeutics for the prevention of coronary heart disease and atherosclerosis. Meta-analyses from several primary and secondary intervention studies have clearly shown that cholesterol-lowering medication, significantly reduces cardiovascular events, mortality, and morbidity, but considerable interindividual variation exists in response to statin therapy. Pharmacogenomics can provide important insights into statins therapy through elucidation of the genetic (or genomic) contribution to variable response for these drugs. The search for genetic polymorphisms may enable us to identify novel determinants of drug responsiveness by means of the study of three candidate genes groups: (1) genes encoding proteins involved in metabolism or drug transport, or both, that influence drug pharmacokinetics; (2) genes encoding proteins involved in mechanism of action and/or metabolic pathways on which drugs operate (that influence pharmacodynamics); (3) genes encoding proteins involved in the underlying disease condition or intermediate phenotype. This review briefly summarizes the recent pharmacogenomic and pharmacogenetic patents and the potential contributions of genetic variations in candidate genes related to lipid and lipoprotein metabolism and statins efficacy. © 2007 Bentham Science Publishers Ltd.
ER  - 

TY  - JOUR
M3  - Article
Y1  - 2007
VL  - 2
IS  - 3
SP  - 195
EP  - 204
SN  - 1574-8901
JF  - Recent Patents on Cardiovascular Drug Discovery
JO  - Recent Pat. Cardiovasc. Drug Discov.
UR  - http://www-embase-com.gx.booktsg.com/search/results?subaction=viewrecord&id=L350225308&from=export
U2  - L350225308
C5  - 18221119
DB  - Embase
DB  - Medline
U4  - 2008-01-30
L2  - http://dx.doi.org/10.2174/157489007782418937
DO  - 10.2174/157489007782418937
A1  - Samuels, M.E.
M1  - (Samuels M.E., mark.e.samuels@umontreal.ca) Centre de Recherche du CHUM, Université de Montréal, Hôpital Notre-Dame, 1560, rue Sherbrooke Est., Montréal, QC H2L 4M1, Canada
AD  - M.E. Samuels, Centre de Recherche du CHUM, Université de Montréal, Hôpital Notre-Dame, 1560, rue Sherbrooke Est, Montréal, QC H2L 4M1, Canada
T1  - Genetics of cholesterol and lipoprotein metabolism
LA  - English
KW  - ABC transporter A1
KW  - apolipoprotein A1
KW  - apolipoprotein B
KW  - atorvastatin
KW  - cholesterol ester transfer protein
KW  - cholesterol ester transfer protein inhibitor
KW  - diazoxide
KW  - ezetimibe
KW  - gene product
KW  - glucose
KW  - high density lipoprotein cholesterol
KW  - hydroxymethylglutaryl coenzyme A reductase
KW  - hydroxymethylglutaryl coenzyme A reductase inhibitor
KW  - ispagula
KW  - low density lipoprotein
KW  - low density lipoprotein cholesterol
KW  - low density lipoprotein receptor
KW  - mevinolin
KW  - microsomal triglyceride transfer protein
KW  - microsomal triglyceride transfer protein inhibitor
KW  - protein S447X
KW  - proteinase inhibitor
KW  - ribosome RNA
KW  - rosuvastatin
KW  - serine proteinase
KW  - simvastatin
KW  - sulfonylurea derivative
KW  - sulfonylurea receptor 1
KW  - torcetrapib
KW  - unclassified drug
KW  - unindexed drug
KW  - allele
KW  - article
KW  - atherosclerosis
KW  - cardiovascular disease
KW  - cardiovascular risk
KW  - cholesterol metabolism
KW  - cholesterol transport
KW  - clinical trial
KW  - diabetes mellitus
KW  - drug efficacy
KW  - drug marketing
KW  - drug mechanism
KW  - drug research
KW  - drug safety
KW  - drug synthesis
KW  - drug targeting
KW  - drug withdrawal
KW  - dyslipidemia
KW  - gene activity
KW  - gene expression
KW  - gene function
KW  - gene mutation
KW  - gene overexpression
KW  - gene sequence
KW  - genetic risk
KW  - genetic variability
KW  - genome analysis
KW  - genotype phenotype correlation
KW  - glucose blood level
KW  - high risk patient
KW  - human
KW  - hypercholesterolemia
KW  - hypoglycemia
KW  - lipid absorption
KW  - lipogenesis
KW  - lipoprotein metabolism
KW  - liver dysfunction
KW  - metabolic regulation
KW  - monogenic disorder
KW  - nonhuman
KW  - patent
KW  - pharmacogenetics
KW  - prediction
KW  - priority journal
KW  - protein processing
KW  - regulatory mechanism
KW  - rhabdomyolysis
KW  - risk assessment
KW  - risk factor
KW  - RNA interference
KW  - unspecified side effect
KW  - crestor
KW  - lipitor
KW  - mevacor
KW  - zocor
C1  - crestor
C1  - lipitor
C1  - mevacor
C1  - zocor
C2  - Pfizer
C2  - Schering
N2  - The goal of drugs is to modulate the activity of particular gene products in order to change the physiological state of an organism from disease to health. Because of the complexity of development and metabolism, it is difficult to extrapolate from in vitro experimental results using purified reagents, to predict the actual change in behavior of an entire biological system in vivo. Metabolic control analysis provides a theoretical framework for understanding the basis of this apparent paradox. In practice, genetics provides a unique opportunity to observe the behavior of whole systems in the presence of different amounts of a particular gene product, resulting from varying genomic sequences of alleles governing the expression or activity of that gene product. This is most evident in the case of monogenic disorders, in which severe mutations in a gene lead to clear effects on gene product activity, and strong causal genotype/phenotype correlations can be inferred. Among the many therapeutic targets currently in development for treatment of dyslipidemia, a major risk factor for cardiovascular disease, there is particular interest in those targets whose coding genes are associated with molecularly characterized monogenic human conditions. Herein a selection of these genetic disorders, especially those involving HDL and LDL cholesterol, is discussed in the context of ongoing or potential therapeutic development programs. This article also includes recent patent review coverage. © 2007 Bentham Science Publishers Ltd.
ER  - 

TY  - JOUR
M3  - Editorial
Y1  - 2007
VL  - 61
IS  - 11
SP  - 1782
EP  - 1786
SN  - 1368-5031
SN  - 1742-1241
JF  - International Journal of Clinical Practice
JO  - Int. J. Clin. Pract.
UR  - http://www-embase-com.gx.booktsg.com/search/results?subaction=viewrecord&id=L47573098&from=export
U2  - L47573098
C5  - 17935541
DB  - Embase
DB  - Medline
U4  - 2007-11-01
L2  - http://dx.doi.org/10.1111/j.1742-1241.2007.01570.x
DO  - 10.1111/j.1742-1241.2007.01570.x
A1  - Wierzbicki, A.S.
M1  - (Wierzbicki A.S., anthony.wierzbicki@kcl.ac.uk) St. Thomas Hospital, London, United Kingdom
AD  - A.S. Wierzbicki, St. Thomas Hospital, London, United Kingdom
T1  - Intervening on HDL-C: Is it possible? Does it work?
LA  - English
KW  - apolipoprotein A1
KW  - apolipoprotein A2
KW  - apolipoprotein C3
KW  - atorvastatin
KW  - bezafibrate
KW  - bile acid sequestrant
KW  - cholesterol ester transfer protein
KW  - colestipol
KW  - colestyramine
KW  - fenofibrate
KW  - fibric acid derivative
KW  - gemfibrozil
KW  - glitazone derivative
KW  - high density lipoprotein
KW  - high density lipoprotein cholesterol
KW  - lipoprotein lipase
KW  - low density lipoprotein
KW  - 2 [4 [3 [4,5 dihydro 1 (4 methylbenzyl) 5 oxo 1h 1,2,4 triazol 3 yl]propyl]phenoxy] 2 methylpropionic acid
KW  - nicotinic acid
KW  - peroxisome proliferator activated receptor alpha agonist
KW  - pioglitazone
KW  - rimonabant
KW  - rosiglitazone
KW  - sibutramine
KW  - statine derivative
KW  - tetrahydrolipstatin
KW  - torcetrapib
KW  - triacylglycerol
KW  - troglitazone
KW  - unclassified drug
KW  - arterial intimal hyperplasia
KW  - atherosclerotic plaque
KW  - cardiovascular disease
KW  - cholesterol transport
KW  - clinical trial
KW  - combination chemotherapy
KW  - coronary atherosclerosis
KW  - drug withdrawal
KW  - editorial
KW  - familial hypercholesterolemia
KW  - fluid retention
KW  - heart death
KW  - heart failure
KW  - human
KW  - hyperlipidemia
KW  - hypertension
KW  - monotherapy
KW  - priority journal
KW  - side effect
KW  - treatment response
KW  - ly 518674
KW  - orlistat
C1  - ly 518674
C1  - orlistat
ER  - 

TY  - JOUR
M3  - Article
Y1  - 2007
VL  - 142
IS  - 41
SP  - 30
EP  - 33
SN  - 0031-6911
JF  - Pharmaceutisch Weekblad
JO  - Pharm. Weekbl.
UR  - http://www-embase-com.gx.booktsg.com/search/results?subaction=viewrecord&id=L350067911&from=export
U2  - L350067911
DB  - Embase
U4  - 2007-10-12
A1  - Ezinga, M.
A1  - Ros, J.J.W.
M1  - (Ezinga M.) Stagiair Farmacie, Universiteit Utrecht,
M1  - (Ros J.J.W.) Ziekenhuisapotheker, Apotheek Gelre Ziekenhuizen, Apeldoorn
M1  - (Ros J.J.W.) Apotheek Gelre Ziekenhuizen, Locatie Lukas, Postbus 9014, 7300 DS Apeldoorn
AD  - J.J.W. Ros, Apotheek Gelre Ziekenhuizen, Locatie Lukas, Postbus 9014, 7300 DS Apeldoorn
T1  - Disappointment about torcetrapib
T2  - Torcetrapib stelt toch teleur
LA  - Dutch
KW  - ABC transporter A1
KW  - atorvastatin
KW  - cholesterol ester transfer protein
KW  - high density lipoprotein cholesterol
KW  - low density lipoprotein cholesterol
KW  - torcetrapib
KW  - article
KW  - atherosclerosis
KW  - cardiovascular disease
KW  - cholesterol blood level
KW  - drug effect
KW  - drug tolerability
KW  - human
KW  - intima
KW  - lipid metabolism
ER  - 

TY  - JOUR
M3  - Editorial
Y1  - 2007
VL  - 16
IS  - 10
SP  - 1509
EP  - 1516
SN  - 1354-3784
JF  - Expert Opinion on Investigational Drugs
JO  - Expert Opin. Invest. Drugs
UR  - http://www-embase-com.gx.booktsg.com/search/results?subaction=viewrecord&id=L350028403&from=export
U2  - L350028403
C5  - 17922616
DB  - Embase
DB  - Medline
U4  - 2007-12-19
L2  - http://dx.doi.org/10.1517/13543784.16.10.1509
DO  - 10.1517/13543784.16.10.1509
A1  - Howes, L.G.
A1  - Kostner, K.
M1  - (Howes L.G., laurie_howes@health.qld.gov.au) Griffith and Bond University Medical Schools, Department of Cardiology, Gold Coast Hospital, Southport, QLD 4215, Australia
M1  - (Kostner K.) Department of Cardiology, University of Queensland, Mater Hospital, Brisbane, QLD, Australia
AD  - L.G. Howes, Griffith and Bond University Medical Schools, Department of Cardiology, Gold Coast Hospital, Southport, QLD 4215, Australia
T1  - The withdrawal of torcetrapib from drug development: Implications for the future of drugs that alter HDL metabolism
LA  - English
KW  - dalcetrapib
KW  - apolipoprotein A1
KW  - atorvastatin
KW  - calcium
KW  - cholesterol
KW  - cholesterol ester transfer protein
KW  - cholesterol ester transfer protein inhibitor
KW  - gemfibrozil
KW  - high density lipoprotein
KW  - hydroxymethylglutaryl coenzyme A reductase inhibitor
KW  - nicotinic acid
KW  - phospholipid
KW  - placebo
KW  - pravastatin
KW  - serum amyloid A
KW  - torcetrapib
KW  - angina pectoris
KW  - angioplasty
KW  - arterial intimal hyperplasia
KW  - atheroma
KW  - atherosclerosis
KW  - blood pressure
KW  - calcium blood level
KW  - cardiovascular effect
KW  - cardiovascular inflammation
KW  - carotid artery
KW  - cell migration
KW  - cell proliferation
KW  - cerebrovascular accident
KW  - cholesterol blood level
KW  - cholesterol transport
KW  - clinical trial
KW  - combination chemotherapy
KW  - coronary artery disease
KW  - drug binding
KW  - drug safety
KW  - editorial
KW  - enzyme inhibition
KW  - heart failure
KW  - human
KW  - hypercholesterolemia
KW  - in vitro study
KW  - lipoprotein blood level
KW  - lipoprotein metabolism
KW  - monotherapy
KW  - morbidity
KW  - mortality
KW  - nonhuman
KW  - optimal drug dose
KW  - Leporidae
KW  - recommended drug dose
KW  - restenosis
KW  - side effect
KW  - systolic blood pressure
KW  - unspecified side effect
KW  - jtt 705
C1  - jtt 705(Japanese Tobacco)
C2  - Japanese Tobacco
N2  - In December 2006, Pfizer withdrew torcetrapib, a cholesterol ester transferase protein (CETP) that elevates plasma HDL levels, from further development following an excess in mortality in the active treatment arm of the study. Although torcetrapib successfully elevated HDL levels, significant increases in blood pressure were observed in three surrogate outcome studies that were conducted over the approximate same time period. Two of these studies examined carotid intima-medial thickness and one examined coronary artery atheroma load and none of the studies found a significant benefit in favour of torcetrapib therapy. It is likely that the torcetrapib-induced increase in blood pressure contributed to the apparent adverse effect of the drug on mortality and further studies are needed to determine why this occurred and whether it is a class effect of CETP inhibitors. In addition, further research is needed to determine whether the manner which CETP alters vascular biology and, in particular, the effect that it has on vascular inflammation associated with denuded enclothelium. Despite disappointing results so far, CETP inhibitors should not be abandoned as much remains to be learnt from them and they may yet prove to be a valuable class of lipid-modifying drug. © 2007 Informa UK Ltd.
ER  - 

TY  - JOUR
M3  - Article
Y1  - 2007
VL  - 8
IS  - 15
SP  - 2459
EP  - 2463
SN  - 1465-6566
JF  - Expert Opinion on Pharmacotherapy
JO  - Expert Opin. Pharmacother.
UR  - http://www-embase-com.gx.booktsg.com/search/results?subaction=viewrecord&id=L350041334&from=export
U2  - L350041334
C5  - 17931083
DB  - Embase
DB  - Medline
U4  - 2007-12-19
L2  - http://dx.doi.org/10.1517/14656566.8.15.2459
DO  - 10.1517/14656566.8.15.2459
A1  - Anagnostopoulou, K.
A1  - Kolovou, G.
A1  - Kostakou, P.
A1  - Mihas, C.
A1  - Mikhailidis, D.
A1  - Cokkinos, D.V.
M1  - (Anagnostopoulou K.; Kolovou G., genovefa@kolovou.com; Kostakou P.; Cokkinos D.V.) Onassis Cardiac Surgery Center, 1st Cardiology Department, 356 Sygrou Avenue, 176 74 Athens, Greece
M1  - (Mihas C.) General Hospital of Kimi, Internal Medicine Department, Kimi, Greece
M1  - (Mikhailidis D.) Royal Free Hospital, Department of Clinical Biochemistry, Royal Free and University College Medical School, London, United Kingdom
AD  - G. Kolovou, Onassis Cardiac Surgery Center, 1st Cardiology Department, 356 Sygrou Avenue, 176 74 Athens, Greece
T1  - Pharmacogenetic study of cholesteryl ester transfer protein gene and simvastatin treatment in hypercholesterolaemic subjects
LA  - English
KW  - cholesterol ester transfer protein
KW  - high density lipoprotein cholesterol
KW  - low density lipoprotein cholesterol
KW  - simvastatin
KW  - triacylglycerol
KW  - adult
KW  - aged
KW  - article
KW  - cholesterol blood level
KW  - clinical trial
KW  - controlled clinical trial
KW  - controlled study
KW  - drug effect
KW  - drug response
KW  - female
KW  - gene frequency
KW  - genetic polymorphism
KW  - genetic variability
KW  - genotype
KW  - Greece
KW  - human
KW  - hypercholesterolemia
KW  - major clinical study
KW  - male
KW  - pharmacogenetics
KW  - triacylglycerol blood level
N2  - Objective: To examine the effect of the I405V and TaqIB polymorphisms of cholesteryl ester transfer protein (CETP) on the lipid response after simvastatin treatment in 180 hypercholesterolaemic patients. Methods: Hypercholesterolaemic patients (n = 180) attending the lipid clinic at the Onassis Cardiac Surgery Center were genotyped and their response to simvastatin was evaluated. Results: Sequence variations in the CETP gene influenced the effect of lipid-lowering treatment. Specifically, the I allele of the I405V polymorphism was associated with a greater reduction in triglyceride (TG; p = 0.04) and a significant increase in high-density lipoprotein cholesterol (HDL-C) levels (p = 0.05) after treatment compared with the V allele. Conclusions: The authors' findings suggest that CETP I405V polymorphism modifies the effect of simvastatin on TG reduction and HDL-C elevation; the carriers of the I allele responded better to treatment. These findings need to be confirmed in larger studies. © 2007 Informa UK Ltd.
ER  - 

TY  - JOUR
M3  - Conference Paper
Y1  - 2007
VL  - 77
IS  - SUPPL. 4
SP  - 42
EP  - 47
SN  - 1405-9940
JF  - Archivos de Cardiologia de Mexico
JO  - Arch. Cardiol. Mex.
UR  - http://www-embase-com.gx.booktsg.com/search/results?subaction=viewrecord&id=L351980735&from=export
U2  - L351980735
C5  - 18938696
DB  - Embase
DB  - Medline
U4  - 2008-08-29
A1  - Romero, C.P.
M1  - (Romero C.P.) Instituto Nacional de Cardiologia Ignacio Chávez, Departamento de Endocrinología,
M1  - (Romero C.P.) Instituto Nacional de Cardiología Ignacio Chávez. INCICH, Juan Badiano Núm. 1. Col. Sección XVI, Tlalpan 14080. México, D.F., Mexico
AD  - C. P. Romero, Instituto Nacional de Cardiología Ignacio Chávez. INCICH, Juan Badiano Núm. 1. Col. Sección XVI, Tlalpan 14080. México, D.F., Mexico
T1  - Some physiopathologic features of metabolic syndrome
T2  - Aspectos fisiopatológicos del síndrome metabólico
LA  - Spanish
KW  - cholesterol ester transfer protein inhibitor
KW  - fibric acid derivative
KW  - high density lipoprotein
KW  - high density lipoprotein cholesterol
KW  - hydroxymethylglutaryl coenzyme A reductase inhibitor
KW  - nicotinic acid
KW  - triacylglycerol
KW  - atherogenesis
KW  - atherosclerosis
KW  - cardiovascular disease
KW  - cardiovascular risk
KW  - cholesterol blood level
KW  - cholesterol transport
KW  - clinical feature
KW  - conference paper
KW  - correlation analysis
KW  - disease association
KW  - dyslipidemia
KW  - human
KW  - ischemic heart disease
KW  - metabolic syndrome X
KW  - non insulin dependent diabetes mellitus
KW  - pathophysiology
KW  - protein function
KW  - protein structure
KW  - triacylglycerol blood level
N2  - Metabolic syndrome (MS) is a common condition strongly associated with the development of type 2 diabetes and coronary heart disease (CHD). High triglycerides (TG) and low high density lipoprotein cholesterol (HDL-C) often occur together and represent the fundamental dyslipidemia of patients with MS. This abnormal lipoprotein profile is a major risk factor for premature cardiovascular disease. This review briefly discusses new findings on structure and functions of HDL in the atherogenic dyslipidemic condition known as MS. While the knowledge of the association between HDL-C and CHD began with the observation of an inverse relationship between HDL-C values and CHD risk, information in recent years shows the important role of HDL function in the pathogenesis of atherosclerosis. HDL particles are heterogeneous in structure, intravascular metabolism and antiatherogenic activity. Reductions in HDL-C concentrations, as seen in MS, are frequently associated with an abnormal HDL subclass distribution, altered HDL chemical composition, reduced anti-inflamatory and antioxidative properties, and low capacity to promote cholesterol efflux. Deficiency of HDL particle number and attenuated antiaterogenic activity favor accelerated atherosclerosis. These data justify renewed emphasis on low HDL-C as a major risk factor in the prevention and treatment of CHD. Pharmacological interventions that increase HDL-C can also improve the quality and biological activities of HDL particles. Fibrates, nicotinic acid, cholesteryl ester transfer protein inhibitors, and reconstituted HDL are being investigated. Patients with MS constitute a high risk group that would particularly benefit from intervention to rise HDL-C.
ER  - 

TY  - JOUR
M3  - Review
Y1  - 2007
VL  - 59
IS  - 3
SP  - 299
EP  - 316
SN  - 0393-2249
JF  - Minerva Urologica e Nefrologica
JO  - Minerva Urol. Nefrol.
UR  - http://www-embase-com.gx.booktsg.com/search/results?subaction=viewrecord&id=L350205659&from=export
U2  - L350205659
C5  - 17912226
DB  - Embase
DB  - Medline
U4  - 2007-12-20
A1  - Krane, V.
A1  - Wanner, C.
M1  - (Krane V., krane_v@medizin.uni-wuerzburg.de; Wanner C.) Division of Nephrology, Department of Medicine, University of Würzburg, Würzburg, Germany
M1  - (Krane V., krane_v@medizin.uni-wuerzburg.de) University of Würzburg, Department of Medicine 1, Division of Nephrology, Josef-Schneider-Str. 2, D-97080 Würzburg, Germany
AD  - V. Krane, University of Würzburg, Department of Medicine 1, Division of Nephrology, Josef-Schneider-Str. 2, D-97080 Würzburg, Germany
T1  - Dyslipidaemia in chronic kidney disease
LA  - English
KW  - antilipemic agent
KW  - atorvastatin
KW  - bezafibrate
KW  - clofibrate
KW  - cyclosporine
KW  - everolimus
KW  - ezetimibe
KW  - fenofibrate
KW  - fibric acid derivative
KW  - fish oil
KW  - fluvastatin
KW  - gemfibrozil
KW  - hydroxymethylglutaryl coenzyme A reductase inhibitor
KW  - low molecular weight heparin
KW  - mevinolin
KW  - nicotinic acid
KW  - placebo
KW  - pravastatin
KW  - sirolimus
KW  - rosuvastatin
KW  - sevelamer
KW  - simvastatin
KW  - tacrolimus
KW  - cardiovascular disease
KW  - chronic kidney failure
KW  - clinical trial
KW  - comorbidity
KW  - controlled clinical trial
KW  - disease association
KW  - disease course
KW  - drug dose reduction
KW  - drug effect
KW  - drug potentiation
KW  - drug withdrawal
KW  - dyslipidemia
KW  - heart death
KW  - heart disease
KW  - heart infarction
KW  - hemodialysis
KW  - human
KW  - kidney transplantation
KW  - laboratory test
KW  - lifestyle modification
KW  - myalgia
KW  - nephrotic syndrome
KW  - non insulin dependent diabetes mellitus
KW  - peritoneal dialysis
KW  - practice guideline
KW  - proteinuria
KW  - randomized controlled trial
KW  - renal replacement therapy
KW  - review
KW  - risk reduction
KW  - unspecified side effect
N2  - Chronic kidney disease (CKD) is associated with a highly atherogenic lipid profile, characterized by elevated triglycerides, low high-density lipoprotein (HDL) cholesterol and accumulation of small dense low-density lipoprotein (LDL) particles. Diverse mechanisms are responsible: uraemia, dialysis, immunosuppressive drugs and concomitant diseases exert their effect on the activity of key enzymes, transfer proteins and receptors involved in lipid metabolism. Post hoc analyses from large scale randomized controlled trials suggest a benefit of statin therapy with respect to cardiovascular and renal endpoints in patients with early CKD comparable to the effect in people without renal disease. Observational studies found a reduction in the risk of contrast media induced nephropathy and a reduction in the risk of hospitalization for sepsis in patients who had CKD and were treated with statins. In contrast, prospective, randomized, controlled statin trials in patients with diabetes on haemodialysis and in renal transplant recipients have not conclusively shown improvements in hard cardiovascular endpoints. This review will focus on lipid disturbances in renal disease, their impact on cardiovascular disease, existing end-point studies and current treatment guidelines.
ER  - 

TY  - JOUR
M3  - Article
Y1  - 2007
VL  - 48
IS  - 9
SP  - 2072
EP  - 2078
SN  - 0022-2275
SN  - 1539-7262
JF  - Journal of Lipid Research
JO  - J. Lipid Res.
UR  - http://www-embase-com.gx.booktsg.com/search/results?subaction=viewrecord&id=L47360627&from=export
U2  - L47360627
C5  - 17563401
DB  - Embase
DB  - Medline
U4  - 2007-09-01
L2  - http://dx.doi.org/10.1194/jlr.M700076-JLR200
DO  - 10.1194/jlr.M700076-JLR200
A1  - Singer, J.B.
A1  - Holdaas, H.
A1  - Jardine, A.G.
A1  - Fellstrøm, B.
A1  - Os, I.
A1  - Bermann, G.
A1  - Meyer, J.M.
M1  - (Singer J.B., jonathan.singer@novartis.com; Meyer J.M.) Clinical Pharmacogenetics, Novartis Institutes for Biomedical Research, Cambridge, MA, United States
M1  - (Holdaas H.) Medical Department, Rikshospitalet, Oslo, Norway
M1  - (Jardine A.G.) Department of Medicine and Therapeutics, University of Glasgow, Glasgow, United Kingdom
M1  - (Fellstrøm B.) University Hospital, Uppsala, Sweden
M1  - (Os I.) School of Medicine, University of Oslo, Oslo, Norway
M1  - (Bermann G.) Biostatistics and Statistical Reporting, Novartis Pharma AG, Basel, Switzerland
AD  - J.B. Singer, Clinical Pharmacogenetics, Novartis Institutes for Biomedical Research, Cambridge, MA, United States
T1  - Genetic analysis of fluvastatin response and dyslipidemia in renal transplant recipients
LA  - English
KW  - cholesterol ester transfer protein
KW  - fluvastatin
KW  - high density lipoprotein cholesterol
KW  - hydroxymethylglutaryl coenzyme A reductase
KW  - low density lipoprotein cholesterol
KW  - placebo
KW  - pravastatin
KW  - adult
KW  - article
KW  - cardiovascular disease
KW  - clinical trial
KW  - controlled clinical trial
KW  - controlled study
KW  - DNA polymorphism
KW  - drug efficacy
KW  - drug mechanism
KW  - drug response
KW  - dyslipidemia
KW  - female
KW  - genetic analysis
KW  - graft failure
KW  - graft recipient
KW  - heart disease
KW  - heredity
KW  - human
KW  - kidney transplantation
KW  - longitudinal study
KW  - major clinical study
KW  - male
KW  - pharmacogenetics
KW  - priority journal
KW  - single nucleotide polymorphism
N2  - The Assessment of Lescol in Renal Transplantation clinical trial demonstrated the efficacy of fluvastatin in reducing cardiovascular (CV) disease in renal transplant recipients. The study included a voluntary pharmacogenetic component, enrolling 1,404 patients, which allowed association testing of baseline measures and longitudinal analysis of the 707 fluvastatin-treated and 697 placebo-treated individuals. A candidate gene approach, examining 42 polymorphisms in 18 genes, was used to test for association between selected polymorphisms and major adverse cardiac events, graft failure, change in LDL and HDL cholesterol, and baseline LDL and HDL cholesterol. Reported associations between cholesteryl ester transfer protein (CETP) and baseline HDL cholesterol were replicated, with four previously implicated single nucleotide polymorphisms significantly associated in males and one in females; tests of reported associations between CETP and CV disease yielded varying results. We found no evidence for genetic factors affecting fluvastatin response. Polymorphisms in 3-hydroxy-3-methylglutaryl-coenzyme A reductase (HMGCR) previously reported to affect the efficacy of pravastatin did not show a similar effect on the reduction of LDL cholesterol by fluvastatin. Copyright © 2007 by the American Society for Biochemistry and Molecular Biology, Inc.
ER  - 

TY  - JOUR
M3  - Editorial
Y1  - 2007
VL  - 16
IS  - 5
SP  - 193
EP  - 195
SN  - 1210-0048
JF  - Kardiologia
JO  - Kardiologia
UR  - http://www-embase-com.gx.booktsg.com/search/results?subaction=viewrecord&id=L47559222&from=export
U2  - L47559222
DB  - Embase
U4  - 2007-11-23
A1  - Vohnout, B.
A1  - Raslova, K.
A1  - Dobiasova, M.
M1  - (Vohnout B., branislav.vohnout@rm.unicatt.it) Research Laboratories, John Paul II Center for High Technology Research and Education in Biomedical Sciences, Catholic University of the Sacred Heart, Largo Gemelli 1, 861 00 Campobasso, Italy
M1  - (Raslova K.) Metabolic Center Ltd and Slovak Medical University, Bratislava, Slovakia
M1  - (Dobiasova M.) Institute of Physiology, Academy of Sciences of the Czech Republic, Prague, Czech Republic
AD  - B. Vohnout, Research Laboratories, John Paul II Center for High Technology Research and Education in Biomedical Sciences, Catholic University of the Sacred Heart, Largo Gemelli 1, 861 00 Campobasso, Italy
T1  - Cholesterol ester transfer protein inhibition in prevention of cardiovascular disease: The end of the promising story?
LA  - English
KW  - dalcetrapib
KW  - apolipoprotein A1
KW  - apolipoprotein B
KW  - apolipoprotein B100
KW  - apolipoprotein C2
KW  - apolipoprotein E
KW  - atorvastatin
KW  - cholesterol ester transfer protein inhibitor
KW  - high density lipoprotein cholesterol
KW  - low density lipoprotein cholesterol
KW  - phosphatidylcholine sterol acyltransferase
KW  - scavenger receptor
KW  - torcetrapib
KW  - triacylglycerol
KW  - very low density lipoprotein cholesterol
KW  - angina pectoris
KW  - angiocardiography
KW  - arterial intimal hyperplasia
KW  - atherosclerosis
KW  - cardiovascular disease
KW  - cardiovascular risk
KW  - cholesterol metabolism
KW  - cholesterol transport
KW  - clinical trial
KW  - combination chemotherapy
KW  - drug fatality
KW  - drug safety
KW  - lack of drug effect
KW  - editorial
KW  - esterification
KW  - heart failure
KW  - heart infarction
KW  - human
KW  - hypertension
KW  - intravascular ultrasound
KW  - lipid metabolism
KW  - monotherapy
KW  - nonhuman
KW  - outcomes research
KW  - particle size
KW  - risk reduction
KW  - vasospasm
KW  - jtt 705
C1  - jtt 705
ER  - 

TY  - JOUR
M3  - Review
Y1  - 2007
VL  - 33
IS  - 1
SP  - 51
EP  - 55
SN  - 0895-8696
JF  - Journal of Molecular Neuroscience
JO  - J. Mol. Neurosci.
UR  - http://www-embase-com.gx.booktsg.com/search/results?subaction=viewrecord&id=L47574958&from=export
U2  - L47574958
C5  - 17901546
DB  - Embase
DB  - Medline
U4  - 2007-09-01
L2  - http://dx.doi.org/10.1007/s12031-007-0040-5
DO  - 10.1007/s12031-007-0040-5
A1  - Vega, G.L.
A1  - Weiner, M.F.
M1  - (Vega G.L., Gloria.Vega@utsouthwestern.edu) Nutrition and Metabolism Laboratory, Metabolic Unit, Veterans Affairs Medical Center,
M1  - (Vega G.L., Gloria.Vega@utsouthwestern.edu) Department of Clinical Nutrition, Center for Human Nutrition, University of Texas Southwestern Medical Center, 5323 Harry Hines Blvd., Dallas, TX 75390-9052, United States
M1  - (Weiner M.F.) Departments of Psychiatry and Neurology, Alzheimer's Disease Center, University of Texas Southwestern Medical Center, Dallas, TX, United States
AD  - G.L. Vega, Department of Clinical Nutrition, Center for Human Nutrition, University of Texas Southwestern Medical Center, 5323 Harry Hines Blvd., Dallas, TX 75390-9052, United States
T1  - Plasma 24S hydroxycholesterol response to statins in Alzheimer's disease patients: Effects of gender, CYP46, and ApoE polymorphisms
LA  - English
KW  - apolipoprotein E
KW  - atorvastatin
KW  - cholesterol
KW  - cholesterol 24 hydroxylase
KW  - cholesterol derivative
KW  - cholesterol ester transfer protein
KW  - hydroxymethylglutaryl coenzyme A reductase inhibitor
KW  - lipoprotein
KW  - membrane lipid
KW  - mevinolin
KW  - nicotinic acid
KW  - oxygenase
KW  - oxysterol
KW  - pravastatin
KW  - rosuvastatin
KW  - simvastatin
KW  - unclassified drug
KW  - Alzheimer disease
KW  - blood brain barrier
KW  - brain metabolism
KW  - catalysis
KW  - cell membrane
KW  - central nervous system
KW  - cerebrospinal fluid
KW  - cholesterol blood level
KW  - cholesterol metabolism
KW  - cholesterol synthesis
KW  - cholesterol transport
KW  - clinical trial
KW  - drug effect
KW  - drug efficacy
KW  - drug megadose
KW  - drug response
KW  - genetic polymorphism
KW  - human
KW  - hypercholesterolemia
KW  - ischemic heart disease
KW  - liver
KW  - nerve cell necrosis
KW  - nonhuman
KW  - review
KW  - risk reduction
KW  - sex difference
KW  - treatment duration
N2  - A number of epidemiologic studies suggest an association between plasma total cholesterol and risk for Alzheimer's disease (AD). Additionally, it has been suggested that treatment with statins, drugs that block cholesterol biosynthesis, lower the incidence and prevalence of AD and of vascular dementia. This review provides an overview of cholesterol transport within the central nervous system and the impact of statins on brain cholesterol metabolism in subjects with AD. Brain cholesterol is converted to 24-S-hydroxycholesterol, a reaction catalyzed by CYP46. The oxysterol traverses the blood-brain barrier and is transported to the liver by plasma lipoproteins. The levels of 24-S-hydroxy-cholesterol are a reflection of brain cholesterol turnover. Subjects with AD reportedly have high levels of the oxysterol possibly reflecting neuronal death with release of cell membrane cholesterol. We show gender dimorphism in plasma levels of 24-S-hydroxycholesterol in subjects with AD and significant reductions in plasma levels of the oxysterol during treatment with standard doses of statins (lovastatin, simvastatin, and pravastatin). Polymorphisms of apolipoprotein E and CYP46 do not influence the effect of statins on plasma levels of 24-S-hydroxycholesterol. There were no untoward effects of the standard doses of statin for the duration of treatment. Statins are currently in trial to determine their effect on the course of AD. © Humana Press Inc. 2007.
ER  - 

TY  - JOUR
M3  - Review
Y1  - 2007
VL  - 18
IS  - 4
SP  - 409
EP  - 414
SN  - 0957-9672
JF  - Current Opinion in Lipidology
JO  - Curr. Opin. Lipidology
UR  - http://www-embase-com.gx.booktsg.com/search/results?subaction=viewrecord&id=L47051919&from=export
U2  - L47051919
C5  - 17620857
DB  - Embase
DB  - Medline
U4  - 2007-08-01
L2  - http://dx.doi.org/10.1097/MOL.0b013e328235a5a2
DO  - 10.1097/MOL.0b013e328235a5a2
A1  - Mangravite, L.M.
A1  - Krauss, R.M.
M1  - (Mangravite L.M.; Krauss R.M., rkrauss@chori.org) Children's Hospital, Oakland Research Institute, Oakland, CA, United States
M1  - (Krauss R.M., rkrauss@chori.org) 5700 Martin Luther King Jr. Way, Oakland, CA 94609, United States
AD  - R.M. Krauss, 5700 Martin Luther King Jr. Way, Oakland, CA 94609, United States
T1  - Pharmacogenomics of statin response
LA  - English
KW  - ABC transporter
KW  - multidrug resistance associated protein 2
KW  - adenosine monophosphate deaminase
KW  - apolipoprotein E2
KW  - apolipoprotein E3
KW  - apolipoprotein E4
KW  - biological marker
KW  - breast cancer resistance protein
KW  - carnitine palmitoyltransferase
KW  - cholesterol 7alpha monooxygenase
KW  - cholesterol ester transfer protein
KW  - cytochrome P450 2C9
KW  - cytochrome P450 2D6
KW  - cytochrome P450 3A5
KW  - cytochrome P450 isoenzyme
KW  - dipeptidyl carboxypeptidase
KW  - endothelial nitric oxide synthase
KW  - glycogen phosphorylase
KW  - hydroxymethylglutaryl coenzyme A reductase inhibitor
KW  - interleukin 6
KW  - lipoprotein lipase
KW  - multidrug resistance protein 1
KW  - organic anion transporter 2
KW  - oxidized low density lipoprotein receptor 1
KW  - plasminogen activator inhibitor 1
KW  - pravastatin
KW  - unclassified drug
KW  - 3' untranslated region
KW  - area under the curve
KW  - cardiovascular disease
KW  - cardiovascular risk
KW  - drug disposition
KW  - drug efficacy
KW  - drug metabolism
KW  - experimental model
KW  - gene deletion
KW  - gene insertion
KW  - genetic polymorphism
KW  - genome analysis
KW  - heterozygote
KW  - human
KW  - hyperlipoproteinemia
KW  - hyperlipoproteinemia type 3
KW  - lipid metabolism
KW  - lipoprotein blood level
KW  - lipoprotein metabolism
KW  - mutational analysis
KW  - myalgia
KW  - myopathy
KW  - nonhuman
KW  - pharmacogenomics
KW  - preventive medicine
KW  - priority journal
KW  - promoter region
KW  - review
KW  - rhabdomyolysis
KW  - single nucleotide polymorphism
N2  - PURPOSE OF REVIEW: Although statin therapy has been shown to reduce substantially the risk for cardiovascular disease in multiple patient subgroups, there is wide inter-individual variation in statin efficacy, in terms of both plasma lipoprotein response and clinical outcome. RECENT FINDINGS: A number of studies have reported that polymorphisms in genes affecting statin pharmacodynamics and pharmacokinetics are associated with measures of statin efficacy, but the magnitude of variation in statin response that could be explained by these associations is small. Genome-wide association studies may yield a more comprehensive set of markers for predicting statin efficacy and muscle toxicity. For the results of these analyses to have clinical value, however, there remains a need to replicate findings in multiple populations, to connect effects on LDL and other biomarkers with clinical outcomes, and to determine whether the associations apply to each individual statin. SUMMARY: Satisfying these requirements for clinical applicability will be challenging, but discovery of specific genotypes that influence statin efficacy and characterization of their functional effects in cellular or animal model systems may enhance our understanding of determinants of cardiovascular disease risk. They may also allow us to identify pathways that may be targeted to yield effective prevention and treatment. © 2007 Lippincott Williams & Wilkins, Inc.
ER  - 

TY  - JOUR
M3  - Review
Y1  - 2007
VL  - 18
IS  - 4
SP  - 421
EP  - 426
SN  - 0957-9672
JF  - Current Opinion in Lipidology
JO  - Curr. Opin. Lipidology
UR  - http://www-embase-com.gx.booktsg.com/search/results?subaction=viewrecord&id=L47051921&from=export
U2  - L47051921
C5  - 17620859
DB  - Embase
DB  - Medline
U4  - 2007-08-01
L2  - http://dx.doi.org/10.1097/MOL.0b013e32821f603b
DO  - 10.1097/MOL.0b013e32821f603b
A1  - Nicholls, S.J.
A1  - Nissen, S.E.
M1  - (Nicholls S.J., nichols1@ccf.org; Nissen S.E.) Department of Cardiovascular Medicine, Cleveland Clinic, Cleveland, OH, United States
M1  - (Nicholls S.J., nichols1@ccf.org) Department of Cell Biology, Cleveland Clinic, Cleveland, OH, United States
M1  - (Nicholls S.J., nichols1@ccf.org) Center for Cardiovascular Diagnostics and Prevention, Cleveland Clinic, Cleveland, OH, United States
M1  - (Nicholls S.J., nichols1@ccf.org) Department of Cardiovascular Medicine, Cleveland Clinic, Mail Code JJ-65, 9500 Euclid Avenue, Cleveland, OH 44195, United States
AD  - S.J. Nicholls, Department of Cardiovascular Medicine, Cleveland Clinic, Mail Code JJ-65, 9500 Euclid Avenue, Cleveland, OH 44195, United States
T1  - New targets of high-density lipoprotein therapy
LA  - English
KW  - ABC transporter
KW  - ABC transporter A1
KW  - ABC transporter G1
KW  - apolipoprotein A1
KW  - apolipoprotein a1 milano
KW  - cholesterol ester transfer protein
KW  - d 4f
KW  - etc 216
KW  - fibric acid derivative
KW  - gemfibrozil
KW  - high density lipoprotein
KW  - high density lipoprotein cholesterol
KW  - hydroxymethylglutaryl coenzyme A reductase inhibitor
KW  - liver X receptor
KW  - nicotinic acid
KW  - peroxisome proliferator activated receptor gamma agonist
KW  - torcetrapib
KW  - unclassified drug
KW  - vaccine
KW  - acute coronary syndrome
KW  - antiinflammatory activity
KW  - antioxidant activity
KW  - arterial intimal hyperplasia
KW  - atherosclerosis
KW  - cardiovascular disease
KW  - cholesterol transport
KW  - dietary intake
KW  - drug efficacy
KW  - drug safety
KW  - drug targeting
KW  - drug tolerability
KW  - exercise
KW  - gene expression
KW  - heart infarction
KW  - heart protection
KW  - human
KW  - hypercholesterolemia
KW  - hyperlipidemia
KW  - lifestyle modification
KW  - lipoprotein metabolism
KW  - metabolic syndrome X
KW  - nonhuman
KW  - oxidative stress
KW  - phospholipid vesicle
KW  - priority journal
KW  - review
KW  - smoking cessation
KW  - treatment outcome
KW  - body weight loss
KW  - d 4f
KW  - etc 216
C1  - d 4f
C1  - etc 216
N2  - PURPOSE OF REVIEW: Increasing attention has focused on the development of therapeutic strategies to promote the biologic activity of HDL particles, which possess a number of functional properties that contribute to their role in cardioprotection. Currently available therapies raise levels of HDL-cholesterol by relatively modest amounts. This review describes experimental strategies that promote HDL activity. RECENT FINDINGS: The functional quality of HDL may be more important than the absolute level of HDL-cholesterol found in the systemic circulation. This is supported by the observation that small rises in HDL-cholesterol with current therapies is associated with clinical benefit. This has major implications for the development of new therapies. A number of therapeutic strategies have been developed that promote reverse cholesterol transport, inhibit inflammatory events in the vessel wall, and modify remodeling of HDL particles within the systemic circulation. SUMMARY: A number of emerging therapies appear to promote the biologic activity of HDL. These agents can be administered as acute infusions in the setting of acute ischemic syndromes or as oral therapy for chronic prevention of cardiovascular disease. © 2007 Lippincott Williams & Wilkins, Inc.
ER  - 

TY  - JOUR
M3  - Short Survey
Y1  - 2007
VL  - 28
IS  - 8
SP  - 537
EP  - 544
SN  - 0248-8663
SN  - 1768-3122
JF  - Revue de Medecine Interne
JO  - Rev. Med. Interne
UR  - http://www-embase-com.gx.booktsg.com/search/results?subaction=viewrecord&id=L47081252&from=export
U2  - L47081252
C5  - 17337099
DB  - Embase
DB  - Medline
U4  - 2007-08-01
L2  - http://dx.doi.org/10.1016/j.revmed.2007.01.022
DO  - 10.1016/j.revmed.2007.01.022
A1  - Cohen Aubart, F.
A1  - Hansel, B.
A1  - Hulot, J.-S.
A1  - Lechat, P.
A1  - Bruckert, E.
M1  - (Cohen Aubart F.; Hulot J.-S.; Lechat P.) Services de pharmacologie, hôpital de la Pitié-Salpêtrière, APHP, 47-83, boulevard de l'Hôpital, 75013 Paris, France
M1  - (Hansel B., boris.hansel@psl.aphp.fr; Bruckert E.) Service d'endocrinologie-métabolisme, hôpital de la Pitié-Salpêtrière, APHP, 47-83, boulevard de l'Hôpital, 75013 Paris, France
AD  - B. Hansel, Service d'endocrinologie-métabolisme, hôpital de la Pitié-Salpêtrière, APHP, 47-83, boulevard de l'Hôpital, 75013 Paris, France
T1  - New insights and perspectives for management of dyslipidemia
T2  - Avancées récentes et perspectives dans le traitement des dyslipidémies athérogènes
LA  - French
KW  - dalcetrapib
KW  - 2,4 thiazolidinedione derivative
KW  - antilipemic agent
KW  - atorvastatin
KW  - cholesterol ester transfer protein inhibitor
KW  - etc 216
KW  - ezetimibe
KW  - fibric acid derivative
KW  - fluvastatin
KW  - gemfibrozil
KW  - high density lipoprotein cholesterol
KW  - low density lipoprotein cholesterol
KW  - mevinolin
KW  - nicotinic acid
KW  - pravastatin
KW  - rosuvastatin
KW  - simvastatin
KW  - statine derivative
KW  - torcetrapib
KW  - cholesterol blood level
KW  - coronary artery disease
KW  - drug efficacy
KW  - drug tolerability
KW  - dyslipidemia
KW  - high risk patient
KW  - hot flush
KW  - human
KW  - hyperglycemia
KW  - liver toxicity
KW  - metabolic syndrome X
KW  - monotherapy
KW  - non insulin dependent diabetes mellitus
KW  - risk factor
KW  - short survey
KW  - etc 216
KW  - jtt 705
C1  - etc 216
C1  - jtt 705
N2  - Purpose: Recent end point trials of lipid-lowering drugs have shown that patients at very high-risk for coronary disease benefit from treatments that lowers low density lipoprotein cholesterol (LDL cholesterol) plasma levels ≤ 70 mg/dl and that patients with at least 2 risk factors benefit from LDL cholesterol levels ≤ 100 mg/dl. Epidemiologic studies have shown that the concentration of high density lipoprotein cholesterol (HDL cholesterol) is a strong, independent, inverse predictor of coronary disease risk. Innovative pharmacological approaches to raise low HDL cholesterol levels are currently of considerable interest, especially for patients with type 2 diabetes or metabolic syndrome. Results: Rosuvastatin has shown superior efficacy in lowering LDL cholesterol, although evidence of clinical benefit is actually lacking. Ezetimibe is a lipid-lowering drug that inhibits absorption of dietary and biliary cholesterol. Its co-administration with statin has given very interesting results. Niacin is the most effective of currently available options for raising HDL cholesterol, although tolerability can be an issue, with serious side effects such as loss of glucose control and liver toxicity. Flushing may occur in 80% of treated patients. Two CETP inhibitors have shown therapeutical efficacy to raise HDL cholesterol, but clinical benefit remains uncertain. © 2007.
ER  - 

TY  - JOUR
M3  - Review
Y1  - 2007
VL  - 9
IS  - 2
SP  - 125
EP  - 133
SN  - 1523-3804
JF  - Current Atherosclerosis Reports
JO  - Curr. Atheroscler. Rep.
UR  - http://www-embase-com.gx.booktsg.com/search/results?subaction=viewrecord&id=L47376983&from=export
U2  - L47376983
C5  - 17877921
DB  - Embase
DB  - Medline
U4  - 2007-08-01
L2  - http://dx.doi.org/10.1007/s11883-007-0008-5
DO  - 10.1007/s11883-007-0008-5
A1  - El Harchaoui, K.
A1  - van der Steeg, W.A.
A1  - Stroes, E.S.G.
A1  - Kastelein, J.J.P.
M1  - (El Harchaoui K., a.el-harchaoui@amc.uva.nl) Department of Vascular Medicine, Academic Medical Centre, University of Amsterdam, Meibergdreef 9, 1105 AZ Amsterdam, Netherlands
M1  - (van der Steeg W.A.; Stroes E.S.G.; Kastelein J.J.P.)
AD  - K. El Harchaoui, Department of Vascular Medicine, Academic Medical Centre, University of Amsterdam, Meibergdreef 9, 1105 AZ Amsterdam, Netherlands
T1  - The role of CETP inhibition in dyslipidemia
LA  - English
KW  - dalcetrapib
KW  - antilipemic agent
KW  - atorvastatin
KW  - bezafibrate
KW  - cholesterol ester transfer protein
KW  - cholesterol ester transfer protein inhibitor
KW  - fenofibrate
KW  - fibric acid derivative
KW  - gemfibrozil
KW  - high density lipoprotein cholesterol
KW  - hydroxymethylglutaryl coenzyme A reductase inhibitor
KW  - jtt 302
KW  - lipid
KW  - lipoprotein
KW  - low density lipoprotein cholesterol
KW  - placebo
KW  - pravastatin
KW  - simvastatin
KW  - torcetrapib
KW  - triacylglycerol
KW  - unclassified drug
KW  - clinical trial
KW  - combination chemotherapy
KW  - dose response
KW  - drug dose comparison
KW  - drug dose increase
KW  - drug efficacy
KW  - drug fatality
KW  - drug mechanism
KW  - drug safety
KW  - drug tolerability
KW  - drug withdrawal
KW  - dyslipidemia
KW  - environmental factor
KW  - familial hypercholesterolemia
KW  - human
KW  - hypertension
KW  - hypertriglyceridemia
KW  - lifestyle
KW  - lipid metabolism
KW  - lipoprotein metabolism
KW  - metabolic disorder
KW  - monotherapy
KW  - non insulin dependent diabetes mellitus
KW  - protein blood level
KW  - protein function
KW  - review
KW  - unspecified side effect
KW  - jtt 302
KW  - jtt 705
C1  - jtt 302
C1  - jtt 705
N2  - Cholesteryl ester transfer protein (CETP) inhibitors are currently being investigated because of their ability to increase high-density lipoprotein cholesterol levels. In various metabolic settings, the relationship between CETP and lipoprotein metabolism is complex and may depend largely on the concentration of triglyceride-rich lipoproteins. Two CETP inhibitors, JTT-705 and torcetrapib, are in an advanced phase of development. Following hopeful intermediate results, a large endpoint study using torcetrapib has just been discontinued due to increased mortality in torcetrapib-treated subjects. In this review we summarize clinical data on the use of CETP inhibitors. Copyright © 2007 by Current Medicine Group LLC.
ER  - 

TY  - JOUR
M3  - Article
Y1  - 2007
VL  - 370
IS  - 9582
SP  - 153
EP  - 160
SN  - 0140-6736
JF  - Lancet
JO  - Lancet
UR  - http://www-embase-com.gx.booktsg.com/search/results?subaction=viewrecord&id=L47042895&from=export
U2  - L47042895
C5  - 17630038
DB  - Embase
DB  - Medline
U4  - 2007-07-14
L2  - http://dx.doi.org/10.1016/S0140-6736(07)61088-5
DO  - 10.1016/S0140-6736(07)61088-5
A1  - Bots, M.L.
A1  - Visseren, F.L.
A1  - Evans, G.W.
A1  - Riley, W.A.
A1  - Revkin, J.H.
A1  - Tegeler, C.H.
A1  - Shear, C.L.
A1  - Duggan, W.T.
A1  - Vicari, R.M.
A1  - Grobbee, D.E.
A1  - Kastelein, J.J.
M1  - (Bots M.L., M.L.Bots@umcutrecht.nl; Grobbee D.E.) Julius Center for Health Sciences and Primary Care, University Medical Center Utrecht, Utrecht, Netherlands
M1  - (Visseren F.L.) Department of Vascular Medicine, University Medical Centre Utrecht, Utrecht, Netherlands
M1  - (Kastelein J.J.) Academic Medical Centre, Amsterdam, Netherlands
M1  - (Evans G.W.; Riley W.A.; Tegeler C.H.) Wake Forest University, Winston-Salem, NC, United States
M1  - (Vicari R.M.) MIMA Century Research Associates, Melbourne, FL, United States
M1  - (Revkin J.H.; Shear C.L.; Duggan W.T.) Pfizer, New London, CT, United States
AD  - M.L. Bots, Julius Center for Health Sciences and Primary Care, University Medical Center Utrecht, Utrecht, Netherlands
T1  - Torcetrapib and carotid intima-media thickness in mixed dyslipidaemia (RADIANCE 2 study): a randomised, double-blind trial
LA  - English
KW  - NCT00134238
KW  - angiotensin receptor antagonist
KW  - atorvastatin
KW  - cholesterol ester transfer protein
KW  - dipeptidyl carboxypeptidase inhibitor
KW  - fibric acid derivative
KW  - high density lipoprotein cholesterol
KW  - low density lipoprotein cholesterol
KW  - nicotinic acid
KW  - placebo
KW  - torcetrapib
KW  - triacylglycerol
KW  - adult
KW  - aneurysm
KW  - angina pectoris
KW  - arterial intimal hyperplasia
KW  - article
KW  - cerebral atherosclerosis
KW  - carotid artery
KW  - carotid artery occlusion
KW  - cholesterol blood level
KW  - clinical trial
KW  - combination chemotherapy
KW  - congestive heart failure
KW  - controlled clinical trial
KW  - controlled study
KW  - disease course
KW  - double blind procedure
KW  - drug dose titration
KW  - drug efficacy
KW  - dyslipidemia
KW  - Europe
KW  - female
KW  - heart infarction
KW  - human
KW  - major clinical study
KW  - male
KW  - multicenter study
KW  - myalgia
KW  - myopathy
KW  - North America
KW  - priority journal
KW  - randomized controlled trial
KW  - rhabdomyolysis
KW  - cerebrovascular accident
KW  - systolic blood pressure
KW  - thorax pain
KW  - treatment outcome
N2  - Background: Patients with mixed dyslipidaemia have raised triglycerides, low high-density lipoprotein (HDL) cholesterol, and high low-density lipoprotein (LDL) cholesterol. Augmentation of HDL cholesterol by inhibition of the cholesteryl ester transfer protein (CETP) could benefit these patients. We aimed to investigate the effect of the CETP inhibitor, torcetrapib, on carotid atherosclerosis progression in patients with mixed dyslipidaemia. Methods: We did a randomised double-blind trial at 64 centres in North America and Europe. 752 eligible participants completed an atorvastatin-only run-in period for dose titration, after which they all continued to receive atorvastatin at the titrated dose. 377 of these patients were randomly assigned to receive 60 mg of torcetrapib per day and 375 to placebo. We made carotid ultrasound images at baseline and at 6-month intervals for 24 months. The primary endpoint was the yearly rate of change in the maximum intima-media thickness of 12 carotid segments. Analysis was restricted to 683 patients who had at least one dose of treatment and had at least one follow-up carotid intima-media measurement; they were analysed as randomised. Mean follow-up for these patients was 22 (SD 4·8) months. This trial is registered with ClinicalTrials.gov, number NCT00134238. Findings: The change in maximum carotid intima-media thickness was 0·025 (SD 0·005) mm per year in patients given torcetrapib with atorvastatin and 0·030 (0·005) mm per year in those given atorvastatin alone (difference -0·005 mm per year, 95% CI -0·018 to 0·008, p=0·46). Patients in the combined-treatment group had a 63·4% relative increase in HDL cholesterol (p<0·0001) and an 17·7% relative decrease in LDL cholesterol (p<0·0001), compared with controls. Systolic blood pressure increased by 6·6 mm Hg in the combined-treatment group and 1·5 mm Hg in the atorvastatin-only group (difference 5·4 mm Hg, 95% CI 4·3-6·4, p<0·0001). Interpretation: Although torcetrapib substantially raised HDL cholesterol and lowered LDL cholesterol, it also increased systolic blood pressure, and did not affect the yearly rate of change in the maximum intima-media thickness of 12 carotid segments. Torcetrapib showed no clinical benefit in this or other studies, and will not be developed further. © 2007 Elsevier Ltd. All rights reserved.
ER  - 

TY  - JOUR
M3  - Note
Y1  - 2007
VL  - 132
IS  - 28-29
SP  - 1502
SN  - 0012-0472
JF  - Deutsche Medizinische Wochenschrift
JO  - Dtsch. Med. Wochenschr.
UR  - http://www-embase-com.gx.booktsg.com/search/results?subaction=viewrecord&id=L47121129&from=export
U2  - L47121129
DB  - Embase
U4  - 2007-07-13
A1  - Zündorf, A.
A1  - Krone, W.
A1  - Berthold, I.
M1  - (Zündorf A.)
M1  - (Krone W.; Berthold I.) Klinik II und Poliklinik für Innere Medizin, Universität zu Köln,
AD  - A. Zündorf, Jena
T1  - Does the cholesteryl ester transfer protein (CETP) inhibitor torcetrapib help against atherosclerosis? Comment - Study results question the concept of CETP inhibition
T2  - Helfen cholesteryl-ester-transfer-protein (CETP)-hemmer gegen atherosklerose? Kommentar - Studienergebnisse stellen das konzept der CETP-hemmung in frage
LA  - German
KW  - atorvastatin
KW  - cholesterol ester transfer protein inhibitor
KW  - low density lipoprotein cholesterol
KW  - torcetrapib
KW  - atherosclerosis
KW  - controlled study
KW  - human
KW  - hypercholesterolemia
KW  - major clinical study
KW  - note
ER  - 

TY  - JOUR
M3  - Review
Y1  - 2007
VL  - 22
IS  - 4
SP  - 373
EP  - 378
SN  - 0268-4705
JF  - Current Opinion in Cardiology
JO  - Curr. Opin. Cardiol.
UR  - http://www-embase-com.gx.booktsg.com/search/results?subaction=viewrecord&id=L46897291&from=export
U2  - L46897291
C5  - 17556892
DB  - Embase
DB  - Medline
U4  - 2007-07-01
L2  - http://dx.doi.org/10.1097/HCO.0b013e3281fbd3c7
DO  - 10.1097/HCO.0b013e3281fbd3c7
A1  - Schaefer, E.J.
A1  - Asztalos, B.F.
M1  - (Schaefer E.J., ernst.schaefer@tufts.edu; Asztalos B.F.) Cardiovascular Research and Lipid Metabolism Laboratories, Tufts University, Boston, MA, United States
M1  - (Schaefer E.J., ernst.schaefer@tufts.edu) Cardiovascular Research and Lipid Metabolism Laboratories, Tufts University, 711 Washington Street, Boston, MA 02111, United States
AD  - E.J. Schaefer, Cardiovascular Research and Lipid Metabolism Laboratories, Tufts University, 711 Washington Street, Boston, MA 02111, United States
T1  - Where are we with high-density lipoprotein raising and inhibition of cholesteryl ester transfer for heart disease risk reduction?
LA  - English
KW  - dalcetrapib
KW  - cholesterol ester
KW  - high density lipoprotein
KW  - rosuvastatin
KW  - torcetrapib
KW  - atherosclerosis
KW  - cardiovascular disease
KW  - cardiovascular risk
KW  - cholesterol transport
KW  - human
KW  - ischemic heart disease
KW  - nonhuman
KW  - priority journal
KW  - protein function
KW  - protein metabolism
KW  - review
KW  - risk reduction
KW  - jtt 705
C1  - jtt 705(Japan Tobacco)
C2  - Japan Tobacco
C2  - Pfizer
N2  - PURPOSE OF REVIEW: To review recent research in the area of high-density lipoprotein raising and coronary heart disease risk reduction. RECENT FINDINGS: A decreased high-density lipoprotein-cholesterol is an important coronary heart disease risk factor and raising high-density lipoprotein-cholesterol has been associated with coronary heart disease risk reduction. A relative new strategy for raising high-density lipoprotein-cholesterol, i.e. inhibition of cholesteryl ester transfer protein, is markedly effective. Cholesteryl ester transfer protein inhibitors prevent the transfer of cholesteryl ester from high-density lipoprotein to triglyceride-rich lipoproteins in exchange for triglyceride. One inhibitor, torcetrapib, binds to cholesteryl ester transfer protein on high-density lipoprotein, markedly raises high-density lipoprotein-cholesteryl ester and has no effect on fecal cholesterol excretion, but can raise blood pressure. A large clinical trial in coronary heart disease patients on atorvastatin was recently stopped prematurely because of excess mortality in those receiving torcetrapib vs. placebo and two other trials reported no benefit of torcetrapib on coronary atherosclerosis or carotid artery intimal medial thickness as compared with subjects on atorvastatin alone. SUMMARY: The adverse effects of torcetrapib may be compound-specific and, since the crystal structure of cholesteryl ester transfer protein is now known, it should be possible to develop more optimal cholesteryl ester transfer protein inhibitors that do not form a nonproductive complex with cholesteryl ester transfer protein on the high-density lipoprotein particle, as has been reported for torcetrapib. The alternative for high-density lipoprotein raising is to develop more effective and better tolerated niacin preparations. © 2007 Lippincott Williams & Wilkins, Inc.
ER  - 

TY  - JOUR
M3  - Editorial
Y1  - 2007
VL  - 61
IS  - 7
SP  - 1069
EP  - 1071
SN  - 1368-5031
SN  - 1742-1241
JF  - International Journal of Clinical Practice
JO  - Int. J. Clin. Pract.
UR  - http://www-embase-com.gx.booktsg.com/search/results?subaction=viewrecord&id=L46934628&from=export
U2  - L46934628
C5  - 17577290
DB  - Embase
DB  - Medline
U4  - 2007-07-01
L2  - http://dx.doi.org/10.1111/j.1742-1241.2007.01412.x
DO  - 10.1111/j.1742-1241.2007.01412.x
A1  - Wierzbicki, A.S.
M1  - (Wierzbicki A.S., anthony.wierzbicki@kcl.ac.uk) Department of Chemical Pathology, St. Thomas Hospital, Lambeth Palace Road, London, United Kingdom
AD  - A.S. Wierzbicki, Department of Chemical Pathology, St. Thomas Hospital, Lambeth Palace Road, London, United Kingdom
T1  - Raising HDL-C: Back to the future?
LA  - English
KW  - acetylsalicylic acid
KW  - apolipoprotein A1
KW  - atorvastatin
KW  - cholesterol ester transfer protein
KW  - colestyramine
KW  - fenofibrate
KW  - fibric acid derivative
KW  - gemfibrozil
KW  - high density lipoprotein
KW  - high density lipoprotein cholesterol
KW  - hydroxymethylglutaryl coenzyme A reductase inhibitor
KW  - low density lipoprotein cholesterol
KW  - 2 [4 [3 [4,5 dihydro 1 (4 methylbenzyl) 5 oxo 1h 1,2,4 triazol 3 yl]propyl]phenoxy] 2 methylpropionic acid
KW  - laropiprant
KW  - nicotinic acid
KW  - peroxisome proliferator activated receptor alpha agonist
KW  - pravastatin
KW  - prostaglandin D2
KW  - prostaglandin receptor blocking agent
KW  - recombinant high density lipoprotein
KW  - rosuvastatin
KW  - simvastatin
KW  - torcetrapib
KW  - unclassified drug
KW  - acute coronary syndrome
KW  - atherosclerosis
KW  - clinical trial
KW  - dose response
KW  - drug effect
KW  - drug fatality
KW  - drug tolerability
KW  - drug withdrawal
KW  - editorial
KW  - flushing
KW  - human
KW  - hypercholesterolemia
KW  - hyperlipidemia
KW  - hypertension
KW  - ischemic heart disease
KW  - lipid metabolism
KW  - nonhuman
KW  - priority journal
KW  - protein deficiency
KW  - risk reduction
KW  - secondary prevention
KW  - side effect
KW  - single nucleotide polymorphism
KW  - hypertransaminasemia
KW  - hypertransaminasemia
KW  - aspirin
KW  - ly 518674
KW  - mk 0524
C1  - aspirin
C1  - ly 518674
C1  - mk 0524
ER  - 

TY  - JOUR
M3  - Review
Y1  - 2007
VL  - 5
IS  - SUPPL. 1
SP  - 292
EP  - 299
SN  - 1538-7933
SN  - 1538-7836
JF  - Journal of Thrombosis and Haemostasis
JO  - J. Thromb. Haemost.
UR  - http://www-embase-com.gx.booktsg.com/search/results?subaction=viewrecord&id=L46958845&from=export
U2  - L46958845
C5  - 17635739
DB  - Embase
DB  - Medline
U4  - 2007-07-01
L2  - http://dx.doi.org/10.1111/j.1538-7836.2007.02483.x
DO  - 10.1111/j.1538-7836.2007.02483.x
A1  - Ibanez, B.
A1  - Vilahur, G.
A1  - Badimon, J.J.
M1  - (Ibanez B.; Vilahur G.; Badimon J.J., juan.badimon@mssm.edu) The Zena and Michael A. Wiener Cardiovascular Institute, Mount Sinai School of Medicine, One Gustave L. Levy Place, New York, NY 10029, United States
AD  - J.J. Badimon, Mount Sinai School of Medicine, One Gustave L. Levy Place, New York, NY 10029, United States
T1  - Plaque progression and regression in atherothrombosis
LA  - English
KW  - ABC transporter A1
KW  - anticoagulant agent
KW  - antilipemic agent
KW  - apolipoprotein A1
KW  - blood clotting factor 10a
KW  - blood clotting factor 7a
KW  - cholesterol ester transfer protein
KW  - cholesterol ester transfer protein inhibitor
KW  - colony stimulating factor 1
KW  - etc 216
KW  - high density lipoprotein cholesterol
KW  - hydroxymethylglutaryl coenzyme A reductase inhibitor
KW  - interleukin 1
KW  - low density lipoprotein cholesterol
KW  - pravastatin
KW  - reactive oxygen metabolite
KW  - dalcetrapib
KW  - scavenger receptor B
KW  - thrombin
KW  - thromboplastin
KW  - torcetrapib
KW  - tumor necrosis factor
KW  - unclassified drug
KW  - very low density lipoprotein cholesterol
KW  - ximelagatran
KW  - angiocardiography
KW  - artery thrombosis
KW  - atherosclerosis
KW  - atherosclerotic plaque
KW  - cholesterol transport
KW  - clinical feature
KW  - clinical trial
KW  - computer assisted tomography
KW  - coronary occlusion
KW  - diagnostic accuracy
KW  - disease course
KW  - drug efficacy
KW  - drug fatality
KW  - drug targeting
KW  - early diagnosis
KW  - endothelial dysfunction
KW  - human
KW  - hypertension
KW  - inflammation
KW  - intravascular ultrasound
KW  - liver toxicity
KW  - monotherapy
KW  - nuclear magnetic resonance imaging
KW  - oxidative stress
KW  - pathophysiology
KW  - priority journal
KW  - protein protein interaction
KW  - quantitative analysis
KW  - remission
KW  - review
KW  - risk factor
KW  - thrombocyte activation
KW  - blood clotting
KW  - thrombosis
KW  - vein thrombosis
KW  - etc 216
KW  - ro 4607381
C1  - etc 216
C1  - ro 4607381
N2  - Atherosclerotic disease is a pathological process characterized by the deposition of lipid and other blood-borne material within the arterial wall. The deposition of these materials and the subsequent thickening of the wall may significantly compromise the vessel lumen. Atherosclerosis is a diffuse disease with focal clinical manifestations that are the consequence of thrombotic complications on disrupted atherosclerotic lesions. Until recently, atherosclerosis development was envisaged as an incessant progressing process; however, new evidence has shown that atherosclerotic plaque homeostasis is not necessarily a constantly progressing process. There are many data showing that atherosclerotic plaque formation can be slowed, stopped or even reversed. Comprehension of the underlying mechanisms involved in the homeostasis of atherosclerotic plaque (progression/regression) should allow the development of interventions enhancing the regression pathway. Novel imaging technology has allowed the accurate evaluation of plaque progression, vital in the assessment of the efficacy of interventions. In this review we discuss the processes involved in the formation and progression of atherosclerotic lesions, the triggers for plaque disruption, as well as new therapies. We also deal with the potential pathways of plaque regression, as well as tools for accurate serial atherosclerotic quantification. © 2007 International Society on Thrombosis and Haemostasis.
ER  - 

TY  - JOUR
M3  - Review
Y1  - 2007
VL  - 13
IS  - 20
SP  - 2113
EP  - 2117
SN  - 1381-6128
JF  - Current Pharmaceutical Design
JO  - Curr. Pharm. Des.
UR  - http://www-embase-com.gx.booktsg.com/search/results?subaction=viewrecord&id=L47040492&from=export
U2  - L47040492
C5  - 17627543
DB  - Embase
DB  - Medline
U4  - 2007-07-01
L2  - http://dx.doi.org/10.2174/138161207781039724
DO  - 10.2174/138161207781039724
A1  - Miura, S.-I.
A1  - Saku, K.
M1  - (Miura S.-I., miuras@cis.fukuoka-u.ac.jp; Saku K.) Department of Cardiology, Fukuoka University School of Medicine, 7-45-1 Nanakuma, Jonan-Ku, Fukuoka 814-0180, Japan
AD  - S.-I. Miura, Department of Cardiology, Fukuoka University School of Medicine, 7-45-1 Nanakuma, Jonan-Ku, Fukuoka 814-0180, Japan
T1  - Regulation of angiogenesis and angiogenic factors by cardiovascular medications
LA  - English
KW  - dalcetrapib
KW  - angiogenic factor
KW  - angiotensin I
KW  - angiotensin II
KW  - angiotensin receptor antagonist
KW  - angiotensinogen
KW  - antihypertensive agent
KW  - antilipemic agent
KW  - beta adrenergic receptor blocking agent
KW  - bradykinin
KW  - bradykinin B2 receptor
KW  - calcium channel blocking agent
KW  - candesartan
KW  - cardiovascular agent
KW  - cholesterol ester transfer protein inhibitor
KW  - dipeptidyl carboxypeptidase inhibitor
KW  - fenofibric acid
KW  - growth factor
KW  - hydroxymethylglutaryl coenzyme A reductase inhibitor
KW  - kininogen
KW  - losartan
KW  - nifedipine
KW  - nitric oxide
KW  - noradrenalin
KW  - perindopril
KW  - probucol
KW  - quinaprilat
KW  - simvastatin
KW  - unindexed drug
KW  - vasculotropin
KW  - angiogenesis
KW  - bone marrow cell
KW  - cause of death
KW  - cell transplantation
KW  - collateral circulation
KW  - coronary artery disease
KW  - coronary occlusion
KW  - disease model
KW  - drug activity
KW  - endothelium
KW  - heart infarction
KW  - heart muscle ischemia
KW  - heart protection
KW  - human
KW  - in vitro study
KW  - in vivo study
KW  - inhibition kinetics
KW  - limb ischemia
KW  - nonhuman
KW  - pharmacological blocking
KW  - priority journal
KW  - regulatory mechanism
KW  - renin angiotensin aldosterone system
KW  - review
KW  - jtt 705
C1  - jtt 705
N2  - Coronary artery disease (CAD) is the most important cause of death in the industrialized world. After experimental myocardial infarction, numerous dilated vessels appear in the border zone between the infarct and noninfarct areas. Angiogenic therapy has been widely regarded as an attractive approach for both treating CAD and enhancing arterioprotective functions of the endothelium. In this report we critically review the evidence supporting the regulation of angiogenesis and angiogenic factors by cardiovascular medications such as statins, cholesterol ester transfer protein inhibitor, angiotensin II type 1 receptor blocker, angiotensin-converting enzyme inhibitor and calcium channel blocker, etc. Furthermore, in patients with CAD, vascular growth (vasculogenesis), capillary network growth (angiogenesis) and collateral artery growth (arteriogenesis), may be important. Current evidence from clinical trials on these therapies suggests that the development of coronary collateral circulation is likely to be a viable therapeutic strategy for CAD, while adaptation to chronic coronary stenosis can proceed. Many studies have suggested that newly developed strategies which include the administration of angiogenic growth factors and the transplantation of bone marrow-derived angioblasts are beneficial for the ischemic heart. Our assessment of the evidence in this review leads us to conclude that the development of collateral circulation using conventional cardiovascular medications may also play a critical role and needs to be reconsidered in the treatment of patients with CAD. © 2007 Bentham Science Publishers Ltd.
ER  - 

TY  - JOUR
M3  - Review
Y1  - 2007
VL  - 5
IS  - 3
SP  - 215
EP  - 221
SN  - 1871-5257
JF  - Cardiovascular and Hematological Agents in Medicinal Chemistry
JO  - cardiovasc. Hematol. Agents Med. Chem.
UR  - http://www-embase-com.gx.booktsg.com/search/results?subaction=viewrecord&id=L47180852&from=export
U2  - L47180852
C5  - 17630948
DB  - Embase
DB  - Medline
U4  - 2007-07-01
L2  - http://dx.doi.org/10.2174/187152507781058672
DO  - 10.2174/187152507781058672
A1  - Sviridov, D.
A1  - Nestel, P.
A1  - Watts, G.
M1  - (Sviridov D., Dmitri.Sviridov@Baker.edu.au; Nestel P.) Baker Heart Research Institute, Commercial Rd., St. Kilda Rd., Melbourne, VIC 8008, Australia
M1  - (Watts G.) Metabolic Research Centre, School of Medicine and Pharmacology, University of Western Australia, Perth, WA, Australia
AD  - S.D. Sviridov, Baker Heart Research Institute, Commercial Rd., St. Kilda Rd., Melbourn, VIC 8008, Australia
T1  - Statins and metabolism of high density lipoprotein
LA  - English
KW  - ABC transporter A1
KW  - apolipoprotein A1
KW  - atorvastatin
KW  - cholesterol
KW  - cholesterol ester transfer protein
KW  - fluvastatin
KW  - high density lipoprotein
KW  - high density lipoprotein cholesterol
KW  - hydroxymethylglutaryl coenzyme A reductase
KW  - hydroxymethylglutaryl coenzyme A reductase inhibitor
KW  - liver triacylglycerol lipase
KW  - low density lipoprotein
KW  - low density lipoprotein cholesterol
KW  - mevinolin
KW  - nicotinic acid
KW  - phosphatidylcholine sterol acyltransferase
KW  - phospholipid transfer protein
KW  - pitavastatin
KW  - placebo
KW  - pravastatin
KW  - rosuvastatin
KW  - simvastatin
KW  - torcetrapib
KW  - triacylglycerol
KW  - atherosclerosis
KW  - cardiovascular disease
KW  - cardiovascular risk
KW  - cholesterol blood level
KW  - cholesterol synthesis
KW  - cholesterol transport
KW  - clinical trial
KW  - coronary artery disease
KW  - drug mechanism
KW  - drug megadose
KW  - enzyme activity
KW  - enzyme inhibition
KW  - familial hypercholesterolemia
KW  - heart protection
KW  - human
KW  - hypercholesterolemia
KW  - lipoprotein blood level
KW  - lipoprotein metabolism
KW  - lipoprotein synthesis
KW  - hepatic clearance
KW  - metabolic syndrome X
KW  - nonhuman
KW  - protein expression
KW  - protein function
KW  - review
KW  - risk factor
KW  - risk reduction
KW  - triacylglycerol blood level
KW  - turnover rate
N2  - Statins are competitive inhibitors of HMG-CoA reductase, the rate-limiting enzyme of cholesterol biosynthesis. Statins are widely and successfully used for lowering plasma cholesterol levels causing up to 45% reduction of plasma cholesterol and considerable reduction in risk of cardiovascular diseases. The main atheroprotective action of statins is reduction of plasma low density lipoprotein levels due to improved clearance of this lipoprotein by the liver. In addition, statins cause mild elevation of high density lipoprotein (HDL) concentration, but the mechanism responsible for this effect of statins on HDL metabolism is not well understood. It has been hypothesized that statins affect the HDL level through inhibition of cholesteryl ester transfer protein activity or by stimulating apolipoprotein A-I synthesis. Increased cholesterol efflux from liver due to raised expression of the ABCA1 transporter may also elevate HDL levels. Whereas raising the plasma HDL-C concentration may contribute to the atheroprotective effect of statins, its magnitude is uncertain and additional mechanisms that improve the functionality of HDL may be equally or more important. In this review we analyze what is currently known about effect of statins on HDL metabolism and on reverse cholesterol transport in particular. © 2007 Bentham Science Publishers Ltd.
ER  - 

TY  - JOUR
M3  - Article
Y1  - 2007
VL  - 99
IS  - 12
SP  - 1698
EP  - 1705
SN  - 0002-9149
JF  - American Journal of Cardiology
JO  - Am. J. Cardiol.
UR  - http://www-embase-com.gx.booktsg.com/search/results?subaction=viewrecord&id=L46881147&from=export
U2  - L46881147
C5  - 17560878
DB  - Embase
DB  - Medline
U4  - 2007-06-15
L2  - http://dx.doi.org/10.1016/j.amjcard.2007.03.020
DO  - 10.1016/j.amjcard.2007.03.020
A1  - Friedewald Jr., V.E.
A1  - Brewer Jr., H.B.
A1  - Grundy, S.M.
A1  - Rader, D.J.
A1  - Roberts, W.C.
M1  - (Friedewald Jr. V.E., vfriedew@nd.edu) Department of Internal Medicine, The University of Texas Medical School at Houston, Houston, TX, United States
M1  - (Brewer Jr. H.B.) Lipoprotein and Atherosclerosis Research, Cardiovascular Research Institute, MedStar Research Institute, Washington, DC, United States
M1  - (Grundy S.M.) Center for Human Nutrition, Department of Clinical Nutrition, Department of Internal Medicine UT Southwestern Medical Center at Dallas, Dallas, TX, United States
M1  - (Rader D.J.) Preventive Cardiovascular and Lipid Clinic, University of Pennsylvania Health System, University of Pennsylvania School of Medicine, Philadelphia, PA, United States
M1  - (Roberts W.C.) American Journal of Cardiology, Baylor Heart and Vascular Institute, A. Webb Roberts Center for Continuing Medical Education of Baylor Health Care System, Dallas, TX, United States
AD  - V.E. Friedewald Jr., Department of Internal Medicine, The University of Texas Medical School at Houston, Houston, TX, United States
T1  - The Editor's Roundtable: High-Density Lipoprotein Cholesterol
LA  - English
KW  - ABC transporter A1
KW  - acetylsalicylic acid
KW  - angiotensin receptor antagonist
KW  - apolipoprotein A1
KW  - apolipoprotein A2
KW  - atorvastatin
KW  - beta adrenergic receptor blocking agent
KW  - cholesterol ester transfer protein
KW  - cholesterol ester transfer protein inhibitor
KW  - dipeptidyl carboxypeptidase inhibitor
KW  - diuretic agent
KW  - high density lipoprotein cholesterol
KW  - hydroxymethylglutaryl coenzyme A reductase inhibitor
KW  - low density lipoprotein cholesterol
KW  - nicotinic acid
KW  - phosphatidylcholine sterol acyltransferase
KW  - torcetrapib
KW  - acute coronary syndrome
KW  - alcohol consumption
KW  - article
KW  - atherosclerosis
KW  - cardiovascular risk
KW  - clinical trial
KW  - controlled clinical trial
KW  - coronary artery disease
KW  - diabetes mellitus
KW  - diagnostic accuracy
KW  - DNA polymorphism
KW  - drug inhibition
KW  - drug megadose
KW  - exercise
KW  - glucose blood level
KW  - heredity
KW  - human
KW  - hyperlipidemia
KW  - insulin resistance
KW  - lifestyle modification
KW  - lipid blood level
KW  - lipid diet
KW  - low fat diet
KW  - monotherapy
KW  - nonhuman
KW  - prevalence
KW  - priority journal
KW  - prophylaxis
KW  - randomized controlled trial
KW  - risk reduction
KW  - smoking cessation
KW  - aspirin
KW  - niaspan
C1  - aspirin
C1  - niaspan
ER  - 

TY  - JOUR
M3  - Review
Y1  - 2007
VL  - 18
IS  - 3
SP  - 251
EP  - 257
SN  - 0957-9672
JF  - Current Opinion in Lipidology
JO  - Curr. Opin. Lipidology
UR  - http://www-embase-com.gx.booktsg.com/search/results?subaction=viewrecord&id=L46743047&from=export
U2  - L46743047
C5  - 17495597
DB  - Embase
DB  - Medline
U4  - 2007-06-01
L2  - http://dx.doi.org/10.1097/MOL.0b013e3280e12685
DO  - 10.1097/MOL.0b013e3280e12685
A1  - Dallinga-Thie, G.M.
A1  - Dullaart, R.P.F.
A1  - Van Tol, A.
M1  - (Dallinga-Thie G.M., g.dallinga@erasmusmc.nl) Department of Vascular Medicine, Erasmus University Medical Center, Rotterdam, Netherlands
M1  - (Dullaart R.P.F.; Van Tol A.) Department of Endocrinology, University Medical Center Groningen, Groningen, Netherlands
M1  - (Van Tol A.) Department of Cell Biology and Genetics, Erasmus University Medical Center, Rotterdam, Netherlands
M1  - (Dallinga-Thie G.M., g.dallinga@erasmusmc.nl) Department of Vascular Medicine, Erasmus MC, Bd277, PO Box 2040, 3000 CA, Rotterdam, Netherlands
AD  - G.M. Dallinga-Thie, Department of Vascular Medicine, Erasmus MC, Bd277, PO Box 2040, 3000 CA, Rotterdam, Netherlands
T1  - Concerted actions of cholesteryl ester transfer protein and phospholipid transfer protein in type 2 diabetes: Effects of apolipoproteins
LA  - English
KW  - apolipoprotein
KW  - apolipoprotein E
KW  - atorvastatin
KW  - cholesterol ester transfer protein
KW  - cholesterol ester transfer protein inhibitor
KW  - high density lipoprotein
KW  - phospholipid transfer protein
KW  - torcetrapib
KW  - very low density lipoprotein
KW  - adipose tissue
KW  - atherosclerosis
KW  - clinical trial
KW  - drug efficacy
KW  - drug mechanism
KW  - drug megadose
KW  - drug targeting
KW  - human
KW  - lipoprotein metabolism
KW  - modulation
KW  - non insulin dependent diabetes mellitus
KW  - nonhuman
KW  - pathophysiology
KW  - priority journal
KW  - protein defect
KW  - protein function
KW  - protein stability
KW  - protein synthesis
KW  - review
KW  - risk factor
C2  - Pfizer
N2  - PURPOSE OF REVIEW: Type 2 diabetes frequently coincides with dyslipidemia, characterized by elevated plasma triglycerides, low high-density lipoprotein cholesterol levels and the presence of small dense low-density lipoprotein particles. Plasma lipid transfer proteins play an essential role in lipoprotein metabolism. It is thus vital to understand their pathophysiology and determine which factors influence their functioning in type 2 diabetes. RECENT FINDINGS: Cholesteryl ester transfer protein-mediated transfer is increased in diabetic patients and contributes to low plasma high-density lipoprotein cholesterol levels. Apolipoproteins A-I, A-II and E are components of the donor lipoprotein particles that participate in the transfer of cholesteryl esters from high-density lipoprotein to apolipoprotein B-containing lipoproteins. Current evidence for functional roles of apolipoproteins C-I, F and A-IV as modulators of cholesteryl ester transfer is discussed. Phospholipid transfer protein activity is increased in diabetic patients and may contribute to hepatic very low-density lipoprotein synthesis and secretion and vitamin E transfer. Apolipoprotein E could stimulate the phospholipid transfer protein-mediated transfer of surface fragments of triglyceride-rich lipoproteins to high-density lipoprotein, and promote high-density lipoprotein remodelling. SUMMARY: Both phospholipid and cholesteryl ester transfer proteins are important in very low and high-density lipoprotein metabolism and display concerted actions in patients with type 2 diabetes. © 2007 Lippincott Williams & Wilkins, Inc.
ER  - 

TY  - JOUR
M3  - Review
Y1  - 2007
VL  - 53
IS  - 4
SP  - 382
EP  - 385
SN  - 0042-773X
JF  - Vnitrni Lekarstvi
JO  - Vnitr. Lek.
UR  - http://www-embase-com.gx.booktsg.com/search/results?subaction=viewrecord&id=L46775187&from=export
U2  - L46775187
C5  - 17578170
DB  - Embase
DB  - Medline
U4  - 2007-06-01
A1  - Jiskra, J.
A1  - Límanová, Z.
A1  - Antošová, M.
M1  - (Jiskra J., jan.jiskra@lf1.cuni.cz; Límanová Z.; Antošová M.) III. Interní Klinika 1, Lékařské Fakulty UK a VFN Praha,
AD  - J. Jiskra, III. Interní Klinika 1, Lékařské Fakulty UK a VFN Praha,
T1  - Thyroid diseases, dyslipidemia and cardiovascular risk
T2  - Tyreopatie, dyslipidemie a kardiovaskulární rizika
LA  - Czech
KW  - apolipoprotein B
KW  - cholesterol
KW  - cholesterol ester
KW  - cholesterol ester transfer protein
KW  - high density lipoprotein cholesterol
KW  - hydroxymethylglutaryl coenzyme A reductase inhibitor
KW  - intermediate density lipoprotein
KW  - levothyroxine
KW  - liver triacylglycerol lipase
KW  - low density lipoprotein cholesterol
KW  - low density lipoprotein receptor
KW  - placebo
KW  - very low density lipoprotein cholesterol
KW  - atherogenesis
KW  - cardiovascular risk
KW  - cholesterol blood level
KW  - clinical trial
KW  - dyslipidemia
KW  - enzyme activity
KW  - human
KW  - hyperthyroidism
KW  - hypothyroidism
KW  - lipid metabolism
KW  - morbidity
KW  - mortality
KW  - myopathy
KW  - protein blood level
KW  - review
KW  - thyroid disease
N2  - By affecting the metabolism of lipids, hypothyroidism accelerates the process of atherogenesis and increases cardiovascular risk. In manifest hypothyroidism the number of LDL receptors in the liver decreases and there is an increase in levels of overall cholesterol, LDL-cholesterol and apolipoprotein B in the blood. Levels of HDL particles remain normal or even rise slightly as a result of reduced activity of the Cholesterol ester transfer protein (CETP) and hepatic lipase. This leads to a reduction in the transport of cholesterol esters from HDL-(2) to VLDL and IDL. Subclinical hypothyroidism also has a negative effect on the lipid profile, but is more likely to lead to pro-atherogenic changes in the proportion of lipid particles than to a reduction in overall cholesterol, subclinical hypothyroidism leads to the manifestation of certain risk factors of atherosclerosis. Although studies of overall mortality and cardiovascular morbidity have not been completely unanimous in their conclusions, increased cardiovascular risk can be considered likely in subclinical hypothyroidism. It remains an open question whether the treatment of subclinical hypothyroidism with levothyroxine. At present we have only indirect proof from studies that assessed the effect of levothyroxine treatment on risk factors of atherosclerosis. Starting treatment with lipid lowering agents (especially statins) for (subclinical hypothyroidism is extremely risky though due to the risk of the development or worsening of myopathy, which is a further cogent argument for the active screening and treatment of (sub)clinical hypothyroidism for all patients with dyslipidemia.
ER  - 

TY  - JOUR
M3  - Article
Y1  - 2007
VL  - 2
IS  - 3
SP  - 277
EP  - 284
SN  - 1746-0875
JF  - Future Lipidology
JO  - Future Lipidology
UR  - http://www-embase-com.gx.booktsg.com/search/results?subaction=viewrecord&id=L46916281&from=export
U2  - L46916281
DB  - Embase
U4  - 2007-06-01
L2  - http://dx.doi.org/10.2217/17460875.2.3.277
DO  - 10.2217/17460875.2.3.277
A1  - Toth, P.P.
M1  - (Toth P.P., peter.toth@srfc.com) Department of Preventive Cardiology, Sterling Rock Falls Clinic, 101 East Miller Road, Sterling, IL 61081, United States
M1  - (Toth P.P., peter.toth@srfc.com) University of Illinois College of Medicine, Peoria, IL, United States
AD  - P.P. Toth, Department of Preventive Cardiology, Sterling Rock Falls Clinic, 101 East Miller Road, Sterling, IL 61081, United States
T1  - Torcetrapib and atherosclerosis: What happened and where do we go from here?
LA  - English
KW  - apolipoprotein B100
KW  - atorvastatin
KW  - cholesterol ester
KW  - cholesterol ester transfer protein
KW  - cholesterol ester transfer protein inhibitor
KW  - high density lipoprotein
KW  - lipid
KW  - low density lipoprotein
KW  - torcetrapib
KW  - triacylglycerol
KW  - antiinflammatory activity
KW  - antioxidant activity
KW  - article
KW  - atherosclerosis
KW  - blood pressure
KW  - cardiovascular risk
KW  - cholesterol transport
KW  - clinical trial
KW  - combination chemotherapy
KW  - drug structure
KW  - endothelial dysfunction
KW  - human
KW  - lipid blood level
KW  - monotherapy
KW  - nonhuman
KW  - primary prevention
KW  - priority journal
KW  - protein polymorphism
KW  - risk reduction
KW  - secondary prevention
KW  - side effect
KW  - vascular disease
C2  - Pfizer
N2  - Considerable attention is being turned to the development of therapeutic agents that either raise serum levels of high-density lipoproteins (HDLs) or boost their functionality. These initiatives are driven by the need to more effectively attenuate the risk for cardiovascular events in both the primary- and secondary-prevention settings. High HDL levels appear to exert protective effects against the development of atherosclerotic disease. HDLs have been shown to promote reverse cholesterol transport and to protect against endothelial cell dysfunction; they also modulate a variety of anti-inflammatory, antithrombotic and antioxidative effects. Cholesterol ester transfer protein (CETP) mediates the stoichiometric exchange of triglycerides for cholesteryl ester between apolipoprotein B100-containing lipoproteins and HDL. A number of polymorphisms in the gene for CETP have been identified and may be associated with a reduced risk for cardiovascular events. Drugs that therapeutically modulate the activity of CETP are currently under development. Torcetrapib is a CETP inhibitor, which was in a late stage of development. This compound simultaneously increases serum HDL and its subspecies, and lowers serum low-density lipoprotein while increasing its size and buoyancy. Torcetrapib also significantly increases blood pressure. Torcetrapib therapy is associated with an increased risk for acute cardiovascular events and does not beneficially impact rates of atherosclerosis progression in coronary or carotid arteries. Despite these findings, work with other HDL therapeutic agents should continue. The torcetrapib trials did not negate the HDL hypothesis because its effects on serum lipids were confounded by elevations in blood pressure and perhaps direct vasculotoxicity. © 2007 Future Medicine Ltd.
ER  - 

TY  - JOUR
M3  - Review
Y1  - 2007
VL  - 4
IS  - 2
SP  - 136
EP  - 142
SN  - 1479-1641
JF  - Diabetes and Vascular Disease Research
JO  - Diabets Vasc. Dis. Res.
UR  - http://www-embase-com.gx.booktsg.com/search/results?subaction=viewrecord&id=L47167498&from=export
U2  - L47167498
C5  - 17654448
DB  - Embase
DB  - Medline
U4  - 2007-06-01
L2  - http://dx.doi.org/10.3132/dvdr.2007.032
DO  - 10.3132/dvdr.2007.032
A1  - Windler, E.
A1  - Schöffauer, M.
A1  - Zyriax, B.-C.
M1  - (Windler E., Prof.Windler@t-online.de) Department of Medicine, Center of Internal Medicine, University Hospital Hamburg-Eppendorf, Hamburg, Germany
M1  - (Windler E., Prof.Windler@t-online.de; Schöffauer M.; Zyriax B.-C.) Center of Internal Medicine, University Hospital Hamburg-Eppendorf, Hamburg, Germany
M1  - (Windler E., Prof.Windler@t-online.de) Center of Internal Medicine, University Hospital Hamburg-Eppendorf, Martinistr. 54, D-20246 Hamburg, Germany
AD  - E. Windler, Center of Internal Medicine, University Hospital Hamburg-Eppendorf, Martinistr. 54, D-20246 Hamburg, Germany
T1  - The significance of low HDL-cholesterol levels in an ageing society at increased risk for cardiovascular disease
LA  - English
KW  - cholesterol ester transfer protein
KW  - fibric acid derivative
KW  - gemfibrozil
KW  - glucose
KW  - high density lipoprotein cholesterol
KW  - hydroxymethylglutaryl coenzyme A reductase inhibitor
KW  - low density lipoprotein cholesterol
KW  - nicotinic acid
KW  - triacylglycerol
KW  - very low density lipoprotein cholesterol
KW  - aging
KW  - atherosclerosis
KW  - body mass
KW  - cardiovascular risk
KW  - cholesterol blood level
KW  - clinical trial
KW  - combination chemotherapy
KW  - disease association
KW  - disease course
KW  - drug half life
KW  - drug potency
KW  - drug tolerability
KW  - dyslipidemia
KW  - flushing
KW  - glucose blood level
KW  - human
KW  - ischemic heart disease
KW  - lifestyle
KW  - meta analysis
KW  - metabolic syndrome X
KW  - non insulin dependent diabetes mellitus
KW  - obesity
KW  - prophylaxis
KW  - review
KW  - risk factor
KW  - side effect
KW  - systematic review
KW  - treatment outcome
KW  - waist hip ratio
KW  - body weight gain
N2  - In most developed and developing countries, the proportion of the population aged 60 years or more is growing faster than any other age group. Given that the vast majority of cardiovascular events occur in older individuals, new thinking is needed to reduce their risk. Epidemiological studies have shown an increasing prevalence of the metabolic syndrome with age, driven by nutrition inappropriate for a modern sedentary lifestyle. A low level of high-density lipoprotein (HDL)-cholesterol, a component of the atherogenic dyslipidaemia of the metabolic syndrome, has been shown to be an important determinant of coronary risk, which rises in prevalence with increasing age. Thus, raising HDL-cholesterol, in addition to lowering the level of low-density lipoprotein (LDL)-cholesterol, seems a plausible approach to reduce cardiovascular risk in an ageing population. Clinical studies have shown that adding nicotinic acid, which raises HDL-cholesterol by 20-25%, to a statin enhances the reduction in progression of atherosclerosis. Results of the ongoing Atherothrombosis Intervention in Metabolic syndrome with low HDL/High triglyceride and Impact on Global Health Outcomes (AIM-HIGH) study are awaited with interest to see whether such theoretical benefit translates into clinical outcome.
ER  - 

TY  - JOUR
M3  - Editorial
Y1  - 2007
VL  - 2
IS  - 2
SN  - 1809-2942
JF  - International Journal of Atherosclerosis
JO  - Int. J. Atheroscler.
UR  - http://www-embase-com.gx.booktsg.com/search/results?subaction=viewrecord&id=L47408159&from=export
U2  - L47408159
DB  - Embase
U4  - 2007-06-01
A1  - Moriguchi, E.H.
M1  - (Moriguchi E.H.)
AD  - E.H. Moriguchi, Brazil
T1  - Editorial
LA  - English
KW  - antihypertensive agent
KW  - cholesterol ester transfer protein
KW  - high density lipoprotein
KW  - hydroxymethylglutaryl coenzyme A reductase inhibitor
KW  - low density lipoprotein
KW  - torcetrapib
KW  - access to information
KW  - Alzheimer disease
KW  - atherosclerosis
KW  - blood pressure measurement
KW  - blood pressure regulation
KW  - Brazil
KW  - cholesterol blood level
KW  - coronary artery disease
KW  - diabetes mellitus
KW  - diagnostic value
KW  - drug mechanism
KW  - editorial
KW  - erectile dysfunction
KW  - human
KW  - hypercholesterolemia
KW  - hypertension
KW  - lifestyle modification
KW  - long term care
KW  - low carbohydrate diet
KW  - low fat diet
KW  - medical literature
KW  - practice guideline
KW  - primary prevention
KW  - publication
KW  - publishing
ER  - 

TY  - JOUR
M3  - Review
Y1  - 2007
VL  - 2
IS  - 2
SP  - 168
EP  - 169
SN  - 1809-2942
JF  - International Journal of Atherosclerosis
JO  - Int. J. Atheroscler.
UR  - http://www-embase-com.gx.booktsg.com/search/results?subaction=viewrecord&id=L47408179&from=export
U2  - L47408179
DB  - Embase
U4  - 2007-06-01
A1  - Bertolami, M.C.
M1  - (Bertolami M.C.) Department of Atherosclerosis, Sociedade Brasileira de Cardiologia, Rua Beira Rio 45, 04548-050 São Paulo, SP, Brazil
AD  - M.C. Bertolami, Department of Atherosclerosis, Sociedade Brasileira de Cardiologia, Rua Beira Rio 45, 04548-050 São Paulo, SP, Brazil
T1  - Lessons from the torcetrapib trials
LA  - English
KW  - atorvastatin
KW  - cholesterol ester transfer protein
KW  - chylomicron
KW  - endothelial nitric oxide synthase
KW  - endothelin 1
KW  - high density lipoprotein
KW  - high density lipoprotein cholesterol
KW  - hydroxymethylglutaryl coenzyme A reductase inhibitor
KW  - low density lipoprotein cholesterol
KW  - nitric oxide
KW  - scavenger receptor BI
KW  - torcetrapib
KW  - very low density lipoprotein
KW  - atherosclerosis
KW  - cardiovascular disease
KW  - cholesterol blood level
KW  - cholesterol transport
KW  - clinical trial
KW  - combination chemotherapy
KW  - death
KW  - drug mechanism
KW  - dyslipidemia
KW  - enzyme activation
KW  - enzyme activity
KW  - enzyme inhibition
KW  - familial hypercholesterolemia
KW  - human
KW  - hyperlipidemia
KW  - hypertension
KW  - ischemic heart disease
KW  - molecular interaction
KW  - monotherapy
KW  - morbidity
KW  - mortality
KW  - primary prevention
KW  - review
KW  - risk factor
KW  - risk reduction
ER  - 

TY  - JOUR
M3  - Review
Y1  - 2007
VL  - 2
IS  - 2
SP  - 170
SN  - 1809-2942
JF  - International Journal of Atherosclerosis
JO  - Int. J. Atheroscler.
UR  - http://www-embase-com.gx.booktsg.com/search/results?subaction=viewrecord&id=L47408180&from=export
U2  - L47408180
DB  - Embase
U4  - 2007-06-01
A1  - Santos, R.D.
M1  - (Santos R.D.) Heart Institute (InCor), University of Sao Paulo Medical School, Hospital São Paulo Brazil, São Paulo, SP, Brazil
AD  - R.D. Santos, Heart Institute (InCor), University of Sao Paulo Medical School, Hospital São Paulo Brazil, São Paulo, SP, Brazil
T1  - HDL raising: Lessons from torcetrapib
LA  - English
KW  - apolipoprotein A1
KW  - apolipoprotein B
KW  - atorvastatin
KW  - cholesterol ester transfer protein
KW  - fibric acid derivative
KW  - high density lipoprotein
KW  - high density lipoprotein cholesterol
KW  - low density lipoprotein cholesterol
KW  - nicotinic acid
KW  - torcetrapib
KW  - atherosclerosis
KW  - cardiovascular risk
KW  - carotid artery disease
KW  - cholesterol transport
KW  - cigarette smoking
KW  - clinical trial
KW  - combination chemotherapy
KW  - coronary atherosclerosis
KW  - death
KW  - disease course
KW  - drug efficacy
KW  - drug mechanism
KW  - drug tolerability
KW  - dyslipidemia
KW  - flushing
KW  - human
KW  - hypertension
KW  - ischemic heart disease
KW  - monotherapy
KW  - primary prevention
KW  - review
KW  - risk factor
KW  - side effect
KW  - smoking cessation
ER  - 

TY  - JOUR
M3  - Review
Y1  - 2007
VL  - 4
IS  - 2
SP  - 137
EP  - 145
SN  - 1740-6773
JF  - Drug Discovery Today: Therapeutic Strategies
JO  - Drug Discov. Today Ther. Strateg.
UR  - http://www-embase-com.gx.booktsg.com/search/results?subaction=viewrecord&id=L50097410&from=export
U2  - L50097410
DB  - Embase
U4  - 2008-04-28
L2  - http://dx.doi.org/10.1016/j.ddstr.2008.02.003
DO  - 10.1016/j.ddstr.2008.02.003
A1  - Polk, D.
A1  - Shah, P.K.
M1  - (Polk D.; Shah P.K., shahp@cshs.org) Division of Cardiology, Atherosclerosis Research Center, Department of Medicine, Los Angeles, CA, United States
AD  - P.K. Shah, Division of Cardiology, Atherosclerosis Research Center, Department of Medicine, Los Angeles, CA, United States
T1  - Cholesterol ester transfer protein (CETP) and atherosclerosis
LA  - English
KW  - dalcetrapib
KW  - anacetrapib
KW  - atorvastatin
KW  - bezafibrate
KW  - cardiovascular agent
KW  - cholesterol ester transfer protein
KW  - cholesterol ester transfer protein inhibitor
KW  - cholesterol ester transfer protein vaccine
KW  - fibric acid derivative
KW  - flush inhibitor
KW  - gemfibrozil
KW  - high density lipoprotein cholesterol
KW  - hydroxymethylglutaryl coenzyme A reductase inhibitor
KW  - nicotinic acid
KW  - placebo
KW  - pravastatin
KW  - simvastatin
KW  - torcetrapib
KW  - triacylglycerol
KW  - unclassified drug
KW  - atherogenesis
KW  - coronary atherosclerosis
KW  - cardiovascular disease
KW  - cholesterol transport
KW  - clinical trial
KW  - combination chemotherapy
KW  - dose response
KW  - drug dose comparison
KW  - drug dose regimen
KW  - drug efficacy
KW  - drug megadose
KW  - lack of drug effect
KW  - drug withdrawal
KW  - familial hypercholesterolemia
KW  - heart protection
KW  - human
KW  - hyperlipidemia
KW  - hypertension
KW  - low drug dose
KW  - monotherapy
KW  - nonhuman
KW  - protein deficiency
KW  - protein function
KW  - review
KW  - side effect
KW  - systolic blood pressure
KW  - treatment duration
KW  - anacetrapib
KW  - jtt 705
C1  - anacetrapib(Merck)
C1  - jtt 705(Hoffmann La Roche)
C2  - Hoffmann La Roche
C2  - Merck
N2  - Atherosclerotic cardiovascular disease continues to be a major healthcare problem in developed as well as developing nations. Although adoption of a healthy lifestyle coupled with use of lipid modifying and antithrombotic agents significantly reduces the risk of major cardiovascular events, a significant residual burden remains. HDL based therapies have been suggested as potential ways to address this residual burden of disease in view of the known inverse relationship of HDL cholesterol and cardiovascular disease as well as a wealth of preclinical data and biological actions of HDL and its proteins. CETP, a key enzyme in HDL metabolism has emerged as a potential target since reduced CETP activity is associated with elevated levels of HDL cholesterol. However recent studies of failure of the ist CETP inhibitor, Torcetrapib, in a clinical trial has raised important questions regarding the value of HDL cholesterol as a biomarker for atheroprotective interventions. This brief review highlights recent developments in HDL biology with a special emphasis on the pros and cons of CETP inhibition as a therapeutic strategy for atherosclerosis. © 2008 Elsevier Ltd. All rights reserved.
ER  - 

TY  - JOUR
M3  - Conference Paper
Y1  - 2007
VL  - 3
IS  - 112
SP  - 1338
EP  - 1340
SN  - 1660-9379
JF  - Revue Medicale Suisse
JO  - Rev. Med. Suisse
UR  - http://www-embase-com.gx.booktsg.com/search/results?subaction=viewrecord&id=L46953352&from=export
U2  - L46953352
C5  - 17596071
DB  - Embase
DB  - Medline
U4  - 2007-05-23
A1  - Schaerlig, E.
M1  - (Schaerlig E.) Cedos International, 23, rue Gourgas, 1205 Genève
AD  - E. Schaerlig, Cedos International, 23, rue Gourgas, 1205 Genève
T1  - The course for the increase of «good cholesterol»: Echoes of the ACC (American College of Cardiology) 2007
T2  - La course à l'augmentation du «bon cholestérol» Echos de l'ACC 2007
LA  - French
KW  - app 018
KW  - atorvastatin
KW  - bay 605521
KW  - cholesterol
KW  - cholesterol ester transfer protein
KW  - cholesterol ester transfer protein inhibitor
KW  - csl 111
KW  - etc 216
KW  - anacetrapib
KW  - moperone
KW  - nicotinic acid
KW  - rimonabant
KW  - torcetrapib
KW  - unclassified drug
KW  - cholesterol blood level
KW  - clinical trial
KW  - conference paper
KW  - controlled clinical trial
KW  - human
KW  - hypercholesterolemia
KW  - medical society
KW  - medical specialist
KW  - randomized controlled trial
KW  - sport
KW  - United States
KW  - app 018
KW  - bay 605521
KW  - csl 111
KW  - etc 216
KW  - mk 859
KW  - r 1658
C1  - app 018(Novartis)
C1  - bay 605521(Bayer)
C1  - csl 111
C1  - etc 216(Pfizer)
C1  - mk 859(Merck)
C1  - r 1658(Hoffmann La Roche)
C2  - Bayer
C2  - Hoffmann La Roche
C2  - Merck
C2  - Novartis
C2  - Pfizer
ER  - 

TY  - JOUR
M3  - Review
Y1  - 2007
VL  - 93
IS  - 5
SP  - 559
EP  - 564
SN  - 1355-6037
JF  - Heart
JO  - Heart
UR  - http://www-embase-com.gx.booktsg.com/search/results?subaction=viewrecord&id=L46707106&from=export
U2  - L46707106
C5  - 16449520
DB  - Embase
DB  - Medline
U4  - 2007-05-01
L2  - http://dx.doi.org/10.1136/hrt.2005.066050
DO  - 10.1136/hrt.2005.066050
A1  - Lee, J.M.S.
A1  - Choudhury, R.P.
M1  - (Choudhury R.P., robin.choudhury@cardiov.ox.ac.uk) Department of Cardiovascular Medicine, John Radcliffe Hospital, Oxford OX3 9DU, United Kingdom
M1  - (Lee J.M.S.; Choudhury R.P., robin.choudhury@cardiov.ox.ac.uk) Department of Cardiovascular Medicine, University of Oxford, Oxford, United Kingdom
AD  - R.P. Choudhury, Department of Cardiovascular Medicine, John Radcliffe Hospital, Oxford OX3 9DU, United Kingdom
T1  - Prospects for atherosclerosis regression through increase in high-density lipoprotein and other emerging therapeutic targets
LA  - English
KW  - 2,4 thiazolidinedione derivative
KW  - apolipoprotein A1
KW  - bezafibrate
KW  - sterol o acyltransferase
KW  - cholesterol ester transfer protein
KW  - fenofibrate
KW  - fibric acid derivative
KW  - gemfibrozil
KW  - glitazone derivative
KW  - high density lipoprotein cholesterol
KW  - hydroxymethylglutaryl coenzyme A reductase inhibitor
KW  - liver X receptor
KW  - low density lipoprotein cholesterol
KW  - nicotinic acid
KW  - peroxisome proliferator activated receptor
KW  - peroxisome proliferator activated receptor alpha
KW  - peroxisome proliferator activated receptor gamma
KW  - pioglitazone
KW  - placebo
KW  - rosiglitazone
KW  - atherogenesis
KW  - atherosclerosis
KW  - clinical trial
KW  - controlled clinical trial
KW  - drug release
KW  - flushing
KW  - human
KW  - lipoprotein blood level
KW  - nonhuman
KW  - nuclear magnetic resonance imaging
KW  - priority journal
KW  - remission
KW  - review
KW  - side effect
N2  - In a process often seen as progressive and irreversible, deposition and retention or lipoproteins and the consequent inflammatory reaction result in the accumulation of atherosclerotic plaques from an early age. However, striking effects observed in experimental models support the concept that atherosclerosis can regress. This is often accompanied by changes in plaque composition favouring stability and decreased likelihood of rupture. Large clinical trials have established the value of low-density lipoprotein cholesterol reduction with statin treatment, although this may prevent no more than 30% of all cardiovascular events, and the magnitude of effect on plaque regression seems relatively modest. High-density lipoprotein cholesterol (HDL-C) is well recognised as an important and independent protective factor, although treatment options to increase HDL-C have until now been limited. The recent emergence of new treatments will probably establish increased HDL-C as another important strategy in antiatherosclerosis treatment. Beyond HDL-C increases, further appreciation of mechanisms of cellular lipid homoeostasis and regulation of gene transcription have revealed new targets for atherosclerosis treatment. This review considers emerging approaches to plaque regression together with some of the parallel developments in imaging technology that will improve our appreciation of response to treatment.
ER  - 

TY  - JOUR
M3  - Article
Y1  - 2007
VL  - 2
IS  - 5
SP  - 597
EP  - 602
SN  - 1746-0441
JF  - Expert Opinion on Drug Discovery
JO  - Expert Opin. Drug. Discov.
UR  - http://www-embase-com.gx.booktsg.com/search/results?subaction=viewrecord&id=L47064960&from=export
U2  - L47064960
DB  - Embase
U4  - 2007-05-01
L2  - http://dx.doi.org/10.1517/17460441.2.5.597
DO  - 10.1517/17460441.2.5.597
A1  - Leifert, W.R.
A1  - Abeywardena, M.Y.
M1  - (Leifert W.R., wayne.leifert@csiro.au; Abeywardena M.Y.) CSIRO Human Nutrition, Preventative Health National Research Flagship, PO Box 10041, Adelaide, SA 5000, Australia
AD  - W.R. Leifert, CSIRO Human Nutrition, PO Box 10041, Adelaide, SA 5000, Australia
T1  - Bioactives for cholesterol lowering: Targeting of cholesterol absorption pathways
LA  - English
KW  - agents affecting lipid metabolism
KW  - antilipemic agent
KW  - atorvastatin
KW  - bile acid sequestrant
KW  - carrier protein
KW  - cholesterol
KW  - sterol o acyltransferase
KW  - cholesterol acyltransferase inhibitor
KW  - cholesterol ester transfer protein
KW  - cholesterol ester transfer protein inhibitor
KW  - cholesterol esterase
KW  - cholesterol esterase inhibitor
KW  - cholesterol transport protein
KW  - ezetimibe
KW  - hydroxymethylglutaryl coenzyme A reductase inhibitor
KW  - nicotinic acid
KW  - niemann pick c1 like 1 protein
KW  - omega 3 fatty acid
KW  - phytosterol
KW  - placebo
KW  - stanol ester
KW  - torcetrapib
KW  - unclassified drug
KW  - article
KW  - cardiovascular disease
KW  - cardiovascular risk
KW  - cholesterol blood level
KW  - cholesterol synthesis
KW  - cholesterol transport
KW  - clinical trial
KW  - combination chemotherapy
KW  - dose response
KW  - drug fatality
KW  - drug protein binding
KW  - drug targeting
KW  - drug withdrawal
KW  - dyslipidemia
KW  - gastrointestinal tract
KW  - human
KW  - hypercholesterolemia
KW  - intestine
KW  - intestine absorption
KW  - ischemic heart disease
KW  - lipid absorption
KW  - lipid composition
KW  - liver toxicity
KW  - monotherapy
KW  - musculoskeletal disease
KW  - myopathy
KW  - nonhuman
KW  - priority journal
KW  - rhabdomyolysis
KW  - risk reduction
N2  - The relationship between serum cholesterol and coronary heart disease is well established. Inhibitors of endogenous cholesterol synthesis (statins) have been shown to reduce cardiovascular events. Similarly, strategies directed towards the gastrointestinal tract may also be effective, as cholesterol absorption via the intestinal lumen is known to contribute to the totalamoun of cholesterol in the body. Although the exact mechanism(s) remain elusive, several naturally occurring compounds (bioactives), such as plant sterols,have been shown to influence the cholesterol absorption process. Accordingly, new targets, such as cholesterol esterase and cholesterol transport protein (Niemann-Pick C1-like 1 protein), may serve as worthy candidates for biologically active targets. This article discusses some of the potential benefits oftargeting key proteins involved in cholesterol absorption and biosynthesis. © 2007 Informa UK Ltd.
ER  - 

TY  - JOUR
M3  - Article
Y1  - 2007
VL  - 16
IS  - 5
SP  - 69
EP  - 70
SN  - 1556-8571
JF  - ACC Cardiosource Review Journal
JO  - ACC Cardiosource Rev. J.
UR  - http://www-embase-com.gx.booktsg.com/search/results?subaction=viewrecord&id=L47342538&from=export
U2  - L47342538
DB  - Embase
U4  - 2007-05-01
A1  - Kastelein, J.J.
A1  - Murphy, S.A.
A1  - Gibson, C.M.
M1  - (Kastelein J.J.) American College of Cardiology Annual Scientific Session/i2 Summit, New Orleans, LA, United States
M1  - (Murphy S.A.; Gibson C.M.)
AD  - J.J. Kastelein, American College of Cardiology Annual Scientific Session/i2 Summit, New Orleans, LA, United States
T1  - Rating atherosclerotic disease change by imaging with a new CETP inhibitor (RADIANCE 1)
LA  - English
KW  - atorvastatin
KW  - cholesterol
KW  - cholesterol ester transfer protein inhibitor
KW  - high density lipoprotein
KW  - low density lipoprotein
KW  - torcetrapib
KW  - arterial intimal hyperplasia
KW  - article
KW  - cardiovascular disease
KW  - carotid artery
KW  - clinical trial
KW  - combination chemotherapy
KW  - controlled clinical trial
KW  - coronary atherosclerosis
KW  - disease course
KW  - echography
KW  - familial hypercholesterolemia
KW  - follow up
KW  - heterozygosity
KW  - human
KW  - monotherapy
KW  - outcome assessment
KW  - randomized controlled trial
KW  - rating scale
KW  - side effect
KW  - systolic blood pressure
KW  - treatment duration
KW  - treatment outcome
ER  - 

TY  - JOUR
M3  - Article
Y1  - 2007
VL  - 356
IS  - 16
SP  - 1620
EP  - 1630
SN  - 0028-4793
SN  - 1533-4406
JF  - New England Journal of Medicine
JO  - New Engl. J. Med.
UR  - http://www-embase-com.gx.booktsg.com/search/results?subaction=viewrecord&id=L46631671&from=export
U2  - L46631671
C5  - 17387131
DB  - Embase
DB  - Medline
U4  - 2007-04-19
L2  - http://dx.doi.org/10.1056/NEJMoa071359
DO  - 10.1056/NEJMoa071359
A1  - Kastelein, J.J.P.
A1  - Van Leuven, S.I.
A1  - Burgess, L.
A1  - Evans, G.W.
A1  - Kuivenhoven, J.A.
A1  - Barter, P.J.
A1  - Revkin, J.H.
A1  - Grobbee, D.E.
A1  - Riley, W.A.
A1  - Shear, C.L.
A1  - Duggan, W.T.
A1  - Bots, M.L.
M1  - (Kastelein J.J.P., j.j.kastelein@amc.uva.nl; Van Leuven S.I.; Kuivenhoven J.A.) Academic Medical Center, University of Amsterdam, Amsterdam, Netherlands
M1  - (Burgess L.) Tygerberg Hospital, Stellenbosch University, Tygerberg, South Africa
M1  - (Evans G.W.; Riley W.A.) Wake Forest University, Winston-Salem, NC, United States
M1  - (Barter P.J.) Heart Research Institute, Sydney, Australia
M1  - (Revkin J.H.; Shear C.L.; Duggan W.T.) Pfizer, New London, CT, United States
M1  - (Grobbee D.E.; Bots M.L.) Julius Center for Health Sciences and Primary Care, University Medical Center, Utrecht, Netherlands
M1  - (Kastelein J.J.P., j.j.kastelein@amc.uva.nl) Department of Vascular Medicine, Academic Medical Center, Meibergdreef 9, 1105 AZ, Amsterdam, Netherlands
AD  - J.J.P. Kastelein, Department of Vascular Medicine, Academic Medical Center, Meibergdreef 9, 1105 AZ, Amsterdam, Netherlands
T1  - Effect of torcetrapib on carotid atherosclerosis in familial hypercholesterolemia
LA  - English
KW  - NCT00134264
KW  - NCT00136981
KW  - acetylsalicylic acid
KW  - angiotensin receptor antagonist
KW  - atorvastatin
KW  - beta adrenergic receptor blocking agent
KW  - cholesterol
KW  - dipeptidyl carboxypeptidase inhibitor
KW  - ezetimibe
KW  - torcetrapib
KW  - adult
KW  - article
KW  - atherosclerosis
KW  - blood pressure
KW  - carotid artery
KW  - carotid artery occlusion
KW  - cholesterol blood level
KW  - clinical trial
KW  - combination chemotherapy
KW  - controlled clinical trial
KW  - controlled study
KW  - dose response
KW  - double blind procedure
KW  - drug dose titration
KW  - drug effect
KW  - drug efficacy
KW  - familial hypercholesterolemia
KW  - female
KW  - heart infarction
KW  - human
KW  - ischemia
KW  - major clinical study
KW  - male
KW  - monotherapy
KW  - multicenter study
KW  - priority journal
KW  - randomized controlled trial
KW  - side effect
KW  - cerebrovascular accident
N2  - Background: Torcetrapib, an inhibitor of cholesteryl ester transfer protein, may reduce atherosclerotic vascular disease by increasing levels of high-density lipoprotein (HDL) cholesterol. Methods: A total of 850 patients with heterozygous familial hypercholesterolemia underwent B-mode ultrasonography at baseline and at follow-up to measure changes in carotid intima-media thickness. The patients completed an atorvastatin run-in period and were subsequently randomly assigned to receive either atorvastatin monotherapy or atorvastatin combined with 60 mg of torcetrapib for 2 years. Results: After 24 months, in the atorvastatin-only group, the mean (±SD) HDL cholesterol level was 52.4±13.5 mg per deciliter and the mean low-density lipoprotein (LDL) cholesterol level was 143.2±42.2 mg per deciliter, as compared with 81.5±22.6 mg per deciliter and 115.1±48.5 mg per deciliter, respectively, in the torcetrapib-atorvastatin group. During the study, average systolic blood pressure increased by 2.8 mm Hg in the torcetrapib-atorvastatin group, as compared with the atorvastatin-only group. The increase in maximum carotid intima-media thickness, the primary measure of efficacy, was 0.0053±0.0028 mm per year in the atorvastatin-only group and 0.0047±0.0028 mm per year in the torcetrapib-atorvastatin group (P=0.87). The secondary efficacy measure, annualized change in mean carotid intima-media thickness for the common carotid artery, indicated a decrease of 0.0014 mm per year in the atorvastatin-only group, as compared with an increase of 0.0038 mm per year in the torcetrapib-atorvastatin group (P=0.005). Conclusions: In patients with familial hypercholesterolemia, the use of torcetrapib with atorvastatin, as compared with atorvastatin alone, did not result in further reduction of progression of atherosclerosis, as assessed by a combined measure of carotid arterial-wall thickness, and was associated with progression of disease in the common carotid segment. These effects occurred despite a large increase in HDL cholesterol levels and a substantial decrease in levels of LDL cholesterol and triglycerides. Copyright © 2007 Massachusetts Medical Society.
ER  - 

TY  - JOUR
M3  - Article
Y1  - 2007
VL  - 7
IS  - 2
SP  - 119
EP  - 128
SN  - 1473-7167
SN  - 1744-8379
JF  - Expert Review of Pharmacoeconomics and Outcomes Research
JO  - Expert Rev. Pharmacoecon. Outcomes Res.
UR  - http://www-embase-com.gx.booktsg.com/search/results?subaction=viewrecord&id=L46681859&from=export
U2  - L46681859
DB  - Embase
U4  - 2007-04-01
L2  - http://dx.doi.org/10.1586/14737167.7.2.119
DO  - 10.1586/14737167.7.2.119
A1  - Kemp, L.K.
A1  - Doran, C.M.
A1  - Vos, T.
A1  - Hall, W.
M1  - (Kemp L.K., s362654@student.uq.edu.au; Doran C.M., c.doran@sph.uq.edu.au; Hall W., w.hall@sph.uq.edu.au) The University of Queensland, School of Population Health, School of Economics, Herston Road, Herston 4006, QLD, Australia
M1  - (Vos T., t.vos@sph.uq.edu.au) The University of Queensland, Centre for Burden of Disease and Cost-Effectiveness, School of Population Health, Herston Road, Herston, QLD 4006, Australia
AD  - C.M. Doran, The University of Queensland, School of Population Health, School of Economics, Herston Road, Herston, QLD 4006, Australia
T1  - Cost-effectiveness analysis of genetic screening for the Taq1B polymorphism in the secondary prevention of coronary heart disease
LA  - English
KW  - antilipemic agent
KW  - cholesterol ester transfer protein
KW  - ezetimibe
KW  - hydroxymethylglutaryl coenzyme A reductase inhibitor
KW  - simvastatin
KW  - adult
KW  - aged
KW  - allele
KW  - article
KW  - Australia
KW  - cerebrovascular accident
KW  - clinical effectiveness
KW  - controlled study
KW  - cost effectiveness analysis
KW  - cost utility analysis
KW  - decision making
KW  - drug cost
KW  - drug efficacy
KW  - economic evaluation
KW  - gene identification
KW  - genetic code
KW  - genetic screening
KW  - genotype
KW  - human
KW  - ischemic heart disease
KW  - major clinical study
KW  - pharmacogenetics
KW  - prescription
KW  - probability
KW  - resource allocation
KW  - restriction fragment length polymorphism
KW  - secondary prevention
N2  - Coronary heart disease is a major health priority area in Australia. Cholesterol-lowering agents are generally considered to be cost effective for the secondary prevention of coronary heart disease. There Is growing evidence, however, that the effectiveness of statins varies from one individual to another. The Taq 1B polymorphism is an example of a genetic polymorphism that is thought to influence the effectiveness of stafins. The aim of the current analysis is to estimate the cost-effectiveness of genetically screening coronary heart disease and stroke patients for the Taq lB polymorphism, and prescribing statin treatment to those with the B1B2 or B2B2 forms of the gene. A health sector perspective was adopted with a maximum acceptable cost-effectiveness ratio set at AUS$50,000/disability-adjusted life year. There is an 89% probability that screening and prescribing statins to those with the B1B2 and B2B2 alieles is more cost effective than prescribing statins to all patients. Modeling the cost-effectiveness of pharmacogenetics in major areas of medicine provides useful information to help in resource allocation and decision making. Economic evaluations similar to this one Will be required In the future as he results of further clinical trials to establish the effectiveness of statins based on genotype become available. © 2007 Future Drugs Ltd.
ER  - 

TY  - JOUR
M3  - Article
Y1  - 2007
VL  - 44
IS  - SUPPL.
SP  - 61
EP  - 67
SN  - 0167-4943
JF  - Archives of Gerontology and Geriatrics
JO  - Arch. Gerontol. Geriatr.
UR  - http://www-embase-com.gx.booktsg.com/search/results?subaction=viewrecord&id=L46273711&from=export
U2  - L46273711
C5  - 17317435
DB  - Embase
DB  - Medline
U4  - 2007-03-28
L2  - http://dx.doi.org/10.1016/j.archger.2007.01.009
DO  - 10.1016/j.archger.2007.01.009
A1  - Bellomo, A.
A1  - Mancinella, M.
A1  - Troisi, G.
A1  - Ettorre, E.
A1  - Marigliano, V.
M1  - (Bellomo A., vincenzo.marigliano@uniroma1.it; Mancinella M.; Troisi G.; Ettorre E.; Marigliano V.) Department of Sciences of the Aging, University of the Studies in Rome La Sapienza, Viale del Policlinico, 00161 Roma, Italy
AD  - A. Bellomo, Department of Sciences of the Aging, University of the Studies in Rome La Sapienza, Viale del Policlinico, 00161 Roma, Italy
T1  - Diabetes and metabolic syndrome (MS)
LA  - English
KW  - atorvastatin
KW  - cholesterol ester transfer protein
KW  - glibenclamide
KW  - glucose
KW  - hemoglobin A1c
KW  - high density lipoprotein
KW  - high density lipoprotein cholesterol
KW  - hydroxymethylglutaryl coenzyme A reductase inhibitor
KW  - lipid
KW  - low density lipoprotein
KW  - low density lipoprotein cholesterol
KW  - metformin
KW  - olmesartan
KW  - omega 3 fatty acid
KW  - oral antidiabetic agent
KW  - peroxisome proliferator activated receptor
KW  - rosuvastatin
KW  - simvastatin
KW  - thyroid hormone
KW  - triacylglycerol
KW  - article
KW  - cardiovascular disease
KW  - cardiovascular risk
KW  - cholesterol blood level
KW  - cluster analysis
KW  - diabetes mellitus
KW  - disease association
KW  - disease course
KW  - dyslipidemia
KW  - endothelial dysfunction
KW  - human
KW  - hypercholesterolemia
KW  - hyperglycemia
KW  - hyperlipidemia
KW  - inflammatory disease
KW  - insulin resistance
KW  - metabolic syndrome X
KW  - morbidity
KW  - mortality
KW  - obesity
KW  - priority journal
KW  - triacylglycerol blood level
N2  - The MS is associated with increased morbidity and mortality for cardiovascular disease (CVD). MS is represented not only by metabolic alteration such as hyperglycemia, and hyperlipemia but also by a chronic pro-inflammatory state. Another responsible in the formation and progression of CVD is the so-called endothelial dysfunction, which is linked to insulin resistance itself. The common denominator of the MS is insulin resistance. The most convincing evidence for the existence of MS comes from the cluster analysis which outlines four main factors: the "metabolic factor", the "pressure factor", the "lipid factor" and the "obesity factor". It is clear that the presence of the MS appears to identify a substantial additional cardiovascular risk on top of the individual risk factors. The studies available in the literature have pointed out the beneficial effects, in terms of cardiovascular mortality, of the treatment with inhibitors of the 3-hydroxy-3-methylglutaryl coenzyme A reductase (statins): this reduction of risk has been observed despite the fact that high triglyceride and low high-density lipoprotein (HDL)-cholesterol levels, but not hypercholesterolemia, are the main features of the dyslipidemia observed in patients with MS. Yet, despite a normal low-density lipoprotein (LDL)-cholesterol level, patients with MS are at high risk for future CVD. For this reason, their treatment with statins is mandatory. © 2007 Elsevier Ireland Ltd. All rights reserved.
ER  - 

TY  - JOUR
M3  - Article
Y1  - 2007
VL  - 356
IS  - 13
SP  - 1304
EP  - 1316
SN  - 0028-4793
SN  - 1533-4406
JF  - New England Journal of Medicine
JO  - New Engl. J. Med.
UR  - http://www-embase-com.gx.booktsg.com/search/results?subaction=viewrecord&id=L46513296&from=export
U2  - L46513296
C5  - 17387129
DB  - Embase
DB  - Medline
U4  - 2007-03-29
L2  - http://dx.doi.org/10.1056/NEJMoa070635
DO  - 10.1056/NEJMoa070635
A1  - Nissen, S.E.
A1  - Tardif, J.-C.
A1  - Nicholls, S.J.
A1  - Revkin, J.H.
A1  - Shear, C.L.
A1  - Duggan, W.T.
A1  - Ruzyllo, W.
A1  - Bachinsky, W.B.
A1  - Lasala, G.P.
A1  - Tuzcu, E.M.
M1  - (Nissen S.E., nissens@ccf.org; Nicholls S.J.; Tuzcu E.M.) Cleveland Clinic, Cleveland, OH, United States
M1  - (Tardif J.-C.) Montreal Heart Institute, Montreal, Que., Canada
M1  - (Revkin J.H.; Shear C.L.; Duggan W.T.) Pfizer, New London, CT, United States
M1  - (Ruzyllo W.) Instytut Kardiologii, Warsaw, Poland
M1  - (Bachinsky W.B.) Pinnacle Health, Harrisburg Hospital, Harrisburg, PA, United States
M1  - (Lasala G.P.) Tchefuncte Cardiovascular Associates, Covington, LA, United States
M1  - (Nissen S.E., nissens@ccf.org) Department of Cardiovascular Medicine, Cleveland Clinic, 9500 Euclid Ave., Cleveland, OH 44195, United States
AD  - S.E. Nissen, Department of Cardiovascular Medicine, Cleveland Clinic, 9500 Euclid Ave., Cleveland, OH 44195, United States
T1  - Effect of torcetrapib on the progression of coronary atherosclerosis
LA  - English
KW  - NCT00134173
KW  - NCT00134264
KW  - NCT00240318
KW  - NCT00268515
KW  - acetylsalicylic acid
KW  - atorvastatin
KW  - beta adrenergic receptor blocking agent
KW  - cholesterol
KW  - cholesterol ester transfer protein inhibitor
KW  - high density lipoprotein cholesterol
KW  - low density lipoprotein cholesterol
KW  - torcetrapib
KW  - adult
KW  - article
KW  - atheroma
KW  - cholesterol blood level
KW  - cholesterol metabolism
KW  - clinical trial
KW  - combination chemotherapy
KW  - congestive heart failure
KW  - controlled clinical trial
KW  - controlled study
KW  - coronary atherosclerosis
KW  - disease course
KW  - double blind procedure
KW  - drug dose titration
KW  - echography
KW  - heart infarction
KW  - human
KW  - ischemic heart disease
KW  - loading drug dose
KW  - major clinical study
KW  - monotherapy
KW  - peripheral vascular disease
KW  - priority journal
KW  - randomized controlled trial
KW  - side effect
KW  - cerebrovascular accident
KW  - transient ischemic attack
KW  - unstable angina pectoris
KW  - lipitor
C1  - lipitor(Pfizer)
C2  - Pfizer
N2  - BACKGROUND: Levels of high-density lipoprotein (HDL) cholesterol are inversely related to cardiovascular risk. Torcetrapib, a cholesteryl ester transfer protein (CETP) inhibitor, increases HDL cholesterol levels, but the functional effects associated with this mechanism remain uncertain. METHODS: A total of 1188 patients with coronary disease underwent intravascular ultrasonography. After treatment with atorvastatin to reduce levels of low-density lipoprotein (LDL) cholesterol to less than 100 mg per deciliter (2.59 mmol per liter), patients were randomly assigned to receive either atorvastatin monotherapy or atorvastatin plus 60 mg of torcetrapib daily. After 24 months, disease progression was measured by repeated intravascular ultrasonography in 910 patients (77%). RESULTS: After 24 months, as compared with atorvastatin monotherapy, the effect of torcetrapib-atorvastatin therapy was an approximate 61% relative increase in HDL cholesterol and a 20% relative decrease in LDL cholesterol, reaching a ratio of LDL cholesterol to HDL cholesterol of less than 1.0. Torcetrapib was also associated with an increase in systolic blood pressure of 4.6 mm Hg. The percent atheroma volume (the primary efficacy measure) increased by 0.19% in the atorvastatin-only group and by 0.12% in the torcetrapib-atorvastatin group (P=0.72). A secondary measure, the change in normalized atheroma volume, showed a small favorable effect for torcetrapib (P=0.02), but there was no significant difference in the change in atheroma volume for the most diseased vessel segment. CONCLUSIONS: The CETP inhibitor torcetrapib was associated with a substantial increase in HDL cholesterol and decrease in LDL cholesterol. It was also associated with an increase in blood pressure, and there was no significant decrease in the progression of coronary atherosclerosis. The lack of efficacy may be related to the mechanism of action of this drug class or to molecule-specific adverse effects. Copyright © 2007 Massachusetts Medical Society.
ER  - 

TY  - JOUR
M3  - Editorial
Y1  - 2007
VL  - 356
IS  - 13
SP  - 1364
EP  - 1366
SN  - 0028-4793
SN  - 1533-4406
JF  - New England Journal of Medicine
JO  - New Engl. J. Med.
UR  - http://www-embase-com.gx.booktsg.com/search/results?subaction=viewrecord&id=L46513305&from=export
U2  - L46513305
C5  - 17387130
DB  - Embase
DB  - Medline
U4  - 2007-03-29
L2  - http://dx.doi.org/10.1056/NEJMe078029
DO  - 10.1056/NEJMe078029
A1  - Tall, A.R.
M1  - (Tall A.R.) Department of Medicine, Columbia University, New York, NY, United States
AD  - A.R. Tall, Department of Medicine, Columbia University, New York, NY, United States
T1  - CETP inhibitors to increase HDL cholesterol levels
LA  - English
KW  - NCT00134173
KW  - apolipoprotein A1
KW  - atorvastatin
KW  - cholesterol ester transfer protein inhibitor
KW  - high density lipoprotein cholesterol
KW  - low density lipoprotein cholesterol
KW  - torcetrapib
KW  - angina pectoris
KW  - atherosclerosis
KW  - cardiovascular risk
KW  - cholesterol transport
KW  - clinical trial
KW  - disease course
KW  - drug mechanism
KW  - editorial
KW  - heart failure
KW  - heart infarction
KW  - human
KW  - intravascular ultrasound
KW  - ischemic heart disease
KW  - pleiotropy
KW  - priority journal
KW  - protein secretion
KW  - treatment response
ER  - 

TY  - JOUR
M3  - Review
Y1  - 2007
VL  - 8
IS  - 3
SP  - 483
EP  - 488
SN  - 1389-4501
JF  - Current Drug Targets
JO  - Curr. Drug Targets
UR  - http://www-embase-com.gx.booktsg.com/search/results?subaction=viewrecord&id=L46381298&from=export
U2  - L46381298
C5  - 17348840
DB  - Embase
DB  - Medline
U4  - 2007-04-29
L2  - http://dx.doi.org/10.2174/138945007780058933
DO  - 10.2174/138945007780058933
A1  - Athyros, V.G.
A1  - Mikhailidis, D.P.
A1  - Kakafika, A.I.
A1  - Karagiannia, A.
A1  - Hatzitolios, A.
A1  - Tziomalos, K.
A1  - Ganotakis, E.S.
A1  - Liberopoulos, E.N.
A1  - Elisaf, M.
M1  - (Athyros V.G.; Kakafika A.I.; Karagiannia A.; Tziomalos K.) Second Propedeutic Department of Internal Medicine, Aristotle University of Thessaloniki, Hippokration Hospital, Thessaloniki, Greece
M1  - (Mikhailidis D.P., MIKHAILIDIS@aol.com; Kakafika A.I.) Department of Clinical Biochemistry, Royal Free Hospital, Royal Free and University College Medical School, Pond Street, London NW3 2QG, United Kingdom
M1  - (Hatzitolios A.) First Propedeutic Department of Internal Medicine, Aristotle University of Thessaloniki, AHEPA Hospital, Thessaloniki, Greece
M1  - (Ganotakis E.S.) Department of Internal Medicine, Medical School, University of Crete, Heraklion, Greece
M1  - (Liberopoulos E.N.; Elisaf M.) Department of Internal Medicine, Medical School, University of Ioannina, Ioannina, Greece
AD  - D.P. Mikhailidis, Department of Clinical Biochemistry, Royal Free Hospital, Royal Free and University College Medical School, Pond Street, London NW3 2QG, United Kingdom
T1  - Identifying and attaining LDL-C goals: Mission accomplished? Next target: New therapeutic options to raise HDL-C levels
LA  - English
KW  - dalcetrapib
KW  - ABC transporter A1
KW  - apolipoprotein A1
KW  - atorvastatin
KW  - bezafibrate
KW  - cholesterol ester transfer protein
KW  - cholesterol ester transfer protein inhibitor
KW  - ezetimibe
KW  - fenofibrate
KW  - fibric acid derivative
KW  - fluvastatin
KW  - gemfibrozil
KW  - high density lipoprotein cholesterol
KW  - hydroxymethylglutaryl coenzyme A reductase inhibitor
KW  - low density lipoprotein cholesterol
KW  - mevinolin
KW  - new drug
KW  - nicotinic acid
KW  - omega 3 fatty acid
KW  - peroxisome proliferator activated receptor alpha
KW  - placebo
KW  - pravastatin
KW  - rosuvastatin
KW  - simvastatin
KW  - torcetrapib
KW  - albuminuria
KW  - artery disease
KW  - atheroma
KW  - atherosclerosis
KW  - cardiovascular disease
KW  - cardiovascular risk
KW  - clinical trial
KW  - coronary atherosclerosis
KW  - cost effectiveness analysis
KW  - drug cost
KW  - drug dose comparison
KW  - drug dose reduction
KW  - drug efficacy
KW  - drug megadose
KW  - drug protein binding
KW  - drug targeting
KW  - drug withdrawal
KW  - dry skin
KW  - dyslipidemia
KW  - flushing
KW  - gastritis
KW  - human
KW  - hypercholesterolemia
KW  - liver toxicity
KW  - low drug dose
KW  - meta analysis
KW  - monotherapy
KW  - morbidity
KW  - mortality
KW  - muscle disease
KW  - nonhuman
KW  - protein synthesis inhibition
KW  - retina edema
KW  - retinopathy
KW  - review
KW  - rhabdomyolysis
KW  - risk reduction
KW  - side effect
KW  - sustained drug release
KW  - systematic review
KW  - uric acid blood level
KW  - jtt 705
C1  - jtt 705
N2  - Currently, low density lipoprotein cholesterol (LDL-C) levels are the main, if not the only, lipid target in the effort to reduce cardiovascular disease (CVD) morbidity and mortality. Several primary and secondary CVD prevention trials with statins shaped current guidelines and provided detailed targets across a range of CVD risk categories. These targets can be attained using effective statins or combination therapy. However, the net benefit in CVD risk reduction may be improved if we address other lipid risk factors. High density lipoprotein cholesterol (HDL-C) emerges from epidemiological studies as the most promising target. This review links the increase in HDL-C levels with clinical benefit from "old" (e.g. sustained release niacin) and new treatment options. Synthetically produced recombined apolipoprotein A-I Milano administered intravenously seems to have a marked effect in reducing the atheroma burden. The anti-cholesterol ester transfer protein (CETP) vaccine (CETi-1) produces auto-antibodies against CETP thus increasing the cholesterol ester content in HDL particles. CETP inhibitors (e.g. JTT-705 and torcetrapib) seem to be the most promising regimen to increase HDL-C levels. Torcetrapib (already in phase IIIa studies) can substantially increase HDL-C levels (up to 106%), alone or in combination with atorvastatin. HDL-C strategies, in combination with effective statins, are a new drug target aimed at a further reduction in CVD morbidity and mortality compared with statin monotherapy. © 2007 Bentham Science Publishers Ltd.
ER  - 

TY  - JOUR
M3  - Article
Y1  - 2007
VL  - 48
IS  - 3
SP  - 674
EP  - 682
SN  - 0022-2275
SN  - 1539-7262
JF  - Journal of Lipid Research
JO  - J. Lipid Res.
UR  - http://www-embase-com.gx.booktsg.com/search/results?subaction=viewrecord&id=L46397470&from=export
U2  - L46397470
C5  - 17192423
DB  - Embase
DB  - Medline
U4  - 2007-04-01
L2  - http://dx.doi.org/10.1194/jlr.M600405-JLR200
DO  - 10.1194/jlr.M600405-JLR200
A1  - Van Der Steeg, W.A.
A1  - Hovingh, G.K.
A1  - Klerkx, A.H.E.M.
A1  - Hutten, B.A.
A1  - Nootenboom, I.C.
A1  - Levels, J.H.M.
A1  - Van Tol, A.
A1  - Dallinga-Thie, G.M.
A1  - Zwinderman, A.H.
A1  - Kastelein, J.J.P.
A1  - Kuivenhoven, J.A.
M1  - (Van Der Steeg W.A.; Hovingh G.K.; Klerkx A.H.E.M.; Nootenboom I.C.; Levels J.H.M.; Kastelein J.J.P.; Kuivenhoven J.A., j.a.kuivenhoven@amc.uva.nl) Department of Vascular Medicine, Academic Medical Center, Amsterdam, Netherlands
M1  - (Hutten B.A.; Zwinderman A.H.) Department of Clinical Epidemiology and Biostatistics, Academic Medical Center, Amsterdam, Netherlands
M1  - (Van Tol A.; Dallinga-Thie G.M.) Department of Cell Biology and Genetics, Erasmus University Medical Center, Rotterdam, Netherlands
AD  - J.A. Kuivenhoven, Department of Vascular Medicine, Academic Medical Center, Amsterdam, Netherlands
T1  - Cholesteryl ester transfer protein and hyperalphalipoproteinemia in Caucasians
LA  - English
KW  - apolipoprotein A1
KW  - apolipoprotein A2
KW  - cholesterol ester transfer protein
KW  - gemfibrozil
KW  - high density lipoprotein
KW  - high density lipoprotein cholesterol
KW  - hydroxymethylglutaryl coenzyme A reductase inhibitor
KW  - adult
KW  - aged
KW  - article
KW  - Caucasian
KW  - controlled study
KW  - female
KW  - gene mutation
KW  - genetic analysis
KW  - heterozygosity
KW  - human
KW  - hyperalphalipoproteinemia
KW  - lipid analysis
KW  - lipid metabolism
KW  - lipoprotein deficiency
KW  - major clinical study
KW  - male
KW  - phenotype
KW  - priority journal
N2  - It is unclear whether cholesteryl ester transfer protein (CETP) contributes to high density lipoprotein cholesterol (HDL-C) levels in hyperalphalipoproteinemia (HALP) in Caucasians. Moreover, even less is known about the effects of hereditary CETP deficiency in non-Japanese. We studied 95 unrelated Caucasian individuals with HALP. No correlations between CETP concentration or activity and HDL-C were identified. Screening for CETP gene defects led to the identification of heterozygosity for a novel splice site mutation in one individual. Twenty-five heterozygotes for this mutation showed reduced CETP concentration (-40%) and activity (-50%) and a 35% increase of HDL-C compared with family controls. The heterozygotes presented with an isolated high HDL-C, whereas the remaining subjects exhibited a typical high HDL-C/low-triglyceride phenotype. The increase of HDL-C in the CETP-deficient heterozygotes was primarily attributable to increased high density lipoprotein containing apolipoprotein A-I and A-II (LpAI:AII) levels, contrasting with an increase in both high density lipoprotein containing apolipoprotein A-I only and LpAI:AII in the other group. This study suggests the absence of a relationship between CETP and HDL-C levels in Caucasians with HALP. The data furthermore indicate that genetic CETP deficiency is rare among Caucasians and that this disorder presents with a phenotype that is different from that of subjects with HALP who have no mutation in the CETP gene. Copyright ©2007 by the American Society for Biochemistry and Molecular Biology, Inc.
ER  - 

TY  - JOUR
M3  - Short Survey
Y1  - 2007
IS  - 275
SP  - 20
SN  - 0294-3506
JF  - Biofutur
JO  - Biofutur
UR  - http://www-embase-com.gx.booktsg.com/search/results?subaction=viewrecord&id=L46422867&from=export
U2  - L46422867
DB  - Embase
U4  - 2007-04-01
A1  - Deroin, P.
M1  - (Deroin P.)
T1  - Pfizer: Prudence and consequences
T2  - Pfizer: Prudence et conséquences
LA  - French
KW  - atorvastatin
KW  - celecoxib
KW  - cholesterol ester transfer protein
KW  - high density lipoprotein
KW  - low density lipoprotein
KW  - rofecoxib
KW  - torcetrapib
KW  - clinical trial
KW  - cost benefit analysis
KW  - drug industry
KW  - drug mechanism
KW  - human
KW  - hypercholesterolemia
KW  - morbidity
KW  - mortality
KW  - short survey
KW  - celebrex
KW  - lipitor
KW  - vioxx
C1  - celebrex
C1  - lipitor(Merck)
C1  - vioxx(Merck)
C2  - Merck
ER  - 

TY  - JOUR
M3  - Conference Paper
Y1  - 2007
VL  - 126
IS  - 3
SP  - S37
EP  - S44
SN  - 0024-6956
JF  - Louvain Medical
JO  - Louvain Med.
UR  - http://www-embase-com.gx.booktsg.com/search/results?subaction=viewrecord&id=L46491511&from=export
U2  - L46491511
DB  - Embase
U4  - 2007-03-01
A1  - Renkin, J.P.M.
M1  - (Renkin J.P.M.) Cliniques Universitaires Saint-Luc, Service de Pathologie Cardiovasculaire (Prof. J-L Vanoverschelde), Avenue Hippocrate 10, B-1200 Bruxelles
AD  - J.P.M. Renkin, Cliniques Universitaires Saint-Luc, Service de Pathologie Cardiovasculaire (Prof. J-L Vanoverschelde), Avenue Hippocrate 10, B-1200 Bruxelles
T1  - «Type 2 diabetes, a cardiovascular disease»: The point of view of the cardiologist
T2  - «Le diabète de type 2, une maladie cardiovasculaire» le point de vue du cardiologue
LA  - French
KW  - 2,4 thiazolidinedione derivative
KW  - acetylsalicylic acid
KW  - advanced glycation end product
KW  - beta adrenergic receptor blocking agent
KW  - cholesterol ester transfer protein
KW  - clopidogrel
KW  - dipeptidyl carboxypeptidase inhibitor
KW  - diuretic agent
KW  - fibric acid derivative
KW  - high density lipoprotein cholesterol
KW  - hydroxymethylglutaryl coenzyme A reductase inhibitor
KW  - insulin
KW  - low density lipoprotein cholesterol
KW  - metformin
KW  - rosiglitazone
KW  - sulfonylurea
KW  - ticlopidine
KW  - very low density lipoprotein
KW  - acute heart infarction
KW  - atherosclerosis
KW  - cardiovascular disease
KW  - cardiovascular risk
KW  - cerebrovascular accident
KW  - conference paper
KW  - disease association
KW  - dyslipidemia
KW  - endothelial dysfunction
KW  - heart muscle ischemia
KW  - human
KW  - hyperglycemia
KW  - hyperinsulinemia
KW  - hypertension
KW  - inflammation
KW  - morbidity
KW  - mortality
KW  - non insulin dependent diabetes mellitus
KW  - prevalence
KW  - primary prevention
KW  - revascularization
KW  - stent
ER  - 

TY  - JOUR
M3  - Article
Y1  - 2007
VL  - 1
IS  - 1
SP  - 74
EP  - 87
SN  - 1933-2874
JF  - Journal of Clinical Lipidology
JO  - J. Clin. Lipidology
UR  - http://www-embase-com.gx.booktsg.com/search/results?subaction=viewrecord&id=L46696619&from=export
U2  - L46696619
DB  - Embase
U4  - 2007-03-01
L2  - http://dx.doi.org/10.1016/j.jacl.2007.01.004
DO  - 10.1016/j.jacl.2007.01.004
A1  - McKenney, J.M.
M1  - (McKenney J.M., jmckenney@ncrinc.net) Virginia Commonwealth University, National Clinical Research, Inc, 2809 Emerywood Parkway, Suite 140, Richmond, VA 23294, United States
AD  - J.M. McKenney, Virginia Commonwealth University, National Clinical Research, Inc, 2809 Emerywood Parkway, Suite 140, Richmond, VA 23294, United States
T1  - Effect of drugs on high-density lipoprotein
LA  - English
KW  - 2,4 thiazolidinedione derivative
KW  - ABC transporter A1
KW  - apolipoprotein A1
KW  - atorvastatin
KW  - bezafibrate
KW  - cerivastatin
KW  - cholesterol
KW  - cholesterol ester transfer protein
KW  - clofibrate
KW  - colestipol
KW  - fenofibrate
KW  - fibric acid derivative
KW  - fluvastatin
KW  - gemfibrozil
KW  - high density lipoprotein
KW  - high density lipoprotein cholesterol
KW  - hydroxymethylglutaryl coenzyme A reductase inhibitor
KW  - low density lipoprotein cholesterol
KW  - mevinolin
KW  - nicotinic acid
KW  - pioglitazone
KW  - placebo
KW  - pravastatin
KW  - prostaglandin D2
KW  - rosiglitazone
KW  - rosuvastatin
KW  - simvastatin
KW  - torcetrapib
KW  - triacylglycerol
KW  - unindexed drug
KW  - area under the curve
KW  - article
KW  - cholesterol transport
KW  - clinical protocol
KW  - clinical trial
KW  - combination chemotherapy
KW  - coronary artery disease
KW  - disease severity
KW  - drug dose escalation
KW  - drug effect
KW  - drug efficacy
KW  - drug eruption
KW  - dyslipidemia
KW  - flushing
KW  - heart infarction
KW  - human
KW  - liver
KW  - liver toxicity
KW  - macrophage
KW  - monotherapy
KW  - mortality
KW  - muscle disease
KW  - practice guideline
KW  - priority journal
KW  - recommended drug dose
KW  - risk reduction
KW  - side effect
N2  - The National Cholesterol Education Program Adult Treatment Panel III found evidence for raising high-density lipoprotein cholesterol (HDL-C) to reduce coronary artery disease (CAD) events supports use of HDL-C to help modify low-density lipoprotein cholesterol (LDL-C)-lowering goals, but not to establish new HDL-C-focused treatment recommendations. However, the HDL-C-raising clinical trials provide important lessons to help guide clinical management of dyslipidemic patients. The fibrate outcome trials demonstrate that these drugs reduce CAD events, but not death. Their greatest benefit is in patients with atherogenic dyslipidemia characterized by high triglycerides, small LDL particles, and low HDL-C. Unfortunately, there is no information on whether these drugs extend risk reduction when added to a statin. The niacin outcome trials also demonstrate a reduction in CAD events, both with niacin monotherapy and in combination with a statin. Unfortunately, most of the trials are too small to address the impact of niacin on mortality. In the clinic, statins are most useful for their LDL-C-lowering efficacy, although their modest HDL-C-raising effects can be important in CAD risk reduction. In most cases, other therapies will need to be added to a statin to augment HDL-C-raising, and the most effective drug for achieving this is niacin. The greatest challenge with the use of niacin is managing the vasodilatory side effects, but this can be effectively done in the majority of patients. Fibrates can also be added to a statin for management of atherogenic dyslipidemia. These drugs are among the most effective triglyceride-lowering drugs, and they also increase HDL-C levels, but not as much as niacin. The biggest concern with combining a fibrate with a statin is the enhanced risk of severe muscle toxicity, but this appears to be a problem unique to gemfibrozil, and not fenofibrate. In the research center, new approaches are under development for enhancing the availability of apolipoprotein A-I (ApoA-I) and nascent HDL particles to promote enhanced reverse cholesterol transport, increasing the production of transport molecules, in particular, ATP-binding cassette A-I, to facilitate delivery of cholesterol within the macrophage cell to the cell surface, where it can be taken up by nascent HDL particles for transport to the liver, and inhibiting the cholesteryl ester transport protein to promote retention of cholesteryl esters within the HDL core for delivery back to the liver. In addition, new insights into the role of prostaglandin D2 in the niacin flush and discovery of the niacin receptor has led to a search for a more efficacious and "flushless" niacin. © 2007 National Lipid Association.
ER  - 

TY  - JOUR
M3  - Review
Y1  - 2007
VL  - 19
IS  - 2
SP  - 92
EP  - 108
SN  - 0214-9168
SN  - 1578-1879
JF  - Clinica e Investigacion en Arteriosclerosis
JO  - Clin. Invest. Arterioscler.
UR  - http://www-embase-com.gx.booktsg.com/search/results?subaction=viewrecord&id=L47251639&from=export
U2  - L47251639
DB  - Embase
U4  - 2007-03-01
L2  - http://dx.doi.org/10.1016/S0214-9168(07)74180-3
DO  - 10.1016/S0214-9168(07)74180-3
A1  - Pou, J.
A1  - Rebollo, A.
A1  - Alegret, M.
M1  - (Pou J.; Rebollo A.; Alegret M., alegret@ub.edu) Unidad de Farmacología Y Farmacognosia, Departamento de Farmacología Y Química Terapéutica, Universidad de Barcelona, Barcelona, Spain
M1  - (Alegret M., alegret@ub.edu) Unidad de Farmacología Y Farmacognosia, Departamento de Farmacología Y Química Terapéutica, Facultad de Farmacia, Avda. Diagonal, 643, 08028 Barcelona, Spain
AD  - M. Alegret, Unidad de Farmacología Y Farmacognosia, Departamento de Farmacología Y Química Terapéutica, Facultad de Farmacia, Avda. Diagonal, 643, 08028 Barcelona, Spain
T1  - Monocytes/macrophages as therapeutic targets in atherosclerosis
T2  - El monocito/macrófago como diana terapéutica en la aterosclerosis
LA  - Spanish
KW  - ABC transporter A1
KW  - apolipoprotein A1
KW  - atorvastatin
KW  - CD36 antigen
KW  - cell adhesion molecule
KW  - sterol o acyltransferase
KW  - cholesterol ester
KW  - erlizumab
KW  - high density lipoprotein
KW  - immunoglobulin enhancer binding protein
KW  - intercellular adhesion molecule 1 antibody
KW  - interleukin 1beta
KW  - interleukin 6
KW  - lipoprotein
KW  - liver X receptor
KW  - monoclonal antibody
KW  - monocyte chemotactic protein 1
KW  - rovelizumab
KW  - scavenger receptor
KW  - scavenger receptor A
KW  - toll like receptor
KW  - transcription factor
KW  - tumor necrosis factor
KW  - unclassified drug
KW  - artery endothelium
KW  - atherogenesis
KW  - atherosclerosis
KW  - cell adhesion
KW  - cell differentiation
KW  - cell migration
KW  - cholesterol transport
KW  - drug mechanism
KW  - drug targeting
KW  - esterification
KW  - extracellular space
KW  - foam cell
KW  - homeostasis
KW  - human
KW  - innate immunity
KW  - intraarterial drug administration
KW  - macrophage
KW  - monocyte
KW  - nonhuman
KW  - protein expression
KW  - review
KW  - target cell
N2  - Monocytes and macrophages play a key role in all stages of atherosclerosis development. One of the initial phenomena in this process is binding of circulating monocytes to the arterial endothelium through adhesion molecules (AM) and their subsequent transmigration toward the intimal layer under the influence of chemokines such as monocyte chemotactic protein-1 (MCP-1). In subsequent phases, the recruited monocytes differentiate into macrophages, a process that increases the expression of toll-like receptors (TLRs), which are implicated in innate immune response, and scavenger receptors (SRs). TLRs activate the inflammatory response in macrophages, inducing the expression of cytokines such as interleukin (IL)-6, IL-1β and tumor necrosis factor (TNF). SRs (mainly SR-A and CD36) are involved in the uptake of modified lipoproteins in a manner not regulated by intracellular sterol levels. The cholesterol taken up by macrophages through these receptors is stored in the form of cholesteryl esters after esterification by the enzyme acyl-CoA:cholesterol acyltransferase (ACAT), leading to the formation of foam cells. To maintain lipid homeostasis, macrophages depend on the existence of mechanisms of cholesterol export to the extracellular space, including transport to mature HDL mediated by the BI scavenger receptor (SR-BI) and transfer to apolipoprotein AI through the ATP-binding cassette transporter A1 (ABCA1). Pharmacological modulation of these targets (AM, cytokines, TLRs, SRs, ACAT and proteins related to cholesterol export) directly or indirectly through transcription factors controlling gene expression (liver X receptor, nuclear factor-κB) could limit the development of atherosclerosis.
ER  - 

TY  - JOUR
M3  - Review
Y1  - 2007
VL  - 69
IS  - 6
SP  - 735
EP  - 740
SN  - 0250-474X
JF  - Indian Journal of Pharmaceutical Sciences
JO  - Indian J. Pharm. Sci.
UR  - http://www-embase-com.gx.booktsg.com/search/results?subaction=viewrecord&id=L351380184&from=export
U2  - L351380184
DB  - Embase
U4  - 2008-04-07
L2  - http://dx.doi.org/10.4103/0250-474X.39425
DO  - 10.4103/0250-474X.39425
A1  - Patel, H.
A1  - Shah, J.
A1  - Patel, S.
A1  - Anand, I.
M1  - (Patel H., harshaupatel@yahoo.co.in; Shah J.; Patel S.; Anand I.) Shri Sarvajanik Pharmacy College, Mehsana - 384 001, India
AD  - H. Patel, Shri Sarvajanik Pharmacy College, Mehsana - 384 001, India
T1  - Cholesteryl ester transfer protein: A potential target for the treatment of coronary artery disease
LA  - English
KW  - dalcetrapib
KW  - cgs 25159
KW  - cholesterol ester transfer protein
KW  - cholesterol ester transfer protein inhibitor
KW  - high density lipoprotein cholesterol
KW  - isoflavone derivative
KW  - jtp 25203
KW  - low density lipoprotein cholesterol
KW  - nicotinic acid methyl ester
KW  - phospholipid transfer protein
KW  - sc 71952
KW  - torcetrapib
KW  - unclassified drug
KW  - amino terminal sequence
KW  - atherosclerosis
KW  - carboxy terminal sequence
KW  - cardiovascular risk
KW  - coronary artery disease
KW  - drug inhibition
KW  - drug mechanism
KW  - drug targeting
KW  - dyslipidemia
KW  - human
KW  - hypercholesterolemia
KW  - hyperlipidemia
KW  - nonhuman
KW  - review
KW  - cgs 25159
KW  - cp 529414
KW  - jtp 25203
KW  - jtt 705
KW  - sc 71952
C1  - cgs 25159(Novartis)
C1  - cp 529414(Pfizer)
C1  - jtp 25203
C1  - jtt 705
C1  - sc 71952(Pfizer)
C2  - Novartis
C2  - Pfizer
N2  - High-density lipoprotein cholesterol levels have a strong inverse association with a risk of cardiovascular disease. Even patients on statin therapy whose low-density lipoprotein cholesterol levels are well controlled may be at high risk for developing cardiovascular disease if their high-density lipoprotein cholesterol levels are below 40 mg/dl. Consequently, current guidelines recognize low levels of high-density lipoprotein cholesterol as a major risk factor and suggest that treatment should be considered for isolated low level of high-density lipoprotein cholesterol. Unfortunately, only a few therapies are particularly effective at increasing high-density lipoprotein cholesterol, one promising new approach targets cholesteryl ester transfer protein. In healthy subjects with mild dyslipidemia, treatment with JTT-705 decreased cholesteryl ester transfer protein activity, increased high-density lipoprotein cholesterol and decreased low-density lipoprotein cholesterol. Similarly, another cholesteryl ester transfer protein inhibitor, torcetrapib, has recently been shown to increase high-density lipoprotein cholesterol by 46%. Increasing high-density lipoprotein cholesterol with inhibitors of cholesteryl ester transfer protein represents a new approach to dyslipidemia that requires further investigation, especially in patients with coronary artery diseases. The goal of this review is therefore to discuss the potential clinical relevance of cholesteryl ester transfer protein inhibition in hyperlipidemic subjects at elevated cardiovascular risk.
ER  - 

TY  - JOUR
M3  - Review
Y1  - 2007
VL  - 37
IS  - 2
SP  - 90
EP  - 98
SN  - 0014-2972
SN  - 1365-2362
JF  - European Journal of Clinical Investigation
JO  - Eur. J. Clin. Invest.
UR  - http://www-embase-com.gx.booktsg.com/search/results?subaction=viewrecord&id=L46066487&from=export
U2  - L46066487
C5  - 17217373
DB  - Embase
DB  - Medline
U4  - 2007-01-30
L2  - http://dx.doi.org/10.1111/j.1365-2362.2007.01756.x
DO  - 10.1111/j.1365-2362.2007.01756.x
A1  - Dullaart, R.P.F.
A1  - Dallinga-Thie, G.M.
A1  - Wolffenbuttel, B.H.R.
A1  - Van Tol, A.
M1  - (Dullaart R.P.F., r.p.f.dullaart@int.umcg.nl; Wolffenbuttel B.H.R.) University Medical Center Groningen, University of Groningen, Groningen, Netherlands
M1  - (Dallinga-Thie G.M.; Van Tol A.) Erasmus University Medical Center, Rotterdam, Netherlands
M1  - (Dullaart R.P.F., r.p.f.dullaart@int.umcg.nl) Department of Endocrinology, University Medical Center Groningen, PO Box 30.001, 9700 RB Groningen, Netherlands
M1  - (Dullaart R.P.F., r.p.f.dullaart@int.umcg.nl; Wolffenbuttel B.H.R.; Van Tol A.) Department of Endocrinology, University Medical Center Groningen, University of Groningen, Groningen, Netherlands
M1  - (Dallinga-Thie G.M.) Department of Vascular Medicine, Erasmus University Medical Center, Rotterdam, Netherlands
M1  - (Van Tol A.) Department of Cell Biology and Genetics, Erasmus University Medical Center, Rotterdam, Netherlands
AD  - R.P.F. Dullaart, Department of Endocrinology, University Medical Center Groningen, PO Box 30.001, 9700 RB Groningen, Netherlands
T1  - CETP inhibition in cardiovascular risk management: A critical appraisal
LA  - English
KW  - dalcetrapib
KW  - antisense oligodeoxynucleotide
KW  - atorvastatin
KW  - cholesterol ester transfer protein
KW  - cholesterol ester transfer protein inhibitor
KW  - high density lipoprotein cholesterol
KW  - placebo
KW  - pravastatin
KW  - simvastatin
KW  - torcetrapib
KW  - triacylglycerol
KW  - very low density lipoprotein
KW  - atherosclerosis
KW  - biochemistry
KW  - blood examination
KW  - cardiovascular risk
KW  - cholesterol liver level
KW  - cholesterol transport
KW  - clinical trial
KW  - combination chemotherapy
KW  - coronary artery disease
KW  - dose response
KW  - drug effect
KW  - drug efficacy
KW  - drug mechanism
KW  - drug safety
KW  - gastrointestinal symptom
KW  - hematology
KW  - human
KW  - hypertriglyceridemia
KW  - IC50
KW  - monotherapy
KW  - nonhuman
KW  - priority journal
KW  - Leporidae
KW  - review
KW  - side effect
KW  - vital sign
KW  - jtt 705
C1  - jtt 705(Hoffmann La Roche,Japan)
C2  - Hoffmann La Roche(Japan)
N2  - In view of the cardioprotective effect of high-density lipoproteins (HDL) and the limited effects of statin and fibrate therapy on HDL cholesterol, it is clinically relevant to test whether pharmacological treatment aimed at raising HDL lowers cardiovascular risk. Cholesteryl ester transfer protein (CETP) is a new therapeutic target, because the cholesteryl ester transfer process lowers HDL cholesterol and contributes to an atherogenic lipoprotein profile, particularly when plasma triglycerides are high. Clinical evidence suggests that coronary artery calcification as well as intima media thickness is positively related to plasma cholesteryl ester transfer, and that high plasma CETP concentration is associated with increased cardiovascular risk in hypertriglyceridaemia. However, CETP could also have anti-atherogenic potential, since it provides a potentially beneficial route for delivery of HDL-derived cholesteryl esters to the liver. In addition, CETP could also favourably stimulate peripheral cell cholesterol removal and enhance hepatic cholesterol uptake. Recent evidence suggests that a high CETP level may confer lower cardiovascular risk in the context of low triglycerides. At maximal doses, the CETP inhibitors JTT-705 and torcetrapib elicit a marked rise in HDL cholesterol of up to 34% and 91-106%, respectively. The effectiveness of these drugs on (intermediate) clinical outcome measures is currently being tested in large-scale phase III clinical trials, with torcetrapib being only evaluated in combination therapy with atorvastatin. When and how to use CETP inhibitors, e.g. in combination with a statin or a fibrate, is a major challenge. We propose that low HDL cholesterol in the context of high triglycerides, such as found in type 2 diabetes mellitus, could become an important indication area for this new class of drugs. © 2007 The Authors.
ER  - 

TY  - JOUR
M3  - Editorial
Y1  - 2007
VL  - 27
IS  - 2
SP  - 257
EP  - 260
SN  - 1079-5642
JF  - Arteriosclerosis, Thrombosis, and Vascular Biology
JO  - Arterioscler. Thromb. Vasc. Biol.
UR  - http://www-embase-com.gx.booktsg.com/search/results?subaction=viewrecord&id=L46143036&from=export
U2  - L46143036
C5  - 17229967
DB  - Embase
DB  - Medline
U4  - 2007-02-09
L2  - http://dx.doi.org/10.1161/01.ATV.0000256728.60226.77
DO  - 10.1161/01.ATV.0000256728.60226.77
A1  - Tall, A.R.
A1  - Yvan-Charvet, L.
A1  - Wang, N.
M1  - (Tall A.R., art1@columbia.edu; Yvan-Charvet L.; Wang N.) College of Physicians and Surgeons, Columbia University, New York, NY, United States
M1  - (Tall A.R., art1@columbia.edu) Columbia University, College of Physicians and Surgeons, New York, NY 10032, United States
AD  - A.R. Tall, Columbia University, College of Physicians and Surgeons, New York, NY 10032, United States
T1  - The failure of torcetrapib: Was it the molecule or the mechanism?
LA  - English
KW  - dalcetrapib
KW  - apolipoprotein B
KW  - atorvastatin
KW  - cholesterol ester transfer protein
KW  - cholesterol ester transfer protein inhibitor
KW  - high density lipoprotein cholesterol
KW  - low density lipoprotein cholesterol
KW  - torcetrapib
KW  - angina pectoris
KW  - atherosclerosis
KW  - blood pressure
KW  - cholesterol blood level
KW  - cholesterol ester transfer protein gene
KW  - cholesterol transport
KW  - clinical trial
KW  - combination chemotherapy
KW  - DNA polymorphism
KW  - drug mechanism
KW  - editorial
KW  - gene mutation
KW  - heart failure
KW  - heart muscle revascularization
KW  - heterozygote
KW  - high risk patient
KW  - homozygote
KW  - human
KW  - hypertension
KW  - hypertriglyceridemia
KW  - intron
KW  - ischemic heart disease
KW  - Japanese (people)
KW  - macrophage
KW  - monocyte
KW  - monotherapy
KW  - mortality
KW  - nonhuman
KW  - priority journal
KW  - side effect
KW  - single nucleotide polymorphism
KW  - statistical analysis
KW  - transgene
KW  - transgenic mouse
KW  - treatment failure
KW  - treatment outcome
KW  - vasospasm
KW  - jtt 705
C1  - jtt 705
ER  - 

TY  - JOUR
M3  - Review
Y1  - 2007
VL  - 4
IS  - 2
SP  - 102
EP  - 109
SN  - 1743-4297
SN  - 1743-4300
JF  - Nature Clinical Practice Cardiovascular Medicine
JO  - Nat. Clin. Pract. Cardiovasc. Med.
UR  - http://www-embase-com.gx.booktsg.com/search/results?subaction=viewrecord&id=L46165272&from=export
U2  - L46165272
C5  - 17245404
DB  - Embase
DB  - Medline
U4  - 2007-02-23
L2  - http://dx.doi.org/10.1038/ncpcardio0768
DO  - 10.1038/ncpcardio0768
A1  - Rader, D.J.
M1  - (Rader D.J.) Department of Medicine, Pathology, and Pharmacology, University of Pennsylvania School of Medicine, Philadelphia, PA, United States
AD  - D.J. Rader, Department of Medicine, Pathology, and Pharmacology, University of Pennsylvania School of Medicine, Philadelphia, PA, United States
T1  - Mechanisms of Disease: HDL metabolism as a target for novel therapies
LA  - English
KW  - dalcetrapib
KW  - ABC transporter A1
KW  - amino acid derivative
KW  - antilipemic agent
KW  - apolipoprotein A1
KW  - apolipoprotein B
KW  - atorvastatin
KW  - cannabinoid 1 receptor
KW  - cholesterol ester transfer protein
KW  - cholesterol ester transfer protein inhibitor
KW  - d 4f
KW  - etc 642
KW  - fenofibrate
KW  - fibric acid derivative
KW  - G protein coupled receptor
KW  - high density lipoprotein cholesterol
KW  - hydroxymethylglutaryl coenzyme A reductase inhibitor
KW  - low density lipoprotein cholesterol
KW  - nicotinic acid
KW  - peroxisome proliferator activated receptor delta agonist
KW  - peroxisome proliferator activated receptor gamma agonist
KW  - phospholipid transfer protein
KW  - placebo
KW  - pravastatin
KW  - prostaglandin D2
KW  - rimonabant
KW  - sphingosine 1 phosphate
KW  - torcetrapib
KW  - unclassified drug
KW  - add on therapy
KW  - antiinflammatory activity
KW  - atherosclerosis
KW  - cardiovascular risk
KW  - cholesterol blood level
KW  - cholesterol metabolism
KW  - cholesterol transport
KW  - clinical trial
KW  - drug dose increase
KW  - drug receptor binding
KW  - drug targeting
KW  - dyslipidemia
KW  - enzyme inhibition
KW  - enzyme mechanism
KW  - human
KW  - ischemic heart disease
KW  - macrophage
KW  - meta analysis
KW  - metabolic regulation
KW  - metabolic syndrome X
KW  - monotherapy
KW  - non insulin dependent diabetes mellitus
KW  - nonhuman
KW  - obesity
KW  - priority journal
KW  - review
KW  - systematic review
KW  - d 4f
KW  - etc 642
KW  - jtt 705
C1  - d 4f
C1  - etc 642(Esperion,United States)
C1  - jtt 705(Japan Tobacco,Japan)
C2  - Esperion(United States)
C2  - Japan Tobacco(Japan)
N2  - Plasma concentrations of HDL cholesterol are inversely correlated with risk of coronary heart disease, and low HDL-cholesterol levels are a risk factor even in patients aggressively treated for LDL reduction. Thus, there is great interest in targeting HDL cholesterol therapeutically. The existing approaches are limited in their ability to raise HDL-cholesterol levels, and there has, therefore, been a major focus on the development of novel therapies. The goal of new approaches is to either raise HDL-cholesterol levels or improve the function of HDL. Here, the current status of the development of novel therapies targeted toward HDL metabolism is reviewed.
ER  - 

TY  - JOUR
M3  - Short Survey
Y1  - 2007
VL  - 14
IS  - 2
SP  - 95
EP  - 97
SN  - 1545-9993
SN  - 1545-9985
JF  - Nature Structural and Molecular Biology
JO  - Nat. Struct. Mol. Biol.
UR  - http://www-embase-com.gx.booktsg.com/search/results?subaction=viewrecord&id=L46245801&from=export
U2  - L46245801
C5  - 17277799
DB  - Embase
DB  - Medline
U4  - 2007-03-02
L2  - http://dx.doi.org/10.1038/nsmb0207-95
DO  - 10.1038/nsmb0207-95
A1  - Hamilton, J.A.
A1  - Deckelbaum, R.J.
M1  - (Hamilton J.A., jhamilt@bu.edu) Department of Physiology and Biophysics, Boston University School of Medicine, 715 Albany St., Boston, MA 02118-2526, United States
M1  - (Deckelbaum R.J.) Institute of Human Nutrition, Columbia University Medical Center, 630 W. 168th St., New York, NY 10032, United States
AD  - J.A. Hamilton, Department of Physiology and Biophysics, Boston University School of Medicine, 715 Albany St., Boston, MA 02118-2526, United States
T1  - Crystal structure of CETP: New hopes for raising HDL to decrease risk of cardiovascular disease?
LA  - English
KW  - atorvastatin
KW  - cholesterol ester transfer protein
KW  - high density lipoprotein
KW  - high density lipoprotein cholesterol
KW  - hydroxymethylglutaryl coenzyme A reductase inhibitor
KW  - lipid transfer protein
KW  - lipoprotein
KW  - torcetrapib
KW  - blood pressure
KW  - cardiovascular disease
KW  - clinical trial
KW  - crystal structure
KW  - drug binding
KW  - drug design
KW  - drug mechanism
KW  - electricity
KW  - human
KW  - lipolysis
KW  - lipoprotein blood level
KW  - medical research
KW  - molecular mechanics
KW  - priority journal
KW  - risk factor
KW  - short survey
KW  - side effect
N2  - A timely study in this issue reports the high-resolution crystal structure of the human plasma protein cholesteryl ester transfer protein (CETP) with its natural lipid ligands. The crystal structure will enhance both basic research on CETP-mediated cholesterol lipid transfer and the design of new drugs that increase plasma high density lipoprotein (HDL) cholesterol. © 2007 Nature Publishing Group.
ER  - 

TY  - JOUR
M3  - Review
Y1  - 2007
VL  - 3
IS  - 1
SP  - 17
EP  - 24
SN  - 1573-4129
JF  - Current Pharmaceutical Analysis
JO  - Curr. Pharm. Anal.
UR  - http://www-embase-com.gx.booktsg.com/search/results?subaction=viewrecord&id=L46605114&from=export
U2  - L46605114
DB  - Embase
U4  - 2007-02-01
L2  - http://dx.doi.org/10.2174/157341207779802386
DO  - 10.2174/157341207779802386
A1  - Shen, G.X.
M1  - (Shen G.X., gshen@ms.umanitoba.ca) Department of Internal Medicine, University of Manitoba, Diabetes Research Group, 835-715 McDermot Ave., Winnipeg, MB R3E 3P4, Canada
AD  - G.X. Shen, Diabetes Research Group, University of Manitoba, 835-715 McDermot Ave., Winnipeg, MB R3E 3P4, Canada
T1  - Lipid disorders in diabetes mellitus and current management
LA  - English
KW  - adiponectin
KW  - antidiabetic agent
KW  - bezafibrate
KW  - cholesterol ester transfer protein
KW  - cholesterol ester transfer protein inhibitor
KW  - ezetimibe
KW  - gemfibrozil
KW  - high density lipoprotein cholesterol
KW  - hormone sensitive lipase
KW  - hydroxymethylglutaryl coenzyme A reductase inhibitor
KW  - interleukin 6
KW  - leptin
KW  - lipoprotein lipase
KW  - low density lipoprotein cholesterol
KW  - peroxisome proliferator activated receptor agonist
KW  - peroxisome proliferator activated receptor antagonist
KW  - pioglitazone
KW  - placebo
KW  - plasminogen activator inhibitor 1
KW  - pravastatin
KW  - recombinant leptin
KW  - resistin
KW  - rosiglitazone
KW  - simvastatin
KW  - triacylglycerol
KW  - troglitazone
KW  - tumor necrosis factor
KW  - tumor necrosis factor antibody
KW  - unindexed drug
KW  - very low density lipoprotein
KW  - cardiovascular disease
KW  - cardiovascular risk
KW  - clinical assessment
KW  - clinical feature
KW  - clinical trial
KW  - combination chemotherapy
KW  - diabetes mellitus
KW  - diabetic nephropathy
KW  - diet therapy
KW  - disease association
KW  - disease course
KW  - drug efficacy
KW  - drug mechanism
KW  - drug potentiation
KW  - drug targeting
KW  - drug withdrawal
KW  - dyslipidemia
KW  - enzyme activity
KW  - hemodialysis
KW  - human
KW  - hyperlipidemia
KW  - hypertriglyceridemia
KW  - insulin dependent diabetes mellitus
KW  - insulin resistance
KW  - insulin sensitivity
KW  - kidney transplantation
KW  - lifestyle modification
KW  - lipid analysis
KW  - lipid metabolism
KW  - lipid peroxidation
KW  - lipid transport
KW  - lipogenesis
KW  - lipolysis
KW  - liver toxicity
KW  - metabolic syndrome X
KW  - monotherapy
KW  - non insulin dependent diabetes mellitus
KW  - nonhuman
KW  - obesity
KW  - pathophysiology
KW  - practice guideline
KW  - gestational diabetes
KW  - priority journal
KW  - protein glycosylation
KW  - review
KW  - risk assessment
KW  - risk factor
KW  - risk reduction
N2  - Lipid disorders are common in diabetes mellitus (DM), and play crucial roles in the development of diabetic cardiovascular complications. Diabetic dyslipidemia is characterized by hypertriglyceridemia, increased levels of very low density lipoproteins (VLDL), small dense low density lipoprotein (LDL), and decreased levels of high density lipoprotein (HDL)-cholesterol. The activity of lipoprotein lipase is reduced in diabetic patients, which attenuates the lipolysis of triglyceride-rich lipoproteins and the uptake of free fatty acids. The increased uptake of triglycerides in liver promotes the production of VLDL. Hypertriglyceridemia promotes the exchange of cholesteryl ester from HDL to VLDL or LDL for triglycerides. Obesity or nephropathy deteriorates the dyslipidemia in DM patients. The initial management of lipid disorders in diabetic patients without cardiovascular disease is lifestyle intervention and glucose control. The abnormalities in the metabolism of LDL or HDL in diabetic patients often require pharmacological intervention. Target of LDL-cholesterol (LDL-c) is more restrict in diabetic patients than in non-diabetic subjects. Treatment with HMG-CoA reductase inhibitors (statins) effectively reduces LDL-c and cardiac events, and that was associated with moderately increases in HDL-c. The combination of ezetimibe with a statin helps to achieve LDL-c target in patients with unsatisfactory cholesterol lowering by statin alone. Fibrates (PPAR-α agonists) or PPAR-γ agonists reduce the levels of triglycerides and moderately elevate HDL-c. PPAR-γ agonists also improve insulin sensitivity. Cholesteryl ester transfer protein inhibitors may dramatically increase HDL-c. Lipid management has been considered as an effective approach to reduce cardiovascular risk in diabetes. © 2007 Bentham Science Publishers Ltd.
ER  - 

TY  - JOUR
M3  - Article
Y1  - 2007
VL  - 40
IS  - 1-2
SP  - 1
EP  - 5
SN  - 0009-9120
JF  - Clinical Biochemistry
JO  - Clin. Biochem.
UR  - http://www-embase-com.gx.booktsg.com/search/results?subaction=viewrecord&id=L46014148&from=export
U2  - L46014148
C5  - 16999950
DB  - Embase
DB  - Medline
U4  - 2007-01-29
L2  - http://dx.doi.org/10.1016/j.clinbiochem.2006.05.016
DO  - 10.1016/j.clinbiochem.2006.05.016
A1  - Kassai, A.
A1  - Illyés, L.
A1  - Mirdamadi, H.Z.
A1  - Seres, I.
A1  - Kalmár, T.
A1  - Audikovszky, M.
A1  - Paragh, G.
M1  - (Illyés L.) St. Ferenc Hospital, Miskolc, Hungary
M1  - (Audikovszky M.) Department of Metabolic Diseases, St. Imre Hospital, Budapest, Hungary
M1  - (Kassai A.; Mirdamadi H.Z.; Seres I.; Kalmár T.; Paragh G., paraghg@freemail.hu) 1st Department of Medicine, University of Debrecen, Medical and Health Science Centre, Nagyerdei krt. 98, H-4012 Debrecen, Hungary
AD  - G. Paragh, 1st Department of Medicine, University of Debrecen, Medical and Health Science Centre, Nagyerdei krt. 98, H-4012 Debrecen, Hungary
T1  - The effect of atorvastatin therapy on lecithin:cholesterol acyltransferase, cholesteryl ester transfer protein and the antioxidant paraoxonase
LA  - English
KW  - apolipoprotein A1
KW  - apolipoprotein B
KW  - aryldialkylphosphatase
KW  - atorvastatin
KW  - cholesterol ester transfer protein
KW  - high density lipoprotein cholesterol
KW  - low density lipoprotein
KW  - low density lipoprotein cholesterol
KW  - oxidized low density lipoprotein
KW  - phosphatidylcholine sterol acyltransferase
KW  - adult
KW  - antioxidant activity
KW  - article
KW  - atherosclerosis
KW  - cholesterol blood level
KW  - clinical article
KW  - clinical trial
KW  - controlled clinical trial
KW  - controlled study
KW  - crossover procedure
KW  - drug effect
KW  - enzyme activity
KW  - enzyme assay
KW  - enzyme blood level
KW  - female
KW  - human
KW  - familial hypercholesterolemia
KW  - lipid composition
KW  - male
KW  - priority journal
KW  - protein blood level
KW  - sample size
KW  - therapy effect
KW  - treatment outcome
KW  - treatment response
KW  - triacylglycerol blood level
N2  - Objectives: The aim of our study was to examine the influence of atorvastatin on lipid parameters, particularly on HDL, and on the activity of LCAT and CETP and how they affect the activity of the HDL-associated antioxidant enzyme paraoxonase. Design and methods: Thirty-three patients with types II.a and II.b primary hyperlipoproteinemia were enrolled into our study. The patients received atorvastatin, 20 mg daily, for 3 months. We measured the serum paraoxonase activity and concentration, oxidized LDL, LCAT and CETP activities. Results: Atorvastatin significantly reduced the levels of cholesterol, triglyceride, LDL-C and apoB, while it did not influence the levels of HDL-C and apo A-I. The increases in serum PON-specific activity, PON/HDL ratio and LCAT activity were significant, while oxLDL and CETP activities were significantly decreased. Conclusion: Atorvastatin may influence the composition and function of HDL, thereby possibly increasing the activity of paraoxonase and preventing atherosclerosis. © 2006 The Canadian Society of Clinical Chemists.
ER  - 

TY  - JOUR
M3  - Review
Y1  - 2007
VL  - 5
IS  - 1
SP  - 55
EP  - 66
SN  - 1871-5257
JF  - Cardiovascular and Hematological Agents in Medicinal Chemistry
JO  - cardiovasc. Hematol. Agents Med. Chem.
UR  - http://www-embase-com.gx.booktsg.com/search/results?subaction=viewrecord&id=L46062422&from=export
U2  - L46062422
C5  - 17266548
DB  - Embase
DB  - Medline
U4  - 2007-03-05
L2  - http://dx.doi.org/10.2174/187152507779315796
DO  - 10.2174/187152507779315796
A1  - Pal, M.
A1  - Pillarisetti, S.
M1  - (Pal M.) Department of Chemistry, Discovery Research, Dr. Reddy Laboratories, Bollaram Road, Miyapur, Hyderabad 5000049, India
M1  - (Pillarisetti S., ram@reddyus.com) Reddy US Therapeutics and Dr. Reddy Laboratories, 3065 Northwoods Circle, Norcross, GA 30071, United States
AD  - S. Pillarisetti, Reddy US Therapeutics and Dr. Reddy Laboratories, 3065 Northwoods Circle, Norcross, GA 30071, United States
T1  - HDL elevators and mimetrics - Emerging therapies for atherosclerosis
LA  - English
KW  - 1,13 dihydroxy 2,2,12,12 tetramethyltridecan 7 one
KW  - 3 [3 [[2 chloro 3 (trifluoromethyl)benzyl](2 diphenylethyl)amino]propoxy]phenylacetic acid
KW  - alpha phenoxyphenylpropanoic acid
KW  - apolipoprotein A1
KW  - avp 26452
KW  - azd 2479
KW  - bezafibrate
KW  - cholesterol ester transfer protein
KW  - clofibrate
KW  - d 4f
KW  - drf 10945
KW  - esp 31015
KW  - etc 1001
KW  - etc 216
KW  - fenofibrate
KW  - fibric acid derivative
KW  - 2 [4 [2 [3 cyclohexyl 1 (4 cyclohexylbutyl)ureido]ethyl]phenylthio] 2 methylpropionic acid
KW  - high density lipoprotein
KW  - hydroxymethylglutaryl coenzyme A reductase inhibitor
KW  - ligand
KW  - liver X receptor
KW  - low density lipoprotein cholesterol
KW  - 2 [4 [3 [4,5 dihydro 1 (4 methylbenzyl) 5 oxo 1h 1,2,4 triazol 3 yl]propyl]phenoxy] 2 methylpropionic acid
KW  - n (2,2,2 trifluoroethyl) n [4 (2,2,2 trifluoro 1 hydroxy 1 trifluoromethylethyl)phenyl]benzenesulfonamide
KW  - n oleoylethanolamine
KW  - nicotinic acid
KW  - peroxisome proliferator activated receptor alpha
KW  - peroxisome proliferator activated receptor alpha agonist
KW  - peroxisome proliferator activated receptor gamma
KW  - pirinixic acid
KW  - placebo
KW  - triacylglycerol
KW  - unclassified drug
KW  - unindexed drug
KW  - acute coronary syndrome
KW  - atherosclerosis
KW  - cardiovascular disease
KW  - cholesterol blood level
KW  - cholesterol metabolism
KW  - clinical trial
KW  - coronary risk
KW  - drug megadose
KW  - drug penetration
KW  - drug structure
KW  - drug targeting
KW  - drug transport
KW  - dyslipidemia
KW  - evidence based medicine
KW  - flushing
KW  - human
KW  - ischemic heart disease
KW  - lipoprotein metabolism
KW  - liver toxicity
KW  - medical research
KW  - nonhuman
KW  - review
KW  - side effect
KW  - skin
KW  - triacylglycerol blood level
KW  - unspecified side effect
KW  - avp 26452
KW  - azd 2479
KW  - d 4f
KW  - drf 10945
KW  - esp 31015
KW  - etc 1001
KW  - etc 216
KW  - gw 3965
KW  - gw 7647
KW  - ly 518674
KW  - t 0901317
KW  - wy 14643
C1  - avp 26452(Avanir)
C1  - azd 2479(Astra Zeneca)
C1  - d 4f(Novartis)
C1  - drf 10945(Reddy)
C1  - esp 31015(Pfizer)
C1  - etc 1001(Pfizer)
C1  - etc 216(Esperion)
C1  - gw 3965(Glaxo SmithKline)
C1  - gw 7647
C1  - ly 518674(Ligand)
C1  - t 0901317
C1  - wy 14643
C2  - Astra Zeneca
C2  - Avanir
C2  - Esperion
C2  - Fournier
C2  - Glaxo SmithKline
C2  - Ligand
C2  - Novartis
C2  - Pfizer
C2  - Reddy
N2  - High plasma levels of LDL cholesterol, triglycerides and low levels of HDL cholesterol are strong and independent risk factors of coronary heart disease (CHD). The first two abnormalities are addressed by a variety of drugs including statins, cholesterol absorption inhibitors, fibrates and niacin. Some of these drugs also elevate HDL albeit weakly. Thus treatments optimized for HDL elevation are still an unmet medical need. Low HDL-C is the most common lipoprotein abnormality in patients with CHD and the body of evidence showing an inverse relationship between HDL-C levels and risk for CHD has grown large. Research in the past decade not only greatly enhanced our understanding of HDL metabolism but also offered potential therapeutic targets to address low HDL syndrome. There are two classes of these 'HDL drugs' - those that elevate plasma HDL (e.g. cholesteryl ester transfer protein - CETP and ligands of transcription factors such as peroxisome proliferator activated receptor PPARα/δ, liver X receptor (LXR)) and those that mimic HDL and facilitate reverse cholesterol transport (RCT) a key function of plasma HDL. HDL mimetics, which include ApoA1 mutants and peptide mimetics of ApoA1, are thought to be 'fast acting' and may show greater benefits especially in acute coronary syndromes. The purpose of this review is to examine key players in HDL metabolism and therapeutics that modulate/mimic these targets. The prospect of these approaches in the prevention of cardiovascular disease is also discussed. © 2007 Bentham Science Publishers Ltd.
ER  - 

TY  - JOUR
M3  - Review
Y1  - 2007
VL  - 9
IS  - 1
SP  - 48
EP  - 56
SN  - 1523-3804
JF  - Current Atherosclerosis Reports
JO  - Curr. Atheroscler. Rep.
UR  - http://www-embase-com.gx.booktsg.com/search/results?subaction=viewrecord&id=L46075738&from=export
U2  - L46075738
C5  - 17169247
DB  - Embase
DB  - Medline
U4  - 2007-02-13
L2  - http://dx.doi.org/10.1007/BF02693940
DO  - 10.1007/BF02693940
A1  - McKenney, J.M.
A1  - Hoekstra, J.A.
M1  - (McKenney J.M., jmckenney@ncrinc.net) National Clinical Research, 2809 Emerywood Parkway, Richmond, VA 23294, United States
M1  - (Hoekstra J.A.)
AD  - J.M. McKenney, National Clinical Research, 2809 Emerywood Parkway, Richmond, VA 23294, United States
T1  - Will torcetrapib be the next big thing in coronary heart disease risk reduction?
LA  - English
KW  - dalcetrapib
KW  - ABC transporter A1
KW  - antisense oligodeoxynucleotide
KW  - apolipoprotein A1
KW  - apolipoprotein B
KW  - apolipoprotein E
KW  - arginine
KW  - atorvastatin
KW  - cholesterol ester
KW  - cholesterol ester transfer protein
KW  - cholesterol ester transfer protein inhibitor
KW  - cysteine
KW  - etc 216
KW  - fibric acid derivative
KW  - gemfibrozil
KW  - glucocorticoid
KW  - high density lipoprotein cholesterol
KW  - hydroxymethylglutaryl coenzyme A reductase inhibitor
KW  - low density lipoprotein cholesterol
KW  - nicotinic acid
KW  - peroxisome proliferator activated receptor alpha agonist
KW  - peroxisome proliferator activated receptor gamma agonist
KW  - phosphatidylcholine sterol acyltransferase
KW  - placebo
KW  - retinoid
KW  - scavenger receptor BI
KW  - torcetrapib
KW  - triacylglycerol
KW  - unindexed drug
KW  - very low density lipoprotein
KW  - add on therapy
KW  - alanine aminotransferase blood level
KW  - amino acid substitution
KW  - antiinflammatory activity
KW  - antioxidant activity
KW  - aspartate aminotransferase blood level
KW  - cardiovascular risk
KW  - cholesterol blood level
KW  - cholesterol metabolism
KW  - cholesterol transport
KW  - clinical trial
KW  - combination chemotherapy
KW  - creatine kinase blood level
KW  - dose response
KW  - drug dose comparison
KW  - drug efficacy
KW  - drug targeting
KW  - drug tolerability
KW  - heart infarction
KW  - human
KW  - hypertension
KW  - ischemic heart disease
KW  - monotherapy
KW  - nonhuman
KW  - review
KW  - risk factor
KW  - risk reduction
KW  - side effect
KW  - single nucleotide polymorphism
KW  - survival rate
KW  - treatment outcome
KW  - unspecified side effect
KW  - etc 216
KW  - jtt 705
C1  - etc 216
C1  - jtt 705
N2  - Scientists are seeking ways to increase high-density lipoprotein (HDL) cholesterol to lower coronary heart disease (CHD). Emerging from this search is torcetrapib, a partial inhibitor of cholesteryl ester transfer protein. Via this mechanism, cholesteryl ester is prevented from being transferred to apolipoprotein B-containing lipoproteins and is retained in HDL particles, where ostensibly it may be delivered directly to the liver for elimination. Proof that this may reduce atherosclerotic vascular disease is provided by population studies of cholesteryl ester transfer protein (CETP) deficiencies and single nucleotide polymorphisms of CETP, and experiments in animal models treated with torcetrapib. Torcetrapib effectively raises HDL cholesterol when used alone and when added to background therapy with atorvastatin. The drug appears to be well tolerated. Large surrogate and survival outcome trials are underway to document its impact on CHD. Copyright © 2007 by Current Medicine Group LLC.
ER  - 

TY  - JOUR
M3  - Review
Y1  - 2007
VL  - 9
IS  - 1
SP  - 81
EP  - 88
SN  - 1523-3804
JF  - Current Atherosclerosis Reports
JO  - Curr. Atheroscler. Rep.
UR  - http://www-embase-com.gx.booktsg.com/search/results?subaction=viewrecord&id=L46083298&from=export
U2  - L46083298
C5  - 17169252
DB  - Embase
DB  - Medline
U4  - 2007-03-08
L2  - http://dx.doi.org/10.1007/BF02693933
DO  - 10.1007/BF02693933
A1  - Toth, P.P.
M1  - (Toth P.P., Peter.Toth@srfc.com) Sterling Rock Falls Clinic, 101 East Miller Road, Sterling, IL 61081, United States
AD  - P.P. Toth, Sterling Rock Falls Clinic, 101 East Miller Road, Sterling, IL 61081, United States
T1  - Reducing cardiovascular risk by targeting high-density lipoprotein cholesterol
LA  - English
KW  - dalcetrapib
KW  - ABC transporter A1
KW  - antilipemic agent
KW  - apolipoprotein A1
KW  - apolipoprotein A1 agonist
KW  - atorvastatin
KW  - bezafibrate
KW  - cholesterol ester transfer protein
KW  - cholesterol ester transfer protein inhibitor
KW  - colestipol
KW  - d 4f
KW  - etc 216
KW  - fenofibrate
KW  - fibric acid derivative
KW  - gemfibrozil
KW  - glitazone derivative
KW  - high density lipoprotein cholesterol
KW  - hydroxymethylglutaryl coenzyme A reductase inhibitor
KW  - liver X receptor agonist
KW  - low density lipoprotein cholesterol
KW  - mevinolin
KW  - nicotinic acid
KW  - peroxisome proliferator activated receptor agonist
KW  - placebo
KW  - pravastatin
KW  - recombinant high density lipoprotein
KW  - rimonabant
KW  - scavenger receptor BI
KW  - torcetrapib
KW  - unclassified drug
KW  - unindexed drug
KW  - atherogenesis
KW  - cardiovascular disease
KW  - cardiovascular risk
KW  - cholesterol blood level
KW  - clinical trial
KW  - dose response
KW  - drug dose comparison
KW  - drug efficacy
KW  - drug megadose
KW  - drug potency
KW  - drug targeting
KW  - drug tolerability
KW  - dyslipidemia
KW  - heart infarction
KW  - high risk patient
KW  - human
KW  - hyperglycemia
KW  - incidence
KW  - ischemic heart disease
KW  - lifestyle
KW  - meta analysis
KW  - monotherapy
KW  - morbidity
KW  - mortality
KW  - nonhuman
KW  - patient compliance
KW  - primary prevention
KW  - protection
KW  - review
KW  - risk factor
KW  - risk reduction
KW  - cerebrovascular accident
KW  - systematic review
KW  - d 4f
KW  - etc 216
KW  - jtt 705
C1  - d 4f
C1  - etc 216
C1  - jtt 705
N2  - Although lowering low-density lipoprotein (LDL) cholesterol with statins can substantially reduce cardiovascular morbidity and mortality, many treated patients retain a residual risk for cardiovascular events. Low levels of high-density lipoprotelin (HDL) cholesterol may underpin this residual risk and may represent an additional target for intervention. Several new therapies for substantially increasing HDL cholesterol levels are under investigation, including cholesteryl ester transfer protein (CETP) inhibitors, apolipoprotein A-I mimetics and recombinant HDL, liver X receptor (LXR) agonists, and peroxisome proliferator-activated receptor (PPAR) agonists. Combining new HDL cholesterol-elevating agents with existing LDL cholesterol-lowering agents may improve the cardiovascular risk reductions currently attainable. Copyright © 2007 by Current Medicine Group LLC.
ER  - 

TY  - JOUR
M3  - Review
Y1  - 2007
VL  - 28
IS  - 1
SP  - 5
EP  - 12
SN  - 0195-668X
SN  - 1522-9645
JF  - European Heart Journal
JO  - Eur. Heart J.
UR  - http://www-embase-com.gx.booktsg.com/search/results?subaction=viewrecord&id=L46134950&from=export
U2  - L46134950
C5  - 17121756
DB  - Embase
DB  - Medline
U4  - 2007-02-12
L2  - http://dx.doi.org/10.1093/eurheartj/ehl392
DO  - 10.1093/eurheartj/ehl392
A1  - Shah, P.K.
M1  - (Shah P.K., shahp@cshs.org) Division of Cardiology, Cedars-Sinai Medical Center, 8700 Beverly Blvd, Los Angeles, CA 90048, United States
AD  - P.K. Shah, Division of Cardiology, Cedars-Sinai Medical Center, 8700 Beverly Blvd, Los Angeles, CA 90048, United States
T1  - Inhibition of CETP as a novel therapeutic strategy for reducing the risk of atherosclerotic disease
LA  - English
KW  - dalcetrapib
KW  - apolipoprotein A1
KW  - atorvastatin
KW  - ceti 1
KW  - cholesterol ester transfer protein
KW  - cholesterol ester transfer protein inhibitor
KW  - fibric acid derivative
KW  - high density lipoprotein cholesterol
KW  - hydroxymethylglutaryl coenzyme A reductase inhibitor
KW  - low density lipoprotein cholesterol
KW  - nicotinic acid
KW  - placebo
KW  - pravastatin
KW  - rimonabant
KW  - simvastatin
KW  - torcetrapib
KW  - unclassified drug
KW  - vaccine
KW  - absence of side effects
KW  - atherosclerosis
KW  - cardiovascular risk
KW  - cholesterol transport
KW  - clinical trial
KW  - drug efficacy
KW  - drug safety
KW  - gene mutation
KW  - human
KW  - monotherapy
KW  - outcome assessment
KW  - priority journal
KW  - protein function
KW  - review
KW  - risk factor
KW  - risk reduction
KW  - ceti 1
KW  - jtt 705
C1  - ceti 1
C1  - jtt 705
N2  - Lowering low-density lipoprotein cholesterol (LDL-C) levels with statins is a proven strategy for reducing the risk of atherothrombotic cardiovascular disease (CVD). Yet, despite the success of statins in reducing cardiovascular event rates in at-risk patients, many will still experience further events. There is, therefore, a need to develop suitable therapies to reduce this residual risk. Low high-density lipoprotein cholesterol (HDL-C) levels are an important independent risk factor for CVD. Though fibrates, niacin, and statins have been shown to modestly raise HDL-C, there is increasing recognition of the need to develop therapies that can increase HDL-C more robustly. Such therapies may help supplement the LDL-C-lowering benefits of statins. Inhibition of cholesteryl ester transfer protein (CETP) has been identified as a possible strategy for substantially increasing HDL-C levels and CETP inhibitors have demonstrated clinical efficacy, in terms of increasing HDL-C, in preliminary clinical trials, and clinical trials based on outcomes are ongoing. Two CETP inhibitors, JTT-705 and torcetrapib, are now being evaluated more extensively. © The European Society of Cardiology 2006. All rights reserved.
ER  - 

TY  - JOUR
M3  - Article
Y1  - 2007
VL  - 14
IS  - 1
SP  - 1
EP  - 5
SN  - 1507-4145
JF  - Folia Cardiologica
JO  - Folia Cardiol.
UR  - http://www-embase-com.gx.booktsg.com/search/results?subaction=viewrecord&id=L46656834&from=export
U2  - L46656834
DB  - Embase
U4  - 2007-01-01
A1  - Zareba, G.
M1  - (Zareba G., grazyna_zareba@urmc.rochester.edu) Department of Environment Medicine, University of Rochester, School of Medicine and Dentistry, 575 Elmwood Ave., Rochester, NY 14642, United States
AD  - G. Zareba, Department of Environmental Medicine, University of Rochester, School of Medicine and Dentistry, 575 Elmwood Ave., Rochester, NY 14642, United States
T1  - Increasing HDL: The torcetrapib story
LA  - English
KW  - dalcetrapib
KW  - apolipoprotein A1
KW  - apolipoprotein B
KW  - apolipoprotein E
KW  - atorvastatin
KW  - cholesterol ester transfer protein
KW  - cholesterol ester transfer protein inhibitor
KW  - fibric acid derivative
KW  - hydroxymethylglutaryl coenzyme A reductase inhibitor
KW  - low density lipoprotein
KW  - nicotinic acid
KW  - peroxisome proliferator activated receptor agonist
KW  - placebo
KW  - rimonabant
KW  - torcetrapib
KW  - triacylglycerol
KW  - antioxidant activity
KW  - article
KW  - cardiovascular risk
KW  - clinical trial
KW  - combination chemotherapy
KW  - death
KW  - dose response
KW  - drug efficacy
KW  - drug response
KW  - drug safety
KW  - drug targeting
KW  - gene mutation
KW  - human
KW  - hypercholesterolemia
KW  - hypertension
KW  - ischemic heart disease
KW  - lipoprotein blood level
KW  - monotherapy
KW  - mortality
KW  - primary prevention
KW  - risk factor
KW  - risk reduction
KW  - triacylglycerol blood level
KW  - unspecified side effect
KW  - jtt 705
C1  - jtt 705(Hoffmann La Roche)
C2  - Hoffmann La Roche
C2  - Pfizer
ER  - 

TY  - JOUR
M3  - Review
Y1  - 2007
VL  - 69
IS  - 1
SP  - 1
EP  - 9
SN  - 0250-474X
JF  - Indian Journal of Pharmaceutical Sciences
JO  - Indian J. Pharm. Sci.
UR  - http://www-embase-com.gx.booktsg.com/search/results?subaction=viewrecord&id=L46732829&from=export
U2  - L46732829
DB  - Embase
U4  - 2007-01-01
L2  - http://dx.doi.org/10.4103/0250-474X.32099
DO  - 10.4103/0250-474X.32099
A1  - Tripathi, P.K.
A1  - Tripathi, S.
A1  - Jain, N.K.
M1  - (Tripathi P.K., tripathi.pushpendra@rediffmail.com; Tripathi S.) Rajarshi Rananjay Sinh College of Pharmacy, Amethi-227 405, India
M1  - (Jain N.K.) Department of Pharmaceutical Sciences, Dr. H. S. Gour Vishwavidyalaya, Sagar-470 003, India
AD  - P.K. Tripathi, Rajarshi Rananjay Sinh College of Pharmacy, Amethi-227 405, India
T1  - Pharmacogenomics and computational genomics: An appraisal
LA  - English
KW  - antiarrhythmic agent
KW  - apolipoprotein E
KW  - cholesterol ester transfer protein
KW  - cytochrome P450
KW  - diazepam
KW  - G protein coupled receptor
KW  - pravastatin
KW  - promyelocytic leukemia protein
KW  - retinoid
KW  - tacrine
KW  - terodiline
KW  - thiopurine methyltransferase
KW  - tolbutamide
KW  - tricyclic antidepressant agent
KW  - warfarin
KW  - bleeding
KW  - cardiotoxicity
KW  - chromosome rearrangement
KW  - coronary atherosclerosis
KW  - cost benefit analysis
KW  - cost effectiveness analysis
KW  - DNA microarray
KW  - DNA polymorphism
KW  - drug efficacy
KW  - drug metabolism
KW  - drug monitoring
KW  - drug receptor binding
KW  - enzyme inhibition
KW  - fluorescence
KW  - gene cluster
KW  - gene fusion
KW  - gene interaction
KW  - gene sequence
KW  - genetic association
KW  - genetic polymorphism
KW  - genotype
KW  - haplotype
KW  - heart arrhythmia
KW  - heart proarrhythmia
KW  - heart ventricle tachycardia
KW  - human
KW  - mass spectrometry
KW  - mathematical genetics
KW  - matrix assisted laser desorption ionization time of flight mass spectrometry
KW  - nonhuman
KW  - orthology
KW  - pharmacogenomics
KW  - polymerase chain reaction
KW  - promyelocytic leukemia
KW  - protein domain
KW  - QT prolongation
KW  - review
KW  - risk benefit analysis
KW  - sequence homology
KW  - single nucleotide polymorphism
KW  - structural genomics
KW  - torsade de pointes
KW  - treatment response
N2  - Pharmacogenomics deals with the interactions of individual genetic constitution with drug therapy. It is very likely that pharmacogenetic tests will make up a significant proportion of total molecular biology testing in future. Therefore, this article emphasizes the applications of pharmacogenomics, and computational genome analysis in drug therapy.
ER  - 

TY  - JOUR
M3  - Article
Y1  - 2007
VL  - 50
IS  - 10
SP  - 2067
EP  - 2075
SN  - 0012-186X
JF  - Diabetologia
JO  - Diabetologia
UR  - http://www-embase-com.gx.booktsg.com/search/results?subaction=viewrecord&id=L47373844&from=export
U2  - L47373844
C5  - 17653691
DB  - Embase
DB  - Medline
U4  - 2007-10-01
L2  - http://dx.doi.org/10.1007/s00125-007-0751-8
DO  - 10.1007/s00125-007-0751-8
A1  - Hiukka, A.
A1  - Leinonen, E.
A1  - Jauhiainen, M.
A1  - Sundvall, J.
A1  - Ehnholm, C.
A1  - Keech, A.C.
A1  - Taskinen, M.R.
M1  - (Hiukka A.; Leinonen E.; Taskinen M.R., Marja-Riitta.Taskinen@helsinki.fi) Department of Medicine, Division of Cardiology, Helsinki University Hospital and Biomedicum, Haartmaninkatu 8, Helsinki 00290, Finland
M1  - (Jauhiainen M.; Ehnholm C.) Department of Molecular Medicine, National Public Health Institute and Biomedicum, Helsinki, Finland
M1  - (Sundvall J.) Department of Health and Functional Capacity, National Public Health Institute, Helsinki, Finland
M1  - (Keech A.C.) NHMRC Clinical Trials Centre, University of Sydney, Sydney, NSW, Australia
AD  - M.R. Taskinen, Department of Medicine, Division of Cardiology, Helsinki University Hospital and Biomedicum, Haartmaninkatu 8, Helsinki 00290, Finland
T1  - Long-term effects of fenofibrate on VLDL and HDL subspecies in participants with type 2 diabetes mellitus
LA  - English
KW  - apolipoprotein A1
KW  - apolipoprotein A2
KW  - cholesterol ester transfer protein
KW  - fenofibrate
KW  - high density lipoprotein
KW  - high density lipoprotein cholesterol
KW  - homocysteine
KW  - hydroxymethylglutaryl coenzyme A reductase inhibitor
KW  - lipoprotein A
KW  - phosphatidylcholine sterol acyltransferase
KW  - phospholipid transfer protein
KW  - very low density lipoprotein
KW  - adult
KW  - aged
KW  - article
KW  - clinical trial
KW  - cohort analysis
KW  - controlled clinical trial
KW  - controlled study
KW  - double blind procedure
KW  - drug effect
KW  - female
KW  - field study
KW  - human
KW  - long term care
KW  - major clinical study
KW  - male
KW  - non insulin dependent diabetes mellitus
KW  - priority journal
KW  - randomized controlled trial
KW  - triacylglycerol blood level
N2  - Aims/hypothesis: Low HDL-cholesterol (HDL-C) is frequently accompanied by high triacylglycerol levels in diabetic dyslipidaemia, increasing the risk of CHD. In the Fenofibrate Intervention and Event Lowering in Diabetes (FIELD) study, fenofibrate treatment lowered triacylglycerol levels, but the initial 5% increase in HDL-C attenuated over 5 years. We explored the changes in VLDL and HDL subspecies during fenofibrate treatment in a statin-free FIELD cohort. Methods: We randomised 171 participants with type 2 diabetes mellitus, who had been recruited to the FIELD study in Helsinki, to micronised fenofibrate (200 mg/day) or placebo in double-blind study design. VLDL and HDL subspecies were separated by ultracentrifugation at baseline and at the second and fifth year. Apolipoprotein (apo)A-I and apoA-II were measured by immunoturbidometric methods and lipoprotein (Lp)A-I and LpAI-AII particles by differential immunoassay. Results: Fenofibrate reduced plasma triacylglycerol levels by 26%, resulting from a marked reduction in VLDL1 triacylglycerol (0.62 vs 0.29 mmol/l, p<0.001). Fenofibrate caused an increase in LDL size (Δ0.80 nm, p<0.001). HDL-C was similar between the groups. HDL2-C was decreased by fenofibrate (-27.5% at 5th year, p<0.001) and HDL3-C increased (13.0% at 5th year, p<0.001). Fenofibrate had no effect on apoA-I, whereas apoA-II increased. Thus, LpA-I decreased while LpAI-AII increased. Activities of cholesteryl ester transfer protein, phospholipids transfer protein and lecithin:cholesterylacyl transferase were unchanged by fenofibrate. High homocysteine levels were associated with a slight decrease in HDL-C and apoA-I. Conclusions/interpretation: Fenofibrate markedly reduced large VLDL particles and produced a clear shift in HDL subspecies towards smaller particles. The HDL3-C increase in conjunction with unchanged apoA-II levels is a dilemma with regard to cardiovascular disease. © 2007 Springer-Verlag.
ER  - 

TY  - JOUR
M3  - Review
Y1  - 2006
VL  - 66
IS  - 15
SP  - 1949
EP  - 1969
SN  - 0012-6667
SN  - 0012-6667
JF  - Drugs
JO  - Drugs
UR  - http://www-embase-com.gx.booktsg.com/search/results?subaction=viewrecord&id=L44771933&from=export
U2  - L44771933
C5  - 17100406
DB  - Embase
DB  - Medline
U4  - 2006-12-14
L2  - http://dx.doi.org/10.2165/00003495-200666150-00005
DO  - 10.2165/00003495-200666150-00005
A1  - Hachem, S.B.
A1  - Mooradian, A.D.
M1  - (Hachem S.B.) Division of Endocrinology, Diabetes and Metabolism, Department of Internal Medicine, Saint Louis University School of Medicine, Saint Louis, MO, United States
M1  - (Mooradian A.D., arshag.mooradian@jax.ufl.edu) Department of Medicine, University of Florida College of Medicine, Jacksonville, FL, United States
M1  - (Mooradian A.D., arshag.mooradian@jax.ufl.edu) Department of Medicine, University of Florida College of Medicine, 653-1 West 8th Street, Jacksonville, FL 32209, United States
AD  - A.D. Mooradian, Department of Medicine, University of Florida College of Medicine, 653-1 West 8th Street, Jacksonville, FL 32209, United States
T1  - Familial dyslipidaemias: An overview of genetics, pathophysiology and management
LA  - English
KW  - apolipoprotein C2
KW  - atorvastatin
KW  - bezafibrate
KW  - colesevelam
KW  - colestipol
KW  - colestyramine
KW  - ezetimibe
KW  - ezetimibe plus simvastatin
KW  - fenofibrate
KW  - fluvastatin
KW  - gemfibrozil
KW  - hydroxymethylglutaryl coenzyme A reductase inhibitor
KW  - lipoprotein lipase
KW  - liver triacylglycerol lipase
KW  - mevinolin
KW  - nicotinic acid
KW  - omega 3 fatty acid
KW  - pravastatin
KW  - rosuvastatin
KW  - simvastatin
KW  - abetalipoproteinemia
KW  - cholesterol transport
KW  - clinical feature
KW  - constipation
KW  - dyslipidemia
KW  - dyspepsia
KW  - flushing
KW  - follow up
KW  - gallstone
KW  - gastrointestinal symptom
KW  - human
KW  - hypercholesterolemia
KW  - hyperglycemia
KW  - hyperlipidemia
KW  - hyperlipoproteinemia type 1
KW  - hyperlipoproteinemia type 3
KW  - hypertriglyceridemia
KW  - hyperuricemia
KW  - hypobetalipoproteinemia
KW  - lipoprotein deficiency
KW  - lipid metabolism
KW  - lipid transport
KW  - liver toxicity
KW  - myopathy
KW  - nonhuman
KW  - protein expression
KW  - review
KW  - Tangier disease
KW  - antara
KW  - bezalip
KW  - colestid
KW  - crestor
KW  - lescol
KW  - lipitor
KW  - lopid
KW  - mevacor
KW  - niaspan
KW  - omacor
KW  - pravachol
KW  - tricor
KW  - vytorin
KW  - welchol
KW  - zetia
KW  - zocor
C1  - antara
C1  - bezalip
C1  - colestid
C1  - crestor
C1  - lescol
C1  - lipitor
C1  - lopid
C1  - mevacor
C1  - niaspan
C1  - omacor
C1  - pravachol
C1  - tricor
C1  - vytorin
C1  - welchol
C1  - zetia
C1  - zocor
N2  - Plasma lipid disorders can occur either as a primary event or secondary to an underlying disease or use of medications. Familial dyslipidaemias are traditionally classified according to the electrophoretic profile of lipoproteins. In more recent texts, this phenotypic classification has been replaced with an aetiological classification. Familial dyslipidaemias are generally grouped into disorders leading to hypercholesterolaemia, hypertriglyceridaemia, a combination of hypercholesterolaemia and hypertriglyceridaemia, or abnormal high-density lipoprotein-cholesterol (HDL-C) levels. The management of these disorders requires an understanding of plasma lipid and lipoprotein metabolism. Lipid transport and metabolism involves three general pathways: (i) the exogenous pathway, whereby chylomicrons are synthesised by the small intestine, and dietary triglycerides (TGs) and cholesterol are transported to various cells of the body; (ii) the endogenous pathway, whereby very low-density lipoprotein-cholesterol (VLDL-C) and TGs are synthesised by the liver for transport to various tissues; and (iii) the reverse cholesterol transport, whereby HDL cholesteryl ester is exchanged for TGs in low-density lipoptrotein (LDL) and VLDL particles through cholesteryl ester transfer protein in a series of steps to remove cholesterol from the peripheral tissues for delivery to the liver and steroidogenic organs. The plasma lipid profile can provide a framework to guide the selection of appropriate diet and drug treatment. Many patients with hyperlipoproteinaemia can be treated effectively with diet. However, dietary regimens are often insufficient to bring lipoprotein levels to within acceptable limits. In this article, we review lipid transport and metabolism, discuss the more common lipid disorders and suggest some management guidelines. The choice of a particular agent depends on the baseline lipid profile achieved after 6-12 weeks of intense lifestyle changes and possible use of dietry supplements such as stanols and plant sterols. If the predominant lipid abnormality is hypertriglyceridaemia, omega-3 fatty acids, a fibric acid derivative (fibrate) or nicotinic acid would be considered as the first choice of therapy. In subsequent follow-up, when LDL-C is >130 mg/dL (3.36 mmol/L) then an HMG-CoA reductase inhibitor (statin) should be added as a combination therapy. If the serum TG levels are <500 mg/dL (2.26 mmol/L) and the LDL-C values are over 130 mg/dL (3.36 mmol/L) then a statin would be the first drug of choice. The statin dose can be titrated up to achieve the therapeutic goal or, alternatively, ezetimibe can be added. A bile acid binding agent is an option if the serum TG levels do not exceed 200 mg/dL (5.65 mmol/L), otherwise a fibrate or nicotinic acid should be considered. The decision to treat a particular person has to be individualised. © 2006 Adis Data Information BV. All rights reserved.
ER  - 

TY  - JOUR
M3  - Editorial
Y1  - 2006
VL  - 368
IS  - 9552
SP  - 2034
SN  - 0140-6736
JF  - Lancet
JO  - Lancet
UR  - http://www-embase-com.gx.booktsg.com/search/results?subaction=viewrecord&id=L44855092&from=export
U2  - L44855092
C5  - 17161711
DB  - Embase
DB  - Medline
U4  - 2007-01-11
L2  - http://dx.doi.org/10.1016/S0140-6736(06)69815-2
DO  - 10.1016/S0140-6736(06)69815-2
A1  - The Lancet,
M1  - (The Lancet)
T1  - Cholesterol: the good, the bad, and the stopped trials
LA  - English
KW  - atorvastatin
KW  - cholesterol
KW  - cholesterol ester transfer protein
KW  - cholesterol ester transfer protein inhibitor
KW  - fibric acid derivative
KW  - hydroxymethylglutaryl coenzyme A reductase inhibitor
KW  - nicotinic acid
KW  - torcetrapib
KW  - cardiovascular disease
KW  - cardiovascular risk
KW  - clinical trial
KW  - combination chemotherapy
KW  - death
KW  - drug fatality
KW  - drug safety
KW  - editorial
KW  - human
KW  - intracardiac thrombosis
KW  - ischemic heart disease
KW  - monotherapy
KW  - mortality
KW  - priority journal
KW  - side effect
KW  - systolic blood pressure
C2  - Pfizer
ER  - 

TY  - JOUR
M3  - Review
Y1  - 2006
VL  - 98
IS  - 11
SP  - 1542
EP  - 1549
SN  - 0002-9149
JF  - American Journal of Cardiology
JO  - Am. J. Cardiol.
UR  - http://www-embase-com.gx.booktsg.com/search/results?subaction=viewrecord&id=L44779488&from=export
U2  - L44779488
C5  - 17126667
DB  - Embase
DB  - Medline
U4  - 2006-12-07
L2  - http://dx.doi.org/10.1016/j.amjcard.2006.06.059
DO  - 10.1016/j.amjcard.2006.06.059
A1  - Forrester, J.S.
A1  - Shah, P.K.
M1  - (Forrester J.S., forrester@cshs.org; Shah P.K.) Division of Cardiology, Cedars-Sinai Medical Center, Los Angeles, CA, United States
AD  - J.S. Forrester, Division of Cardiology, Cedars-Sinai Medical Center, Los Angeles, CA, United States
T1  - Emerging Strategies for Increasing High-Density Lipoprotein
LA  - English
KW  - dalcetrapib
KW  - dalcetrapib
KW  - 2,4 thiazolidinedione derivative
KW  - apolipoprotein A1
KW  - apolipoprotein A1 milano
KW  - atorvastatin
KW  - bezafibrate
KW  - cholesterol
KW  - cholesterol ester transfer protein inhibitor
KW  - clofibrate
KW  - colestipol
KW  - fenofibrate
KW  - fibric acid derivative
KW  - gemfibrozil
KW  - high density lipoprotein
KW  - high density lipoprotein cholesterol
KW  - hydroxymethylglutaryl coenzyme A reductase inhibitor
KW  - low density lipoprotein cholesterol
KW  - muraglitazar
KW  - nicotinic acid
KW  - peroxisome proliferator activated receptor agonist
KW  - peroxisome proliferator activated receptor alpha agonist
KW  - peroxisome proliferator activated receptor gamma agonist
KW  - pravastatin
KW  - rimonabant
KW  - rosuvastatin
KW  - simvastatin
KW  - synthetic peptide
KW  - torcetrapib
KW  - troglitazone
KW  - unclassified drug
KW  - unindexed drug
KW  - atheroma
KW  - atherosclerosis
KW  - cardiovascular disease
KW  - cholesterol blood level
KW  - cholesterol transport
KW  - clinical trial
KW  - coronary artery disease
KW  - depression
KW  - gastrointestinal symptom
KW  - heart infarction
KW  - human
KW  - hypertension
KW  - mood change
KW  - neurologic disease
KW  - nonhuman
KW  - priority journal
KW  - review
KW  - side effect
KW  - cerebrovascular accident
KW  - systolic blood pressure
KW  - triacylglycerol blood level
KW  - body weight loss
KW  - jtt 705
C1  - jtt 705
N2  - High-density lipoprotein cholesterol is a potent and independent epidemiologic risk factor and is a proved antiatherosclerotic agent in animal models of atherosclerosis, acting through the principal mechanisms of accelerating cholesterol efflux and inhibiting oxidation and inflammation. Lifestyle modification increases serum levels by 5% to 15%, whereas niacin, the drug most widely used to increase high-density lipoprotein cholesterol, increases it by 25% to 35% at the highest doses. This review examines the potent methods of increasing high-density lipoprotein and/or enhancing reverse cholesterol transport, including cholesterol ester transfer protein inhibitors, apolipoprotein A-I Milano, D4F, the dual peroxisome proliferator-activated receptor agonists, and rimonabant, that are now in clinical trials. In conclusion, these new agents, used alone or in combination with existing therapies, carry the potential to markedly reduce the incidence of new coronary disease and cardiac events in this decade. © 2006 Elsevier Inc. All rights reserved.
ER  - 

TY  - JOUR
M3  - Article
Y1  - 2006
VL  - 33
IS  - 12
SP  - 1209
EP  - 1215
SN  - 0305-1870
SN  - 1440-1681
JF  - Clinical and Experimental Pharmacology and Physiology
JO  - Clin. Exp. Pharmacol. Physiol.
UR  - http://www-embase-com.gx.booktsg.com/search/results?subaction=viewrecord&id=L44923910&from=export
U2  - L44923910
C5  - 17184503
DB  - Embase
DB  - Medline
U4  - 2007-01-19
L2  - http://dx.doi.org/10.1111/j.1440-1681.2006.04512.x
DO  - 10.1111/j.1440-1681.2006.04512.x
A1  - Harada, L.M.
A1  - Carrilho, A.J.F.
A1  - Oliveira, H.C.F.
A1  - Nakandakare, E.R.
A1  - Quintão, E.C.R.
M1  - (Harada L.M.; Nakandakare E.R.; Quintão E.C.R., lipideq@usp.br) Lipid Laboratory, University of São Paulo Medical School, São Paulo, Brazil
M1  - (Carrilho A.J.F.) Health Science Center, State University of Londrina, Paraná, Brazil
M1  - (Oliveira H.C.F.) Department of Physiology and Biophysics, Institute of Biology, State University of Campinas, Campinas, Brazil
M1  - (Quintão E.C.R., lipideq@usp.br) Faculdade de Medicina, USP, Avenue Dr Arnaldo 455, s/3317, CEP 01246-903, São Paulo, Brazil
AD  - E.C.R. Quintão, Faculdade de Medicina, USP, Avenue Dr Arnaldo 455, s/3317, CEP 01246-903, São Paulo, Brazil
T1  - Regulation of hepatic cholesterol metabolism in CETP+/-/ LDLr+/- mice by cholesterol feeding and by drugs (cholestyramine and lovastatin) that lower plasma cholesterol
LA  - English
KW  - ABC transporter A1
KW  - cholesterol 7alpha monooxygenase
KW  - cholesterol ester transfer protein
KW  - colestyramine
KW  - cytochrome P450
KW  - cytochrome P450 family 27
KW  - hydroxymethylglutaryl coenzyme A reductase
KW  - liver X receptor alpha
KW  - low density lipoprotein receptor
KW  - messenger RNA
KW  - mevinolin
KW  - scavenger receptor BI
KW  - sterol regulatory element binding protein 1
KW  - triacylglycerol
KW  - animal experiment
KW  - animal tissue
KW  - article
KW  - cholesterol blood level
KW  - cholesterol intake
KW  - cholesterol liver level
KW  - cholesterol metabolism
KW  - controlled study
KW  - drug activity
KW  - liver microsome metabolism
KW  - mouse
KW  - nonhuman
KW  - nucleotide sequence
C2  - Bristol Myers Squibb(Brazil)
C2  - Merck Sharp and Dohme(Brazil)
N2  - 1. The hepatic mechanisms involved in the simultaneous regulation of plasma cholesterol concentration and cholesteryl ester transfer protein (CETP) activity were investigated by sharply modifying the hepatic rates of cholesterol synthesis. This was accomplished by cholestyramine, lovastatin and cholesterol feeding in human CETP transgenic mice cross-bred with low-density lipoprotein receptor (LDLr)-knockout mice, generating CETP+/-/LDLr+/- mice, which present a plasma lipoprotein profile resembling that of humans. 2. Analyses of pooled data showed that the plasma CETP activity correlated positively with plasma total cholesterol concentration, hepatic CETP mRNA and the liver microsomal cholesterol content; a negative correlation was found between plasma CETP activity and the liver 3-hydroxy-3-methylglutaryl coenzyme A (HMG-CoA) reductase and LDLr mRNA levels. These coordinated events represent an efficient control system that stabilizes the cell cholesterol content. 3. Nonetheless, not all cholesterol metabolism regulatory systems seem to fit into a coherent pattern of responses, suggesting that other unknown cellular mechanisms play roles depending on the type of pharmacological intervention. 4. For example, microsomal cholesterol content was not affected by cholestyramine, but was increased on cholesterol feeding (as predicted), and, surprisingly, on lovastatin treatment. Furthermore, although both plasma cholesterol-lowering drugs increased CYP7A1 mRNA and had no effect on CYP27 mRNA, other metabolic components were differentially modified. Cholestyramine and lovastatin, respectively, did not modify and increased both HMG-CoA and sterol responsive element binding protein 1c mRNA, did not modify and lowered liver X receptor α mRNA, lowered and increased ATP binding cassette A1 mRNA and lowered and did not modify scavenger receptor B1 mRNA. 5. That is, different to unabsorbed cholestyramine, lovastatin, as an absorbed plasma cholesterol-lowering drug, may have modified the activity of other unknown genes that play roles in the interaction of CETP with the metabolism of hepatic cholesterol. © 2006 The Authors.
ER  - 

TY  - JOUR
M3  - Review
Y1  - 2006
VL  - 22
IS  - 12
SP  - 2467
EP  - 2478
SN  - 0300-7995
JF  - Current Medical Research and Opinion
JO  - Curr. Med. Res. Opin.
UR  - http://www-embase-com.gx.booktsg.com/search/results?subaction=viewrecord&id=L46048362&from=export
U2  - L46048362
C5  - 17257461
DB  - Embase
DB  - Medline
U4  - 2007-02-07
L2  - http://dx.doi.org/10.1185/030079906X148634
DO  - 10.1185/030079906X148634
A1  - Ansell, B.
A1  - Hobbs, F.D.R.
M1  - (Ansell B.) Division of General Internal Medicine, Health Services Research and Cardiology, University of California Los Angeles School of Medicine, Los Angeles, CA 90095, United States
M1  - (Hobbs F.D.R., f.d.r.hobbs@bham.ac.uk) Primary Care Clinical Sciences Building, University of Birmingham, Birmingham B15 2TT, United Kingdom
AD  - F.D.R. Hobbs, Primary Care Clinical Sciences Building, University of Birmingham, Birmingham B15 2TT, United Kingdom
T1  - The potential for CETP inhibition to reduce cardiovascular disease risk
LA  - English
KW  - dalcetrapib
KW  - atorvastatin
KW  - cholesterol ester transfer protein
KW  - cholesterol ester transfer protein inhibitor
KW  - fibric acid derivative
KW  - high density lipoprotein
KW  - high density lipoprotein cholesterol
KW  - lipid
KW  - low density lipoprotein
KW  - nicotinic acid
KW  - rosuvastatin
KW  - torcetrapib
KW  - very low density lipoprotein
KW  - antiinflammatory activity
KW  - atherosclerosis
KW  - cardiovascular disease
KW  - cardiovascular risk
KW  - cholesterol metabolism
KW  - cholesterol transport
KW  - clinical trial
KW  - diarrhea
KW  - dose response
KW  - drug efficacy
KW  - drug half life
KW  - drug mechanism
KW  - drug safety
KW  - drug tolerability
KW  - Embase
KW  - endothelial dysfunction
KW  - flatulence
KW  - human
KW  - hypertension
KW  - innate immunity
KW  - lipid blood level
KW  - Medline
KW  - nausea
KW  - review
KW  - risk reduction
KW  - side effect
KW  - systolic blood pressure
KW  - vasodilatation
KW  - jtt 705
C1  - jtt 705
N2  - Background: Although reductions in cardiovascular risk can be achieved by lowering low-density lipoprotein cholesterol, treated patients remain at substantial risk. Epidemiological studies have established that higher levels of high-density lipoprotein cholesterol (HDL-C) are strongly associated with reduced cardiovascular risk, and therefore raising levels of HDL-C may be beneficial. The activity of cholesteryl ester transfer protein (CETP) appears to be inversely correlated with HDL-C levels and thus CETP is an attractive target for intervention to raise levels of HDL-C and potentially reduce residual cardiovascular risk. Objectives: This paper reviews the evidence for an atheroprotective role of higher levels of HDL-C, the function of CETP in cholesterol metabolism, and the concept of CETP inhibition as a potential new strategy for decreasing cardiovascular risk. An analysis of clinical studies of CETP inhibition was also performed. Methods: MEDLINE (1966 to June 2006), EMBASE (1974 to June 2006), and cardiology conference proceedings were searched for clinical trials of CETP inhibition. Results: Thirteen reports involving vaccine-based and pharmacological inhibition of CETP were found. Modest and inconsistent elevation of HDL-C was observed with vaccine-based therapy, whereas HDL-C elevation with pharmacological inhibitors was greater and more consistent. Conclusions: Elevation of HDL-C via CETP inhibition appears to be a potentially promising approach to reduce cardiovascular disease. Preliminary studies suggest benefits of CETP inhibition on serum lipid levels, and ongoing studies should establish the effects on atherosclerosis and cardiovascular events. © 2006 Librapharm Limited.
ER  - 

TY  - JOUR
M3  - Editorial
Y1  - 2006
VL  - 48
IS  - 9
SP  - 1791
EP  - 1792
SN  - 0735-1097
JF  - Journal of the American College of Cardiology
JO  - J. Am. Coll. Cardiol.
UR  - http://www-embase-com.gx.booktsg.com/search/results?subaction=viewrecord&id=L44648631&from=export
U2  - L44648631
C5  - 17084251
DB  - Embase
DB  - Medline
U4  - 2006-11-17
L2  - http://dx.doi.org/10.1016/j.jacc.2006.08.010
DO  - 10.1016/j.jacc.2006.08.010
A1  - Milani, R.V.
A1  - Lavie, C.J.
M1  - (Milani R.V., rmilani@ochsner.org; Lavie C.J.) Department of Cardiovascular Disease, Ochsner Health Systems, New Orleans, LA, United States
AD  - R.V. Milani, Department of Cardiovascular Disease, Ochsner Health Systems, New Orleans, LA, United States
T1  - Cholesteryl Ester Transfer Protein Inhibition. The Next Frontier in Combating Coronary Artery Disease?**Editorials published in the Journal of the American College of Cardiology reflect the views of the authors and do not necessarily represent the views of JACC or the American College of Cardiology.
LA  - English
KW  - dalcetrapib
KW  - atorvastatin
KW  - cholesterol ester transfer protein inhibitor
KW  - fenofibrate
KW  - fibric acid derivative
KW  - gemfibrozil
KW  - high density lipoprotein cholesterol
KW  - hydroxymethylglutaryl coenzyme A reductase inhibitor
KW  - low density lipoprotein cholesterol
KW  - nicotinic acid
KW  - rosuvastatin
KW  - torcetrapib
KW  - unclassified drug
KW  - atherogenesis
KW  - atherosclerosis
KW  - cholesterol transport
KW  - clinical trial
KW  - coronary artery disease
KW  - coronary risk
KW  - drug effect
KW  - dyslipidemia
KW  - editorial
KW  - flushing
KW  - human
KW  - hypertension
KW  - hypertriglyceridemia
KW  - ischemic heart disease
KW  - lipid metabolism
[truncated: 1,043,623 more chars]
