# Supplementary material for: Lipid-lowering effect of combined therapy with high-intensity statins and CETP inhibitors: a Systematic Review and meta-analysis
Source: Front Endocrinol (Lausanne). 2025 May 1;16:1512670. doi: 10.3389/fendo.2025.1512670 (PMC12078159; doi:10.3389/fendo.2025.1512670)
Supplement: Supplementary file 1 [file DataSheet1.zip › Raw Data/Raw Data/Endings Extraction.xlsx]

## Sheet: HDL-C
作者	年份	单位	试验组			对照组				备注			study	years	T_total	T_mean	T_SD	C_total	C_mean	C_SD	CETP
			T_total	T_mean	T_SD	C_total	C_mean	C_SD					Barter(1)	2012	1447	28.4	14.4	1510	0.5	6.3	torcetrapib
Barter(1)	2012	mg/dl	1447	28.4	14.4	1510	0.5	6.3					Barter(2)	2012	745	28	14.1	663	1.1	6.9	torcetrapib
Barter(2)	2012	mg/dl	745	28	14.1	663	1.1	6.9					Derks(1)	2010	26	0.25	0.3	26	-0.08	0.27	dalcetrapib
Derks(1)	2010	mmol/l	26	0.25	0.3	26	-0.08	0.27					Derks(2)	2010	31	8.9	8.43	31	9.16	8.71	dalcetrapib
Derks(2)	2010	mg/dl	31	8.9	8.43	31	9.16	8.71					Kastelein	2007	423	28.6	19.62	427	0.6	13.16	torcetrapib
Kastelein	2007	mg/dl	423	28.6	19.62	427	0.6	13.16					Nicholls	2017	86	125.4	194.23	40	0.1	194.23	evacetrapib
Nicholls	2017	%	86	125.4	194.23	40	0.1	194.23					Nicholls(1)	2022	40	122	6.59	20	-6.98	6.62	obicetrapib
Nicholls(1)	2022	%	40	122	6.59	20	-6.98	6.62					Nicholls(2)	2022	40	157	6.54	20	-6.98	6.62	obicetrapib
Nicholls(2)	2022	%	40	157	6.54	20	-6.98	6.62

## Sheet: LDL-C
作者	年份	单位	试验组			对照组				备注				study	years	T_total	T_mean	T_SD	C_total	C_mean	C_SD	CETP
			T_total	T_mean	T_SD	C_total	C_mean	C_SD						Barter(1)	2012	1443	-21.6	21.2	1504	0.6	16.8	torcetrapib
Barter(1)	2012	mg/dl	1443	-21.6	21.2	1504	0.6	16.8						Barter(2)	2012	740	-20.4	23.6	659	0.1	18.6	torcetrapib
Barter(2)	2012	mg/dl	740	-20.4	23.6	659	0.1	18.6						Derks(1)	2010	26	-1.74	0.599083	26	-0.88	0.670224	dalcetrapib
Derks(1)	2010	mmol/l	26	-1.74	0.599083	26	-0.88	0.670224						Derks(2)	2010	31	-61.9	23.2579	31	-18.53	31.0962	dalcetrapib
Derks(2)	2010	mg/dl	31	-61.9	23.2579	31	-18.53	31.0962						Kastelein	2007	423	-23.3	43.4828	427	4.3	40.0984	torcetrapib
Kastelein	2007	mg/dl	423	-23.3	43.4828	427	4.3	40.0984						Nicholls	2017	86	-33.4	51.8367	40	0.04	51.8367	evacetrapib
Nicholls	2017	%	86	-33.4	51.8367	40	0.04	51.8367						Nicholls(1)	2022	40	-38	3.49	20	-5	3.5	obicetrapib
Nicholls(1)	2022	%	40	-38	3.49	20	-5	3.5						Nicholls(2)	2022	40	-44.2	3.46	20	-5	3.5	obicetrapib
Nicholls(2)	2022	%	40	-44.2	3.46	20	-5	3.5

## Sheet: TC
作者	年份	单位	试验组			对照组				备注
			T_total	T_mean	T_SD	C_total	C_mean	C_SD					study	years	T_total	T_mean	T_SD	C_total	C_mean	C_SD
Derks(1)	2010	mmol/l	26	-1.57	0.654828	26	-1.04	0.725052					Derks(1)	2010	26	-1.57	0.654828	26	-1.04	0.725052
Derks(2)	2010	mg/dl	31	-51	25.2375	31	-5.79	38.2773					Derks(2)	2010	31	-51	25.2375	31	-5.79	38.2773
Kastelein	2007	mg/dl	423	3.9	46.3408	427	5.3	44.0106					Kastelein	2007	423	3.9	46.3408	427	5.3	44.0106

## Sheet: TG
作者	年份	单位	试验组			对照组				备注			study	years	T_total	T_mean	T_SD	C_total	C_mean	C_SD
			T_total	T_mean	T_SD	C_total	C_mean	C_SD					Derks(1)	2010	26	-0.1665	0.104012	26	-0.1445	0.105477
Derks(1)	2010	mmol/l	26	-0.1665	0.104012	26	-0.1445	0.105477					Derks(2)	2010	31	-18.3	26.929	31	-4.79	36.2934
Derks(2)	2010	mg/dl	31	-18.3	26.929	31	-4.79	36.2934					Kastelein	2007	423	-7.4982	41.9398	427	-1.542	51.1059
Kastelein	2007	mg/dl	423	-7.4982	41.9398	427	-1.542	51.1059					Nicholls	2017	86	-11.6	23.8935	40	-13	23.8935
Nicholls	2017	%	86	-11.6	23.8935	40	-13	23.8935					Nicholls(1)	2022	40	-6.63	5.32	20	8.88	5.33
Nicholls(1)	2022	%	40	-6.63	5.32	20	8.88	5.33					Nicholls(2)	2022	40	2.45	5.27	20	8.88	5.33
Nicholls(2)	2022	%	40	2.45	5.27	20	8.88	5.33

## Sheet: ApoAI
作者	年份	单位	试验组			对照组				备注			study	years	T_total	T_mean	T_SD	C_total	C_mean	C_SD
			T_total	T_mean	T_SD	C_total	C_mean	C_SD					Barter(1)	2012	1426	24.2	20.1	1497	1.4	14.1
Barter(1)	2012	mg/dl	1426	24.2	20.1	1497	1.4	14.1					Barter(2)	2012	736	24.4	17.5	652	1.4	14.1
Barter(2)	2012	mg/dl	736	24.4	17.5	652	1.4	14.1					Derks(2)	2010	31	0.12	0.147309	31	0.1	0.185203
Derks(2)	2010	g/L	31	0.12	0.147309	31	0.1	0.185203					Furtado	2022	81	88.0481	56.2154	36	12.8192	53.3404
Furtado	2022	mg/dl	81	88.0481	56.2154	36	12.8192	53.3404					Nicholls	2017	86	46.1	71.9266	40	-0.3	71.9266
Nicholls	2017	%	86	46.1	71.9266	40	-0.3	71.9266					Nicholls(1)	2022	40	41.1	3.04	20	-3.46	2.96
Nicholls(1)	2022	%	40	41.1	3.04	20	-3.46	2.96					Nicholls(2)	2022	40	52.3	3.04	20	-3.46	2.96
Nicholls(2)	2022	%	40	52.3	3.04	20	-3.46	2.96

## Sheet: ApoB
作者	年份	单位	试验组			对照组				备注
			T_total	T_mean	T_SD	C_total	C_mean	C_SD					study	years	T_total	T_mean	T_SD	C_total	C_mean	C_SD
Barter(1)	2012	mg/dl	1425	-13.1	17.9	736	2	16.7					Barter(1)	2012	1425	-13.1	17.9	736	2	16.7
Barter(2)	2012	mg/dl	736	-11.6	20.2	652	1.1	16.5					Barter(2)	2012	736	-11.6	20.2	652	1.1	16.5
Derks(2)	2010	mg/dL	31	-41	15.72	31	-9	21.07					Derks(2)	2010	31	-41	15.72	31	-9	21.07
Nicholls	2017	%	86	-23	71.9266	40	0.2	71.9266					Nicholls	2017	86	-23	71.93	40	0.2	71.93
Nicholls(1)	2022	%	40	-22.4	2.58	20	-4.13	2.59					Nicholls(1)	2022	40	-22.4	2.58	20	-4.13	2.59
Nicholls(2)	2022	%	40	-28.1	2.56	20	-4.13	2.59					Nicholls(2)	2022	40	-28.1	2.56	20	-4.13	2.59

## Sheet: 不良事件
作者	年份	试验组		对照组		备注
		T_total	T_event	C_total	C_event					study	years	T_total	T_event	T_noevent	C_total	C_event	C_noevent
Derks(1)	2010	25	16	25	7					Derks(1)	2010	25	16	9	25	7	18
Derks(2)	2010	30	10	30	16					Derks(2)	2010	30	10	20	30	16	14
Kastelein	2007	450	386	454	385					Kastelein	2007	450	386	64	454	385	69
Nicholls	2017	123	4	54	2					Nicholls	2017	123	4	119	54	2	52
Nicholls(1)	2022	40	15	40	19					Nicholls(1)	2022	40	15	25	40	19	21
Nicholls(2)	2022	40	8	40	19					Nicholls(2)	2022	40	8	32	40	19	21
